# Supplementary material for: Intra-CA1 Administration of Minocycline Alters the Expression of Inflammation-Related Genes in Hippocampus of CCI Rats
Source: Front Mol Neurosci. 2019 Oct 24;12:248. doi: 10.3389/fnmol.2019.00248 (PMC6822549; doi:10.3389/fnmol.2019.00248)
Supplement: Supplementary file 1 [file Table_1.xls]

## Sheet: 790 DEGs
790 DEGs (between the sham group and the CCI group)
GeneID	Length	control-Expression	CCI7d-Expression	log2Ratio(CCI7d/control)	q-value(Storey et al. 2003)	Up-Down-Regulation(CCI7d/control)	p-value	Symbol	Cellular Component	Molecular Function	Biological Process	Kegg Orthology	Nr Description
24387	2714	50104	120153	1.26921	0	Up	0	Gfap	GO:0097450//astrocyte end-foot;GO:0044297//cell body;GO:0043209//myelin sheath;GO:0005882//intermediate filament;GO:0098574//cytoplasmic side of lysosomal membrane	GO:0005178//integrin binding;GO:0019900//kinase binding;GO:0005200//structural constituent of cytoskeleton	GO:0009611//response to wounding;GO:0045109//intermediate filament organization;GO:0014002//astrocyte development;GO:0051580//regulation of neurotransmitter uptake;GO:0010977//negative regulation of neuron projection development;GO:0010625//positive regulation of Schwann cell proliferation;GO:0060291//long-term synaptic potentiation;GO:0031102//neuron projection regeneration;GO:0030198//extracell…	K05640//glial fibrillary acidic protein	gi|158186732|ref|NP_058705.2|//glial fibrillary acidic protein [Rattus norvegicus]
81818	1796	2982	16167	2.44603	0	Up	0	Vim	GO:0030424//axon;GO:0031012//extracellular matrix;GO:0031252//cell leading edge;GO:0070062//extracellular exosome;GO:0005925//focal adhesion;GO:0005777//peroxisome;GO:0016363//nuclear matrix;GO:0030496//midbody;GO:0045098//type III intermediate filament;GO:0048471//perinuclear region of cytoplasm;GO:0044297//cell body;GO:0005829//cytosol;GO:0005886//plasma membrane	GO:0005212//structural constituent of eye lens;GO:0042802//identical protein binding;GO:0005200//structural constituent of cytoskeleton;GO:0003725//double-stranded RNA binding;GO:0019901//protein kinase binding;GO:0097110//scaffold protein binding;GO:1990254//keratin filament binding;GO:0008022//protein C-terminus binding;GO:0051721//protein phosphatase 2A binding	GO:0060252//positive regulation of glial cell proliferation;GO:0043403//skeletal muscle tissue regeneration;GO:0045109//intermediate filament organization;GO:0014002//astrocyte development;GO:0010977//negative regulation of neuron projection development;GO:0032355//response to estradiol;GO:0010269//response to selenium ion;GO:0070307//lens fiber cell development;GO:0060020//Bergmann glial cell di…	K07606//vimentin	gi|14389299|ref|NP_112402.1|//vimentin [Rattus norvegicus]
24232	5091	880	10717	3.61359	0	Up	0	C3	GO:0070062//extracellular exosome;GO:0072562//blood microparticle	GO:0008289//lipid binding;GO:0004866//endopeptidase inhibitor activity;GO:0048037//cofactor binding;GO:0031715//C5L2 anaphylatoxin chemotactic receptor binding	GO:0007596//blood coagulation;GO:0010951//negative regulation of endopeptidase activity;GO:0010575//positive regulation of vascular endothelial growth factor production;GO:0048639//positive regulation of developmental growth;GO:0032026//response to magnesium ion;GO:0010884//positive regulation of lipid storage;GO:0032570//response to progesterone;GO:0043627//response to estrogen;GO:0010828//posit…	K03990//complement component 3	gi|158138561|ref|NP_058690.2|//complement C3 precursor [Rattus norvegicus]
24153	4614	1360.83	7469.11	2.46378	0	Up	0	A2m	GO:0070062//extracellular exosome;GO:0072562//blood microparticle	GO:0002020//protease binding;GO:0048403//brain-derived neurotrophic factor binding;GO:0004867//serine-type endopeptidase inhibitor activity;GO:0005102//receptor binding;GO:0048406//nerve growth factor binding;GO:0019966//interleukin-1 binding;GO:0042803//protein homodimerization activity;GO:0043120//tumor necrosis factor binding;GO:0048306//calcium-dependent protein binding;GO:0019959//interleuki…	GO:0009611//response to wounding;GO:0010037//response to carbon dioxide;GO:1990402//embryonic liver development;GO:0010951//negative regulation of endopeptidase activity;GO:0051289//protein homotetramerization;GO:0006953//acute-phase response;GO:0034695//response to prostaglandin E;GO:0001869//negative regulation of complement activation, lectin pathway;GO:0048863//stem cell differentiation;GO:00…	K03910//alpha-2-macroglobulin	gi|158138551|ref|NP_036620.2|//alpha-2-macroglobulin precursor [Rattus norvegicus]
298566	1025	2281	9242	2.02587	0	Up	0	C1qa	GO:0070062//extracellular exosome;GO:0005581//collagen trimer	GO:0005515//protein binding	GO:0006958//complement activation, classical pathway;GO:0010039//response to iron ion;GO:0045087//innate immune response	K03986//complement C1q subcomponent subunit A	gi|56606082|ref|NP_001008515.1|//complement C1q subcomponent subunit A precursor [Rattus norvegicus]
362634	1062	1022	6088	2.5819	0	Up	0	C1qc	GO:0070062//extracellular exosome;GO:0072562//blood microparticle;GO:0005581//collagen trimer	NA	GO:0006958//complement activation, classical pathway;GO:0030853//negative regulation of granulocyte differentiation;GO:0045650//negative regulation of macrophage differentiation;GO:0045087//innate immune response	K03988//complement C1q subcomponent subunit C	gi|149024329|gb|EDL80826.1|//complement component 1, q subcomponent, gamma polypeptide [Rattus norvegicus]
170496	876	37	3199	6.44128	0	Up	0	Lcn2	GO:0070062//extracellular exosome;GO:0005615//extracellular space;GO:0005829//cytosol	GO:0002020//protease binding;GO:0005506//iron ion binding;GO:0042803//protein homodimerization activity;GO:0005215//transporter activity;GO:0036094//small molecule binding	GO:0097192//extrinsic apoptotic signaling pathway in absence of ligand;GO:0071222//cellular response to lipopolysaccharide;GO:0071356//cellular response to tumor necrosis factor;GO:0031346//positive regulation of cell projection organization;GO:0055072//iron ion homeostasis;GO:0071347//cellular response to interleukin-1;GO:0031669//cellular response to nutrient levels;GO:0045087//innate immune re…	K21129//lipocalin 2	gi|18543345|ref|NP_570097.1|//neutrophil gelatinase-associated lipocalin precursor [Rattus norvegicus]
24233	5377	2525.48	8285.03	1.72128	0	Up	0	C4a	GO:0016020//membrane;GO:0070062//extracellular exosome;GO:0072562//blood microparticle;GO:1990726//Lsm1-7-Pat1 complex;GO:0044216//other organism cell;GO:0005694//chromosome;GO:0000932//P-body;GO:0032021//NELF complex;GO:0046540//U4/U6 x U5 tri-snRNP complex;GO:0071013//catalytic step 2 spliceosome;GO:0005688//U6 snRNP;GO:0071011//precatalytic spliceosome	GO:0004252//serine-type endopeptidase activity;GO:0001849//complement component C1q binding;GO:0046976//histone methyltransferase activity (H3-K27 specific);GO:0004930//G-protein coupled receptor activity;GO:0046974//histone methyltransferase activity (H3-K9 specific);GO:0030246//carbohydrate binding;GO:0070742//C2H2 zinc finger domain binding;GO:0000166//nucleotide binding;GO:0000977//RNA polyme…	GO:0010951//negative regulation of endopeptidase activity;GO:1902902//negative regulation of autophagosome assembly;GO:0006275//regulation of DNA replication;GO:0034244//negative regulation of transcription elongation from RNA polymerase II promoter;GO:0051567//histone H3-K9 methylation;GO:2000427//positive regulation of apoptotic cell clearance;GO:0045087//innate immune response;GO:0035265//orga…	K03989//complement component 4	gi|158186621|ref|NP_113692.2|//complement C4 precursor [Rattus norvegicus]
64640	495	29.26	2982.01	6.67854	0	Up	0	Rpl30	GO:0016020//membrane;GO:0031012//extracellular matrix;GO:0070062//extracellular exosome;GO:0005634//nucleus;GO:0005925//focal adhesion;GO:0022625//cytosolic large ribosomal subunit	GO:0035368//selenocysteine insertion sequence binding;GO:0005515//protein binding;GO:0003735//structural constituent of ribosome	GO:0097421//liver regeneration;GO:0000184//nuclear-transcribed mRNA catabolic process, nonsense-mediated decay;GO:0006364//rRNA processing;GO:0016259//selenocysteine metabolic process;GO:0006614//SRP-dependent cotranslational protein targeting to membrane;GO:0006413//translational initiation;GO:1904571//positive regulation of selenocysteine incorporation;GO:0019083//viral transcription	K02908//large subunit ribosomal protein L30e	gi|4506631|ref|NP_000980.1|//60S ribosomal protein L30 [Homo sapiens]
29687	1136	1420	6022	2.09168	0	Up	0	C1qb	GO:0070062//extracellular exosome;GO:0072562//blood microparticle;GO:0005602//complement component C1 complex;GO:0005581//collagen trimer	GO:0042803//protein homodimerization activity	GO:0006958//complement activation, classical pathway;GO:0048839//inner ear development;GO:0007420//brain development;GO:0045087//innate immune response;GO:0051384//response to glucocorticoid;GO:0007568//aging	K03987//complement C1q subcomponent subunit B	gi|9506433|ref|NP_062135.1|//complement C1q subcomponent subunit B precursor [Rattus norvegicus]
361433	2463	7962	16274	1.0387	0	Up	0	Cpne7	GO:0070062//extracellular exosome;GO:0005634//nucleus;GO:0005737//cytoplasm;GO:0005886//plasma membrane	NA	GO:0071277//cellular response to calcium ion	K19663//classical protein kinase C gamma type [EC:2.7.11.13];K11348//bromodomain and PHD finger-containing protein 1;K19662//classical protein kinase C beta type [EC:2.7.11.13];K02677//classical protein kinase C alpha type [EC:2.7.11.13]	gi|939319594|sp|H1UBN0.1|CPNE7_RAT//RecName: Full=Copine-7; AltName: Full=Copine VII;gi|157823539|ref|NP_001101924.1|//copine-7 [Rattus norvegicus]
310694	2262	294	3175	3.4402	0	Up	0	Fcrl2	NA	NA	NA	K06727//Fc receptor-like protein	gi|157819017|ref|NP_001101172.1|//Fc receptor-like 2 precursor [Rattus norvegicus]
689415	449	970.42	4192.87	2.11859	0	Up	0	Mt2A	GO:0005634//nucleus;GO:0005887//integral component of plasma membrane;GO:0048471//perinuclear region of cytoplasm	GO:0046870//cadmium ion binding;GO:0008144//drug binding;GO:0008270//zinc ion binding;GO:0008502//melatonin receptor activity	GO:1902260//negative regulation of delayed rectifier potassium channel activity;GO:0045926//negative regulation of growth;GO:0051971//positive regulation of transmission of nerve impulse;GO:0035690//cellular response to drug;GO:0007166//cell surface receptor signaling pathway;GO:0007263//nitric oxide mediated signal transduction;GO:0010273//detoxification of copper ion;GO:0036018//cellular respon…	K14739//metallothionein 1/2	gi|212286068|ref|NP_001131036.1|//metallothionein 2A [Rattus norvegicus]
24471	890	280	2637	3.24273	0	Up	0	Hspb1	GO:0030424//axon;GO:0030425//dendrite;GO:0031012//extracellular matrix;GO:0070062//extracellular exosome;GO:0005615//extracellular space;GO:0005634//nucleus;GO:0000502//proteasome complex;GO:0005925//focal adhesion;GO:0097512//cardiac myofibril;GO:0098839//postsynaptic density membrane;GO:0043204//perikaryon;GO:0030018//Z disc;GO:0031430//M band;GO:0005819//spindle	GO:0005080//protein kinase C binding;GO:0043130//ubiquitin binding;GO:0008426//protein kinase C inhibitor activity;GO:0042802//identical protein binding	GO:0006986//response to unfolded protein;GO:0038033//positive regulation of endothelial cell chemotaxis by VEGF-activated vascular endothelial growth factor receptor signaling pathway;GO:1990776//response to angiotensin;GO:0045766//positive regulation of angiogenesis;GO:0071348//cellular response to interleukin-11;GO:0070301//cellular response to hydrogen peroxide;GO:0002931//response to ischemia…	K04455//heat shock protein beta-1	gi|752993027|ref|NP_114176.4|//heat shock protein beta-1 [Rattus norvegicus]
89824	1696	3995	9056	1.18801	0	Up	0	Chi3l1	GO:0070062//extracellular exosome;GO:0005615//extracellular space;GO:0005783//endoplasmic reticulum;GO:0048471//perinuclear region of cytoplasm	GO:0030246//carbohydrate binding;GO:0008061//chitin binding;GO:0004568//chitinase activity	GO:0030324//lung development;GO:0009612//response to mechanical stimulus;GO:0051897//positive regulation of protein kinase B signaling;GO:0007250//activation of NF-kappaB-inducing kinase activity;GO:0070741//response to interleukin-6;GO:0071356//cellular response to tumor necrosis factor;GO:0072606//interleukin-8 secretion;GO:0006915//apoptotic process;GO:0006954//inflammatory response;GO:0010800…	K17523//chitinase-3-like protein 1/2	gi|832626572|ref|NP_001296749.1|//chitinase-3-like protein 1 isoform 1 precursor [Rattus norvegicus];gi|834400289|ref|NP_446012.2|//chitinase-3-like protein 1 isoform 2 precursor [Rattus norvegicus]
25353	1503	60	1811	4.92301	0	Up	0	Spp1	GO:0070062//extracellular exosome;GO:0005615//extracellular space;GO:0005783//endoplasmic reticulum;GO:0042995//cell projection;GO:0048471//perinuclear region of cytoplasm;GO:0005794//Golgi apparatus;GO:0016021//integral component of membrane;GO:0015629//actin cytoskeleton;GO:0005739//mitochondrion;GO:0045177//apical part of cell	GO:0008330//protein tyrosine/threonine phosphatase activity;GO:0017161//inositol-1,3,4-trisphosphate 4-phosphatase activity;GO:0052830//inositol-1,3,4,6-tetrakisphosphate 6-phosphatase activity;GO:1990003//IDP phosphatase activity;GO:0030351//inositol-1,3,4,5,6-pentakisphosphate 3-phosphatase activity;GO:0043726//5-amino-6-(5-phosphoribitylamino)uracil phosphatase activity;GO:0052629//phosphatidy…	GO:0006670//sphingosine metabolic process;GO:0001649//osteoblast differentiation;GO:0006668//sphinganine-1-phosphate metabolic process;GO:0030593//neutrophil chemotaxis;GO:0048685//negative regulation of collateral sprouting of intact axon in response to injury;GO:0097191//extrinsic apoptotic signaling pathway;GO:0071498//cellular response to fluid shear stress;GO:0043066//negative regulation of …	K06250//secreted phosphoprotein 1	gi|145046230|ref|NP_037013.2|//osteopontin precursor [Rattus norvegicus]
116669	8803	3127	7468	1.26327	0	Up	0	Vwf	GO:0070062//extracellular exosome;GO:0005615//extracellular space;GO:0005783//endoplasmic reticulum;GO:0009897//external side of plasma membrane;GO:0033093//Weibel-Palade body;GO:0005578//proteinaceous extracellular matrix	GO:0002020//protease binding;GO:0005178//integrin binding;GO:0005518//collagen binding;GO:0047485//protein N-terminus binding;GO:0019865//immunoglobulin binding;GO:0051087//chaperone binding;GO:0005338//nucleotide-sugar transmembrane transporter activity;GO:0042803//protein homodimerization activity	GO:0010165//response to X-ray;GO:0097421//liver regeneration;GO:0071222//cellular response to lipopolysaccharide;GO:0001890//placenta development;GO:0030168//platelet activation;GO:0031589//cell-substrate adhesion;GO:0051260//protein homooligomerization;GO:0070417//cellular response to cold;GO:0015931//nucleobase-containing compound transport;GO:0035902//response to immobilization stress;GO:19012…	K03900//von Willebrand factor	gi|449083357|ref|NP_446341.1|//von Willebrand factor precursor [Rattus norvegicus]
25661	7947	2258	6011	1.41989	0	Up	0	Fn1	GO:0005605//basal lamina;GO:0070062//extracellular exosome;GO:0005577//fibrinogen complex;GO:0072562//blood microparticle;GO:0016324//apical plasma membrane;GO:0005793//endoplasmic reticulum-Golgi intermediate compartment	GO:0002020//protease binding;GO:0016504//peptidase activator activity;GO:0005201//extracellular matrix structural constituent;GO:0045340//mercury ion binding;GO:0005178//integrin binding;GO:0042802//identical protein binding;GO:0008201//heparin binding	GO:1904385//cellular response to angiotensin;GO:0071222//cellular response to lipopolysaccharide;GO:0033622//integrin activation;GO:0018149//peptide cross-linking;GO:0071560//cellular response to transforming growth factor beta stimulus;GO:0071347//cellular response to interleukin-1;GO:0002931//response to ischemia;GO:0042493//response to drug;GO:0001525//angiogenesis;GO:0034446//substrate adhesi…	K05717//fibronectin 1	gi|149015980|gb|EDL75261.1|//fibronectin 1, isoform CRA_c [Rattus norvegicus];gi|149015981|gb|EDL75262.1|//fibronectin 1, isoform CRA_d [Rattus norvegicus];gi|564368922|ref|XP_006245221.1|//PREDICTED: fibronectin isoform X10 [Rattus norvegicus];gi|564368920|ref|XP_006245220.1|//PREDICTED: fibronectin isoform X9 [Rattus norvegicus];gi|564368912|ref|XP_006245216.1|//PREDICTED: fibronectin isoform X…
100363145	8026	316.55	2305.04	2.87162	0	Up	0	Stab1	GO:0005887//integral component of plasma membrane;GO:0005737//cytoplasm	GO:0005041//low-density lipoprotein receptor activity;GO:0005044//scavenger receptor activity;GO:0005509//calcium ion binding;GO:0030169//low-density lipoprotein particle binding;GO:0005540//hyaluronic acid binding	GO:0007155//cell adhesion;GO:0006898//receptor-mediated endocytosis;GO:0016525//negative regulation of angiogenesis;GO:0007267//cell-cell signaling;GO:0042742//defense response to bacterium;GO:0006954//inflammatory response	K19020//stabilin-1	gi|564318593|ref|XP_006222185.1|//PREDICTED: stabilin-1 isoform X2 [Rattus norvegicus];gi|564318591|ref|XP_006222184.1|//PREDICTED: stabilin-1 isoform X1 [Rattus norvegicus];gi|564318597|ref|XP_006222187.1|//PREDICTED: stabilin-1 isoform X3 [Rattus norvegicus]
307403	3752	4726	9409	1.00075	0	Up	0	Csf1r	GO:0009986//cell surface;GO:0016021//integral component of membrane;GO:0005886//plasma membrane;GO:1990682//CSF1-CSF1R complex	GO:0019955//cytokine binding;GO:0005011//macrophage colony-stimulating factor receptor activity;GO:0005524//ATP binding;GO:0019903//protein phosphatase binding;GO:0042803//protein homodimerization activity	GO:0030335//positive regulation of cell migration;GO:0090197//positive regulation of chemokine secretion;GO:0045217//cell-cell junction maintenance;GO:0021772//olfactory bulb development;GO:0045672//positive regulation of osteoclast differentiation;GO:0007169//transmembrane receptor protein tyrosine kinase signaling pathway;GO:0045124//regulation of bone resorption;GO:0071902//positive regulation…	K05090//macrophage colony-stimulating factor 1 receptor [EC:2.7.10.1]	gi|71361659|ref|NP_001025072.1|//macrophage colony-stimulating factor 1 receptor precursor [Rattus norvegicus];gi|149064385|gb|EDM14588.1|//colony stimulating factor 1 receptor [Rattus norvegicus]
25599	1318	270	2078	2.9515	0	Up	0	Cd74	GO:0070062//extracellular exosome;GO:0005783//endoplasmic reticulum;GO:0009897//external side of plasma membrane;GO:0016324//apical plasma membrane;GO:0042613//MHC class II protein complex;GO:0005764//lysosome;GO:0035692//macrophage migration inhibitory factor receptor complex;GO:0035693//NOS2-CD74 complex;GO:0005887//integral component of plasma membrane;GO:0005794//Golgi apparatus;GO:0005771//m…	GO:0001540//amyloid-beta binding;GO:0035718//macrophage migration inhibitory factor binding;GO:0050998//nitric-oxide synthase binding;GO:0004896//cytokine receptor activity;GO:0042658//MHC class II protein binding, via antigen binding groove;GO:0015293//symporter activity;GO:0044183//protein binding involved in protein folding	GO:0050731//positive regulation of peptidyl-tyrosine phosphorylation;GO:0016064//immunoglobulin mediated immune response;GO:0045089//positive regulation of innate immune response;GO:0051085//chaperone mediated protein folding requiring cofactor;GO:0002606//positive regulation of dendritic cell antigen processing and presentation;GO:0045060//negative thymic T cell selection;GO:0001961//positive re…	K06505//CD74 antigen	gi|6978637|ref|NP_037201.1|//H-2 class II histocompatibility antigen gamma chain [Rattus norvegicus];gi|123111|sp|P10247.2|HG2A_RAT//RecName: Full=H-2 class II histocompatibility antigen gamma chain; AltName: Full=Ia antigen-associated invariant chain; Short=Ii; AltName: Full=MHC class II-associated invariant chain; AltName: CD_antigen=CD74
367455	1326	137	1676	3.62011	0	Up	0	Lrg1	GO:0070062//extracellular exosome;GO:0005615//extracellular space	GO:0005160//transforming growth factor beta receptor binding	GO:0050873//brown fat cell differentiation;GO:0001938//positive regulation of endothelial cell proliferation;GO:0045766//positive regulation of angiogenesis;GO:0030511//positive regulation of transforming growth factor beta receptor signaling pathway	K13023//carboxypeptidase N regulatory subunit	gi|57528407|ref|NP_001009717.1|//leucine-rich alpha-2-glycoprotein precursor [Rattus norvegicus]
316632	1434	12.02	1385.99	6.85667	0	Up	0	Ndufa10l1	GO:0005759//mitochondrial matrix;GO:0005747//mitochondrial respiratory chain complex I;GO:0043209//myelin sheath	GO:0008137//NADH dehydrogenase (ubiquinone) activity	GO:0006810//transport;GO:0042493//response to drug;GO:0006120//mitochondrial electron transport, NADH to ubiquinone	K03954//NADH dehydrogenase (ubiquinone) 1 alpha subcomplex subunit 10	gi|32996721|ref|NP_872612.1|//NADH dehydrogenase (ubiquinone) 1 alpha subcomplex 10-like [Rattus norvegicus]
295703	1852	510	2507	2.30472	0	Up	0	Serping1	GO:0070062//extracellular exosome;GO:0072562//blood microparticle	GO:0001848//complement binding;GO:0004867//serine-type endopeptidase inhibitor activity	GO:0001869//negative regulation of complement activation, lectin pathway;GO:0006958//complement activation, classical pathway;GO:0042730//fibrinolysis;GO:0010951//negative regulation of endopeptidase activity;GO:0007568//aging	K04001//C1 inhibitor	gi|40018558|ref|NP_954524.1|//plasma protease C1 inhibitor precursor [Rattus norvegicus]
282583	4305	1830	4764	1.38766	6.94311e-297	Up	5.35248e-299	Fbln2	GO:0070062//extracellular exosome;GO:0005578//proteinaceous extracellular matrix	GO:0005515//protein binding;GO:0005509//calcium ion binding;GO:0050840//extracellular matrix binding	GO:0010811//positive regulation of cell-substrate adhesion	K17307//fibulin 1/2	gi|149036744|gb|EDL91362.1|//fibulin 2, isoform CRA_a [Rattus norvegicus];gi|149036745|gb|EDL91363.1|//fibulin 2, isoform CRA_b [Rattus norvegicus]
24974	1560	1731.06	4469.67	1.37584	5.57169e-275	Up	4.65317e-277	RT1-A2	GO:0005783//endoplasmic reticulum;GO:0016605//PML body;GO:0030686//90S preribosome;GO:0009897//external side of plasma membrane;GO:0042613//MHC class II protein complex;GO:0000775//chromosome, centromeric region;GO:0016272//prefoldin complex;GO:0005730//nucleolus;GO:0042612//MHC class I protein complex;GO:0032040//small-subunit processome;GO:0005829//cytosol;GO:0070603//SWI/SNF superfamily-type c…	GO:0003677//DNA binding;GO:0003714//transcription corepressor activity;GO:0047485//protein N-terminus binding;GO:0030295//protein kinase activator activity;GO:0031625//ubiquitin protein ligase binding;GO:0005085//guanyl-nucleotide exchange factor activity;GO:0035064//methylated histone binding;GO:0051087//chaperone binding;GO:0019901//protein kinase binding;GO:0050681//androgen receptor binding;G…	GO:0006338//chromatin remodeling;GO:1903955//positive regulation of protein targeting to mitochondrion;GO:0043547//positive regulation of GTPase activity;GO:0045580//regulation of T cell differentiation;GO:0002587//negative regulation of antigen processing and presentation of peptide antigen via MHC class II;GO:0030521//androgen receptor signaling pathway;GO:0010977//negative regulation of neuron…	K06751//major histocompatibility complex, class I	gi|57012342|ref|NP_001008829.1|//RT1 class Ia, locus A2 precursor [Rattus norvegicus]
24932	3054	451.16	2119.78	2.23953	3.56568e-256	Up	3.16876e-258	Cd4	GO:0005788//endoplasmic reticulum lumen;GO:0009897//external side of plasma membrane;GO:0045121//membrane raft;GO:0016021//integral component of membrane;GO:0005789//endoplasmic reticulum membrane	GO:0042289//MHC class II protein binding;GO:0008270//zinc ion binding;GO:0019865//immunoglobulin binding;GO:1990782//protein tyrosine kinase binding;GO:0015026//coreceptor activity;GO:0042803//protein homodimerization activity	GO:0050731//positive regulation of peptidyl-tyrosine phosphorylation;GO:0050850//positive regulation of calcium-mediated signaling;GO:0035397//helper T cell enhancement of adaptive immune response;GO:0050829//defense response to Gram-negative bacterium;GO:0032507//maintenance of protein location in cell;GO:0042102//positive regulation of T cell proliferation;GO:0007166//cell surface receptor sign…	K06454//T-cell surface glycoprotein CD4	gi|564348892|ref|XP_006237395.1|//PREDICTED: T-cell surface glycoprotein CD4 isoform X2 [Rattus norvegicus];gi|6978631|ref|NP_036837.1|//T-cell surface glycoprotein CD4 precursor [Rattus norvegicus]
316137	3211	302	1796	2.5795	6.07286e-256	Up	5.46186e-258	Adgre1	GO:0009897//external side of plasma membrane;GO:0016021//integral component of membrane	GO:0005509//calcium ion binding;GO:0004930//G-protein coupled receptor activity	GO:0007186//G-protein coupled receptor signaling pathway;GO:0007166//cell surface receptor signaling pathway;GO:0002250//adaptive immune response	K04591//egf-like module containing, mucin-like, hormone receptor-like 1	gi|564366774|ref|XP_006244342.1|//PREDICTED: EGF-like module-containing mucin-like hormone receptor-like 1 isoform X2 [Rattus norvegicus];gi|56090594|ref|NP_001007558.1|//adhesion G protein-coupled receptor E2 precursor [Rattus norvegicus]
89829	2516	97	1230	3.67186	2.93671e-243	Up	2.76702e-245	Socs3	GO:0005737//cytoplasm	GO:0004860//protein kinase inhibitor activity	GO:0031100//animal organ regeneration;GO:0016567//protein ubiquitination;GO:0032094//response to food;GO:0032496//response to lipopolysaccharide;GO:0060708//spongiotrophoblast differentiation;GO:0032570//response to progesterone;GO:0050728//negative regulation of inflammatory response;GO:0010332//response to gamma radiation;GO:0046627//negative regulation of insulin receptor signaling pathway;GO:…	K04696//suppressor of cytokine signaling 3	gi|149054928|gb|EDM06745.1|//rCG35087 [Rattus norvegicus];gi|16758336|ref|NP_446017.1|//suppressor of cytokine signaling 3 [Rattus norvegicus]
498335	1138	8	1042	7.03247	7.02057e-236	Up	6.91557e-238	Cxcl13	GO:0005615//extracellular space;GO:0005829//cytosol	GO:0031724//CXCR5 chemokine receptor binding;GO:0031735//CCR10 chemokine receptor binding;GO:0048248//CXCR3 chemokine receptor binding;GO:0048018//receptor ligand activity;GO:0008201//heparin binding;GO:0017134//fibroblast growth factor binding;GO:0046982//protein heterodimerization activity;GO:0008009//chemokine activity	GO:0007186//G-protein coupled receptor signaling pathway;GO:0010820//positive regulation of T cell chemotaxis;GO:0090630//activation of GTPase activity;GO:0007267//cell-cell signaling;GO:0042127//regulation of cell proliferation;GO:0070098//chemokine-mediated signaling pathway;GO:0032496//response to lipopolysaccharide;GO:0042742//defense response to bacterium;GO:0048535//lymph node development;G…	K10032//C-X-C motif chemokine 13	gi|149046869|gb|EDL99643.1|//similar to Small inducible cytokine B13 precursor (CXCL13) (B lymphocyte chemoattractant) (CXC chemokine BLC) [Rattus norvegicus];gi|62945344|ref|NP_001017496.1|//C-X-C motif chemokine 13 precursor [Rattus norvegicus]
24567	389	448.23	1982	2.15198	4.93884e-228	Up	4.91786e-230	Mt1	GO:0005634//nucleus;GO:0005829//cytosol;GO:0005764//lysosome;GO:0048471//perinuclear region of cytoplasm	GO:0005507//copper ion binding;GO:0008270//zinc ion binding	GO:0045926//negative regulation of growth;GO:0071247//cellular response to chromate;GO:0071294//cellular response to zinc ion;GO:0006882//cellular zinc ion homeostasis;GO:0043524//negative regulation of neuron apoptotic process;GO:0007263//nitric oxide mediated signal transduction;GO:0010273//detoxification of copper ion;GO:0071276//cellular response to cadmium ion	K14739//metallothionein 1/2	gi|20301948|ref|NP_620181.1|//metallothionein-1 [Rattus norvegicus]
108351097	2535	168.11	1310.27	2.96972	2.79795e-216	Up	3.05568e-218	LOC108351097	NA	NA	NA	K19720//collagen, type III, alpha	gi|954381023|gb|KRY44973.1|//hypothetical protein T03_14148 [Trichinella britovi]
103689931	1789	524.97	2063.29	1.98197	1.24218e-213	Up	1.3699e-215	LOC103689931	GO:0030425//dendrite;GO:0090575//RNA polymerase II transcription factor complex;GO:0005654//nucleoplasm;GO:0071598//neuronal ribonucleoprotein granule;GO:0019013//viral nucleocapsid;GO:1990124//messenger ribonucleoprotein complex	GO:0000166//nucleotide binding;GO:0003700//transcription factor activity, sequence-specific DNA binding;GO:0008134//transcription factor binding;GO:0032403//protein complex binding;GO:1990837//sequence-specific double-stranded DNA binding	GO:0000122//negative regulation of transcription from RNA polymerase II promoter;GO:0001837//epithelial to mesenchymal transition;GO:0045893//positive regulation of transcription, DNA-templated;GO:0071230//cellular response to amino acid stimulus;GO:1904580//regulation of intracellular mRNA localization	K13044//heterogeneous nuclear ribonucleoprotein A/B/D	gi|140971918|ref|NP_112620.2|//heterogeneous nuclear ribonucleoprotein A/B [Rattus norvegicus];gi|6562845|emb|CAB62553.1|//heterogeneous nuclear ribonucleoprotein [Rattus norvegicus]
362792	1989	1002	2874	1.52751	6.22971e-207	Up	7.20377e-209	Pld4	GO:0045335//phagocytic vesicle;GO:0005634//nucleus;GO:0005783//endoplasmic reticulum;GO:0032588//trans-Golgi network membrane;GO:0016021//integral component of membrane	GO:0004630//phospholipase D activity;GO:0005515//protein binding;GO:0070290//N-acylphosphatidylethanolamine-specific phospholipase D activity	GO:0002244//hematopoietic progenitor cell differentiation;GO:0016042//lipid catabolic process;GO:0006909//phagocytosis	K16860//phospholipase D3/4 [EC:3.1.4.4]	gi|187281923|ref|NP_001119760.1|//phospholipase D4 [Rattus norvegicus]
64552	4202	1611.81	3814.8	1.25026	1.3637e-202	Up	1.63533e-204	Mpeg1	GO:0016021//integral component of membrane	NA	NA	NA	gi|768711622|ref|NP_072139.2|//macrophage-expressed gene 1 protein precursor [Rattus norvegicus]
306792	3600	606	2121	1.81469	3.80493e-195	Up	4.64429e-197	S1pr3	GO:0005887//integral component of plasma membrane	GO:0005178//integrin binding;GO:0038036//sphingosine-1-phosphate receptor activity	GO:0007193//adenylate cyclase-inhibiting G-protein coupled receptor signaling pathway;GO:0032651//regulation of interleukin-1 beta production;GO:1903141//negative regulation of establishment of endothelial barrier;GO:0007219//Notch signaling pathway;GO:0006954//inflammatory response	K04290//sphingosine 1-phosphate receptor 3	gi|564390666|ref|XP_006253742.1|//PREDICTED: sphingosine 1-phosphate receptor 3 isoform X2 [Rattus norvegicus];gi|403044532|ref|NP_001258072.1|//sphingosine 1-phosphate receptor 3 [Rattus norvegicus]
294337	4039	1612	3739	1.22113	2.24013e-191	Up	2.83024e-193	Col6a1	GO:0005765//lysosomal membrane;GO:0070062//extracellular exosome;GO:0042383//sarcolemma;GO:0005581//collagen trimer;GO:0005578//proteinaceous extracellular matrix	GO:0048407//platelet-derived growth factor binding	GO:0001649//osteoblast differentiation;GO:0007155//cell adhesion;GO:0070208//protein heterotrimerization;GO:0035987//endodermal cell differentiation;GO:0071230//cellular response to amino acid stimulus	K06238//collagen, type VI, alpha	gi|293344916|ref|XP_001079629.2|//PREDICTED: collagen alpha-1(VI) chain [Rattus norvegicus]
171081	2905	72	896	3.64476	1.9655e-176	Up	2.7358e-178	Csf2rb	GO:0016021//integral component of membrane;GO:0005886//plasma membrane	GO:0005515//protein binding;GO:0004896//cytokine receptor activity	GO:0001558//regulation of cell growth;GO:0019221//cytokine-mediated signaling pathway;GO:0032496//response to lipopolysaccharide	K04738//cytokine receptor common subunit beta	gi|19424232|ref|NP_598239.1|//cytokine receptor common subunit beta precursor [Rattus norvegicus]
100912571	2229	531.58	1838.88	1.7978	3.96562e-167	Up	5.77455e-169	LOC100912571	GO:0016020//membrane;GO:0016281//eukaryotic translation initiation factor 4F complex	GO:0008190//eukaryotic initiation factor 4E binding	GO:0030324//lung development;GO:0006446//regulation of translational initiation;GO:0045666//positive regulation of neuron differentiation;GO:0001662//behavioral fear response;GO:0045471//response to ethanol	K03260//translation initiation factor 4G	gi|564377429|ref|XP_006248617.1|//PREDICTED: eukaryotic translation initiation factor 4 gamma 1-like, partial [Rattus norvegicus]
54227	1536	782	2265	1.5416	1.96708e-165	Up	2.92756e-167	Arpc1b	GO:0036284//tubulobulbar complex;GO:0070062//extracellular exosome;GO:0005885//Arp2/3 protein complex;GO:0005925//focal adhesion;GO:0005737//cytoplasm	GO:0051015//actin filament binding;GO:0005200//structural constituent of cytoskeleton	GO:0034314//Arp2/3 complex-mediated actin nucleation;GO:0043627//response to estrogen	K05757//actin related protein 2/3 complex, subunit 1A/1B	gi|9506405|ref|NP_062162.1|//actin-related protein 2/3 complex subunit 1B [Rattus norvegicus]
116510	775	66	831	3.66164	3.07533e-164	Up	4.64278e-166	Timp1	GO:0070062//extracellular exosome;GO:0005615//extracellular space;GO:0005604//basement membrane	GO:0002020//protease binding;GO:0008083//growth factor activity;GO:0046872//metal ion binding;GO:0005125//cytokine activity;GO:0008191//metalloendopeptidase inhibitor activity	GO:0006694//steroid biosynthetic process;GO:2001044//regulation of integrin-mediated signaling pathway;GO:0010951//negative regulation of endopeptidase activity;GO:0034097//response to cytokine;GO:0042060//wound healing;GO:0043434//response to peptide hormone;GO:0043066//negative regulation of apoptotic process;GO:0051216//cartilage development;GO:0007568//aging;GO:0001775//cell activation;GO:190…	K16451//metallopeptidase inhibitor 1	gi|16758666|ref|NP_446271.1|//metalloproteinase inhibitor 1 precursor [Rattus norvegicus]
100909441	1549	230.06	1169.28	2.35287	3.04687e-150	Up	5.02392e-152	LOC100909441	GO:0005634//nucleus;GO:0005881//cytoplasmic microtubule;GO:0031982//vesicle	GO:0005200//structural constituent of cytoskeleton;GO:0005525//GTP binding;GO:0003924//GTPase activity	GO:0007010//cytoskeleton organization;GO:0007017//microtubule-based process	K07374//tubulin alpha	gi|58865558|ref|NP_001011995.1|//tubulin alpha-1C chain [Rattus norvegicus]
24268	3744	383	1447	1.92498	2.26035e-144	Up	3.87225e-146	Cp	GO:0005765//lysosomal membrane;GO:0070062//extracellular exosome;GO:0072562//blood microparticle;GO:0046658//anchored component of plasma membrane	GO:0004322//ferroxidase activity;GO:0005507//copper ion binding;GO:0051087//chaperone binding	GO:0006879//cellular iron ion homeostasis;GO:0030324//lung development;GO:0001889//liver development;GO:0015679//plasma membrane copper ion transport;GO:0007584//response to nutrient;GO:0046688//response to copper ion;GO:0055114//oxidation-reduction process;GO:0007568//aging	K13624//ceruloplasmin [EC:1.16.3.1]	gi|401461786|ref|NP_036664.2|//ceruloplasmin isoform 1 precursor [Rattus norvegicus];gi|401461788|ref|NP_001257890.1|//ceruloplasmin isoform 2 precursor [Rattus norvegicus]
113984	1809	1468.1	3193.06	1.12832	2.88578e-144	Up	4.97459e-146	Nr2f2	GO:0005634//nucleus	GO:0003707//steroid hormone receptor activity;GO:0003714//transcription corepressor activity;GO:0008270//zinc ion binding;GO:0043565//sequence-specific DNA binding;GO:0001972//retinoic acid binding;GO:0004879//RNA polymerase II transcription factor activity, ligand-activated sequence-specific DNA binding;GO:0042803//protein homodimerization activity	GO:0009952//anterior/posterior pattern specification;GO:0045893//positive regulation of transcription, DNA-templated;GO:0000122//negative regulation of transcription from RNA polymerase II promoter;GO:0032355//response to estradiol;GO:0001893//maternal placenta development;GO:0060674//placenta blood vessel development;GO:0001937//negative regulation of endothelial cell proliferation;GO:0009566//f…	K08548//COUP transcription factor 2	gi|73611910|ref|NP_899084.2|//COUP transcription factor 2 isoform 2 [Mus musculus];gi|18158445|ref|NP_542956.1|//COUP transcription factor 2 [Rattus norvegicus];gi|731493781|ref|XP_010592153.1|//PREDICTED: COUP transcription factor 2 isoform X2 [Loxodonta africana]
25123	1130	631	1888	1.58848	3.82438e-144	Up	6.63352e-146	Tagln	GO:0005737//cytoplasm	GO:0051015//actin filament binding;GO:0030674//protein binding, bridging	GO:0007010//cytoskeleton organization;GO:0030855//epithelial cell differentiation	K20526//transgelin	gi|13928744|ref|NP_113737.1|//transgelin [Rattus norvegicus]
24231	2629	737	2059	1.48954	4.67973e-143	Up	8.21737e-145	C2	GO:0016020//membrane;GO:0070062//extracellular exosome;GO:0019773//proteasome core complex, alpha-subunit complex;GO:1990726//Lsm1-7-Pat1 complex;GO:0005813//centrosome;GO:0005694//chromosome;GO:0000932//P-body;GO:0032021//NELF complex;GO:0046540//U4/U6 x U5 tri-snRNP complex;GO:0071013//catalytic step 2 spliceosome;GO:0005688//U6 snRNP;GO:0071011//precatalytic spliceosome	GO:0004252//serine-type endopeptidase activity;GO:0004298//threonine-type endopeptidase activity;GO:0046976//histone methyltransferase activity (H3-K27 specific);GO:0004930//G-protein coupled receptor activity;GO:0046974//histone methyltransferase activity (H3-K9 specific);GO:0001530//lipopolysaccharide binding;GO:0070742//C2H2 zinc finger domain binding;GO:0000166//nucleotide binding;GO:0000977/…	GO:1902902//negative regulation of autophagosome assembly;GO:0006275//regulation of DNA replication;GO:0034244//negative regulation of transcription elongation from RNA polymerase II promoter;GO:0051567//histone H3-K9 methylation;GO:0006511//ubiquitin-dependent protein catabolic process;GO:2000427//positive regulation of apoptotic cell clearance;GO:0007584//response to nutrient;GO:0045087//innate…	K01332//complement component 2 [EC:3.4.21.43]	gi|47575877|ref|NP_757376.2|//complement C2 precursor [Rattus norvegicus]
313641	14466	1127	2618	1.22331	1.37744e-134	Up	2.58095e-136	Hspg2	NA	NA	NA	K06255//heparan sulfate proteoglycan 2 (perlecan)	gi|568930638|ref|XP_006538638.1|//PREDICTED: basement membrane-specific heparan sulfate proteoglycan core protein isoform X2 [Mus musculus]
24615	486	138	893	2.70132	3.98917e-134	Up	7.56002e-136	S100a4	GO:0070062//extracellular exosome;GO:0005615//extracellular space;GO:0005634//nucleus;GO:0043005//neuron projection;GO:0048471//perinuclear region of cytoplasm	GO:0003779//actin binding;GO:0005509//calcium ion binding;GO:0050786//RAGE receptor binding;GO:0046982//protein heterodimerization activity;GO:0048306//calcium-dependent protein binding;GO:0042803//protein homodimerization activity	GO:0043123//positive regulation of I-kappaB kinase/NF-kappaB signaling	K21128//protein S100-A9;K17274//calpactin-1 light chain	gi|6981326|ref|NP_036750.1|//protein S100-A4 [Rattus norvegicus]
498972	2307	1694	3421	1.02132	1.69906e-131	Up	3.29272e-133	Cpne2	GO:0070062//extracellular exosome;GO:0005634//nucleus;GO:0045334//clathrin-coated endocytic vesicle;GO:0005886//plasma membrane	NA	GO:0071277//cellular response to calcium ion	K19907//synaptotagmin-7;K11348//bromodomain and PHD finger-containing protein 1;K17632//RAS protein activator-like 1;K19906//synaptotagmin-6	gi|374253863|ref|NP_001243395.1|//copine-2 [Rattus norvegicus]
291327	5233	113	812	2.85249	4.43452e-129	Up	8.78389e-131	Mrc1	GO:0010008//endosome membrane;GO:0009986//cell surface;GO:0016021//integral component of membrane;GO:0005886//plasma membrane	GO:0004888//transmembrane signaling receptor activity;GO:0005537//mannose binding	GO:0071346//cellular response to interferon-gamma;GO:0006898//receptor-mediated endocytosis;GO:0071222//cellular response to lipopolysaccharide;GO:0071353//cellular response to interleukin-4	K06560//mannose receptor, C type	gi|529367220|ref|NP_001099593.2|//macrophage mannose receptor 1 precursor [Rattus norvegicus]
361821	3634	886.01	2204	1.32206	6.30215e-128	Up	1.26857e-129	Col6a2	GO:0070062//extracellular exosome;GO:0005615//extracellular space;GO:0042383//sarcolemma;GO:0005581//collagen trimer;GO:0005578//proteinaceous extracellular matrix	NA	GO:0007155//cell adhesion;GO:0009749//response to glucose;GO:0070208//protein heterotrimerization	K06238//collagen, type VI, alpha	gi|281427229|ref|NP_001094211.1|//collagen alpha-2(VI) chain precursor [Rattus norvegicus];gi|564397478|ref|XP_006256362.1|//PREDICTED: collagen alpha-2(VI) chain isoform X1 [Rattus norvegicus]
252929	1358	674	1843	1.45857	3.25429e-124	Up	6.82935e-126	Ctsz	GO:0070062//extracellular exosome;GO:0005615//extracellular space;GO:0005783//endoplasmic reticulum;GO:0005764//lysosome	GO:0004197//cysteine-type endopeptidase activity	GO:0060441//epithelial tube branching involved in lung morphogenesis;GO:0051603//proteolysis involved in cellular protein catabolic process	K08568//cathepsin X [EC:3.4.18.1]	gi|34328540|ref|NP_899159.1|//cathepsin Z precursor [Rattus norvegicus]
24795	2061	7	518.39	6.21787	5.0219e-122	Up	1.09152e-123	Serpina3n	GO:0070062//extracellular exosome;GO:0072562//blood microparticle	GO:0004867//serine-type endopeptidase inhibitor activity	GO:0010951//negative regulation of endopeptidase activity;GO:0006953//acute-phase response;GO:0043434//response to peptide hormone;GO:0071385//cellular response to glucocorticoid stimulus;GO:0032496//response to lipopolysaccharide;GO:0071320//cellular response to cAMP;GO:0071346//cellular response to interferon-gamma;GO:0071354//cellular response to interleukin-6;GO:0071347//cellular response to …	K04525//serpin peptidase inhibitor, clade A	gi|13928716|ref|NP_113719.1|//serine protease inhibitor A3N [Rattus norvegicus]
25662	1316	1009	2347	1.22522	4.78764e-121	Up	1.04573e-122	Igfbp2	GO:0070062//extracellular exosome;GO:0005615//extracellular space;GO:0016324//apical plasma membrane;GO:0031410//cytoplasmic vesicle	GO:0031994//insulin-like growth factor I binding;GO:0031995//insulin-like growth factor II binding	GO:0001558//regulation of cell growth;GO:0007565//female pregnancy;GO:0009612//response to mechanical stimulus;GO:0042493//response to drug;GO:0010226//response to lithium ion;GO:0043567//regulation of insulin-like growth factor receptor signaling pathway;GO:0032526//response to retinoic acid;GO:0032870//cellular response to hormone stimulus;GO:0043627//response to estrogen;GO:0007568//aging;GO:0…	K10138//insulin-like growth factor-binding protein 3	gi|148747421|ref|NP_037254.2|//insulin-like growth factor-binding protein 2 precursor [Rattus norvegicus]
64155	6028	52	604	3.5453	9.49661e-117	Up	2.17596e-118	Scn7a	GO:0001518//voltage-gated sodium channel complex;GO:0097386//glial cell projection	GO:0005248//voltage-gated sodium channel activity	GO:0019228//neuronal action potential;GO:0035725//sodium ion transmembrane transport;GO:0086010//membrane depolarization during action potential;GO:0006936//muscle contraction;GO:0034765//regulation of ion transmembrane transport;GO:0055078//sodium ion homeostasis;GO:0060078//regulation of postsynaptic membrane potential	K04839//voltage-gated sodium channel type VII alpha	gi|25742828|ref|NP_113874.1|//sodium channel protein type 7 subunit alpha [Rattus norvegicus];gi|564341195|ref|XP_006234358.1|//PREDICTED: sodium channel protein type 7 subunit alpha isoform X1 [Rattus norvegicus]
297077	987	1486	3000	1.02086	2.42955e-115	Up	5.64486e-117	Tmem176a	GO:0016021//integral component of membrane	GO:0005515//protein binding	GO:2001199//negative regulation of dendritic cell differentiation	NA	gi|84781644|ref|NP_001034097.1|//transmembrane protein 176A [Rattus norvegicus]
102555474	6964	130.99	774.83	2.57175	1.76736e-110	Up	4.29555e-112	LOC102555474	NA	NA	NA	K10744//ribonuclease H2 subunit B;K07756//inositol-hexakisphosphate 5-kinase [EC:2.7.4.21];K10279//F-box and leucine-rich repeat protein 13	gi|672039002|ref|XP_008758243.1|//PREDICTED: LOW QUALITY PROTEIN: uncharacterized protein LOC102555474 [Rattus norvegicus]
361710	3425	1105	2415	1.13531	2.10042e-110	Up	5.12755e-112	Sipa1	GO:0005634//nucleus;GO:0030133//transport vesicle;GO:0043234//protein complex	GO:0008022//protein C-terminus binding;GO:0005096//GTPase activator activity	GO:0043547//positive regulation of GTPase activity;GO:0051726//regulation of cell cycle;GO:0051056//regulation of small GTPase mediated signal transduction;GO:0042631//cellular response to water deprivation	K08013//signal-induced proliferation-associated gene 1	gi|564332368|ref|XP_006230911.1|//PREDICTED: signal-induced proliferation-associated protein 1 isoform X1 [Rattus norvegicus];gi|51854241|ref|NP_001004089.1|//signal-induced proliferation-associated protein 1 [Rattus norvegicus]
308341	4637	535.06	1516.91	1.51069	7.8787e-108	Up	1.99083e-109	Ssc5d	GO:0016020//membrane;GO:0031012//extracellular matrix;GO:0005615//extracellular space;GO:0005737//cytoplasm	GO:0005044//scavenger receptor activity;GO:0001968//fibronectin binding;GO:0043236//laminin binding	GO:0042494//detection of bacterial lipoprotein;GO:0050829//defense response to Gram-negative bacterium;GO:0007275//multicellular organism development;GO:0050830//defense response to Gram-positive bacterium;GO:0045087//innate immune response;GO:2000483//negative regulation of interleukin-8 secretion	K13912//deleted in malignant brain tumors 1 protein	gi|197386139|ref|NP_001128017.1|//soluble scavenger receptor cysteine-rich domain-containing protein SSC5D precursor [Rattus norvegicus] ;gi|564326206|ref|XP_006228319.1|//PREDICTED: soluble scavenger receptor cysteine-rich domain-containing protein SSC5D isoform X1 [Rattus norvegicus]
314397	3676	307	1075	1.81536	2.4165e-99	Up	6.49423e-101	Rin3	NA	NA	NA	K17638//Ras and Rab interactor 1	gi|157822555|ref|NP_001101522.1|//ras and Rab interactor 3 [Rattus norvegicus] ;gi|564357031|ref|XP_006240536.1|//PREDICTED: ras and Rab interactor 3 isoform X3 [Rattus norvegicus];gi|564357029|ref|XP_006240535.1|//PREDICTED: ras and Rab interactor 3 isoform X2 [Rattus norvegicus]
290644	1333	320.9	1095.92	1.77928	1.60266e-98	Up	4.3414e-100	Ifi30	GO:0005576//extracellular region;GO:0030054//cell junction;GO:0005764//lysosome;GO:0005886//plasma membrane	GO:0015036//disulfide oxidoreductase activity;GO:0052806//sulfite reductase (coenzyme F420) activity;GO:0032441//pheophorbide a oxygenase activity;GO:0052807//aflatoxin reductase (coenzyme F420) activity	GO:0042590//antigen processing and presentation of exogenous peptide antigen via MHC class I;GO:0019886//antigen processing and presentation of exogenous peptide antigen via MHC class II;GO:0048147//negative regulation of fibroblast proliferation;GO:0050821//protein stabilization;GO:0055114//oxidation-reduction process	K08059//interferon, gamma-inducible protein 30	gi|71795648|ref|NP_001025197.1|//gamma-interferon-inducible lysosomal thiol reductase precursor [Rattus norvegicus]
287435	1224	46	500	3.44955	9.90576e-95	Up	2.7788e-96	Cd68	GO:0005768//endosome;GO:0016021//integral component of membrane;GO:0005764//lysosome;GO:0005886//plasma membrane	NA	GO:0071310//cellular response to organic substance	K06501//CD68 antigen	gi|72255507|ref|NP_001026808.1|//macrosialin precursor [Rattus norvegicus]
25441	657	470	1327	1.50477	7.04249e-94	Up	1.99821e-95	Fcer1g	GO:0032998//Fc-epsilon receptor I complex;GO:0005887//integral component of plasma membrane;GO:0009897//external side of plasma membrane;GO:0045121//membrane raft	GO:0019767//IgE receptor activity;GO:0019863//IgE binding;GO:0019864//IgG binding	GO:0001812//positive regulation of type I hypersensitivity;GO:0006911//phagocytosis, engulfment;GO:0032733//positive regulation of interleukin-10 production;GO:0032755//positive regulation of interleukin-6 production;GO:0071404//cellular response to low-density lipoprotein particle stimulus;GO:0002283//neutrophil activation involved in immune response;GO:0031623//receptor internalization;GO:00427…	K07983//Fc receptor, IgE, high affinity I, gamma polypeptide	gi|196162692|ref|NP_001124473.1|//high affinity immunoglobulin epsilon receptor subunit gamma precursor [Rattus norvegicus]
103690108	2076	641.76	1585.05	1.31175	3.91228e-91	Up	1.14775e-92	LOC103690108	GO:0070062//extracellular exosome;GO:0005615//extracellular space;GO:0000790//nuclear chromatin;GO:0005737//cytoplasm;GO:0000439//core TFIIH complex;GO:0043235//receptor complex;GO:0005675//holo TFIIH complex;GO:0017053//transcriptional repressor complex;GO:0042612//MHC class I protein complex;GO:0005887//integral component of plasma membrane;GO:0005730//nucleolus	GO:0003714//transcription corepressor activity;GO:0005524//ATP binding;GO:0001158//enhancer sequence-specific DNA binding;GO:0031490//chromatin DNA binding;GO:0031625//ubiquitin protein ligase binding;GO:0046982//protein heterodimerization activity;GO:0001077//transcriptional activator activity, RNA polymerase II core promoter proximal region sequence-specific binding;GO:0005102//receptor binding…	GO:0009786//regulation of asymmetric cell division;GO:0001952//regulation of cell-matrix adhesion;GO:0001710//mesodermal cell fate commitment;GO:0001829//trophectodermal cell differentiation;GO:0070816//phosphorylation of RNA polymerase II C-terminal domain;GO:0014909//smooth muscle cell migration;GO:0060444//branching involved in mammary gland duct morphogenesis;GO:0006289//nucleotide-excision r…	K06751//major histocompatibility complex, class I	gi|672085830|ref|XP_008770991.1|//PREDICTED: LOW QUALITY PROTEIN: RT1 class I histocompatibility antigen, AA alpha chain-like isoform X2 [Rattus norvegicus]
304966	1266	110	642	2.5524	6.47779e-91	Up	1.90734e-92	Fcgr3a	GO:0070062//extracellular exosome;GO:0009897//external side of plasma membrane	NA	GO:0051930//regulation of sensory perception of pain;GO:0042060//wound healing;GO:0071222//cellular response to lipopolysaccharide	K06463//low affinity immunoglobulin gamma Fc receptor III	gi|134290448|gb|ABO70343.1|//Fc fragment of IgG intermediate affinity IV receptor [Rattus norvegicus];gi|46485398|ref|NP_997486.1|//Fc fragment of IgG, low affinity IIIa, receptor precursor [Rattus norvegicus]
292060	2862	377	1119	1.57691	7.14069e-85	Up	2.26308e-86	Irf8	GO:0005654//nucleoplasm	GO:0000975//regulatory region DNA binding;GO:0005515//protein binding;GO:0003700//transcription factor activity, sequence-specific DNA binding	GO:0060261//positive regulation of transcription initiation from RNA polymerase II promoter;GO:0042832//defense response to protozoan;GO:0030099//myeloid cell differentiation;GO:0071222//cellular response to lipopolysaccharide;GO:0042742//defense response to bacterium;GO:0044130//negative regulation of growth of symbiont in host;GO:0032735//positive regulation of interleukin-12 production;GO:0006…	K10155//interferon regulatory factor 8	gi|56790291|ref|NP_001008722.1|//interferon regulatory factor 8 [Rattus norvegicus]
499537	4285	102	595.77	2.55352	1.79872e-84	Up	5.73916e-86	Fyb	GO:0015629//actin cytoskeleton;GO:0005886//plasma membrane	GO:0005102//receptor binding;GO:0032403//protein complex binding	GO:0007165//signal transduction;GO:0072659//protein localization to plasma membrane;GO:0006955//immune response;GO:0045576//mast cell activation	K17698//FYN binding protein	gi|672041610|ref|XP_008759006.1|//PREDICTED: FYN-binding protein isoform X1 [Rattus norvegicus];gi|157821549|ref|NP_001102646.1|//FYN-binding protein [Rattus norvegicus] ;gi|564335481|ref|XP_006232081.1|//PREDICTED: FYN-binding protein isoform X4 [Rattus norvegicus];gi|672041612|ref|XP_008759007.1|//PREDICTED: FYN-binding protein isoform X2 [Rattus norvegicus];gi|672041614|ref|XP_008759008.1|//PR…
25211	1219	1091.55	2184.9	1.00852	1.43541e-82	Up	4.7029e-84	Lyz2	GO:0070062//extracellular exosome;GO:0005615//extracellular space;GO:0030140//trans-Golgi network transport vesicle;GO:0030141//secretory granule;GO:0000137//Golgi cis cisterna;GO:0005902//microvillus;GO:0048237//rough endoplasmic reticulum lumen	GO:0003796//lysozyme activity;GO:0042802//identical protein binding	GO:0019835//cytolysis;GO:0050829//defense response to Gram-negative bacterium;GO:0001895//retina homeostasis;GO:0050830//defense response to Gram-positive bacterium	K13915//lysozyme C [EC:3.2.1.17]	gi|40254796|ref|NP_036903.2|//lysozyme C-1 precursor [Rattus norvegicus]
299314	1505	490	1287	1.40049	6.94881e-82	Up	2.30643e-83	Cfp	GO:0031012//extracellular matrix	NA	GO:0006957//complement activation, alternative pathway	K15412//complement factor properdin	gi|157822881|ref|NP_001100227.1|//properdin precursor [Rattus norvegicus]
292306	963	989	2024	1.0405	1.53529e-80	Up	5.16164e-82	Rnaset2	GO:0005788//endoplasmic reticulum lumen;GO:0070062//extracellular exosome;GO:0005615//extracellular space;GO:0005764//lysosome	GO:0003723//RNA binding;GO:0033897//ribonuclease T2 activity	GO:0006401//RNA catabolic process;GO:0090502//RNA phosphodiester bond hydrolysis, endonucleolytic	K01166//ribonuclease T2 [EC:3.1.27.1]	gi|157819033|ref|NP_001099680.1|//ribonuclease T2 precursor [Rattus norvegicus]
25157	5028	501.03	1293.15	1.37525	4.74133e-80	Up	1.59911e-81	Plagl1	GO:0005654//nucleoplasm;GO:0005794//Golgi apparatus	GO:0001228//transcriptional activator activity, RNA polymerase II transcription regulatory region sequence-specific binding;GO:0046872//metal ion binding;GO:0000977//RNA polymerase II regulatory region sequence-specific DNA binding	GO:0035914//skeletal muscle cell differentiation;GO:0045944//positive regulation of transcription from RNA polymerase II promoter	K19485//zinc finger protein PLAGL1	gi|6981166|ref|NP_036892.1|//zinc finger protein PLAGL1 [Rattus norvegicus]
361689	2258	501	1288	1.36958	3.08786e-79	Up	1.04475e-80	Unc93b1	GO:0005768//endosome;GO:0005783//endoplasmic reticulum;GO:0016021//integral component of membrane;GO:0032009//early phagosome;GO:0005764//lysosome	GO:0035325//Toll-like receptor binding;GO:0008565//protein transporter activity	GO:0000902//cell morphogenesis;GO:2001184//positive regulation of interleukin-12 secretion;GO:0006886//intracellular protein transport;GO:0034162//toll-like receptor 9 signaling pathway;GO:0034154//toll-like receptor 7 signaling pathway;GO:0019886//antigen processing and presentation of exogenous peptide antigen via MHC class II;GO:2000778//positive regulation of interleukin-6 secretion;GO:003413…	K16600//tubulin polyglutamylase TTLL2 [EC:6.-.-.-]	gi|157817875|ref|NP_001101983.1|//protein unc-93 homolog B1 [Rattus norvegicus];gi|238637324|ref|NP_001154900.1|//protein unc-93 homolog B1 isoform b [Mus musculus];gi|564332335|ref|XP_006230895.1|//PREDICTED: protein unc-93 homolog B1 isoform X1 [Rattus norvegicus]
294257	2573	515	1306	1.34984	1.37917e-78	Up	4.69585e-80	Cfb	GO:0016020//membrane;GO:0070062//extracellular exosome;GO:0072562//blood microparticle;GO:1990726//Lsm1-7-Pat1 complex;GO:0005694//chromosome;GO:0000932//P-body;GO:0032021//NELF complex;GO:0046540//U4/U6 x U5 tri-snRNP complex;GO:0071013//catalytic step 2 spliceosome;GO:0005688//U6 snRNP;GO:0071011//precatalytic spliceosome	GO:0004252//serine-type endopeptidase activity;GO:0046976//histone methyltransferase activity (H3-K27 specific);GO:0004930//G-protein coupled receptor activity;GO:0046974//histone methyltransferase activity (H3-K9 specific);GO:0070742//C2H2 zinc finger domain binding;GO:0000977//RNA polymerase II regulatory region sequence-specific DNA binding;GO:0000166//nucleotide binding;GO:0008270//zinc ion b…	GO:1902902//negative regulation of autophagosome assembly;GO:0006275//regulation of DNA replication;GO:0034244//negative regulation of transcription elongation from RNA polymerase II promoter;GO:0032496//response to lipopolysaccharide;GO:0051567//histone H3-K9 methylation;GO:0008283//cell proliferation;GO:2000427//positive regulation of apoptotic cell clearance;GO:0035265//organ growth;GO:0007186…	K01335//component factor B [EC:3.4.21.47]	gi|218156285|ref|NP_997631.2|//complement factor B precursor [Rattus norvegicus]
64347	732	895	1863	1.065	4.90747e-77	Up	1.68142e-78	Sncg	GO:0070062//extracellular exosome;GO:0005815//microtubule organizing center;GO:0005819//spindle;GO:0043679//axon terminus;GO:0005886//plasma membrane;GO:0043025//neuronal cell body;GO:0048471//perinuclear region of cytoplasm	GO:0048487//beta-tubulin binding;GO:0043014//alpha-tubulin binding	GO:0042493//response to drug;GO:0008344//adult locomotory behavior;GO:0002118//aggressive behavior;GO:0014059//regulation of dopamine secretion;GO:0071464//cellular response to hydrostatic pressure;GO:0009306//protein secretion;GO:0050808//synapse organization;GO:0046928//regulation of neurotransmitter secretion;GO:0007422//peripheral nervous system development;GO:0042220//response to cocaine	K04528//alpha-synuclein	gi|13928954|ref|NP_113876.1|//gamma-synuclein [Rattus norvegicus]
24546	3392	151.46	666.78	2.14561	5.95621e-77	Up	2.04712e-78	Slco2a1	GO:0005887//integral component of plasma membrane	GO:0015132//prostaglandin transmembrane transporter activity;GO:0015347//sodium-independent organic anion transmembrane transporter activity	GO:0043252//sodium-independent organic anion transport;GO:0015732//prostaglandin transport	K14345//solute carrier organic anion transporter family, member 2A	gi|347800740|ref|NP_073158.2|//solute carrier organic anion transporter family member 2A1 [Rattus norvegicus]
192208	1782	126	610	2.28272	5.34098e-76	Up	1.86998e-77	Slc38a5	GO:0005887//integral component of plasma membrane	GO:0015187//glycine transmembrane transporter activity	GO:0015816//glycine transport;GO:0003333//amino acid transmembrane transport	K14992//solute carrier family 38 (sodium-coupled neutral amino acid transporter), member 5	gi|672086986|ref|XP_008771290.1|//PREDICTED: sodium-coupled neutral amino acid transporter 5 isoform X1 [Rattus norvegicus];gi|20302002|ref|NP_620209.1|//sodium-coupled neutral amino acid transporter 5 [Rattus norvegicus]
113955	2320	562	1349	1.27058	5.72353e-74	Up	2.04068e-75	Gpnmb	GO:0005887//integral component of plasma membrane;GO:0042470//melanosome	GO:0005178//integrin binding;GO:0008201//heparin binding	GO:0001649//osteoblast differentiation;GO:0007155//cell adhesion;GO:0030282//bone mineralization;GO:0032720//negative regulation of tumor necrosis factor production	K20732//transmembrane glycoprotein NMB	gi|18959234|ref|NP_579832.1|//transmembrane glycoprotein NMB precursor [Rattus norvegicus]
500906	2694	573	1359	1.25327	6.00508e-73	Up	2.16679e-74	Cyth4	GO:0005886//plasma membrane	GO:0008289//lipid binding;GO:0005086//ARF guanyl-nucleotide exchange factor activity	GO:0032012//regulation of ARF protein signal transduction;GO:0043547//positive regulation of GTPase activity	K18441//cytohesin	gi|564361059|ref|XP_006242093.1|//PREDICTED: cytohesin-4 isoform X1 [Rattus norvegicus];gi|194474052|ref|NP_001124049.1|//cytohesin-4 [Rattus norvegicus] ;gi|564361063|ref|XP_006242095.1|//PREDICTED: cytohesin-4 isoform X2 [Rattus norvegicus]
294269	1212	65	453	2.80833	3.01864e-71	Up	1.11829e-72	RT1-Da	GO:0005765//lysosomal membrane;GO:0070062//extracellular exosome;GO:0009986//cell surface;GO:0042613//MHC class II protein complex;GO:0016021//integral component of membrane;GO:0031902//late endosome membrane	GO:0042605//peptide antigen binding;GO:0023026//MHC class II protein complex binding	GO:0050890//cognition;GO:0002503//peptide antigen assembly with MHC class II protein complex;GO:0006955//immune response;GO:0002506//polysaccharide assembly with MHC class II protein complex;GO:0002587//negative regulation of antigen processing and presentation of peptide antigen via MHC class II	K06752//major histocompatibility complex, class II	gi|57114292|ref|NP_001008847.1|//RT1 class II, locus Da precursor [Rattus norvegicus]
25423	2260	333.07	963.97	1.54049	8.49276e-71	Up	3.16443e-72	Ctsc	GO:0016020//membrane;GO:0070062//extracellular exosome;GO:0005615//extracellular space;GO:0005783//endoplasmic reticulum;GO:0005794//Golgi apparatus;GO:0005764//lysosome	GO:0004252//serine-type endopeptidase activity;GO:0042802//identical protein binding;GO:0043621//protein self-association;GO:0051087//chaperone binding;GO:0031404//chloride ion binding;GO:0019902//phosphatase binding;GO:0004197//cysteine-type endopeptidase activity;GO:0016505//peptidase activator activity involved in apoptotic process	GO:2001235//positive regulation of apoptotic signaling pathway;GO:0001913//T cell mediated cytotoxicity;GO:0010033//response to organic substance;GO:0007568//aging;GO:1903052//positive regulation of proteolysis involved in cellular protein catabolic process	K01275//cathepsin C [EC:3.4.14.1]	gi|672037509|ref|XP_008757858.1|//PREDICTED: dipeptidyl peptidase 1 isoform X1 [Rattus norvegicus];gi|149069037|gb|EDM18589.1|//cathepsin C, isoform CRA_c [Rattus norvegicus];gi|8393218|ref|NP_058793.1|//dipeptidyl peptidase 1 precursor [Rattus norvegicus]
25084	3458	860	1759	1.03968	5.17683e-70	Up	1.97325e-71	Il4r	GO:0005615//extracellular space;GO:0016021//integral component of membrane;GO:0005886//plasma membrane;GO:0043235//receptor complex	GO:0004896//cytokine receptor activity;GO:0046982//protein heterodimerization activity	GO:0016064//immunoglobulin mediated immune response;GO:0042832//defense response to protozoan;GO:0043032//positive regulation of macrophage activation;GO:0045630//positive regulation of T-helper 2 cell differentiation;GO:0043306//positive regulation of mast cell degranulation;GO:0042127//regulation of cell proliferation;GO:0090197//positive regulation of chemokine secretion;GO:0002532//production…	K05071//interleukin 4 receptor	gi|158534071|ref|NP_596871.2|//interleukin-4 receptor subunit alpha precursor [Rattus norvegicus]
56083	3526	810	1686	1.06494	8.51008e-70	Up	3.25289e-71	Tgm2	GO:0070062//extracellular exosome;GO:0005783//endoplasmic reticulum;GO:0031226//intrinsic component of plasma membrane;GO:0005925//focal adhesion;GO:0005829//cytosol;GO:0005739//mitochondrion;GO:0005578//proteinaceous extracellular matrix	GO:0019904//protein domain specific binding;GO:0005509//calcium ion binding;GO:0008483//transaminase activity;GO:0005525//GTP binding;GO:0003810//protein-glutamine gamma-glutamyltransferase activity;GO:0019899//enzyme binding	GO:0060445//branching involved in salivary gland morphogenesis;GO:0051482//positive regulation of cytosolic calcium ion concentration involved in phospholipase C-activating G-protein coupled signaling pathway;GO:0045785//positive regulation of cell adhesion;GO:0050729//positive regulation of inflammatory response;GO:0051260//protein homooligomerization;GO:0032471//negative regulation of endoplasm…	K05625//transglutaminase 2 [EC:2.3.2.13]	gi|42476287|ref|NP_062259.2|//protein-glutamine gamma-glutamyltransferase 2 [Rattus norvegicus]
362430	1230	47	399	3.09299	5.3273e-69	Up	2.05342e-70	Clec4a1	GO:0016021//integral component of membrane	GO:0030246//carbohydrate binding	NA	K10057//C-type lectin domain family 4 member A	gi|54312106|ref|NP_001005890.1|//C-type lectin domain family 4, member A1 [Rattus norvegicus]
83781	948	55	417	2.92988	1.76824e-68	Up	6.89145e-70	Lgals3	GO:0070062//extracellular exosome;GO:0005615//extracellular space;GO:0005681//spliceosomal complex;GO:0009897//external side of plasma membrane;GO:0005743//mitochondrial inner membrane;GO:0001772//immunological synapse;GO:0005578//proteinaceous extracellular matrix	GO:0034988//Fc-gamma receptor I complex binding;GO:0048030//disaccharide binding;GO:0050785//advanced glycation end-product receptor activity;GO:0048029//monosaccharide binding;GO:0043236//laminin binding;GO:0042056//chemoattractant activity;GO:0019863//IgE binding	GO:1903769//negative regulation of cell proliferation in bone marrow;GO:0045185//maintenance of protein location;GO:0014064//positive regulation of serotonin secretion;GO:2001189//negative regulation of T cell activation via T cell receptor contact with antigen bound to MHC molecule on antigen presenting cell;GO:0050860//negative regulation of T cell receptor signaling pathway;GO:0090280//positiv…	K06831//galectin-3	gi|13929190|ref|NP_114020.1|//galectin-3 [Rattus norvegicus]
362456	1158	505	1222.81	1.28318	3.65021e-68	Up	1.43825e-69	Arhgdib	GO:0016020//membrane;GO:0070062//extracellular exosome;GO:0005829//cytosol	GO:0005094//Rho GDP-dissociation inhibitor activity;GO:0048365//Rac GTPase binding;GO:0003924//GTPase activity;GO:0005096//GTPase activator activity	GO:1901164//negative regulation of trophoblast cell migration;GO:0035023//regulation of Rho protein signal transduction;GO:0050790//regulation of catalytic activity;GO:0071461//cellular response to redox state;GO:2000249//regulation of actin cytoskeleton reorganization	K12462//Rho GDP-dissociation inhibitor	gi|57527565|ref|NP_001009600.1|//rho GDP-dissociation inhibitor 2 [Rattus norvegicus]
289211	1435	82.69	479.76	2.54386	6.62326e-68	Up	2.62386e-69	Fcgr2b	GO:0009897//external side of plasma membrane;GO:0045121//membrane raft;GO:0016021//integral component of membrane;GO:0055037//recycling endosome	GO:0019864//IgG binding	GO:0006911//phagocytosis, engulfment;GO:0032693//negative regulation of interleukin-10 production;GO:0001811//negative regulation of type I hypersensitivity;GO:0071222//cellular response to lipopolysaccharide;GO:0007166//cell surface receptor signaling pathway;GO:0050766//positive regulation of phagocytosis;GO:0002434//immune complex clearance;GO:0032355//response to estradiol;GO:0045576//mast ce…	K16824//low affinity immunoglobulin gamma Fc receptor II-c;K06472//low affinity immunoglobulin gamma Fc receptor II-a;K12560//low affinity immunoglobulin gamma Fc receptor II-b	gi|28461147|ref|NP_786932.1|//low affinity immunoglobulin gamma Fc region receptor II-b precursor [Rattus norvegicus];gi|149058077|gb|EDM09234.1|//rCG46303, isoform CRA_b [Rattus norvegicus];gi|126256505|gb|ABO09816.1|//low affinity Fc-gamma receptor IIB isoform 1 [Rattus norvegicus];gi|149058076|gb|EDM09233.1|//rCG46303, isoform CRA_a [Rattus norvegicus]
140581	5296	548.25	1283.29	1.23427	2.50012e-67	Up	9.95799e-69	Patj	GO:0070062//extracellular exosome;GO:0043234//protein complex;GO:0005923//bicellular tight junction;GO:0045177//apical part of cell;GO:0005886//plasma membrane;GO:0048471//perinuclear region of cytoplasm	GO:0005515//protein binding	NA	K06092//InaD-like protein	gi|564351782|ref|XP_006238487.1|//PREDICTED: inaD-like protein isoform X4 [Rattus norvegicus];gi|672053340|ref|XP_008762137.1|//PREDICTED: inaD-like protein isoform X3 [Rattus norvegicus];gi|748983333|ref|NP_536323.1|//inaD-like protein [Rattus norvegicus]
361790	3128	769	1606.02	1.06977	5.13202e-67	Up	2.06057e-68	Ppp1r18	GO:0005856//cytoskeleton;GO:0005737//cytoplasm	GO:0003779//actin binding;GO:0019902//phosphatase binding	NA	K17559//phostensin	gi|564396686|ref|XP_006256014.1|//PREDICTED: phostensin isoform X1 [Rattus norvegicus];gi|261399902|ref|NP_001119759.2|//phostensin [Rattus norvegicus]
83574	2026	504.45	1213.9	1.2742	5.98715e-67	Up	2.41033e-68	Rxrg	GO:0005634//nucleus	GO:0003707//steroid hormone receptor activity;GO:0004886//9-cis retinoic acid receptor activity;GO:0000977//RNA polymerase II regulatory region sequence-specific DNA binding;GO:0008270//zinc ion binding	GO:0030182//neuron differentiation;GO:0051289//protein homotetramerization;GO:0007507//heart development;GO:0031641//regulation of myelination;GO:0048384//retinoic acid receptor signaling pathway;GO:0032526//response to retinoic acid;GO:1901522//positive regulation of transcription from RNA polymerase II promoter involved in cellular response to chemical stimulus;GO:0007422//peripheral nervous sy…	K08526//retinoid X receptor gamma	gi|61657903|ref|NP_113953.1|//retinoic acid receptor RXR-gamma [Rattus norvegicus]
361430	8454	522.27	1239.92	1.25471	9.15032e-67	Up	3.73275e-68	Piezo1	GO:0031258//lamellipodium membrane;GO:0016021//integral component of membrane;GO:0005789//endoplasmic reticulum membrane;GO:0033116//endoplasmic reticulum-Golgi intermediate compartment membrane	GO:0008381//mechanically-gated ion channel activity;GO:0005261//cation channel activity	GO:0033634//positive regulation of cell-cell adhesion mediated by integrin;GO:0098655//cation transmembrane transport;GO:0033625//positive regulation of integrin activation	NA	gi|672085278|ref|XP_008770849.1|//PREDICTED: piezo-type mechanosensitive ion channel component 1 isoform X2 [Rattus norvegicus];gi|672085276|ref|XP_008770848.1|//PREDICTED: piezo-type mechanosensitive ion channel component 1 isoform X1 [Rattus norvegicus];gi|257153378|ref|NP_001070668.2|//piezo-type mechanosensitive ion channel component 1 [Rattus norvegicus]
680611	2442	92.54	493.6	2.42252	4.10064e-66	Up	1.70793e-67	Bcl3	GO:0045171//intercellular bridge;GO:0005654//nucleoplasm;GO:0033257//Bcl3/NF-kappaB2 complex;GO:0005737//cytoplasm;GO:0032996//Bcl3-Bcl10 complex	GO:0003677//DNA binding;GO:0003700//transcription factor activity, sequence-specific DNA binding;GO:0008134//transcription factor binding	GO:0000060//protein import into nucleus, translocation;GO:0042345//regulation of NF-kappaB import into nucleus;GO:0042742//defense response to bacterium;GO:0045727//positive regulation of translation;GO:0019730//antimicrobial humoral response;GO:0045064//T-helper 2 cell differentiation;GO:0002268//follicular dendritic cell differentiation;GO:0010225//response to UV-C;GO:0042088//T-helper 1 type i…	K09258//B-cell CLL/lymphoma protein 3	gi|157821585|ref|NP_001102892.1|//B-cell lymphoma 3 protein [Rattus norvegicus];gi|564326672|ref|XP_006228535.1|//PREDICTED: B-cell lymphoma 3 protein isoform X1 [Rattus norvegicus]
108348062	1246	441.87	1102.82	1.32683	8.43818e-65	Up	3.60487e-66	LOC108348062	GO:0016020//membrane;GO:0016282//eukaryotic 43S preinitiation complex;GO:0070062//extracellular exosome;GO:0071541//eukaryotic translation initiation factor 3 complex, eIF3m;GO:0033290//eukaryotic 48S preinitiation complex	GO:0003743//translation initiation factor activity	GO:0001731//formation of translation preinitiation complex	K03247//translation initiation factor 3 subunit H	gi|38454242|ref|NP_942046.1|//eukaryotic translation initiation factor 3 subunit H [Rattus norvegicus]
368153	1108	481.86	1162.73	1.27816	1.74722e-64	Up	7.52043e-66	RT1-CE7	GO:0005615//extracellular space;GO:0042612//MHC class I protein complex;GO:0030285//integral component of synaptic vesicle membrane	GO:0005164//tumor necrosis factor receptor binding;GO:0005125//cytokine activity;GO:0042605//peptide antigen binding	GO:0000902//cell morphogenesis;GO:0050672//negative regulation of lymphocyte proliferation;GO:1902600//hydrogen ion transmembrane transport;GO:0016358//dendrite development;GO:0006955//immune response;GO:0002474//antigen processing and presentation of peptide antigen via MHC class I	K06751//major histocompatibility complex, class I	gi|57012400|ref|NP_001008845.1|//RT1 class I, locus CE7 precursor [Rattus norvegicus]
498605	2798	80.56	459.6	2.51957	2.04531e-64	Up	8.82535e-66	Lrrc25	GO:0016021//integral component of membrane	NA	NA	NA	gi|62662417|ref|XP_573882.1|//PREDICTED: leucine-rich repeat-containing protein 25 isoform X1 [Rattus norvegicus]
362850	1871	430	1081	1.33729	2.67727e-64	Up	1.15809e-65	Angptl4	GO:0072562//blood microparticle;GO:0005578//proteinaceous extracellular matrix	GO:0042802//identical protein binding;GO:0004857//enzyme inhibitor activity	GO:0051005//negative regulation of lipoprotein lipase activity;GO:0001525//angiogenesis;GO:0009267//cellular response to starvation;GO:0030154//cell differentiation;GO:0051260//protein homooligomerization;GO:2000352//negative regulation of endothelial cell apoptotic process;GO:0001666//response to hypoxia;GO:0070328//triglyceride homeostasis;GO:0045834//positive regulation of lipid metabolic proc…	K08767//angiopoietin-like 4	gi|40018598|ref|NP_954546.1|//angiopoietin-related protein 4 precursor [Rattus norvegicus]
309186	2511	250.72	786.58	1.65685	2.73338e-64	Up	1.18529e-65	Fermt3	GO:0016020//membrane;GO:0070062//extracellular exosome;GO:0042995//cell projection;GO:0002102//podosome;GO:0030054//cell junction	GO:0005178//integrin binding	GO:0007159//leukocyte cell-cell adhesion;GO:0030335//positive regulation of cell migration;GO:0033632//regulation of cell-cell adhesion mediated by integrin;GO:0034446//substrate adhesion-dependent cell spreading;GO:0007229//integrin-mediated signaling pathway;GO:0033622//integrin activation;GO:0070527//platelet aggregation	K17084//kindlin 3	gi|189011669|ref|NP_001121015.1|//fermitin family homolog 3 [Rattus norvegicus]
309622	1542	35	344	3.30431	3.40645e-63	Up	1.49539e-64	RT1-Bb	GO:0005765//lysosomal membrane;GO:0070062//extracellular exosome;GO:0009897//external side of plasma membrane;GO:0042613//MHC class II protein complex;GO:0031902//late endosome membrane;GO:0005794//Golgi apparatus;GO:0016021//integral component of membrane;GO:0005771//multivesicular body;GO:0005769//early endosome	GO:1990405//protein antigen binding;GO:0015643//toxic substance binding;GO:0042605//peptide antigen binding;GO:0031625//ubiquitin protein ligase binding;GO:0046982//protein heterodimerization activity;GO:0008134//transcription factor binding;GO:0023026//MHC class II protein complex binding	GO:0071315//cellular response to morphine;GO:0002506//polysaccharide assembly with MHC class II protein complex;GO:0002587//negative regulation of antigen processing and presentation of peptide antigen via MHC class II;GO:0071549//cellular response to dexamethasone stimulus;GO:0071346//cellular response to interferon-gamma;GO:0050890//cognition;GO:0042130//negative regulation of T cell proliferat…	K06752//major histocompatibility complex, class II	gi|51854235|ref|NP_001004084.1|//rano class II histocompatibility antigen, B-1 beta chain precursor [Rattus norvegicus]
24451	1600	257	789	1.62559	8.93499e-63	Up	3.97018e-64	Hmox1	GO:0005901//caveola;GO:0005730//nucleolus;GO:0005829//cytosol;GO:0005789//endoplasmic reticulum membrane;GO:0048471//perinuclear region of cytoplasm	GO:0004630//phospholipase D activity;GO:0020037//heme binding;GO:0046872//metal ion binding;GO:0004392//heme oxygenase (decyclizing) activity;GO:0004871//signal transducer activity;GO:0019899//enzyme binding;GO:0042803//protein homodimerization activity	GO:0006879//cellular iron ion homeostasis;GO:0008217//regulation of blood pressure;GO:0035094//response to nicotine;GO:0097421//liver regeneration;GO:0043305//negative regulation of mast cell degranulation;GO:0043433//negative regulation of sequence-specific DNA binding transcription factor activity;GO:0051260//protein homooligomerization;GO:0043627//response to estrogen;GO:0042167//heme cataboli…	K00510//heme oxygenase (biliverdin-producing) [EC:1.14.14.18]	gi|6981032|ref|NP_036712.1|//heme oxygenase 1 [Rattus norvegicus]
25663	5269	320.1	889.27	1.48143	8.55315e-62	Up	3.93788e-63	Il1r1	GO:0030424//axon;GO:0005615//extracellular space;GO:0005634//nucleus;GO:0014069//postsynaptic density;GO:0009986//cell surface;GO:0043234//protein complex;GO:0016021//integral component of membrane;GO:0005886//plasma membrane	GO:0002020//protease binding;GO:0005161//platelet-derived growth factor receptor binding;GO:0004909//interleukin-1, Type I, activating receptor activity;GO:0035255//ionotropic glutamate receptor binding;GO:0019966//interleukin-1 binding	GO:0010286//heat acclimation;GO:0071731//response to nitric oxide;GO:2000661//positive regulation of interleukin-1-mediated signaling pathway;GO:0070849//response to epidermal growth factor;GO:0030728//ovulation;GO:2000391//positive regulation of neutrophil extravasation;GO:0071333//cellular response to glucose stimulus;GO:0050727//regulation of inflammatory response;GO:0009314//response to radia…	K04386//interleukin 1 receptor type I	gi|148747433|ref|NP_037255.3|//interleukin-1 receptor type 1 [Rattus norvegicus]
79252	4395	309	867	1.49576	4.02232e-61	Up	1.8648e-62	Adamts1	GO:0031410//cytoplasmic vesicle;GO:0005604//basement membrane	GO:0004222//metalloendopeptidase activity;GO:0005515//protein binding;GO:0008201//heparin binding;GO:0008270//zinc ion binding	GO:0001822//kidney development;GO:0044691//tooth eruption;GO:0016525//negative regulation of angiogenesis;GO:0010976//positive regulation of neuron projection development;GO:0071374//cellular response to parathyroid hormone stimulus;GO:0001542//ovulation from ovarian follicle;GO:0006508//proteolysis;GO:0071380//cellular response to prostaglandin E stimulus;GO:0060347//heart trabecula formation;GO…	K08617//a disintegrin and metalloproteinase with thrombospondin motifs 1 [EC:3.4.24.-]	gi|148747506|ref|NP_077376.2|//A disintegrin and metalloproteinase with thrombospondin motifs 1 precursor [Rattus norvegicus]
116689	2176	286	817	1.52165	4.18759e-59	Up	1.99522e-60	Ptpn6	GO:0070062//extracellular exosome;GO:0005730//nucleolus;GO:0005911//cell-cell junction;GO:0042105//alpha-beta T cell receptor complex;GO:0005737//cytoplasm	GO:0046703//natural killer cell lectin-like receptor binding;GO:0050839//cell adhesion molecule binding;GO:0001784//phosphotyrosine residue binding;GO:0005001//transmembrane receptor protein tyrosine phosphatase activity;GO:0017124//SH3 domain binding;GO:0019901//protein kinase binding;GO:0042169//SH2 domain binding	GO:2000045//regulation of G1/S transition of mitotic cell cycle;GO:0002244//hematopoietic progenitor cell differentiation;GO:0035335//peptidyl-tyrosine dephosphorylation;GO:0043407//negative regulation of MAP kinase activity;GO:0051279//regulation of release of sequestered calcium ion into cytosol;GO:0050860//negative regulation of T cell receptor signaling pathway;GO:0042130//negative regulation…	K05697//tyrosine-protein phosphatase non-receptor type 6 [EC:3.1.3.48]	gi|16758788|ref|NP_446360.1|//tyrosine-protein phosphatase non-receptor type 6 [Rattus norvegicus]
680338	1441	10	256	4.6854	1.16036e-58	Up	5.56594e-60	Clec12a	GO:0009986//cell surface;GO:0016021//integral component of membrane;GO:0005886//plasma membrane	GO:0030246//carbohydrate binding;GO:0019903//protein phosphatase binding	GO:0050776//regulation of immune response	K17516//C-type lectin domain family 12 member A	gi|197927086|ref|NP_001128188.1|//C-type lectin domain family 12 member A [Rattus norvegicus]
315348	4752	649	1368	1.08311	2.20661e-58	Up	1.06081e-59	Nckap1l	GO:0016020//membrane;GO:0031209//SCAR complex;GO:0070062//extracellular exosome;GO:0005829//cytosol	GO:0030295//protein kinase activator activity;GO:0005096//GTPase activator activity;GO:0032403//protein complex binding	GO:0060100//positive regulation of phagocytosis, engulfment;GO:0030866//cortical actin cytoskeleton organization;GO:0032715//negative regulation of interleukin-6 production;GO:0042102//positive regulation of T cell proliferation;GO:0030890//positive regulation of B cell proliferation;GO:0030838//positive regulation of actin filament polymerization;GO:0035509//negative regulation of myosin-light-c…	K05750//NCK-associated protein 1	gi|157824172|ref|NP_001101589.1|//nck-associated protein 1-like [Rattus norvegicus] ;gi|672060100|ref|XP_008763975.1|//PREDICTED: nck-associated protein 1-like isoform X1 [Rattus norvegicus]
25651	3301	1	273	8.10009	2.82656e-57	Up	1.38609e-58	Selp	GO:0070062//extracellular exosome;GO:0005615//extracellular space;GO:0005654//nucleoplasm;GO:0009897//external side of plasma membrane;GO:0016021//integral component of membrane;GO:0031092//platelet alpha granule membrane	GO:0001530//lipopolysaccharide binding;GO:0033691//sialic acid binding;GO:0005509//calcium ion binding;GO:0008201//heparin binding;GO:0008430//selenium binding;GO:0042806//fucose binding;GO:0048306//calcium-dependent protein binding;GO:0070492//oligosaccharide binding	GO:0014070//response to organic cyclic compound;GO:0045785//positive regulation of cell adhesion;GO:0032496//response to lipopolysaccharide;GO:0035584//calcium-mediated signaling using intracellular calcium source;GO:0007420//brain development;GO:0050901//leukocyte tethering or rolling;GO:0019953//sexual reproduction;GO:0009791//post-embryonic development;GO:0071354//cellular response to interleu…	K06496//selectin, platele	gi|6981524|ref|NP_037246.1|//P-selectin precursor [Rattus norvegicus];gi|564381444|ref|XP_006250212.1|//PREDICTED: P-selectin isoform X1 [Rattus norvegicus]
117029	2495	723.58	1464.43	1.02445	4.40265e-57	Up	2.17311e-58	Ccr5	GO:0030425//dendrite;GO:0009897//external side of plasma membrane;GO:0043204//perikaryon;GO:0048471//perinuclear region of cytoplasm;GO:0005768//endosome;GO:0005887//integral component of plasma membrane;GO:0005829//cytosol;GO:0016021//integral component of membrane	GO:0035716//chemokine (C-C motif) ligand 12 binding;GO:0016493//C-C chemokine receptor activity;GO:0042803//protein homodimerization activity;GO:0019901//protein kinase binding;GO:0035715//chemokine (C-C motif) ligand 2 binding;GO:0003779//actin binding;GO:0071791//chemokine (C-C motif) ligand 5 binding;GO:0035717//chemokine (C-C motif) ligand 7 binding;GO:0031727//CCR2 chemokine receptor binding	GO:0010820//positive regulation of T cell chemotaxis;GO:0045666//positive regulation of neuron differentiation;GO:0070997//neuron death;GO:0071222//cellular response to lipopolysaccharide;GO:0043310//negative regulation of eosinophil degranulation;GO:0032760//positive regulation of tumor necrosis factor production;GO:0006959//humoral immune response;GO:0010574//regulation of vascular endothelial …	K04180//C-C chemokine receptor type 5;K04177//C-C chemokine receptor type 2	gi|51592090|ref|NP_446412.2|//C-C chemokine receptor type 5 [Rattus norvegicus]
309527	1468	106	479	2.18329	9.26809e-57	Up	4.61435e-58	Ch25h	GO:0016021//integral component of membrane;GO:0005789//endoplasmic reticulum membrane	GO:0005506//iron ion binding;GO:0001567//cholesterol 25-hydroxylase activity	GO:0016126//sterol biosynthetic process;GO:0008203//cholesterol metabolic process;GO:0035754//B cell chemotaxis;GO:0006633//fatty acid biosynthetic process;GO:0055114//oxidation-reduction process	K10223//cholesterol 25-hydroxylase [EC:1.14.99.38]	gi|70794754|ref|NP_001020586.1|//cholesterol 25-hydroxylase [Rattus norvegicus]
309653	2488	233	712	1.61888	2.04411e-56	Up	1.02866e-57	Fgd2	GO:0001726//ruffle;GO:0005856//cytoskeleton;GO:0005634//nucleus;GO:0005769//early endosome;GO:0005886//plasma membrane	GO:0046872//metal ion binding;GO:1901981//phosphatidylinositol phosphate binding;GO:0005089//Rho guanyl-nucleotide exchange factor activity	GO:0035023//regulation of Rho protein signal transduction;GO:0043507//positive regulation of JUN kinase activity	K05721//FYVE, RhoGEF and PH domain containing 2	gi|564397249|ref|XP_006256267.1|//PREDICTED: FYVE, RhoGEF and PH domain-containing protein 2 isoform X1 [Rattus norvegicus];gi|31415681|gb|AAP45200.1|//Fgd2-like protein splice form II [Mus musculus];gi|672085678|ref|XP_008770951.1|//PREDICTED: FYVE, RhoGEF and PH domain-containing protein 2 isoform X2 [Rattus norvegicus];gi|164518928|ref|NP_001101087.2|//FYVE, RhoGEF and PH domain-containing pro…
100910270	672	21	278.17	3.73484	2.38427e-56	Up	1.20749e-57	LOC100910270	GO:0005634//nucleus	GO:0005515//protein binding;GO:0003682//chromatin binding	GO:0009409//response to cold;GO:0045944//positive regulation of transcription from RNA polymerase II promoter;GO:0050873//brown fat cell differentiation;GO:0040015//negative regulation of multicellular organism growth;GO:0042742//defense response to bacterium;GO:0043066//negative regulation of apoptotic process;GO:0008284//positive regulation of cell proliferation	K07188//hormone-sensitive lipase [EC:3.1.1.79]	gi|157820945|ref|NP_001101823.1|//placenta-specific gene 8 protein [Rattus norvegicus]
54249	846	28	294	3.39965	1.93387e-55	Up	9.95959e-57	Cfd	GO:0070062//extracellular exosome;GO:0005615//extracellular space	GO:0004252//serine-type endopeptidase activity	GO:0006508//proteolysis;GO:0006957//complement activation, alternative pathway;GO:0007219//Notch signaling pathway	K01334//component factor D [EC:3.4.21.46]	gi|117647198|ref|NP_001071110.1|//complement factor D precursor [Rattus norvegicus]
362431	779	40	318	2.99829	1.24991e-53	Up	6.57094e-55	Clec4a3	GO:0016021//integral component of membrane	NA	NA	K10057//C-type lectin domain family 4 member A	gi|54312112|ref|NP_001005891.1|//C-type lectin domain family 4, member A3 [Rattus norvegicus]
103689941	3134	70.23	386.36	2.46712	4.81391e-53	Up	2.55651e-54	LOC103689941	NA	NA	NA	K01099//inositol polyphosphate 5-phosphatase INPP5B/F [EC:3.1.3.36]	gi|149023907|gb|EDL80404.1|//inositol polyphosphate-5-phosphatase B [Rattus norvegicus]
25625	2273	707	1409	1.00222	4.85568e-53	Up	2.58389e-54	Tnfrsf1a	GO:0030424//axon;GO:0005615//extracellular space;GO:0005634//nucleus;GO:0000139//Golgi membrane;GO:0043235//receptor complex;GO:0009986//cell surface;GO:0045121//membrane raft;GO:0005887//integral component of plasma membrane;GO:0005829//cytosol;GO:0005739//mitochondrion;GO:0045202//synapse	GO:0002020//protease binding;GO:0043120//tumor necrosis factor binding;GO:0005031//tumor necrosis factor-activated receptor activity;GO:0032403//protein complex binding	GO:0043200//response to amino acid;GO:0071260//cellular response to mechanical stimulus;GO:0008625//extrinsic apoptotic signaling pathway via death domain receptors;GO:0032715//negative regulation of interleukin-6 production;GO:0042127//regulation of cell proliferation;GO:0010629//negative regulation of gene expression;GO:0032496//response to lipopolysaccharide;GO:0042742//defense response to bac…	K03158//tumor necrosis factor receptor superfamily member 1A	gi|564348895|ref|XP_006237396.1|//PREDICTED: tumor necrosis factor receptor superfamily member 1A isoform X1 [Rattus norvegicus];gi|6981664|ref|NP_037223.1|//tumor necrosis factor receptor superfamily member 1A precursor [Rattus norvegicus]
308995	4363	126	499	1.99295	1.06849e-52	Up	5.73158e-54	Itgal	GO:0070062//extracellular exosome;GO:0034687//integrin alphaL-beta2 complex;GO:0009897//external side of plasma membrane;GO:0005911//cell-cell junction;GO:0001772//immunological synapse	GO:0046872//metal ion binding;GO:0050839//cell adhesion molecule binding;GO:0046982//protein heterodimerization activity;GO:0030369//ICAM-3 receptor activity;GO:0032403//protein complex binding	GO:0050850//positive regulation of calcium-mediated signaling;GO:0043113//receptor clustering;GO:0050798//activated T cell proliferation;GO:0042102//positive regulation of T cell proliferation;GO:0007157//heterophilic cell-cell adhesion via plasma membrane cell adhesion molecules;GO:0007160//cell-matrix adhesion;GO:0002291//T cell activation via T cell receptor contact with antigen bound to MHC m…	K05718//integrin alpha L	gi|77404269|ref|NP_001029170.1|//integrin alpha-L precursor [Rattus norvegicus];gi|564331001|ref|XP_006230331.1|//PREDICTED: integrin alpha-L isoform X1 [Rattus norvegicus]
497979	1695	620	1279	1.05201	3.71761e-52	Up	2.00615e-53	Tmem100	GO:0005783//endoplasmic reticulum;GO:0016021//integral component of membrane;GO:0005886//plasma membrane;GO:0043204//perikaryon;GO:0048471//perinuclear region of cytoplasm	NA	GO:0001525//angiogenesis;GO:0003198//epithelial to mesenchymal transition involved in endocardial cushion formation;GO:2001214//positive regulation of vasculogenesis;GO:0001701//in utero embryonic development;GO:0030509//BMP signaling pathway;GO:0043491//protein kinase B signaling;GO:0045603//positive regulation of endothelial cell differentiation;GO:0051930//regulation of sensory perception of p…	NA	gi|62945314|ref|NP_001017479.1|//transmembrane protein 100 [Rattus norvegicus]
361537	555	249	714	1.52711	4.84519e-52	Up	2.625e-53	Tyrobp	GO:0009986//cell surface;GO:0005622//intracellular;GO:0016021//integral component of membrane	GO:0005057//signal transducer activity, downstream of receptor;GO:0042802//identical protein binding;GO:0005102//receptor binding	GO:0002283//neutrophil activation involved in immune response;GO:0007229//integrin-mediated signaling pathway;GO:2001204//regulation of osteoclast development;GO:0002281//macrophage activation involved in immune response;GO:0035556//intracellular signal transduction	K07992//TYRO protein tyrosine kinase binding protein	gi|672035777|ref|XP_008757388.1|//PREDICTED: TYRO protein tyrosine kinase-binding protein isoform X1 [Rattus norvegicus];gi|47058976|ref|NP_997690.1|//TYRO protein tyrosine kinase-binding protein precursor [Rattus norvegicus]
25383	1435	59	356	2.60042	7.15788e-52	Up	3.90095e-53	Apobec1	GO:0005634//nucleus;GO:0005737//cytoplasm	GO:0003729//mRNA binding;GO:0017091//AU-rich element binding;GO:0019904//protein domain specific binding;GO:0004126//cytidine deaminase activity;GO:0008270//zinc ion binding;GO:0004131//cytosine deaminase activity;GO:0008047//enzyme activator activity;GO:0043021//ribonucleoprotein complex binding	GO:0016554//cytidine to uridine editing;GO:0006970//response to osmotic stress;GO:0042127//regulation of cell proliferation;GO:0080111//DNA demethylation;GO:0090310//negative regulation of methylation-dependent chromatin silencing;GO:0010332//response to gamma radiation;GO:0045471//response to ethanol;GO:0009972//cytidine deamination;GO:0042953//lipoprotein transport;GO:0043085//positive regulati…	K16932//C->U-editing enzyme APOBEC1 [EC:3.5.4.36]	gi|6978519|ref|NP_037039.1|//C->U-editing enzyme APOBEC-1 [Rattus norvegicus];gi|672050785|ref|XP_008761441.1|//PREDICTED: C->U-editing enzyme APOBEC-1 isoform X2 [Rattus norvegicus]
24699	4671	150	539	1.85265	1.16533e-51	Up	6.37584e-53	Ptprc	GO:0070062//extracellular exosome;GO:0005887//integral component of plasma membrane;GO:0005925//focal adhesion;GO:0009897//external side of plasma membrane;GO:0045121//membrane raft;GO:0009898//cytoplasmic side of plasma membrane	GO:0043395//heparan sulfate proteoglycan binding;GO:0005001//transmembrane receptor protein tyrosine phosphatase activity;GO:0019887//protein kinase regulator activity;GO:0008201//heparin binding;GO:0004725//protein tyrosine phosphatase activity;GO:0019901//protein kinase binding	GO:0002378//immunoglobulin biosynthetic process;GO:0042102//positive regulation of T cell proliferation;GO:0010332//response to gamma radiation;GO:0045060//negative thymic T cell selection;GO:0030890//positive regulation of B cell proliferation;GO:2000648//positive regulation of stem cell proliferation;GO:0001915//negative regulation of T cell mediated cytotoxicity;GO:0048864//stem cell developme…	K06478//receptor-type tyrosine-protein phosphatase C [EC:3.1.3.48]	gi|158138494|ref|NP_001103359.1|//receptor-type tyrosine-protein phosphatase C isoform 2 precursor [Rattus norvegicus];gi|158138488|ref|NP_612516.2|//receptor-type tyrosine-protein phosphatase C isoform 4 precursor [Rattus norvegicus];gi|564380838|ref|XP_006249974.1|//PREDICTED: receptor-type tyrosine-protein phosphatase C isoform X3 [Rattus norvegicus];gi|158138490|ref|NP_001103357.1|//receptor-…
362720	2563	114	470	2.05096	1.52756e-51	Up	8.39044e-53	Rrm2	GO:0005635//nuclear envelope;GO:0005971//ribonucleoside-diphosphate reductase complex	GO:0004748//ribonucleoside-diphosphate reductase activity, thioredoxin disulfide as acceptor;GO:0046872//metal ion binding;GO:0005515//protein binding	GO:0009263//deoxyribonucleotide biosynthetic process;GO:0000278//mitotic cell cycle;GO:0006260//DNA replication;GO:0009186//deoxyribonucleoside diphosphate metabolic process;GO:0006206//pyrimidine nucleobase metabolic process;GO:0051290//protein heterotetramerization;GO:0055114//oxidation-reduction process;GO:0008284//positive regulation of cell proliferation	K10808//ribonucleoside-diphosphate reductase subunit M2 [EC:1.17.4.1]	gi|71043760|ref|NP_001020911.1|//ribonucleoside-diphosphate reductase subunit M2 [Rattus norvegicus]
498038	5556	315.31	816.73	1.38042	3.39927e-51	Up	1.87439e-52	Vgll3	GO:0005634//nucleus	GO:0008022//protein C-terminus binding	GO:0006355//regulation of transcription, DNA-templated	NA	gi|564314059|ref|XP_006221112.1|//PREDICTED: transcription cofactor vestigial-like protein 3 isoform X1 [Rattus norvegicus];gi|564314063|ref|XP_006221114.1|//PREDICTED: transcription cofactor vestigial-like protein 3 isoform X3 [Rattus norvegicus];gi|564314061|ref|XP_006221113.1|//PREDICTED: transcription cofactor vestigial-like protein 3 isoform X2 [Rattus norvegicus]
100911615	2239	275.31	750.1	1.45336	7.92904e-51	Up	4.43159e-52	LOC100911615	GO:0005811//lipid droplet;GO:0005829//cytosol;GO:0016021//integral component of membrane;GO:0005886//plasma membrane	GO:0005515//protein binding;GO:0004806//triglyceride lipase activity	GO:0010891//negative regulation of sequestering of triglyceride;GO:0010898//positive regulation of triglyceride catabolic process;GO:0034389//lipid particle organization;GO:0055088//lipid homeostasis	K16816//patatin-like phospholipase domain-containing protein 2 [EC:3.1.1.3]	gi|189095277|ref|NP_001101979.2|//patatin-like phospholipase domain-containing protein 2 [Rattus norvegicus]
360857	1930	533	1139	1.10289	3.39796e-50	Up	1.91369e-51	Rgs16	GO:0031224//intrinsic component of membrane;GO:0045121//membrane raft;GO:0005737//cytoplasm;GO:0005886//plasma membrane	GO:0005096//GTPase activator activity	GO:0007186//G-protein coupled receptor signaling pathway;GO:0009968//negative regulation of signal transduction;GO:0043547//positive regulation of GTPase activity	K16449//regulator of G-protein signaling	gi|117606399|ref|NP_001071057.1|//regulator of G-protein signaling 16 [Rattus norvegicus]
293154	1158	27	270	3.32926	4.01113e-50	Up	2.26332e-51	Folr2	GO:0031362//anchored component of external side of plasma membrane	GO:0005542//folic acid binding;GO:0051870//methotrexate binding;GO:0008517//folic acid transporter activity	GO:0015884//folic acid transport;GO:0006620//posttranslational protein targeting to endoplasmic reticulum membrane;GO:0008284//positive regulation of cell proliferation	K13649//folate receptor	gi|157820549|ref|NP_001099753.1|//folate receptor beta precursor [Rattus norvegicus]
294235	1114	146	521	1.84265	1.30575e-49	Up	7.49363e-51	Ier3	GO:0005634//nucleus;GO:0016021//integral component of membrane	GO:0005515//protein binding	GO:0008630//intrinsic apoptotic signaling pathway in response to DNA damage;GO:0003085//negative regulation of systemic arterial blood pressure;GO:0007095//mitotic G2 DNA damage checkpoint;GO:0046822//regulation of nucleocytoplasmic transport;GO:0050728//negative regulation of inflammatory response;GO:1901029//negative regulation of mitochondrial outer membrane permeabilization involved in apopto…	NA	gi|47059173|ref|NP_997670.1|//radiation-inducible immediate-early gene IEX-1 [Rattus norvegicus]
361673	642	257.68	713.82	1.47731	1.37013e-49	Up	7.89244e-51	Ifitm3	GO:0005765//lysosomal membrane;GO:0070062//extracellular exosome;GO:0005634//nucleus;GO:0005783//endoplasmic reticulum;GO:0031902//late endosome membrane;GO:0009986//cell surface;GO:0016021//integral component of membrane;GO:0045177//apical part of cell;GO:0005886//plasma membrane	NA	GO:0035456//response to interferon-beta;GO:0055007//cardiac muscle cell differentiation;GO:0060337//type I interferon signaling pathway;GO:0051607//defense response to virus;GO:0046597//negative regulation of viral entry into host cell;GO:0035455//response to interferon-alpha;GO:0006898//receptor-mediated endocytosis;GO:0045071//negative regulation of viral genome replication;GO:0034341//response…	K06566//interferon induced transmembrane protein	gi|209915621|ref|NP_001129596.1|//interferon-induced transmembrane protein 3 [Rattus norvegicus]
59086	1482	463	1030	1.16089	2.58496e-49	Up	1.50287e-50	Tgfb1	GO:0030424//axon;GO:0005634//nucleus;GO:0072562//blood microparticle;GO:0005902//microvillus;GO:0005578//proteinaceous extracellular matrix;GO:0043025//neuronal cell body;GO:0030141//secretory granule;GO:0009986//cell surface	GO:0008083//growth factor activity;GO:0005125//cytokine activity;GO:0005114//type II transforming growth factor beta receptor binding;GO:0047485//protein N-terminus binding;GO:0043539//protein serine/threonine kinase activator activity;GO:0046982//protein heterodimerization activity;GO:0042803//protein homodimerization activity;GO:0034714//type III transforming growth factor beta receptor binding…	GO:0032930//positive regulation of superoxide anion generation;GO:1902895//positive regulation of pri-miRNA transcription from RNA polymerase II promoter;GO:0060364//frontal suture morphogenesis;GO:0008354//germ cell migration;GO:0002513//tolerance induction to self antigen;GO:0045216//cell-cell junction organization;GO:0070306//lens fiber cell differentiation;GO:0042130//negative regulation of T…	K13375//transforming growth factor beta-1	gi|11024652|ref|NP_067589.1|//transforming growth factor beta-1 precursor [Rattus norvegicus]
307351	1776	214.89	640.39	1.58268	3.06722e-49	Up	1.78982e-50	Tubb6	GO:0070062//extracellular exosome;GO:0005634//nucleus;GO:0005874//microtubule;GO:0005737//cytoplasm	GO:0005200//structural constituent of cytoskeleton;GO:0005525//GTP binding;GO:0003924//GTPase activity	GO:0007010//cytoskeleton organization;GO:0007017//microtubule-based process	K07375//tubulin beta	gi|71043680|ref|NP_001020846.1|//tubulin beta-6 chain [Rattus norvegicus]
59103	1254	23	255	3.47812	4.27729e-49	Up	2.50051e-50	Ptges	GO:0070062//extracellular exosome;GO:0005654//nucleoplasm;GO:0043005//neuron projection;GO:0043025//neuronal cell body;GO:0048471//perinuclear region of cytoplasm;GO:0005884//actin filament;GO:0043234//protein complex;GO:0016021//integral component of membrane;GO:0005697//telomerase holoenzyme complex;GO:0005641//nuclear envelope lumen	GO:0002039//p53 binding;GO:0003720//telomerase activity;GO:0051879//Hsp90 protein binding;GO:0004667//prostaglandin-D synthase activity;GO:0051082//unfolded protein binding;GO:0043295//glutathione binding;GO:0019899//enzyme binding;GO:0050220//prostaglandin-E synthase activity	GO:0070389//chaperone cofactor-dependent protein refolding;GO:0043588//skin development;GO:0060430//lung saccule development;GO:0034097//response to cytokine;GO:0032496//response to lipopolysaccharide;GO:0002526//acute inflammatory response;GO:0010628//positive regulation of gene expression;GO:0032526//response to retinoic acid;GO:0042921//glucocorticoid receptor signaling pathway;GO:0005978//gly…	K15729//microsomal prostaglandin-E synthase 1 [EC:5.3.99.3]	gi|11024658|ref|NP_067594.1|//prostaglandin E synthase [Rattus norvegicus]
366957	1325	140	505	1.85819	1.16113e-48	Up	6.85014e-50	Rac2	GO:0070062//extracellular exosome;GO:0005925//focal adhesion;GO:0005635//nuclear envelope;GO:0030670//phagocytic vesicle membrane;GO:0030027//lamellipodium;GO:0005884//actin filament;GO:0005829//cytosol;GO:0005886//plasma membrane	GO:0019887//protein kinase regulator activity;GO:0005525//GTP binding;GO:0003924//GTPase activity	GO:0045859//regulation of protein kinase activity;GO:1903955//positive regulation of protein targeting to mitochondrion;GO:0030168//platelet activation;GO:0007015//actin filament organization;GO:0060263//regulation of respiratory burst;GO:0042129//regulation of T cell proliferation;GO:0010310//regulation of hydrogen peroxide metabolic process;GO:0060753//regulation of mast cell chemotaxis;GO:0043…	K07860//Ras-related C3 botulinum toxin substrate 2	gi|6679601|ref|NP_033034.1|//ras-related C3 botulinum toxin substrate 2 precursor [Mus musculus]
24770	780	5	204	5.35783	1.35264e-48	Up	8.00897e-50	Ccl2	GO:0030425//dendrite;GO:0044299//C-fiber;GO:0005615//extracellular space;GO:0030139//endocytic vesicle;GO:0005791//rough endoplasmic reticulum;GO:0043679//axon terminus;GO:0045202//synapse;GO:0043204//perikaryon;GO:0048471//perinuclear region of cytoplasm	GO:0008201//heparin binding;GO:0031727//CCR2 chemokine receptor binding;GO:0008009//chemokine activity	GO:0031100//animal organ regeneration;GO:0043491//protein kinase B signaling;GO:0071346//cellular response to interferon-gamma;GO:0032760//positive regulation of tumor necrosis factor production;GO:0010574//regulation of vascular endothelial growth factor production;GO:2000502//negative regulation of natural killer cell chemotaxis;GO:0033552//response to vitamin B3;GO:0009611//response to woundin…	K14624//C-C motif chemokine 2	gi|13928714|ref|NP_113718.1|//C-C motif chemokine 2 precursor [Rattus norvegicus]
499402	1574	32.39	272.78	3.08145	2.48671e-47	Up	1.499e-48	RGD1562652	NA	NA	NA	K06751//major histocompatibility complex, class I	gi|569017019|ref|XP_006536911.1|//PREDICTED: predicted gene 7030 isoform X3 [Mus musculus]
103691556	5585	0	246.96	8.95547	2.91453e-47	Up	1.76001e-48	LOC103691556	GO:0005654//nucleoplasm;GO:0005667//transcription factor complex;GO:0005737//cytoplasm	GO:0003677//DNA binding;GO:0046872//metal ion binding;GO:0005515//protein binding;GO:0003700//transcription factor activity, sequence-specific DNA binding	GO:0060348//bone development;GO:0030901//midbrain development;GO:0006468//protein phosphorylation;GO:0030509//BMP signaling pathway;GO:0051216//cartilage development;GO:0001666//response to hypoxia;GO:0045893//positive regulation of transcription, DNA-templated;GO:0007179//transforming growth factor beta receptor signaling pathway;GO:0060395//SMAD protein signal transduction;GO:0001880//Mullerian…	K16791//mothers against decapentaplegic homolog 9	gi|149064762|gb|EDM14913.1|//MAD homolog 9 (Drosophila) [Rattus norvegicus]
288077	1976	179	566	1.66817	5.59309e-47	Up	3.38951e-48	Hcls1	GO:0005634//nucleus;GO:0005667//transcription factor complex;GO:0005737//cytoplasm	GO:0003779//actin binding;GO:0017124//SH3 domain binding;GO:0001085//RNA polymerase II transcription factor binding;GO:0019901//protein kinase binding;GO:0032403//protein complex binding	GO:0030833//regulation of actin filament polymerization;GO:0051897//positive regulation of protein kinase B signaling;GO:0014068//positive regulation of phosphatidylinositol 3-kinase signaling;GO:0030854//positive regulation of granulocyte differentiation;GO:0030218//erythrocyte differentiation;GO:0000122//negative regulation of transcription from RNA polymerase II promoter;GO:0042531//positive r…	K06106//cortactin	gi|58865374|ref|NP_001011898.1|//hematopoietic lineage cell-specific protein [Rattus norvegicus]
406864	1200	462	1011	1.13715	7.10873e-47	Up	4.31562e-48	Clic1	GO:0070062//extracellular exosome;GO:0031965//nuclear membrane;GO:0072562//blood microparticle;GO:0034707//chloride channel complex;GO:0048471//perinuclear region of cytoplasm;GO:0005913//cell-cell adherens junction;GO:0005739//mitochondrion;GO:0005886//plasma membrane	GO:0004364//glutathione transferase activity;GO:0098641//cadherin binding involved in cell-cell adhesion;GO:0005247//voltage-gated chloride channel activity	GO:0006749//glutathione metabolic process;GO:0051726//regulation of cell cycle;GO:0045669//positive regulation of osteoblast differentiation;GO:0051881//regulation of mitochondrial membrane potential;GO:0070527//platelet aggregation;GO:1903959//regulation of anion transmembrane transport;GO:1902476//chloride transmembrane transport	K05021//chloride intracellular channel protein 1	gi|672085747|ref|XP_008770967.1|//PREDICTED: chloride intracellular channel protein 1 isoform X1 [Rattus norvegicus];gi|50657380|ref|NP_001002807.1|//chloride intracellular channel protein 1 [Rattus norvegicus]
29427	713	429	957	1.16487	3.93586e-46	Up	2.42734e-47	Aif1	GO:0005615//extracellular space;GO:0005634//nucleus;GO:0032587//ruffle membrane;GO:0001891//phagocytic cup;GO:0030027//lamellipodium;GO:0043204//perikaryon;GO:0048471//perinuclear region of cytoplasm;GO:0005884//actin filament;GO:0005829//cytosol;GO:0030285//integral component of synaptic vesicle membrane	GO:0005164//tumor necrosis factor receptor binding;GO:0051015//actin filament binding;GO:0005125//cytokine activity;GO:0005509//calcium ion binding	GO:0050672//negative regulation of lymphocyte proliferation;GO:0016358//dendrite development;GO:0042102//positive regulation of T cell proliferation;GO:0071673//positive regulation of smooth muscle cell chemotaxis;GO:0071672//negative regulation of smooth muscle cell chemotaxis;GO:0071346//cellular response to interferon-gamma;GO:0097178//ruffle assembly;GO:0051017//actin filament bundle assembly…	K18617//allograft inflammatory factor 1	gi|564396946|ref|XP_006256124.1|//PREDICTED: allograft inflammatory factor 1 isoform X2 [Rattus norvegicus];gi|564396944|ref|XP_006256123.1|//PREDICTED: allograft inflammatory factor 1 isoform X1 [Rattus norvegicus];gi|8392881|ref|NP_058892.1|//allograft inflammatory factor 1 [Rattus norvegicus];gi|1514969|dbj|BAA11533.1|//iba1, ionized calcium binding adapter molecule 1 [Rattus norvegicus]
81515	3430	587	1185	1.02079	4.11044e-46	Up	2.54273e-47	Lyn	GO:0070062//extracellular exosome;GO:0005634//nucleus;GO:0005758//mitochondrial intermembrane space;GO:0030061//mitochondrial crista;GO:0014069//postsynaptic density;GO:0042629//mast cell granule;GO:0048471//perinuclear region of cytoplasm;GO:0034666//integrin alpha2-beta1 complex;GO:0005913//cell-cell adherens junction;GO:0045121//membrane raft;GO:0005794//Golgi apparatus;GO:0031234//extrinsic c…	GO:0005161//platelet-derived growth factor receptor binding;GO:0004715//non-membrane spanning protein tyrosine kinase activity;GO:0005524//ATP binding;GO:0031625//ubiquitin protein ligase binding;GO:0043208//glycosphingolipid binding;GO:0044325//ion channel binding;GO:0043015//gamma-tubulin binding;GO:0005178//integrin binding;GO:0017124//SH3 domain binding;GO:0051219//phosphoprotein binding	GO:0060252//positive regulation of glial cell proliferation;GO:0030335//positive regulation of cell migration;GO:0043407//negative regulation of MAP kinase activity;GO:0002762//negative regulation of myeloid leukocyte differentiation;GO:0050861//positive regulation of B cell receptor signaling pathway;GO:0090025//regulation of monocyte chemotaxis;GO:0002513//tolerance induction to self antigen;GO…	K05854//tyrosine-protein kinase Lyn [EC:2.7.10.2]	gi|13540677|ref|NP_110484.1|//tyrosine-protein kinase Lyn isoform A [Rattus norvegicus];gi|161760646|ref|NP_001104568.1|//tyrosine-protein kinase Lyn isoform B [Rattus norvegicus]
29185	1265	263	701	1.42168	4.7482e-46	Up	2.94497e-47	Cd37	GO:0070062//extracellular exosome;GO:0005887//integral component of plasma membrane;GO:0001772//immunological synapse	NA	GO:0002920//regulation of humoral immune response;GO:0042832//defense response to protozoan;GO:0050688//regulation of defense response to virus;GO:0007166//cell surface receptor signaling pathway;GO:0030886//negative regulation of myeloid dendritic cell activation;GO:0002639//positive regulation of immunoglobulin production;GO:0008285//negative regulation of cell proliferation	K06475//CD37 antigen	gi|564327918|ref|XP_006229043.1|//PREDICTED: leukocyte antigen CD37 isoform X1 [Rattus norvegicus];gi|568947257|ref|XP_006540655.1|//PREDICTED: leukocyte antigen CD37 isoform X1 [Mus musculus]
103693608	3179	50.69	311.66	2.62753	4.78859e-46	Up	2.97887e-47	LOC103693608	GO:0016021//integral component of membrane	NA	GO:0050890//cognition;GO:0042493//response to drug	K03910//alpha-2-macroglobulin	gi|672071881|ref|XP_008767158.1|//PREDICTED: integral membrane protein DGCR2/IDD-like [Rattus norvegicus]
84032	4792	592	1191	1.01584	5.55172e-46	Up	3.46549e-47	Col3a1	GO:0005615//extracellular space;GO:0005586//collagen type III trimer	GO:0048407//platelet-derived growth factor binding;GO:0005201//extracellular matrix structural constituent;GO:0046872//metal ion binding;GO:0005178//integrin binding;GO:0046332//SMAD binding	GO:0043588//skin development;GO:0030199//collagen fibril organization;GO:0034097//response to cytokine;GO:0007179//transforming growth factor beta receptor signaling pathway;GO:0018149//peptide cross-linking;GO:0021987//cerebral cortex development;GO:0007229//integrin-mediated signaling pathway;GO:0009612//response to mechanical stimulus;GO:0007507//heart development;GO:0042060//wound healing;GO:…	K19720//collagen, type III, alpha	gi|56711254|ref|NP_114474.1|//collagen alpha-1(III) chain precursor [Rattus norvegicus]
361945	3117	43	291	2.76594	2.00554e-45	Up	1.26263e-46	Postn	GO:0005615//extracellular space;GO:0031594//neuromuscular junction;GO:0005802//trans-Golgi network;GO:0005578//proteinaceous extracellular matrix	GO:0046872//metal ion binding;GO:0050839//cell adhesion molecule binding;GO:0008201//heparin binding	GO:0009888//tissue development;GO:0071356//cellular response to tumor necrosis factor;GO:0014850//response to muscle activity;GO:0071560//cellular response to transforming growth factor beta stimulus;GO:0032355//response to estradiol;GO:1990138//neuron projection extension;GO:0071307//cellular response to vitamin K;GO:0014911//positive regulation of smooth muscle cell migration;GO:1904209//positi…	K19519//transforming growth factor-beta-induced protein	gi|694266380|gb|AIS73061.1|//periostin isoform R1 [Rattus norvegicus];gi|564336409|ref|XP_006232397.1|//PREDICTED: periostin isoform X1 [Rattus norvegicus];gi|564336411|ref|XP_006232398.1|//PREDICTED: periostin isoform X2 [Rattus norvegicus];gi|157823757|ref|NP_001102020.1|//periostin precursor [Rattus norvegicus]
310132	5917	94.14	400.7	2.09697	2.46126e-45	Up	1.55745e-46	Osmr	GO:0009897//external side of plasma membrane;GO:0016324//apical plasma membrane;GO:0005900//oncostatin-M receptor complex	GO:0004924//oncostatin-M receptor activity;GO:0019955//cytokine binding;GO:0019838//growth factor binding	GO:0038165//oncostatin-M-mediated signaling pathway;GO:0008284//positive regulation of cell proliferation	K05057//oncostatin M receptor	gi|564335465|ref|XP_006232074.1|//PREDICTED: oncostatin-M-specific receptor subunit beta isoform X1 [Rattus norvegicus];gi|52851389|ref|NP_001005384.1|//oncostatin-M-specific receptor subunit beta precursor [Rattus norvegicus]
100911261	5227	337.44	811.37	1.27306	5.06708e-45	Up	3.22264e-46	LOC100911261	NA	NA	NA	K04437//filamin	gi|564385617|ref|XP_003751493.2|//PREDICTED: filamin-B-like isoform X2 [Rattus norvegicus];gi|672077799|ref|XP_008768824.1|//PREDICTED: filamin-B-like isoform X3 [Rattus norvegicus];gi|672077796|ref|XP_008768823.1|//PREDICTED: filamin-B-like isoform X1 [Rattus norvegicus]
366848	2722	544	1110	1.03621	2.5914e-44	Up	1.67309e-45	Kank3	GO:0005737//cytoplasm	NA	GO:0051497//negative regulation of stress fiber assembly	K15503//serine/threonine-protein phosphatase 6 regulatory ankyrin repeat subunit B	gi|672058128|ref|XP_008763424.1|//PREDICTED: KN motif and ankyrin repeat domain-containing protein 3 isoform X1 [Rattus norvegicus];gi|157823313|ref|NP_001102459.1|//KN motif and ankyrin repeat domain-containing protein 3 [Rattus norvegicus]
117264	1886	220	619	1.49977	4.34671e-44	Up	2.82034e-45	P2ry6	GO:0016323//basolateral plasma membrane;GO:0016324//apical plasma membrane;GO:0016021//integral component of membrane	GO:0045028//G-protein coupled purinergic nucleotide receptor activity;GO:0045029//UDP-activated nucleotide receptor activity;GO:0019103//pyrimidine nucleotide binding	GO:0030321//transepithelial chloride transport;GO:0035589//G-protein coupled purinergic nucleotide receptor signaling pathway;GO:0071407//cellular response to organic cyclic compound;GO:0071380//cellular response to prostaglandin E stimulus;GO:0014911//positive regulation of smooth muscle cell migration	K04272//purinergic receptor P2Y, G protein-coupled, 6	gi|16923974|ref|NP_476465.1|//P2Y purinoceptor 6 [Rattus norvegicus]
314654	3818	247	663	1.43183	4.56168e-44	Up	2.96471e-45	Myo1f	GO:0030864//cortical actin cytoskeleton;GO:0016459//myosin complex;GO:0031941//filamentous actin	GO:0003779//actin binding;GO:0005524//ATP binding;GO:0003774//motor activity;GO:0005516//calmodulin binding	GO:0030335//positive regulation of cell migration;GO:0007162//negative regulation of cell adhesion;GO:0043312//neutrophil degranulation;GO:0045088//regulation of innate immune response;GO:0050830//defense response to Gram-positive bacterium;GO:0032956//regulation of actin cytoskeleton organization	K10356//myosin I	gi|157821107|ref|NP_001101546.1|//myosin-If [Rattus norvegicus]
24575	3237	388.46	877.26	1.18257	2.22692e-43	Up	1.46877e-44	Mx1	GO:0005634//nucleus;GO:0005789//endoplasmic reticulum membrane;GO:0048471//perinuclear region of cytoplasm	GO:0005525//GTP binding;GO:0003924//GTPase activity	GO:0051607//defense response to virus;GO:0045087//innate immune response	K14754//interferon-induced GTP-binding protein Mx1	gi|71534287|ref|NP_775119.2|//interferon-induced GTP-binding protein Mx1 [Rattus norvegicus]
246266	2524	89	381	2.10525	2.28686e-43	Up	1.5132e-44	Aspg	NA	GO:0004622//lysophospholipase activity;GO:0003847//1-alkyl-2-acetylglycerophosphocholine esterase activity;GO:0004067//asparaginase activity	GO:0016042//lipid catabolic process;GO:0006644//phospholipid metabolic process;GO:0006528//asparagine metabolic process	K13278//60kDa lysophospholipase [EC:3.1.1.5 3.1.1.47 3.5.1.1]	gi|21426773|ref|NP_653351.1|//60 kDa lysophospholipase [Rattus norvegicus]
100911403	1054	3.7	180.1	5.61246	3.27999e-43	Up	2.17386e-44	LOC100911403	GO:0016021//integral component of membrane	NA	NA	K08090//membrane-spanning 4-domains, subfamily A, member 2;K19928//zona pellucida sperm-binding protein 3	gi|672014678|ref|XP_008772998.1|//PREDICTED: membrane-spanning 4-domains subfamily A member 4A isoform X2 [Rattus norvegicus];gi|293344621|ref|XP_001075321.2|//PREDICTED: membrane-spanning 4-domains subfamily A member 4A isoform X1 [Rattus norvegicus]
100912228	578	49.23	295.36	2.5922	4.6173e-43	Up	3.07501e-44	LOC100912228	GO:0005615//extracellular space;GO:0005794//Golgi apparatus;GO:0043195//terminal bouton;GO:0043204//perikaryon;GO:0048471//perinuclear region of cytoplasm	GO:0005184//neuropeptide hormone activity;GO:0031841//neuropeptide Y receptor binding	GO:1901215//negative regulation of neuron death;GO:0050829//defense response to Gram-negative bacterium;GO:0007586//digestion;GO:1904000//positive regulation of eating behavior;GO:0045776//negative regulation of blood pressure;GO:0021987//cerebral cortex development;GO:0002865//negative regulation of acute inflammatory response to antigenic stimulus;GO:0031175//neuron projection development;GO:00…	K05232//neuropeptide Y	gi|6981286|ref|NP_036746.1|//pro-neuropeptide Y preproprotein [Rattus norvegicus]
314618	3921	374	852	1.19515	7.34837e-43	Up	4.95677e-44	Arhgap45	GO:0016020//membrane	GO:0046872//metal ion binding;GO:0005096//GTPase activator activity	GO:0035556//intracellular signal transduction	K20644//Rho GTPase-activating protein 29/45	gi|157820943|ref|NP_001101537.1|//minor histocompatibility protein HA-1 [Rattus norvegicus]
310663	1210	211	596	1.5054	1.0074e-42	Up	6.8277e-44	Tnfaip8l2	GO:0005737//cytoplasm	GO:0005515//protein binding	GO:0050868//negative regulation of T cell activation;GO:0045087//innate immune response;GO:0050728//negative regulation of inflammatory response	NA	gi|62078809|ref|NP_001014061.1|//tumor necrosis factor alpha-induced protein 8-like protein 2 [Rattus norvegicus]
361744	2082	113	424	1.91507	1.11708e-42	Up	7.59496e-44	Tmem252	GO:0016021//integral component of membrane	NA	NA	NA	gi|56090345|ref|NP_001007739.1|//transmembrane protein 252 [Rattus norvegicus]
299279	3021	2	178.75	6.48913	2.44256e-42	Up	1.68422e-43	RGD1565462	GO:0005615//extracellular space	GO:0004867//serine-type endopeptidase inhibitor activity	GO:0010951//negative regulation of endopeptidase activity;GO:0034097//response to cytokine;GO:0043434//response to peptide hormone	K04525//serpin peptidase inhibitor, clade A	gi|672021083|ref|XP_006225932.2|//PREDICTED: serine protease inhibitor A3F-like [Rattus norvegicus]
361680	1455	102	394	1.95696	7.35735e-41	Up	5.22279e-42	Lsp1	GO:0016020//membrane;GO:0070062//extracellular exosome	GO:0004871//signal transducer activity	GO:0007165//signal transduction;GO:0006952//defense response;GO:0006935//chemotaxis	K14957//lymphocyte-specific protein 1	gi|149061710|gb|EDM12133.1|//lymphocyte specific 1, isoform CRA_b [Rattus norvegicus];gi|162287322|ref|NP_001020591.1|//lymphocyte-specific protein 1 [Rattus norvegicus];gi|564332298|ref|XP_006230877.1|//PREDICTED: lymphocyte-specific protein 1 isoform X2 [Rattus norvegicus]
499322	3173	441	936	1.09306	7.44301e-41	Up	5.29157e-42	Fam111a	GO:0005634//nucleus;GO:0000785//chromatin;GO:0005737//cytoplasm	NA	GO:0006260//DNA replication;GO:0045071//negative regulation of viral genome replication	NA	gi|157821173|ref|NP_001102633.1|//family with sequence similarity 111, member A [Rattus norvegicus]
499337	7428	381.93	847.93	1.15797	1.28542e-40	Up	9.16612e-42	Dock8	GO:0016020//membrane;GO:0031252//cell leading edge;GO:0005622//intracellular	GO:0005085//guanyl-nucleotide exchange factor activity	GO:0001771//immunological synapse formation;GO:0036336//dendritic cell migration;GO:0007264//small GTPase mediated signal transduction;GO:0043547//positive regulation of GTPase activity;GO:0070233//negative regulation of T cell apoptotic process;GO:0061485//memory T cell proliferation	K13708//dedicator of cytokinesis protein 1;K05727//dedicator of cytokinesis protein 3	gi|564333343|ref|XP_006231306.1|//PREDICTED: dedicator of cytokinesis protein 8 isoform X1 [Rattus norvegicus];gi|197927178|ref|NP_001032882.2|//dedicator of cytokinesis protein 8 [Rattus norvegicus]
360243	4987	74	337	2.19448	1.7484e-40	Up	1.25238e-41	Top2a	GO:0000228//nuclear chromosome;GO:0000793//condensed chromosome;GO:0005814//centriole;GO:0005654//nucleoplasm;GO:0005730//nucleolus;GO:0009295//nucleoid;GO:0009330//DNA topoisomerase complex (ATP-hydrolyzing)	GO:0000287//magnesium ion binding;GO:0005524//ATP binding;GO:0042826//histone deacetylase binding;GO:0003918//DNA topoisomerase type II (ATP-hydrolyzing) activity;GO:0046982//protein heterodimerization activity;GO:0042803//protein homodimerization activity;GO:0005080//protein kinase C binding;GO:0043130//ubiquitin binding;GO:0008022//protein C-terminus binding;GO:0003682//chromatin binding;GO:000…	GO:0002244//hematopoietic progenitor cell differentiation;GO:0006266//DNA ligation;GO:0006268//DNA unwinding involved in DNA replication;GO:0043065//positive regulation of apoptotic process;GO:0040016//embryonic cleavage;GO:0006265//DNA topological change;GO:0006974//cellular response to DNA damage stimulus;GO:0042493//response to drug;GO:0000712//resolution of meiotic recombination intermediates…	K03164//DNA topoisomerase II [EC:5.99.1.3]	gi|1174742|sp|P41516.1|TOP2A_RAT//RecName: Full=DNA topoisomerase 2-alpha; AltName: Full=DNA topoisomerase II, alpha isozyme
298069	5193	74.81	338	2.18305	2.4001e-40	Up	1.72947e-41	Col15a1	GO:0070062//extracellular exosome;GO:0005615//extracellular space;GO:0005581//collagen trimer;GO:0005604//basement membrane	GO:0005198//structural molecule activity	GO:0007155//cell adhesion	K08135//collagen, type XV, alpha	gi|407228400|ref|NP_001094005.1|//collagen alpha-1(XV) chain precursor [Rattus norvegicus]
108348139	1398	14.33	191.01	3.74387	4.50868e-39	Up	3.33577e-40	LOC108348139	GO:0005765//lysosomal membrane;GO:0010008//endosome membrane;GO:0042613//MHC class II protein complex;GO:0005771//multivesicular body;GO:0016021//integral component of membrane	GO:0023026//MHC class II protein complex binding	GO:0019886//antigen processing and presentation of exogenous peptide antigen via MHC class II;GO:0051085//chaperone mediated protein folding requiring cofactor;GO:0006955//immune response	K06752//major histocompatibility complex, class II	gi|258613997|ref|NP_942035.2|//RT1 class II, DM beta precursor [Rattus norvegicus]
117517	4637	139.59	452.63	1.70447	6.48501e-39	Up	4.82573e-40	C7	NA	NA	NA	K03996//complement component 7	gi|672041790|ref|XP_008759053.1|//PREDICTED: complement component C7 isoform X3 [Rattus norvegicus]
294270	1294	63.61	305.94	2.27325	1.98234e-38	Up	1.49423e-39	RT1-Db1	GO:0005765//lysosomal membrane;GO:0070062//extracellular exosome;GO:0005615//extracellular space;GO:0009897//external side of plasma membrane;GO:0042613//MHC class II protein complex;GO:0016021//integral component of membrane;GO:0031902//late endosome membrane	GO:0042605//peptide antigen binding;GO:0023026//MHC class II protein complex binding	GO:0035774//positive regulation of insulin secretion involved in cellular response to glucose stimulus;GO:0002587//negative regulation of antigen processing and presentation of peptide antigen via MHC class II;GO:0016045//detection of bacterium;GO:0042130//negative regulation of T cell proliferation;GO:0042088//T-helper 1 type immune response;GO:0002455//humoral immune response mediated by circul…	K06752//major histocompatibility complex, class II	gi|57114286|ref|NP_001008884.1|//rano class II histocompatibility antigen, D-1 beta chain precursor [Rattus norvegicus]
114093	3174	36	242	2.75627	8.15447e-38	Up	6.2252e-39	St14	GO:0016323//basolateral plasma membrane;GO:0070062//extracellular exosome;GO:0005615//extracellular space;GO:0005887//integral component of plasma membrane;GO:0019897//extrinsic component of plasma membrane	GO:0004252//serine-type endopeptidase activity	GO:0016477//cell migration;GO:0006508//proteolysis;GO:0030216//keratinocyte differentiation;GO:0001843//neural tube closure;GO:0060672//epithelial cell morphogenesis involved in placental branching	K08670//suppressor of tumorigenicity protein 14 [EC:3.4.21.109]	gi|16758444|ref|NP_446087.1|//suppressor of tumorigenicity 14 protein [Rattus norvegicus]
100911766	1551	407.51	863.22	1.09022	1.32994e-37	Up	1.02525e-38	LOC100911766	GO:0005887//integral component of plasma membrane;GO:0005925//focal adhesion;GO:0031982//vesicle	GO:0005178//integrin binding;GO:0003823//antigen binding	GO:0007166//cell surface receptor signaling pathway;GO:0006461//protein complex assembly	K17294//tetraspanin-4	gi|149061668|gb|EDM12091.1|//rCG47178, isoform CRA_b [Rattus norvegicus];gi|61556866|ref|NP_001013088.1|//tetraspanin-4 [Rattus norvegicus]
25406	4094	425	887	1.0688	2.0407e-37	Up	1.57974e-38	Cd44	GO:0016323//basolateral plasma membrane;GO:0070062//extracellular exosome;GO:0005634//nucleus;GO:0005925//focal adhesion;GO:0009897//external side of plasma membrane;GO:0016324//apical plasma membrane;GO:0035692//macrophage migration inhibitory factor receptor complex;GO:0005794//Golgi apparatus;GO:0016021//integral component of membrane	GO:0019955//cytokine binding;GO:0005114//type II transforming growth factor beta receptor binding;GO:0004896//cytokine receptor activity;GO:0005154//epidermal growth factor receptor binding;GO:0004415//hyalurononglucosaminidase activity;GO:0005540//hyaluronic acid binding;GO:0019901//protein kinase binding;GO:0051219//phosphoprotein binding	GO:0043154//negative regulation of cysteine-type endopeptidase activity involved in apoptotic process;GO:0050731//positive regulation of peptidyl-tyrosine phosphorylation;GO:0014070//response to organic cyclic compound;GO:0016477//cell migration;GO:2000562//negative regulation of CD4-positive, alpha-beta T cell proliferation;GO:0030214//hyaluronan catabolic process;GO:0051216//cartilage developme…	K06256//CD44 antigen	gi|564342033|ref|XP_006234689.1|//PREDICTED: CD44 antigen isoform X1 [Rattus norvegicus];gi|564342037|ref|XP_006234691.1|//PREDICTED: CD44 antigen isoform X4 [Rattus norvegicus];gi|149022757|gb|EDL79651.1|//CD44 antigen, isoform CRA_d [Rattus norvegicus];gi|19923703|ref|NP_037056.2|//CD44 antigen precursor [Rattus norvegicus];gi|672046389|ref|XP_008760280.1|//PREDICTED: CD44 antigen isoform X6 [R…
114553	2800	398.19	848.04	1.09801	2.24146e-37	Up	1.73755e-38	Ncf1	GO:0030425//dendrite;GO:0005791//rough endoplasmic reticulum;GO:0005794//Golgi apparatus;GO:0005829//cytosol;GO:0019898//extrinsic component of membrane;GO:0043020//NADPH oxidase complex;GO:0043025//neuronal cell body	GO:0016176//superoxide-generating NADPH oxidase activator activity;GO:0017124//SH3 domain binding;GO:0043325//phosphatidylinositol-3,4-bisphosphate binding;GO:0016175//superoxide-generating NADPH oxidase activity;GO:0035091//phosphatidylinositol binding	GO:0070947//neutrophil mediated killing of fungus;GO:0045986//negative regulation of smooth muscle contraction;GO:0006742//NADP catabolic process;GO:0055114//oxidation-reduction process;GO:0006691//leukotriene metabolic process;GO:0070946//neutrophil mediated killing of gram-positive bacterium;GO:0008283//cell proliferation;GO:0042554//superoxide anion generation;GO:0001878//response to yeast;GO:…	K08011//neutrophil cytosolic factor 1	gi|40254742|ref|NP_446186.2|//neutrophil cytosolic factor 1 [Rattus norvegicus]
25156	2917	106	383	1.86061	3.23623e-37	Up	2.51561e-38	Vav1	GO:0005911//cell-cell junction;GO:0005622//intracellular	GO:0046872//metal ion binding;GO:0005515//protein binding;GO:0030676//Rac guanyl-nucleotide exchange factor activity	GO:0007186//G-protein coupled receptor signaling pathway;GO:0030593//neutrophil chemotaxis;GO:0008361//regulation of cell size;GO:0045785//positive regulation of cell adhesion;GO:0043547//positive regulation of GTPase activity;GO:0072593//reactive oxygen species metabolic process;GO:0002768//immune response-regulating cell surface receptor signaling pathway;GO:0007229//integrin-mediated signaling…	K05730//guanine nucleotide exchange factor VAV	gi|162287067|ref|NP_036891.2|//proto-oncogene vav [Rattus norvegicus]
301012	9230	247	617	1.32809	9.45183e-37	Up	7.42813e-38	Col7a1	NA	NA	NA	K16628//collagen, type VII, alpha	gi|564365444|ref|XP_006243821.1|//PREDICTED: collagen alpha-1(VII) chain isoform X1 [Rattus norvegicus];gi|157819015|ref|NP_001100328.1|//collagen alpha-1(VII) chain precursor [Rattus norvegicus]
24251	1710	287.05	677.43	1.2461	1.49303e-36	Up	1.18135e-37	Cd53	GO:0070062//extracellular exosome;GO:0009986//cell surface;GO:0005887//integral component of plasma membrane;GO:0005911//cell-cell junction;GO:0001772//immunological synapse	NA	GO:0040008//regulation of growth;GO:0007166//cell surface receptor signaling pathway;GO:0045661//regulation of myoblast differentiation;GO:1901741//positive regulation of myoblast fusion	K06489//CD53 antigen	gi|6978633|ref|NP_036655.1|//leukocyte surface antigen CD53 [Rattus norvegicus]
365042	2069	40	245	2.62204	2.44977e-36	Up	1.94625e-37	Rab32	GO:0045335//phagocytic vesicle;GO:0005783//endoplasmic reticulum;GO:0044233//ER-mitochondrion membrane contact site;GO:0005741//mitochondrial outer membrane;GO:0042470//melanosome;GO:0005769//early endosome;GO:0005802//trans-Golgi network	GO:0035650//AP-1 adaptor complex binding;GO:0036461//BLOC-2 complex binding;GO:0035651//AP-3 adaptor complex binding;GO:0030742//GTP-dependent protein binding;GO:0005525//GTP binding;GO:0003924//GTPase activity	GO:0019882//antigen processing and presentation;GO:0090382//phagosome maturation;GO:0007264//small GTPase mediated signal transduction;GO:0035646//endosome to melanosome transport;GO:1903232//melanosome assembly	K07918//Ras-related protein Rab-32	gi|157820973|ref|NP_001102372.1|//ras-related protein Rab-32 [Rattus norvegicus]
309139	2942	402	845	1.07909	3.0851e-36	Up	2.4576e-37	Tpcn2	GO:0005765//lysosomal membrane;GO:0010008//endosome membrane;GO:0016021//integral component of membrane;GO:0005886//plasma membrane	GO:0072345//NAADP-sensitive calcium-release channel activity;GO:0005245//voltage-gated calcium channel activity;GO:0042802//identical protein binding;GO:0019901//protein kinase binding	GO:0086010//membrane depolarization during action potential;GO:0006939//smooth muscle contraction;GO:0019722//calcium-mediated signaling;GO:0034765//regulation of ion transmembrane transport;GO:0010506//regulation of autophagy;GO:0051209//release of sequestered calcium ion into cytosol;GO:0007040//lysosome organization	K14077//two pore calcium channel protein 2	gi|564332235|ref|XP_006230846.1|//PREDICTED: two pore calcium channel protein 2 isoform X1 [Rattus norvegicus];gi|157817292|ref|NP_001101036.1|//two pore calcium channel protein 2 [Rattus norvegicus]
246208	1874	95	356	1.91321	5.97036e-36	Up	4.78796e-37	Ifi47	NA	NA	NA	K17072//interferon gamma inducible protein 47	gi|309951088|ref|NP_742016.2|//interferon gamma inducible protein 47 [Rattus norvegicus]
309621	1145	41	244	2.58052	1.40253e-35	Up	1.13077e-36	RT1-Ba	GO:0005765//lysosomal membrane;GO:0070062//extracellular exosome;GO:0009897//external side of plasma membrane;GO:0042613//MHC class II protein complex;GO:0016021//integral component of membrane;GO:0031902//late endosome membrane	GO:0042605//peptide antigen binding;GO:0046982//protein heterodimerization activity;GO:0023026//MHC class II protein complex binding	GO:0071385//cellular response to glucocorticoid stimulus;GO:0002506//polysaccharide assembly with MHC class II protein complex;GO:0002587//negative regulation of antigen processing and presentation of peptide antigen via MHC class II;GO:0050890//cognition;GO:0042130//negative regulation of T cell proliferation;GO:0034341//response to interferon-gamma;GO:0019886//antigen processing and presentatio…	K06752//major histocompatibility complex, class II	gi|57012346|ref|NP_001008831.1|//rano class II histocompatibility antigen, B alpha chain precursor [Rattus norvegicus]
100912573	1420	0	172.94	8.44146	2.1082e-35	Up	1.70874e-36	LOC100912573	GO:0016021//integral component of membrane	NA	NA	K08090//membrane-spanning 4-domains, subfamily A, member 2	gi|55741532|ref|NP_001006976.1|//membrane-spanning 4-domains, subfamily A, member 6B-like [Rattus norvegicus]
315532	2515	293.58	678.39	1.21569	3.04149e-35	Up	2.47496e-36	Fli1	GO:0005634//nucleus	GO:0000978//RNA polymerase II core promoter proximal region sequence-specific DNA binding;GO:0003682//chromatin binding;GO:0000980//RNA polymerase II distal enhancer sequence-specific DNA binding;GO:0001077//transcriptional activator activity, RNA polymerase II core promoter proximal region sequence-specific binding	GO:0008015//blood circulation;GO:0009887//animal organ morphogenesis;GO:0035855//megakaryocyte development;GO:0045944//positive regulation of transcription from RNA polymerase II promoter	K09436//friend leukemia integration 1 transcription factor	gi|672061299|ref|XP_008764277.1|//PREDICTED: Friend leukemia integration 1 transcription factor isoform X1 [Rattus norvegicus];gi|62821829|ref|NP_001017381.1|//Friend leukemia integration 1 transcription factor [Rattus norvegicus]
102549712	4576	111.54	377.97	1.76804	2.52163e-34	Up	2.10593e-35	LOC102549712	NA	NA	NA	K13146//integrator complex subunit 9	gi|149030292|gb|EDL85348.1|//similar to hypothetical protein FLJ10871 (predicted) [Rattus norvegicus]
366126	1386	227	570	1.3356	2.5748e-34	Up	2.1531e-35	Spi1	GO:0000790//nuclear chromatin	GO:0051525//NFAT protein binding;GO:0000978//RNA polymerase II core promoter proximal region sequence-specific DNA binding;GO:0000979//RNA polymerase II core promoter sequence-specific DNA binding;GO:0001205//transcriptional activator activity, RNA polymerase II distal enhancer sequence-specific binding;GO:0000980//RNA polymerase II distal enhancer sequence-specific DNA binding;GO:0001077//transc…	GO:1902895//positive regulation of pri-miRNA transcription from RNA polymerase II promoter;GO:0060033//anatomical structure regression;GO:0045347//negative regulation of MHC class II biosynthetic process;GO:0035019//somatic stem cell population maintenance;GO:0000122//negative regulation of transcription from RNA polymerase II promoter;GO:1902262//apoptotic process involved in blood vessel morpho…	K09438//transcription factor PU.1	gi|54312108|ref|NP_001005892.1|//transcription factor PU.1 [Rattus norvegicus];gi|564341813|ref|XP_006234594.1|//PREDICTED: transcription factor PU.1 isoform X1 [Rattus norvegicus]
94174	1958	278	648	1.22824	3.03384e-34	Up	2.5402e-35	Tinagl1	GO:0031012//extracellular matrix;GO:0070062//extracellular exosome;GO:0005615//extracellular space;GO:0005764//lysosome	GO:0005044//scavenger receptor activity;GO:0004197//cysteine-type endopeptidase activity;GO:0030247//polysaccharide binding;GO:0043236//laminin binding	GO:0007155//cell adhesion;GO:0051603//proteolysis involved in cellular protein catabolic process;GO:0006898//receptor-mediated endocytosis;GO:0006955//immune response	K01363//cathepsin B [EC:3.4.22.1]	gi|66911417|gb|AAH97299.1|//Tubulointerstitial nephritis antigen-like 1 [Rattus norvegicus];gi|16758354|ref|NP_446034.1|//tubulointerstitial nephritis antigen-like precursor [Rattus norvegicus]
246766	3029	221	559	1.34613	4.53059e-34	Up	3.82251e-35	Ggta1	GO:0032580//Golgi cisterna membrane;GO:0016021//integral component of membrane	GO:0046872//metal ion binding;GO:0047276//N-acetyllactosaminide 3-alpha-galactosyltransferase activity	GO:0030259//lipid glycosylation;GO:0033580//protein galactosylation at cell surface	K00743//N-acetyllactosaminide 3-alpha-galactosyltransferase [EC:2.4.1.87]	gi|21728400|ref|NP_663707.1|//N-acetyllactosaminide alpha-1,3-galactosyltransferase [Rattus norvegicus]
291091	1289	80.39	318.59	1.99394	4.8888e-34	Up	4.12997e-35	Serpinb1a	GO:0016020//membrane;GO:0070062//extracellular exosome;GO:0005615//extracellular space;GO:0005737//cytoplasm	GO:0004867//serine-type endopeptidase inhibitor activity	GO:0010951//negative regulation of endopeptidase activity;GO:0042176//regulation of protein catabolic process	K13963//serpin B	gi|72255515|ref|NP_001026812.1|//leukocyte elastase inhibitor A [Rattus norvegicus]
497811	4198	343	742	1.12054	6.83867e-34	Up	5.8138e-35	Xdh	GO:0005615//extracellular space;GO:0005829//cytosol;GO:0005777//peroxisome;GO:0016529//sarcoplasmic reticulum	GO:0009055//electron carrier activity;GO:0016614//oxidoreductase activity, acting on CH-OH group of donors;GO:0051537//2 iron, 2 sulfur cluster binding;GO:0004855//xanthine oxidase activity;GO:0005506//iron ion binding;GO:0050660//flavin adenine dinucleotide binding;GO:0004854//xanthine dehydrogenase activity;GO:0042803//protein homodimerization activity;GO:0016903//oxidoreductase activity, actin…	GO:0001937//negative regulation of endothelial cell proliferation;GO:0007595//lactation;GO:0010044//response to aluminum ion;GO:0045453//bone resorption;GO:2001213//negative regulation of vasculogenesis;GO:1900747//negative regulation of vascular endothelial growth factor signaling pathway;GO:2000379//positive regulation of reactive oxygen species metabolic process;GO:0010629//negative regulation…	K00106//xanthine dehydrogenase/oxidase [EC:1.17.1.4 1.17.3.2]	gi|8394544|ref|NP_058850.1|//xanthine dehydrogenase/oxidase [Rattus norvegicus]
317468	3815	172	478.98	1.48489	7.31541e-34	Up	6.23476e-35	Tlr7	GO:0005768//endosome;GO:0005783//endoplasmic reticulum;GO:0005887//integral component of plasma membrane;GO:0032009//early phagosome;GO:0005764//lysosome;GO:0043235//receptor complex	GO:0035197//siRNA binding;GO:0008144//drug binding;GO:0004888//transmembrane signaling receptor activity;GO:0003725//double-stranded RNA binding;GO:0003727//single-stranded RNA binding	GO:0007252//I-kappaB phosphorylation;GO:0032755//positive regulation of interleukin-6 production;GO:0071260//cellular response to mechanical stimulus;GO:0051607//defense response to virus;GO:0006954//inflammatory response;GO:0042346//positive regulation of NF-kappaB import into nucleus;GO:0001932//regulation of protein phosphorylation;GO:0045359//positive regulation of interferon-beta biosyntheti…	K05404//toll-like receptor 7	gi|149035902|gb|EDL90569.1|//rCG63194, partial [Rattus norvegicus];gi|564398991|ref|XP_006256904.1|//PREDICTED: toll-like receptor 7 isoform X2 [Rattus norvegicus];gi|147900684|ref|NP_001091051.1|//toll-like receptor 7 [Rattus norvegicus]
360509	6316	394.56	812.75	1.0499	2.0514e-33	Up	1.77472e-34	Dock2	GO:0005856//cytoskeleton;GO:0012505//endomembrane system;GO:0016020//membrane;GO:0070062//extracellular exosome;GO:0005829//cytosol	GO:0030676//Rac guanyl-nucleotide exchange factor activity;GO:0005096//GTPase activator activity;GO:0042608//T cell receptor binding	GO:0001771//immunological synapse formation;GO:0002277//myeloid dendritic cell activation involved in immune response;GO:0046633//alpha-beta T cell proliferation;GO:0001768//establishment of T cell polarity;GO:0030036//actin cytoskeleton organization;GO:0044351//macropinocytosis;GO:0050690//regulation of defense response to virus by virus;GO:0043547//positive regulation of GTPase activity;GO:0045…	K12367//dedicator of cytokinesis protein 2	gi|672067126|ref|XP_008765852.1|//PREDICTED: dedicator of cytokinesis protein 2 isoform X2 [Rattus norvegicus]
24230	857	111	371	1.74819	3.3069e-33	Up	2.88567e-34	Tspo	GO:0070062//extracellular exosome;GO:0031965//nuclear membrane;GO:0016021//integral component of membrane;GO:0005741//mitochondrial outer membrane	GO:0044325//ion channel binding;GO:0005497//androgen binding;GO:0008503//benzodiazepine receptor activity	GO:0060252//positive regulation of glial cell proliferation;GO:0072656//maintenance of protein location in mitochondrion;GO:0071222//cellular response to lipopolysaccharide;GO:0032570//response to progesterone;GO:0060242//contact inhibition;GO:0051901//positive regulation of mitochondrial depolarization;GO:0043065//positive regulation of apoptotic process;GO:0006821//chloride transport;GO:0010266…	K05770//benzodiazapine receptor	gi|6978575|ref|NP_036647.1|//translocator protein [Rattus norvegicus]
29317	842	430	861	1.00901	3.59034e-33	Up	3.14453e-34	Csrp2	GO:0005634//nucleus;GO:0005925//focal adhesion	GO:0005515//protein binding;GO:0008270//zinc ion binding	GO:0045445//myoblast differentiation;GO:0007275//multicellular organism development	K09377//cysteine and glycine-rich protein	gi|752407466|ref|XP_011225073.1|//PREDICTED: cysteine and glycine-rich protein 2 isoform X1 [Ailuropoda melanoleuca]
102554393	4571	46.95	245.16	2.39186	7.06754e-33	Up	6.26566e-34	Adamts13	GO:0005615//extracellular space;GO:0005578//proteinaceous extracellular matrix	GO:0004222//metalloendopeptidase activity;GO:0008270//zinc ion binding	GO:0006508//proteolysis;GO:0007596//blood coagulation;GO:0043171//peptide catabolic process	K08627//a disintegrin and metalloproteinase with thrombospondin motifs 13 [EC:3.4.24.87]	gi|672045041|ref|XP_006233941.2|//PREDICTED: A disintegrin and metalloproteinase with thrombospondin motifs 13 [Rattus norvegicus]
25333	521	244	585	1.26889	1.36063e-32	Up	1.21499e-33	Mgp	GO:0031012//extracellular matrix;GO:0070062//extracellular exosome;GO:0005615//extracellular space;GO:0005783//endoplasmic reticulum;GO:0043234//protein complex	GO:0005201//extracellular matrix structural constituent;GO:0005509//calcium ion binding;GO:0048306//calcium-dependent protein binding	GO:0030324//lung development;GO:0009612//response to mechanical stimulus;GO:0030154//cell differentiation;GO:0051216//cartilage development;GO:0051592//response to calcium ion;GO:0030500//regulation of bone mineralization;GO:0007584//response to nutrient;GO:0006461//protein complex assembly;GO:0051384//response to glucocorticoid;GO:0048754//branching morphogenesis of an epithelial tube	K19481//matrix Gla protein	gi|6981204|ref|NP_036994.1|//matrix Gla protein precursor [Rattus norvegicus]
360564	1277	339	725	1.10403	2.18978e-32	Up	1.97884e-33	Tax1bp3	GO:0070062//extracellular exosome;GO:0005634//nucleus;GO:0005829//cytosol;GO:0005886//plasma membrane	GO:0008022//protein C-terminus binding;GO:0008013//beta-catenin binding	GO:2000009//negative regulation of protein localization to cell surface;GO:0007266//Rho protein signal transduction;GO:0090630//activation of GTPase activity;GO:0030178//negative regulation of Wnt signaling pathway;GO:0008285//negative regulation of cell proliferation	K15682//ligand of Numb protein X 3/4 [EC:2.3.2.27];K08876//SCY1-like protein 1	gi|11993943|ref|NP_055419.1|//tax1-binding protein 3 isoform 1 [Homo sapiens];gi|70794746|ref|NP_001020590.1|//tax1-binding protein 3 [Rattus norvegicus]
156767	2924	121	382	1.6659	5.44387e-32	Up	4.97193e-33	Tnfrsf1b	GO:0043196//varicosity;GO:0005634//nucleus;GO:0005887//integral component of plasma membrane;GO:0045121//membrane raft;GO:0043025//neuronal cell body;GO:0048471//perinuclear region of cytoplasm	GO:0031625//ubiquitin protein ligase binding;GO:0005031//tumor necrosis factor-activated receptor activity	GO:0008630//intrinsic apoptotic signaling pathway in response to DNA damage;GO:0050779//RNA destabilization;GO:0097191//extrinsic apoptotic signaling pathway;GO:0042127//regulation of cell proliferation;GO:0051044//positive regulation of membrane protein ectodomain proteolysis;GO:0071222//cellular response to lipopolysaccharide;GO:0050728//negative regulation of inflammatory response;GO:0007568//…	K05141//tumor necrosis factor receptor superfamily member 1B	gi|30794230|ref|NP_569110.1|//tumor necrosis factor receptor superfamily member 1B precursor [Rattus norvegicus]
25342	6566	372.28	767.9	1.05186	9.96978e-32	Up	9.19087e-33	Oxtr	GO:0005887//integral component of plasma membrane;GO:0005913//cell-cell adherens junction;GO:0016324//apical plasma membrane;GO:0005622//intracellular;GO:0005902//microvillus	GO:0004990//oxytocin receptor activity;GO:0005515//protein binding;GO:0005000//vasopressin receptor activity;GO:0017046//peptide hormone binding	GO:0034059//response to anoxia;GO:0045777//positive regulation of blood pressure;GO:0001967//suckling behavior;GO:0001992//regulation of systemic arterial blood pressure by vasopressin;GO:0032570//response to progesterone;GO:0044849//estrous cycle;GO:0051965//positive regulation of synapse assembly;GO:0070371//ERK1 and ERK2 cascade;GO:0032355//response to estradiol;GO:0051968//positive regulation…	K04229//oxytocin receptor	gi|9845279|ref|NP_037003.2|//oxytocin receptor [Rattus norvegicus]
81503	929	3	130	5.44474	2.07298e-31	Up	1.92878e-32	Cxcl1	GO:0005615//extracellular space;GO:0005623//cell	GO:0008083//growth factor activity;GO:0045236//CXCR chemokine receptor binding;GO:0008009//chemokine activity	GO:0032930//positive regulation of superoxide anion generation;GO:0032496//response to lipopolysaccharide;GO:0010332//response to gamma radiation;GO:1902035//positive regulation of hematopoietic stem cell proliferation;GO:0032355//response to estradiol;GO:0051384//response to glucocorticoid;GO:0007186//G-protein coupled receptor signaling pathway;GO:0090023//positive regulation of neutrophil chem…	K05505//C-X-C motif chemokine 1/2/3	gi|13540652|ref|NP_110472.1|//growth-regulated alpha protein precursor [Rattus norvegicus]
287741	1500	19	173	3.19403	2.21273e-31	Up	2.06117e-32	FAM187A	GO:0016021//integral component of membrane	NA	NA	NA	gi|62078457|ref|NP_001013883.1|//Ig-like V-type domain-containing protein FAM187A precursor [Rattus norvegicus]
306760	1618	62	269	2.1246	2.78631e-31	Up	2.61039e-32	Dok3	GO:0005737//cytoplasm;GO:0005886//plasma membrane	GO:0005158//insulin receptor binding	GO:0007265//Ras protein signal transduction	K14752//docking protein 1;K20234//docking protein 2	gi|157823803|ref|NP_001100806.1|//docking protein 3 [Rattus norvegicus]
690374	2198	321	690	1.11135	3.39525e-31	Up	3.19178e-32	Trim47	GO:0005634//nucleus;GO:0005737//cytoplasm	GO:0008270//zinc ion binding	NA	K12023//tripartite motif-containing protein 47	gi|157818923|ref|NP_001103055.1|//tripartite motif-containing protein 47 [Rattus norvegicus]
60350	1591	79.16	301.41	1.93622	4.40969e-31	Up	4.16432e-32	Cd14	GO:0070062//extracellular exosome;GO:0005615//extracellular space;GO:0031362//anchored component of external side of plasma membrane;GO:0045121//membrane raft;GO:0005794//Golgi apparatus;GO:0046696//lipopolysaccharide receptor complex	GO:0001530//lipopolysaccharide binding;GO:0005515//protein binding;GO:0070891//lipoteichoic acid binding	GO:0032481//positive regulation of type I interferon production;GO:0032026//response to magnesium ion;GO:0045807//positive regulation of endocytosis;GO:0045471//response to ethanol;GO:0032760//positive regulation of tumor necrosis factor production;GO:0051602//response to electrical stimulus;GO:0031663//lipopolysaccharide-mediated signaling pathway;GO:0032729//positive regulation of interferon-ga…	K04391//monocyte differentiation antigen CD14	gi|11120688|ref|NP_068512.1|//monocyte differentiation antigen CD14 precursor [Rattus norvegicus];gi|564393111|ref|XP_006254665.1|//PREDICTED: monocyte differentiation antigen CD14 isoform X1 [Rattus norvegicus]
497942	1730	228.96	550.9	1.27403	6.02189e-31	Up	5.71261e-32	Cxcl16	GO:0005615//extracellular space;GO:0016021//integral component of membrane	GO:0005041//low-density lipoprotein receptor activity;GO:0005044//scavenger receptor activity;GO:0008009//chemokine activity	GO:0010818//T cell chemotaxis;GO:0030335//positive regulation of cell migration;GO:0006898//receptor-mediated endocytosis;GO:0034341//response to interferon-gamma;GO:0034612//response to tumor necrosis factor;GO:0071222//cellular response to lipopolysaccharide;GO:0030307//positive regulation of cell growth	K10035//C-X-C motif chemokine 16	gi|62945312|ref|NP_001017478.1|//C-X-C motif chemokine 16 precursor [Rattus norvegicus]
361669	1841	270	612	1.1879	8.40613e-31	Up	8.0644e-32	Tcerg1l	NA	NA	NA	K12824//transcription elongation regulator 1	gi|194272139|ref|NP_001123549.1|//transcription elongation regulator 1-like protein [Rattus norvegicus]
64507	2960	351.24	730.07	1.06291	1.00428e-30	Up	9.67759e-32	Fmod	GO:0005615//extracellular space;GO:0005622//intracellular;GO:0005578//proteinaceous extracellular matrix	GO:0008201//heparin binding;GO:0048495//Roundabout binding	GO:0048846//axon extension involved in axon guidance;GO:0035385//Roundabout signaling pathway;GO:0030199//collagen fibril organization;GO:0042060//wound healing;GO:0050770//regulation of axonogenesis;GO:0042476//odontogenesis	K08121//fibromodulin	gi|18104933|ref|NP_542429.1|//fibromodulin precursor [Rattus norvegicus]
60338	849	377	766	1.03011	1.24971e-30	Up	1.21363e-31	Fxyd5	GO:0005887//integral component of plasma membrane	GO:0003779//actin binding;GO:0005216//ion channel activity;GO:0017080//sodium channel regulator activity;GO:0045296//cadherin binding	GO:2000649//regulation of sodium ion transmembrane transporter activity	K13362//FXYD domain-containing ion transport regulator 5	gi|397739035|ref|NP_068709.2|//FXYD domain-containing ion transport regulator 5 precursor [Rattus norvegicus]
252963	3681	314	674	1.10932	2.03476e-30	Up	1.99779e-31	Il13ra1	GO:0016021//integral component of membrane	GO:0016515//interleukin-13 receptor activity	GO:0030890//positive regulation of B cell proliferation;GO:0002639//positive regulation of immunoglobulin production;GO:0035772//interleukin-13-mediated signaling pathway	K05076//interleukin 13 receptor alpha-1	gi|62899063|ref|NP_665732.2|//interleukin-13 receptor subunit alpha-1 precursor [Rattus norvegicus]
24617	3053	31.44	198.55	2.66616	3.48451e-30	Up	3.43986e-31	Serpine1	GO:0031012//extracellular matrix;GO:0070062//extracellular exosome;GO:0005615//extracellular space;GO:0042583//chromaffin granule	GO:0002020//protease binding;GO:0004867//serine-type endopeptidase inhibitor activity;GO:0005102//receptor binding	GO:0071316//cellular response to nicotine;GO:0010951//negative regulation of endopeptidase activity;GO:0035690//cellular response to drug;GO:0071260//cellular response to mechanical stimulus;GO:0071222//cellular response to lipopolysaccharide;GO:0043627//response to estrogen;GO:0051918//negative regulation of fibrinolysis;GO:0071560//cellular response to transforming growth factor beta stimulus;G…	K03982//plasminogen activator inhibitor 1	gi|6981332|ref|NP_036752.1|//plasminogen activator inhibitor 1 precursor [Rattus norvegicus]
300870	5524	259	590	1.19509	5.16634e-30	Up	5.13333e-31	Fam46a	NA	NA	GO:0030193//regulation of blood coagulation;GO:0010468//regulation of gene expression	K05742//solute carrier family 9 (sodium/hydrogen exchanger), member 1	gi|157820523|ref|NP_001100314.1|//protein FAM46A [Rattus norvegicus] ;gi|564364751|ref|XP_006243536.1|//PREDICTED: protein FAM46A isoform X1 [Rattus norvegicus]
60669	3762	173.56	455.59	1.39963	1.25631e-29	Up	1.26577e-30	Cmklr1	GO:0016021//integral component of membrane;GO:0005886//plasma membrane	GO:0001637//G-protein coupled chemoattractant receptor activity	GO:0007186//G-protein coupled receptor signaling pathway;GO:0050848//regulation of calcium-mediated signaling;GO:0010759//positive regulation of macrophage chemotaxis;GO:0032695//negative regulation of interleukin-12 production;GO:0045600//positive regulation of fat cell differentiation;GO:0032088//negative regulation of NF-kappaB transcription factor activity	K04245//chemokine-like receptor 1	gi|83035131|ref|NP_071554.2|//chemokine-like receptor 1 [Rattus norvegicus]
361597	2799	112	352	1.65941	2.05546e-29	Up	2.08194e-30	Fes	GO:0005925//focal adhesion;GO:0005794//Golgi apparatus;GO:0015630//microtubule cytoskeleton;GO:0031234//extrinsic component of cytoplasmic side of plasma membrane;GO:0031410//cytoplasmic vesicle	GO:0004715//non-membrane spanning protein tyrosine kinase activity;GO:0005524//ATP binding;GO:0034987//immunoglobulin receptor binding;GO:0008017//microtubule binding;GO:0035091//phosphatidylinositol binding	GO:0038083//peptidyl-tyrosine autophosphorylation;GO:0042127//regulation of cell proliferation;GO:0010976//positive regulation of neuron projection development;GO:0031116//positive regulation of microtubule polymerization;GO:0008360//regulation of cell shape;GO:0045639//positive regulation of myeloid cell differentiation;GO:2000145//regulation of cell motility;GO:0007173//epidermal growth factor …	K07527//tyrosine-protein kinase Fes/Fps [EC:2.7.10.2]	gi|157817059|ref|NP_001101958.1|//tyrosine-protein kinase Fes/Fps [Rattus norvegicus]
103694908	1363	201.19	496.53	1.31065	3.2341e-29	Up	3.3e-30	LOC103694908	GO:0070062//extracellular exosome;GO:0009897//external side of plasma membrane;GO:0016021//integral component of membrane	GO:0019770//IgG receptor activity;GO:0019864//IgG binding	GO:0001812//positive regulation of type I hypersensitivity;GO:0006911//phagocytosis, engulfment;GO:0001820//serotonin secretion;GO:0006910//phagocytosis, recognition;GO:0030593//neutrophil chemotaxis;GO:0001788//antibody-dependent cellular cytotoxicity;GO:0001805//positive regulation of type III hypersensitivity;GO:0038094//Fc-gamma receptor signaling pathway;GO:0050766//positive regulation of ph…	K16824//low affinity immunoglobulin gamma Fc receptor II-c;K06472//low affinity immunoglobulin gamma Fc receptor II-a;K06463//low affinity immunoglobulin gamma Fc receptor III	gi|672089796|ref|XP_008772126.1|//PREDICTED: low affinity immunoglobulin gamma Fc region receptor III-like [Rattus norvegicus]
366518	2089	10.39	140.69	3.76658	3.43871e-29	Up	3.51614e-30	Tnfrsf14	GO:0005887//integral component of plasma membrane;GO:0009897//external side of plasma membrane	GO:0031625//ubiquitin protein ligase binding;GO:0005031//tumor necrosis factor-activated receptor activity	GO:0002741//positive regulation of cytokine secretion involved in immune response;GO:0050731//positive regulation of peptidyl-tyrosine phosphorylation;GO:0050829//defense response to Gram-negative bacterium;GO:0097190//apoptotic signaling pathway;GO:0032496//response to lipopolysaccharide;GO:0006954//inflammatory response;GO:0046642//negative regulation of alpha-beta T cell proliferation;GO:00072…	K05152//tumor necrosis factor receptor superfamily member 14	gi|149024782|gb|EDL81279.1|//tumor necrosis factor receptor superfamily, member 14 (herpesvirus entry mediator) [Rattus norvegicus];gi|564354544|ref|XP_006239649.1|//PREDICTED: tumor necrosis factor receptor superfamily member 14 isoform X2 [Rattus norvegicus]
364674	1608	364	733	1.01721	8.9133e-29	Up	9.19991e-30	Tifab	GO:0005622//intracellular	NA	GO:0007249//I-kappaB kinase/NF-kappaB signaling	NA	gi|68163499|ref|NP_001020200.1|//TRAF-interacting protein with FHA domain-containing protein B [Rattus norvegicus]
445415	376	92	313	1.77379	9.52646e-29	Up	9.84299e-30	S100a11	GO:0001726//ruffle;GO:0070062//extracellular exosome;GO:0005615//extracellular space;GO:0005634//nucleus;GO:0005737//cytoplasm	GO:0044548//S100 protein binding;GO:0005509//calcium ion binding;GO:0048306//calcium-dependent protein binding;GO:0042803//protein homodimerization activity	GO:0042127//regulation of cell proliferation;GO:0007283//spermatogenesis	K17274//calpactin-1 light chain	gi|51854249|ref|NP_001004095.1|//protein S100-A11 [Rattus norvegicus]
684122	4004	303	645	1.09731	1.15296e-28	Up	1.19497e-29	Asap3	GO:0001726//ruffle;GO:0005925//focal adhesion;GO:0005737//cytoplasm	GO:0046872//metal ion binding;GO:0005096//GTPase activator activity	GO:0016477//cell migration;GO:0043547//positive regulation of GTPase activity;GO:0051492//regulation of stress fiber assembly	K12488//Arf-GAP with SH3 domain, ANK repeat and PH domain-containing protein	gi|672054835|ref|XP_008762543.1|//PREDICTED: arf-GAP with SH3 domain, ANK repeat and PH domain-containing protein 3 isoform X2 [Rattus norvegicus]
399684	4790	95.22	318.2	1.74793	1.22012e-28	Up	1.26849e-29	Vkorc1l1	GO:0016021//integral component of membrane;GO:0005789//endoplasmic reticulum membrane	GO:0048038//quinone binding;GO:0047057//vitamin-K-epoxide reductase (warfarin-sensitive) activity	GO:0042373//vitamin K metabolic process;GO:0034599//cellular response to oxidative stress;GO:0055114//oxidation-reduction process;GO:0017187//peptidyl-glutamic acid carboxylation	K05357//vitamin-K-epoxide reductase (warfarin-sensitive) [EC:1.17.4.4]	gi|672061119|ref|XP_008764223.1|//PREDICTED: vitamin K epoxide reductase complex subunit 1-like protein 1 isoform X2 [Rattus norvegicus];gi|42627869|ref|NP_976083.1|//vitamin K epoxide reductase complex subunit 1-like protein 1 [Rattus norvegicus]
100363332	4266	142	398	1.49421	1.38148e-28	Up	1.43922e-29	Card11	GO:0042101//T cell receptor complex;GO:0070062//extracellular exosome;GO:0045121//membrane raft;GO:0001772//immunological synapse;GO:0005737//cytoplasm	GO:0050700//CARD domain binding	GO:0045061//thymic T cell selection;GO:0045577//regulation of B cell differentiation;GO:0051092//positive regulation of NF-kappaB transcription factor activity;GO:0042102//positive regulation of T cell proliferation;GO:0045580//regulation of T cell differentiation;GO:0031295//T cell costimulation;GO:0030890//positive regulation of B cell proliferation;GO:0045086//positive regulation of interleuki…	K07367//caspase recruitment domain-containing protein 11	gi|672072378|ref|XP_008767282.1|//PREDICTED: caspase recruitment domain-containing protein 11 isoform X2 [Rattus norvegicus]
114216	706	111	345	1.64337	1.80896e-28	Up	1.89618e-29	S100a3	GO:0005730//nucleolus;GO:0005737//cytoplasm	GO:0005509//calcium ion binding;GO:0008270//zinc ion binding	NA	K21128//protein S100-A9	gi|564336996|ref|XP_006232620.1|//PREDICTED: protein S100-A3 isoform X2 [Rattus norvegicus];gi|344242047|gb|EGV98150.1|//Protein S100-A3 [Cricetulus griseus];gi|149047970|gb|EDM00546.1|//S100 calcium binding protein A3, isoform CRA_b [Rattus norvegicus]
108348112	2991	41.64	211.65	2.35297	5.18078e-28	Up	5.46385e-29	LOC108348112	GO:0005634//nucleus;GO:0005737//cytoplasm	GO:0003682//chromatin binding;GO:0070577//lysine-acetylated histone binding	GO:0006357//regulation of transcription from RNA polymerase II promoter;GO:0016569//covalent chromatin modification;GO:0006334//nucleosome assembly	K08871//bromodomain-containing protein 2	gi|672085632|ref|XP_008770941.1|//PREDICTED: bromodomain-containing protein 2 isoform X1 [Rattus norvegicus];gi|564397017|ref|XP_006256159.1|//PREDICTED: bromodomain-containing protein 2 isoform X2 [Rattus norvegicus];gi|47059183|ref|NP_997660.1|//bromodomain-containing protein 2 [Rattus norvegicus]
304005	2990	145	398	1.46405	9.24848e-28	Up	9.81323e-29	Nfkbiz	NA	NA	NA	K14242//NF-kappa-B inhibitor zeta	gi|157819395|ref|NP_001100565.1|//NF-kappa-B inhibitor zeta [Rattus norvegicus]
296655	1792	291.67	620.95	1.09747	1.21952e-27	Up	1.30183e-28	Stom	GO:0005856//cytoskeleton;GO:0070062//extracellular exosome;GO:0005783//endoplasmic reticulum;GO:0072562//blood microparticle;GO:0031410//cytoplasmic vesicle;GO:0048471//perinuclear region of cytoplasm;GO:0045121//membrane raft;GO:0005887//integral component of plasma membrane;GO:0005739//mitochondrion	GO:0070063//RNA polymerase binding;GO:0042803//protein homodimerization activity	GO:0098779//positive regulation of mitophagy in response to mitochondrial depolarization;GO:0098792//xenophagy;GO:0044829//positive regulation by host of viral genome replication;GO:1901585//regulation of acid-sensing ion channel activity;GO:0051260//protein homooligomerization;GO:0090314//positive regulation of protein targeting to membrane;GO:0002230//positive regulation of defense response to …	K17286//erythrocyte band 7 integral membrane protein	gi|58865500|ref|NP_001011965.1|//erythrocyte band 7 integral membrane protein [Rattus norvegicus]
79129	709	261	574	1.14433	2.41099e-27	Up	2.60468e-28	Cyba	GO:0030425//dendrite;GO:0005634//nucleus;GO:0005925//focal adhesion;GO:0016324//apical plasma membrane;GO:0097038//perinuclear endoplasmic reticulum;GO:0043025//neuronal cell body;GO:0005768//endosome;GO:0001725//stress fiber;GO:0043020//NADPH oxidase complex;GO:0005794//Golgi apparatus;GO:0005739//mitochondrion	GO:0009055//electron carrier activity;GO:0020037//heme binding;GO:0046872//metal ion binding;GO:0046982//protein heterodimerization activity;GO:0017124//SH3 domain binding;GO:0016175//superoxide-generating NADPH oxidase activity	GO:0032930//positive regulation of superoxide anion generation;GO:0071260//cellular response to mechanical stimulus;GO:1903428//positive regulation of reactive oxygen species biosynthetic process;GO:1904385//cellular response to angiotensin;GO:0017004//cytochrome complex assembly;GO:0071356//cellular response to tumor necrosis factor;GO:1900426//positive regulation of defense response to bacteriu…	K08009//cytochrome b-245, alpha polypeptide	gi|13162359|ref|NP_077074.1|//cytochrome b-245 light chain [Rattus norvegicus]
100911422	1099	86.31	295.11	1.78098	2.59162e-27	Up	2.81092e-28	LOC100911422	GO:0005634//nucleus;GO:0005874//microtubule;GO:0005794//Golgi apparatus	GO:0005515//protein binding	GO:0051301//cell division;GO:0043434//response to peptide hormone;GO:0007097//nuclear migration	K04515//calcium/calmodulin-dependent protein kinase (CaM kinase) II [EC:2.7.11.17]	gi|672089738|ref|XP_008772104.1|//PREDICTED: nuclear migration protein nudC-like [Rattus norvegicus]
308408	2378	305.18	637.56	1.07023	2.91422e-27	Up	3.16706e-28	Gpr4	GO:0016021//integral component of membrane;GO:0005886//plasma membrane	GO:0004930//G-protein coupled receptor activity	GO:0007186//G-protein coupled receptor signaling pathway;GO:0010447//response to acidic pH;GO:0016525//negative regulation of angiogenesis;GO:0060055//angiogenesis involved in wound healing;GO:0072144//glomerular mesangial cell development	K04312//G protein-coupled receptor 4	gi|71043602|ref|NP_001020851.1|//G-protein coupled receptor 4 [Rattus norvegicus]
501065	1519	321.43	658.6	1.04223	5.59685e-27	Up	6.13037e-28	Cmtm7	GO:0005615//extracellular space;GO:0016021//integral component of membrane	GO:0005125//cytokine activity	GO:0002337//B-1a B cell differentiation;GO:0006935//chemotaxis	NA	gi|157817939|ref|NP_001102770.1|//CKLF-like MARVEL transmembrane domain-containing protein 7 [Rattus norvegicus]
500904	1496	43	209	2.28843	8.32719e-27	Up	9.17448e-28	Ncf4	GO:0010008//endosome membrane;GO:0005829//cytosol;GO:0043020//NADPH oxidase complex	GO:0016176//superoxide-generating NADPH oxidase activator activity;GO:0005515//protein binding;GO:0032266//phosphatidylinositol-3-phosphate binding	GO:0043085//positive regulation of catalytic activity	K08012//neutrophil cytosolic factor 4	gi|564360847|ref|XP_006242001.1|//PREDICTED: neutrophil cytosol factor 4 isoform X1 [Rattus norvegicus];gi|187937026|ref|NP_001120776.1|//neutrophil cytosol factor 4 [Rattus norvegicus]
288227	1545	168	429	1.35985	8.3372e-27	Up	9.19444e-28	Bace2	GO:0005768//endosome;GO:0005783//endoplasmic reticulum;GO:0009986//cell surface;GO:0005794//Golgi apparatus;GO:0016021//integral component of membrane	GO:0001540//amyloid-beta binding;GO:0004190//aspartic-type endopeptidase activity	GO:0006509//membrane protein ectodomain proteolysis;GO:0050435//amyloid-beta metabolic process;GO:0042985//negative regulation of amyloid precursor protein biosynthetic process;GO:0030163//protein catabolic process	K07747//beta-site APP-cleaving enzyme 2 (memapsin 1) [EC:3.4.23.45]	gi|50657390|ref|NP_001002802.1|//beta-secretase 2 precursor [Rattus norvegicus]
54223	3376	161	416	1.37685	1.66924e-26	Up	1.86232e-27	Adcy4	GO:0030425//dendrite;GO:0043234//protein complex;GO:0016021//integral component of membrane;GO:0005737//cytoplasm;GO:0005886//plasma membrane	GO:0031683//G-protein beta/gamma-subunit complex binding;GO:0046872//metal ion binding;GO:0005524//ATP binding;GO:0004016//adenylate cyclase activity	GO:0007193//adenylate cyclase-inhibiting G-protein coupled receptor signaling pathway;GO:0007190//activation of adenylate cyclase activity;GO:0007189//adenylate cyclase-activating G-protein coupled receptor signaling pathway;GO:0019933//cAMP-mediated signaling	K08044//adenylate cyclase 4 [EC:4.6.1.1]	gi|126723574|ref|NP_062158.2|//adenylate cyclase type 4 [Rattus norvegicus]
293749	1404	29.97	178.3	2.58005	2.69179e-26	Up	3.0262e-27	Ms4a6bl	GO:0016021//integral component of membrane	NA	NA	K08090//membrane-spanning 4-domains, subfamily A, member 2	gi|55741532|ref|NP_001006976.1|//membrane-spanning 4-domains, subfamily A, member 6B-like [Rattus norvegicus]
305236	1054	4	111	4.80175	2.95087e-26	Up	3.32063e-27	Cxcl11	GO:0005615//extracellular space;GO:0016021//integral component of membrane	GO:0048248//CXCR3 chemokine receptor binding;GO:0008201//heparin binding;GO:0008009//chemokine activity	GO:0007186//G-protein coupled receptor signaling pathway;GO:0002690//positive regulation of leukocyte chemotaxis;GO:0042127//regulation of cell proliferation;GO:0070098//chemokine-mediated signaling pathway;GO:0032496//response to lipopolysaccharide;GO:0051281//positive regulation of release of sequestered calcium ion into cytosol;GO:0006954//inflammatory response;GO:0030816//positive regulation …	K12672//C-X-C motif chemokine 11	gi|33636734|ref|NP_891997.1|//C-X-C motif chemokine 11 precursor [Rattus norvegicus]
65197	2169	340.4	678.65	1.00277	3.9788e-26	Up	4.51145e-27	Slc2a5	GO:0070062//extracellular exosome;GO:0005887//integral component of plasma membrane;GO:0016324//apical plasma membrane;GO:0042383//sarcolemma	GO:0070061//fructose binding;GO:0005353//fructose transmembrane transporter activity;GO:0005355//glucose transmembrane transporter activity	GO:0003044//regulation of systemic arterial blood pressure mediated by a chemical signal;GO:0071332//cellular response to fructose stimulus;GO:1990539//fructose import across plasma membrane;GO:1904659//glucose transmembrane transport	K08143//MFS transporter, SP family, solute carrier family 2 (facilitated glucose/fructose transporter), member 5	gi|13929044|ref|NP_113929.1|//solute carrier family 2, facilitated glucose transporter member 5 [Rattus norvegicus]
363088	1520	5	113	4.50558	4.35775e-26	Up	4.95512e-27	Ccnb2	GO:0016020//membrane;GO:0005634//nucleus;GO:0005813//centrosome	NA	GO:0043029//T cell homeostasis;GO:0051301//cell division;GO:0048538//thymus development;GO:0001701//in utero embryonic development;GO:0040007//growth	K05868//cyclin B	gi|57164093|ref|NP_001009470.1|//G2/mitotic-specific cyclin-B2 [Rattus norvegicus]
100361292	4791	6.02	115.8	4.27306	4.58735e-26	Up	5.22602e-27	Fam205a	GO:0005634//nucleus;GO:0016021//integral component of membrane	NA	NA	NA	gi|564305176|ref|XP_006225314.1|//PREDICTED: protein FAM205A-like isoform X1 [Rattus norvegicus];gi|672019239|ref|XP_008774156.1|//PREDICTED: protein FAM205A-like isoform X2 [Rattus norvegicus]
310486	1360	136	372	1.45903	6.80247e-26	Up	7.7714e-27	Rarres1	GO:0070062//extracellular exosome	NA	GO:0008285//negative regulation of cell proliferation	NA	gi|62339361|ref|NP_001014790.1|//retinoic acid receptor responder protein 1 precursor [Rattus norvegicus]
289801	1224	231	519	1.17517	7.30933e-26	Up	8.38958e-27	Upp1	GO:0005737//cytoplasm	GO:0004850//uridine phosphorylase activity	GO:0006218//uridine catabolic process;GO:0042149//cellular response to glucose starvation;GO:0044206//UMP salvage;GO:0009166//nucleotide catabolic process	K00757//uridine phosphorylase [EC:2.4.2.3]	gi|71795615|ref|NP_001025196.1|//uridine phosphorylase 1 [Rattus norvegicus];gi|564384890|ref|XP_006251549.1|//PREDICTED: uridine phosphorylase 1 isoform X2 [Rattus norvegicus]
171101	883	307	628	1.03986	1.09793e-25	Up	1.26607e-26	Grp	GO:0005615//extracellular space;GO:0016235//aggresome;GO:0005578//proteinaceous extracellular matrix;GO:0048471//perinuclear region of cytoplasm	GO:0005184//neuropeptide hormone activity	GO:0045668//negative regulation of osteoblast differentiation;GO:0007218//neuropeptide signaling pathway	K05224//gastrin-releasing peptide	gi|291327531|ref|NP_598254.2|//gastrin-releasing peptide preproprotein [Rattus norvegicus]
688047	1171	147.45	389.1	1.40725	1.15729e-25	Up	1.33576e-26	Lyc2	GO:0070062//extracellular exosome;GO:0005615//extracellular space;GO:0030140//trans-Golgi network transport vesicle;GO:0030141//secretory granule;GO:0005576//extracellular region;GO:0000137//Golgi cis cisterna;GO:0005902//microvillus;GO:0048237//rough endoplasmic reticulum lumen	GO:0003796//lysozyme activity;GO:0042802//identical protein binding	GO:0019835//cytolysis;GO:0050829//defense response to Gram-negative bacterium;GO:0001895//retina homeostasis;GO:0042742//defense response to bacterium;GO:0050830//defense response to Gram-positive bacterium	K13915//lysozyme C [EC:3.2.1.17];K01185//lysozyme [EC:3.2.1.17]	gi|149066891|gb|EDM16624.1|//rCG48647, isoform CRA_a [Rattus norvegicus];gi|294585|gb|AAA41552.1|//lysozyme [Rattus norvegicus]
100134871	624	0	116.43	7.87065	1.41622e-25	Up	1.64068e-26	LOC100134871	GO:0070062//extracellular exosome;GO:0072562//blood microparticle;GO:0031838//haptoglobin-hemoglobin complex;GO:0005833//hemoglobin complex	GO:0020037//heme binding;GO:0005506//iron ion binding;GO:0031722//hemoglobin beta binding;GO:0019825//oxygen binding;GO:0031720//haptoglobin binding;GO:0004601//peroxidase activity;GO:0005344//oxygen transporter activity;GO:0031721//hemoglobin alpha binding	GO:0010999//regulation of eIF2 alpha phosphorylation by heme;GO:0015671//oxygen transport;GO:0051291//protein heterooligomerization;GO:0070293//renal absorption;GO:0042542//response to hydrogen peroxide;GO:0006749//glutathione metabolic process;GO:0048821//erythrocyte development;GO:0042744//hydrogen peroxide catabolic process;GO:0070527//platelet aggregation;GO:0010942//positive regulation of ce…	K13823//hemoglobin subunit beta	gi|164448680|ref|NP_001106694.1|//hemoglobin subunit beta-2 [Rattus norvegicus]
25734	2081	113	330	1.55347	3.12369e-25	Up	3.66227e-26	Hck	GO:0005634//nucleus;GO:0042995//cell projection;GO:0005925//focal adhesion;GO:0005764//lysosome;GO:0005884//actin filament;GO:0005901//caveola;GO:0031234//extrinsic component of cytoplasmic side of plasma membrane;GO:0030133//transport vesicle;GO:0005829//cytosol;GO:0005794//Golgi apparatus	GO:0004715//non-membrane spanning protein tyrosine kinase activity;GO:0005524//ATP binding;GO:0005102//receptor binding	GO:0030154//cell differentiation;GO:0038083//peptidyl-tyrosine autophosphorylation;GO:0071801//regulation of podosome assembly;GO:0043066//negative regulation of apoptotic process;GO:0008360//regulation of cell shape;GO:0051090//regulation of sequence-specific DNA binding transcription factor activity;GO:0006954//inflammatory response;GO:0007169//transmembrane receptor protein tyrosine kinase sig…	K08893//hemopoietic cell kinase [EC:2.7.10.2]	gi|34734058|ref|NP_037317.2|//tyrosine-protein kinase HCK [Rattus norvegicus]
338458	22115	163	410.02	1.33815	4.51312e-25	Up	5.32992e-26	Obscn	NA	NA	NA	K17531//obscurin-RhoGEF [EC:2.7.11.1]	gi|578802376|ref|XP_006711890.1|//PREDICTED: obscurin isoform X38 [Homo sapiens]
303378	3786	320	639.07	1.00523	9.16335e-25	Up	1.09689e-25	Slfn13	GO:0005654//nucleoplasm;GO:0016235//aggresome;GO:0005737//cytoplasm	GO:0005524//ATP binding;GO:0000049//tRNA binding	GO:0051607//defense response to virus;GO:2000134//negative regulation of G1/S transition of mitotic cell cycle	NA	gi|564373464|ref|XP_006247062.1|//PREDICTED: schlafen family member 13 isoform X3 [Rattus norvegicus];gi|564373460|ref|XP_006247060.1|//PREDICTED: schlafen family member 13 isoform X2 [Rattus norvegicus]
170573	2798	123	341	1.47844	2.77936e-24	Up	3.39248e-25	Slc38a4	GO:0005887//integral component of plasma membrane	GO:0015293//symporter activity;GO:0015171//amino acid transmembrane transporter activity	GO:0006865//amino acid transport;GO:0003333//amino acid transmembrane transport;GO:0006814//sodium ion transport	K14991//solute carrier family 38 (sodium-coupled neutral amino acid transporter), member 4	gi|18543357|ref|NP_570104.1|//sodium-coupled neutral amino acid transporter 4 [Rattus norvegicus]
65187	4769	54	219	2.02723	3.03368e-24	Up	3.7094e-25	Gabrq	GO:0005887//integral component of plasma membrane;GO:0030054//cell junction;GO:0034707//chloride channel complex;GO:1902711//GABA-A receptor complex;GO:0045211//postsynaptic membrane	GO:0005230//extracellular ligand-gated ion channel activity;GO:0004890//GABA-A receptor activity;GO:0005254//chloride channel activity	GO:0006821//chloride transport;GO:0007214//gamma-aminobutyric acid signaling pathway;GO:0034220//ion transmembrane transport	K05192//gamma-aminobutyric acid receptor subunit theta	gi|149027093|gb|EDL82835.1|//gamma-aminobutyric acid A receptor, theta, isoform CRA_b [Rattus norvegicus];gi|39930467|ref|NP_113921.1|//gamma-aminobutyric acid receptor subunit theta precursor [Rattus norvegicus]
116718	2227	50.91	212.38	2.06796	3.96335e-24	Up	4.86736e-25	Pex12	GO:0005779//integral component of peroxisomal membrane;GO:1990429//peroxisomal importomer complex	GO:0008022//protein C-terminus binding;GO:0008270//zinc ion binding;GO:0004842//ubiquitin-protein transferase activity	GO:0006513//protein monoubiquitination;GO:0016558//protein import into peroxisome matrix	K13345//peroxin-12	gi|16758802|ref|NP_446373.1|//peroxisome assembly protein 12 [Rattus norvegicus]
25570	3402	136	361	1.41572	4.23785e-24	Up	5.21809e-25	Trhr	GO:0009986//cell surface;GO:0016021//integral component of membrane;GO:0005886//plasma membrane	GO:0004997//thyrotropin-releasing hormone receptor activity;GO:0042803//protein homodimerization activity	GO:0007186//G-protein coupled receptor signaling pathway;GO:0090073//positive regulation of protein homodimerization activity;GO:0007204//positive regulation of cytosolic calcium ion concentration	K04282//thyrotropin-releasing hormone receptor	gi|564359980|ref|XP_006241673.1|//PREDICTED: thyrotropin-releasing hormone receptor isoform X1 [Rattus norvegicus];gi|7110729|ref|NP_037179.1|//thyrotropin-releasing hormone receptor [Rattus norvegicus];gi|8477168|gb|AAB29946.2|//thyrotropin-releasing hormone receptor [Rattus sp.]
498282	3672	100	301	1.59709	5.11143e-24	Up	6.31014e-25	Arhgap30	NA	NA	NA	K20645//Rho GTPase-activating protein 30	gi|157818617|ref|NP_001102547.1|//rho GTPase-activating protein 30 [Rattus norvegicus]
298518	4917	296.48	597.83	1.01913	9.54963e-24	Up	1.19426e-24	Csf3r	GO:0016021//integral component of membrane	GO:0004896//cytokine receptor activity;GO:0051916//granulocyte colony-stimulating factor binding	GO:0007155//cell adhesion;GO:0030593//neutrophil chemotaxis;GO:0045637//regulation of myeloid cell differentiation	K05061//granulocyte colony-stimulating factor receptor	gi|157821433|ref|NP_001100155.1|//granulocyte colony-stimulating factor receptor precursor [Rattus norvegicus] ;gi|672053656|ref|XP_008762225.1|//PREDICTED: granulocyte colony-stimulating factor receptor isoform X2 [Rattus norvegicus]
316559	3114	212	475	1.17119	1.20849e-23	Up	1.51907e-24	Slc19a3	GO:0005887//integral component of plasma membrane	GO:0008517//folic acid transporter activity;GO:0015403//thiamine uptake transmembrane transporter activity	GO:0015884//folic acid transport;GO:0015888//thiamine transport	K14610//solute carrier family 19 (thiamine transporter), member 2/3	gi|157822875|ref|NP_001101698.1|//thiamine transporter 2 [Rattus norvegicus]
100911730	1777	166.37	405.65	1.29317	1.33609e-23	Up	1.68376e-24	LOC100911730	GO:0005887//integral component of plasma membrane;GO:0005925//focal adhesion;GO:0005604//basement membrane	GO:0005178//integrin binding	GO:0016477//cell migration;GO:0042098//T cell proliferation;GO:0007166//cell surface receptor signaling pathway	K06537//CD151 antigen	gi|11968106|ref|NP_071968.1|//CD151 antigen [Rattus norvegicus]
257649	10069	36	179	2.32122	1.68329e-23	Up	2.12311e-24	Cenpf	NA	NA	NA	K11499//centromere protein F	gi|281371331|ref|NP_001094297.1|//centromere protein F [Rattus norvegicus]
445269	3196	98	294	1.59229	2.1825e-23	Up	2.75976e-24	C5ar2	GO:0016021//integral component of membrane;GO:0045177//apical part of cell;GO:0009925//basal plasma membrane	NA	GO:0007186//G-protein coupled receptor signaling pathway;GO:2000482//regulation of interleukin-8 secretion;GO:0032720//negative regulation of tumor necrosis factor production;GO:1900165//negative regulation of interleukin-6 secretion;GO:0090024//negative regulation of neutrophil chemotaxis;GO:0006954//inflammatory response;GO:0070374//positive regulation of ERK1 and ERK2 cascade;GO:0050679//posit…	K04171//G protein-coupled receptor 77	gi|564326422|ref|XP_006228414.1|//PREDICTED: C5a anaphylatoxin chemotactic receptor 2 isoform X2 [Rattus norvegicus];gi|54262196|ref|NP_001003710.2|//C5a anaphylatoxin chemotactic receptor 2 [Rattus norvegicus]
502902	2425	7.02	108	3.95075	2.34223e-23	Up	2.96425e-24	Clec7a	GO:0005654//nucleoplasm;GO:0016021//integral component of membrane	GO:0030246//carbohydrate binding;GO:0008329//signaling pattern recognition receptor activity	GO:0002366//leukocyte activation involved in immune response;GO:0002221//pattern recognition receptor signaling pathway;GO:0006910//phagocytosis, recognition;GO:0071226//cellular response to molecule of fungal origin	K10074//C-type lectin domain family 7 member A	gi|197267597|dbj|BAG69161.1|//C-type lectin domain family 7 member A transcript variant 2 [Rattus norvegicus];gi|290563188|ref|NP_001166857.1|//C-type lectin domain family 7 member A [Rattus norvegicus]
25380	1401	79	260	1.72592	3.28718e-23	Up	4.19183e-24	Anxa1	GO:0016323//basolateral plasma membrane;GO:0005615//extracellular space;GO:0016324//apical plasma membrane;GO:0031232//extrinsic component of external side of plasma membrane;GO:0005913//cell-cell adherens junction;GO:0031514//motile cilium;GO:0016328//lateral plasma membrane;GO:0030659//cytoplasmic vesicle membrane;GO:0070062//extracellular exosome;GO:0005654//nucleoplasm;GO:0005925//focal adhes…	GO:0019834//phospholipase A2 inhibitor activity;GO:0005544//calcium-dependent phospholipid binding;GO:0098641//cadherin binding involved in cell-cell adhesion;GO:0030674//protein binding, bridging;GO:0004386//helicase activity;GO:0033676//double-stranded DNA-dependent ATPase activity;GO:0042803//protein homodimerization activity;GO:0036310//annealing helicase activity;GO:0003697//single-stranded …	GO:0045920//negative regulation of exocytosis;GO:0000733//DNA strand renaturation;GO:0031340//positive regulation of vesicle fusion;GO:0036292//DNA rewinding;GO:0042102//positive regulation of T cell proliferation;GO:0007166//cell surface receptor signaling pathway;GO:0030073//insulin secretion;GO:0044849//estrous cycle;GO:0030850//prostate gland development;GO:0070459//prolactin secretion;GO:001…	K17091//annexin A1	gi|564333152|ref|XP_006231221.1|//PREDICTED: annexin A1 isoform X2 [Rattus norvegicus]
298947	6863	238	510	1.10687	3.31375e-23	Up	4.22925e-24	Pik3cg	GO:0005944//phosphatidylinositol 3-kinase complex, class IB;GO:0005737//cytoplasm;GO:0005886//plasma membrane	GO:0004674//protein serine/threonine kinase activity;GO:0005524//ATP binding;GO:0016303//1-phosphatidylinositol-3-kinase activity;GO:0046875//ephrin receptor binding;GO:0035005//1-phosphatidylinositol-4-phosphate 3-kinase activity;GO:0046934//phosphatidylinositol-4,5-bisphosphate 3-kinase activity	GO:0097284//hepatocyte apoptotic process;GO:0002675//positive regulation of acute inflammatory response;GO:0051897//positive regulation of protein kinase B signaling;GO:0036092//phosphatidylinositol-3-phosphate biosynthetic process;GO:0010897//negative regulation of triglyceride catabolic process;GO:0014065//phosphatidylinositol 3-kinase signaling;GO:0071320//cellular response to cAMP;GO:0046854/…	K21289//phosphatidylinositol-4,5-bisphosphate 3-kinase catalytic subunit gamma [EC:2.7.1.153]	gi|392348758|ref|XP_003750188.1|//PREDICTED: phosphatidylinositol 4,5-bisphosphate 3-kinase catalytic subunit gamma isoform isoform X2 [Rattus norvegicus]
287362	4935	189.05	436.91	1.2159	4.17853e-23	Up	5.35532e-24	Nlrp3	GO:0005634//nucleus;GO:0005783//endoplasmic reticulum;GO:0072559//NLRP3 inflammasome complex;GO:0005576//extracellular region	GO:0005524//ATP binding;GO:0043565//sequence-specific DNA binding;GO:0008134//transcription factor binding	GO:0045630//positive regulation of T-helper 2 cell differentiation;GO:0050713//negative regulation of interleukin-1 beta secretion;GO:0071222//cellular response to lipopolysaccharide;GO:2000321//positive regulation of T-helper 17 cell differentiation;GO:0032754//positive regulation of interleukin-5 production;GO:0002674//negative regulation of acute inflammatory response;GO:0032088//negative regu…	K12800//NACHT, LRR and PYD domains-containing protein 3	gi|300798702|ref|NP_001178571.1|//NACHT, LRR and PYD domains-containing protein 3 [Rattus norvegicus] ;gi|564372207|ref|XP_006246517.1|//PREDICTED: NACHT, LRR and PYD domains-containing protein 3 isoform X2 [Rattus norvegicus];gi|564372211|ref|XP_006246519.1|//PREDICTED: NACHT, LRR and PYD domains-containing protein 3 isoform X3 [Rattus norvegicus]
140924	1611	44	193	2.14036	5.80226e-23	Up	7.46119e-24	Il2rg	GO:0009897//external side of plasma membrane;GO:0016021//integral component of membrane	GO:0004896//cytokine receptor activity;GO:0019976//interleukin-2 binding	GO:0033089//positive regulation of T cell differentiation in thymus;GO:0019221//cytokine-mediated signaling pathway;GO:0032831//positive regulation of CD4-positive, CD25-positive, alpha-beta regulatory T cell differentiation;GO:0045579//positive regulation of B cell differentiation;GO:0010628//positive regulation of gene expression	K05070//interleukin 2 receptor gamma	gi|820375848|ref|NP_001295464.1|//cytokine receptor common subunit gamma isoform b precursor [Mus musculus];gi|61097900|ref|NP_543165.1|//cytokine receptor common subunit gamma precursor [Rattus norvegicus]
100910957	2924	44.72	194.25	2.12625	6.37142e-23	Up	8.21355e-24	LOC100910957	GO:0005654//nucleoplasm;GO:0016021//integral component of membrane;GO:0005778//peroxisomal membrane	GO:0008289//lipid binding;GO:0000062//fatty-acyl-CoA binding	GO:0006810//transport;GO:0030242//autophagy of peroxisome;GO:0035973//aggrephagy	K13239//peroxisomal 3,2-trans-enoyl-CoA isomerase [EC:5.3.3.8]	gi|564304813|ref|XP_006225225.1|//PREDICTED: acyl-CoA-binding domain-containing protein 5-like [Rattus norvegicus]
690492	1691	218	478.01	1.14004	7.91592e-23	Up	1.023e-23	Cd33	GO:0009897//external side of plasma membrane;GO:0016021//integral component of membrane	GO:0030246//carbohydrate binding	GO:0007155//cell adhesion	K06473//CD33 antigen;K06549//sialic acid binding Ig-like lectin 5/14	gi|672013488|ref|XP_008772739.1|//PREDICTED: LOW QUALITY PROTEIN: myeloid cell surface antigen CD33 [Rattus norvegicus];gi|149056119|gb|EDM07550.1|//rCG54544 [Rattus norvegicus]
498750	731	215.15	471.92	1.14053	1.45055e-22	Up	1.89013e-23	LOC498750	GO:0005622//intracellular	NA	NA	NA	gi|62945376|ref|NP_001017510.1|//uncharacterized protein LOC498750 [Rattus norvegicus]
406163	1259	190	432	1.19236	3.40483e-22	Up	4.51319e-23	Gpsm3	GO:0005737//cytoplasm;GO:0005886//plasma membrane	GO:0030695//GTPase regulator activity	GO:0002690//positive regulation of leukocyte chemotaxis;GO:0006955//immune response;GO:0050790//regulation of catalytic activity;GO:1900017//positive regulation of cytokine production involved in inflammatory response	K15838//G-protein signaling modulator 3	gi|51571901|ref|NP_001003974.1|//G-protein-signaling modulator 3 [Rattus norvegicus]
64345	2076	32	164	2.36488	4.40251e-22	Up	5.87335e-23	Hif3a	GO:0016607//nuclear speck;GO:0005739//mitochondrion	GO:0000981//RNA polymerase II transcription factor activity, sequence-specific DNA binding;GO:0003677//DNA binding;GO:0003713//transcription coactivator activity;GO:0003714//transcription corepressor activity;GO:0046983//protein dimerization activity	GO:0071456//cellular response to hypoxia;GO:0001525//angiogenesis;GO:0045944//positive regulation of transcription from RNA polymerase II promoter;GO:0006915//apoptotic process;GO:1903507//negative regulation of nucleic acid-templated transcription	K09096//hypoxia-inducible factor 3 alpha	gi|11968112|ref|NP_071973.1|//hypoxia-inducible factor 3-alpha [Rattus norvegicus]
84386	667	1	91	6.51513	4.52549e-22	Up	6.04226e-23	Slpi	GO:0031012//extracellular matrix;GO:0070062//extracellular exosome;GO:0005615//extracellular space	GO:0004867//serine-type endopeptidase inhibitor activity;GO:0019899//enzyme binding	GO:0010951//negative regulation of endopeptidase activity;GO:0032091//negative regulation of protein binding;GO:0045071//negative regulation of viral genome replication;GO:0032496//response to lipopolysaccharide;GO:0019731//antibacterial humoral response;GO:0045087//innate immune response;GO:0050728//negative regulation of inflammatory response	K17106//whey acidic protein	gi|16758102|ref|NP_445824.1|//secretory leukocyte peptidase inhibitor precursor [Rattus norvegicus]
58923	3231	18	132	2.8818	4.58104e-22	Up	6.12134e-23	Mefv	GO:0001726//ruffle;GO:0005634//nucleus;GO:0005874//microtubule;GO:0005875//microtubule associated complex;GO:0031410//cytoplasmic vesicle;GO:0005776//autophagosome;GO:0030027//lamellipodium	GO:0003779//actin binding;GO:0008270//zinc ion binding	GO:0032695//negative regulation of interleukin-12 production;GO:0034021//response to silicon dioxide;GO:2001056//positive regulation of cysteine-type endopeptidase activity;GO:0032496//response to lipopolysaccharide;GO:0032691//negative regulation of interleukin-1 beta production;GO:1900016//negative regulation of cytokine production involved in inflammatory response;GO:1900226//negative regulati…	K12803//pyrin	gi|149042691|gb|EDL96328.1|//Mediterranean fever, isoform CRA_c [Rattus norvegicus];gi|13928876|ref|NP_113822.1|//pyrin [Rattus norvegicus]
289459	1113	40	180	2.17726	6.212e-22	Up	8.36054e-23	Slc10a6	GO:0005887//integral component of plasma membrane	GO:0043250//sodium-dependent organic anion transmembrane transporter activity;GO:0008508//bile acid:sodium symporter activity	GO:0055085//transmembrane transport;GO:0015721//bile acid and bile salt transport;GO:0006814//sodium ion transport;GO:0043251//sodium-dependent organic anion transport	K14346//solute carrier family 10 (sodium/bile acid cotransporter), member 6	gi|37591183|ref|NP_932166.1|//solute carrier family 10 member 6 [Rattus norvegicus]
54237	1184	18	131	2.87083	7.9045e-22	Up	1.06977e-22	Cdk1	GO:0016020//membrane;GO:0070062//extracellular exosome;GO:0072686//mitotic spindle;GO:0000784//nuclear chromosome, telomeric region;GO:0005813//centrosome;GO:0005739//mitochondrion;GO:0005876//spindle microtubule;GO:0030496//midbody	GO:0008353//RNA polymerase II carboxy-terminal domain kinase activity;GO:0004693//cyclin-dependent protein serine/threonine kinase activity;GO:0005524//ATP binding;GO:0035173//histone kinase activity;GO:0003682//chromatin binding;GO:0030544//Hsp70 protein binding;GO:0030332//cyclin binding	GO:0031100//animal organ regeneration;GO:0014070//response to organic cyclic compound;GO:0055015//ventricular cardiac muscle cell development;GO:0007095//mitotic G2 DNA damage checkpoint;GO:0009636//response to toxic substance;GO:0045471//response to ethanol;GO:0034501//protein localization to kinetochore;GO:0016572//histone phosphorylation;GO:0090166//Golgi disassembly;GO:0070301//cellular respo…	K02087//cyclin-dependent kinase 1 [EC:2.7.11.22 2.7.11.23]	gi|9506475|ref|NP_062169.1|//cyclin-dependent kinase 1 [Rattus norvegicus]
338477	1631	76	247	1.70777	8.50002e-22	Up	1.15309e-22	Sla	GO:0005768//endosome;GO:0016323//basolateral plasma membrane;GO:0005634//nucleus;GO:0016021//integral component of membrane;GO:0048471//perinuclear region of cytoplasm	GO:0016785//transferase activity, transferring selenium-containing groups;GO:0052693//epoxyqueuosine reductase activity;GO:0043826//sulfur oxygenase reductase activity;GO:0000049//tRNA binding;GO:0043883//malolactic enzyme activity;GO:0043738//reduced coenzyme F420 dehydrogenase activity;GO:0008748//N-ethylmaleimide reductase activity;GO:0005515//protein binding;GO:0004322//ferroxidase activity;G…	GO:0006879//cellular iron ion homeostasis;GO:0006826//iron ion transport;GO:0097056//selenocysteinyl-tRNA(Sec) biosynthetic process;GO:0001514//selenocysteine incorporation;GO:0055114//oxidation-reduction process;GO:0006825//copper ion transport;GO:0030218//erythrocyte differentiation	K08893//hemopoietic cell kinase [EC:2.7.10.2]	gi|30017421|ref|NP_835198.1|//src-like-adapter [Rattus norvegicus]
690976	982	171	400	1.23334	1.04814e-21	Up	1.42862e-22	Cnn2	GO:0016020//membrane;GO:0070062//extracellular exosome;GO:0001725//stress fiber;GO:0005913//cell-cell adherens junction;GO:0005925//focal adhesion	GO:0003779//actin binding;GO:0098641//cadherin binding involved in cell-cell adhesion;GO:0005516//calmodulin binding	GO:0031032//actomyosin structure organization;GO:0071260//cellular response to mechanical stimulus;GO:0042060//wound healing;GO:0042127//regulation of cell proliferation;GO:0030336//negative regulation of cell migration;GO:0010628//positive regulation of gene expression;GO:0032970//regulation of actin filament-based process;GO:0050765//negative regulation of phagocytosis;GO:0030097//hemopoiesis	K07441//beta-1,4-N-acetylglucosaminyltransferase [EC:2.4.1.141];K06712//butyrophilin;K20526//transgelin	gi|564358403|ref|XP_006241100.1|//PREDICTED: calponin-2 isoform X2 [Rattus norvegicus]
308097	2868	45	187	2.06237	2.61255e-21	Up	3.61406e-22	Tagap	NA	GO:0005085//guanyl-nucleotide exchange factor activity	GO:0007165//signal transduction;GO:0051607//defense response to virus	K20654//T-cell activation Rho GTPase-activating protein	gi|827342578|ref|NP_001296378.1|//T-cell activation Rho GTPase-activating protein [Rattus norvegicus] ;gi|564296362|ref|XP_006222972.1|//PREDICTED: T-cell activation Rho GTPase-activating protein isoform X2 [Rattus norvegicus]
406161	5354	206.92	449.99	1.12815	3.24541e-21	Up	4.50342e-22	C4b	GO:0016020//membrane;GO:0070062//extracellular exosome;GO:0072562//blood microparticle;GO:1990726//Lsm1-7-Pat1 complex;GO:0044216//other organism cell;GO:0005694//chromosome;GO:0000932//P-body;GO:0032021//NELF complex;GO:0046540//U4/U6 x U5 tri-snRNP complex;GO:0071013//catalytic step 2 spliceosome;GO:0005688//U6 snRNP;GO:0071011//precatalytic spliceosome	GO:0004252//serine-type endopeptidase activity;GO:0001849//complement component C1q binding;GO:0046976//histone methyltransferase activity (H3-K27 specific);GO:0004930//G-protein coupled receptor activity;GO:0046974//histone methyltransferase activity (H3-K9 specific);GO:0030246//carbohydrate binding;GO:0070742//C2H2 zinc finger domain binding;GO:0000166//nucleotide binding;GO:0000977//RNA polyme…	GO:0010951//negative regulation of endopeptidase activity;GO:1902902//negative regulation of autophagosome assembly;GO:0006275//regulation of DNA replication;GO:0034244//negative regulation of transcription elongation from RNA polymerase II promoter;GO:0051567//histone H3-K9 methylation;GO:2000427//positive regulation of apoptotic cell clearance;GO:0045087//innate immune response;GO:0035265//orga…	K03989//complement component 4	gi|50657362|ref|NP_001002805.1|//complement component 4, gene 2 precursor [Rattus norvegicus]
311336	1976	25	144	2.5334	4.79031e-21	Up	6.70358e-22	Nusap1	NA	NA	NA	K14321//nucleoporin-like protein 2	gi|564342392|ref|XP_006234832.1|//PREDICTED: nucleolar and spindle-associated protein 1 isoform X5 [Rattus norvegicus];gi|157820737|ref|NP_001101232.1|//nucleolar and spindle-associated protein 1 [Rattus norvegicus] ;gi|564342390|ref|XP_006234831.1|//PREDICTED: nucleolar and spindle-associated protein 1 isoform X2 [Rattus norvegicus];gi|171846762|gb|AAI61947.1|//Nusap1 protein [Rattus norvegicus]…
103690014	2563	0	91.88	7.52901	5.30685e-21	Up	7.45485e-22	LOC103690014	GO:0070062//extracellular exosome;GO:0005654//nucleoplasm;GO:0032154//cleavage furrow;GO:0051233//spindle midzone;GO:0097149//centralspindlin complex;GO:0031234//extrinsic component of cytoplasmic side of plasma membrane;GO:0031410//cytoplasmic vesicle;GO:0030496//midbody	GO:0008017//microtubule binding;GO:0019901//protein kinase binding;GO:0046872//metal ion binding;GO:0043015//gamma-tubulin binding;GO:0005547//phosphatidylinositol-3,4,5-trisphosphate binding;GO:0048487//beta-tubulin binding;GO:0043014//alpha-tubulin binding;GO:0005096//GTPase activator activity	GO:0032467//positive regulation of cytokinesis;GO:0000915//actomyosin contractile ring assembly;GO:0008272//sulfate transport;GO:0035556//intracellular signal transduction;GO:0043547//positive regulation of GTPase activity;GO:0007283//spermatogenesis;GO:0051256//mitotic spindle midzone assembly;GO:0007405//neuroblast proliferation;GO:0000281//mitotic cytokinesis;GO:0051988//regulation of attachme…	K16733//Rac GTPase-activating protein 1	gi|157822001|ref|NP_001101582.1|//rac GTPase-activating protein 1 [Rattus norvegicus]
311785	4736	121.06	317.22	1.39709	6.51152e-21	Up	9.17593e-22	Psd4	GO:0005886//plasma membrane	GO:0008289//lipid binding;GO:0005086//ARF guanyl-nucleotide exchange factor activity	GO:0032012//regulation of ARF protein signal transduction	K12494//PH and SEC7 domain-containing protein	gi|564339525|ref|XP_006233655.1|//PREDICTED: PH and SEC7 domain-containing protein 4 isoform X2 [Rattus norvegicus];gi|199561637|ref|NP_001128353.1|//PH and SEC7 domain-containing protein 4 [Rattus norvegicus]
500563	1233	146	356	1.29324	7.51004e-21	Up	1.06222e-21	Fam110d	NA	NA	NA	K00685//arginine-tRNA-protein transferase [EC:2.3.2.8]	gi|157816983|ref|NP_001102740.1|//protein FAM110D [Rattus norvegicus]
498638	3651	46.97	188.47	2.01185	7.93354e-21	Up	1.12466e-21	Msr1	NA	NA	NA	K06558//macrophage scavenger receptor 1	gi|564389351|ref|XP_006253268.1|//PREDICTED: macrophage scavenger receptor types I and II isoform X1 [Rattus norvegicus];gi|564389353|ref|XP_006253269.1|//PREDICTED: macrophage scavenger receptor types I and II isoform X2 [Rattus norvegicus]
313587	2567	109	297	1.45347	8.63931e-21	Up	1.22749e-21	Zc3h12a	GO:0005856//cytoskeleton;GO:0005654//nucleoplasm;GO:0042406//extrinsic component of endoplasmic reticulum membrane;GO:0030867//rough endoplasmic reticulum membrane;GO:0043234//protein complex;GO:0000932//P-body;GO:0005886//plasma membrane	GO:0043022//ribosome binding;GO:0043765//T/G mismatch-specific endonuclease activity;GO:0003677//DNA binding;GO:0004843//thiol-dependent ubiquitin-specific protease activity;GO:0035613//RNA stem-loop binding;GO:0042578//phosphoric ester hydrolase activity;GO:0004532//exoribonuclease activity;GO:0004521//endoribonuclease activity;GO:0046872//metal ion binding;GO:0005515//protein binding;GO:0003682…	GO:1903003//positive regulation of protein deubiquitination;GO:0050713//negative regulation of interleukin-1 beta secretion;GO:0071222//cellular response to lipopolysaccharide;GO:0010595//positive regulation of endothelial cell migration;GO:0071356//cellular response to tumor necrosis factor;GO:0055118//negative regulation of cardiac muscle contraction;GO:2000627//positive regulation of miRNA cat…	K18668//ribonuclease ZC3H12 [EC:3.1.-.-]	gi|117940029|ref|NP_001071139.1|//ribonuclease ZC3H12A [Rattus norvegicus]
100912108	634	30.33	154	2.35144	1.12687e-20	Up	1.6059e-21	Nupr1	GO:0005634//nucleus;GO:0005737//cytoplasm	GO:0003677//DNA binding;GO:0005515//protein binding;GO:0003682//chromatin binding	GO:2000194//regulation of female gonad development;GO:0045786//negative regulation of cell cycle;GO:0042771//intrinsic apoptotic signaling pathway in response to DNA damage by p53 class mediator;GO:0002526//acute inflammatory response;GO:0006473//protein acetylation;GO:0016049//cell growth;GO:0048147//negative regulation of fibroblast proliferation;GO:0008584//male gonad development;GO:0009636//r…	K15626//nuclear protein, 1	gi|149067879|gb|EDM17431.1|//nuclear protein 1, isoform CRA_b [Rattus norvegicus]
246245	4552	86.3	257.66	1.58537	1.63189e-20	Up	2.33959e-21	Fmo2	GO:0031090//organelle membrane;GO:0016021//integral component of membrane;GO:0005789//endoplasmic reticulum membrane	GO:0050661//NADP binding;GO:0004499//N,N-dimethylaniline monooxygenase activity;GO:0050660//flavin adenine dinucleotide binding	GO:0072592//oxygen metabolic process;GO:0009404//toxin metabolic process;GO:0006082//organic acid metabolic process;GO:0006805//xenobiotic metabolic process;GO:0017144//drug metabolic process;GO:0070995//NADPH oxidation	K00485//dimethylaniline monooxygenase (N-oxide forming) [EC:1.14.13.8]	gi|78214354|ref|NP_653338.2|//dimethylaniline monooxygenase [N-oxide-forming] 2 [Rattus norvegicus]
691123	4252	89.24	261.34	1.5575	2.73566e-20	Up	3.96011e-21	Fam19a3	NA	NA	NA	NA	gi|149030420|gb|EDL85457.1|//rCG51971 [Rattus norvegicus]
498582	10059	128	324	1.34718	3.02713e-20	Up	4.395e-21	Wdfy4	GO:0012505//endomembrane system;GO:0019898//extrinsic component of membrane	GO:0005543//phospholipid binding	NA	K18953//factor associated with neutral sphingomyelinase activation	gi|564388246|ref|XP_006252824.1|//PREDICTED: WD repeat- and FYVE domain-containing protein 4 isoform X5 [Rattus norvegicus];gi|564388240|ref|XP_006252821.1|//PREDICTED: WD repeat- and FYVE domain-containing protein 4 isoform X4 [Rattus norvegicus]
171164	2395	199	429	1.11554	6.19241e-20	Up	9.10328e-21	Gbp2	GO:0031410//cytoplasmic vesicle;GO:0020005//symbiont-containing vacuole membrane;GO:0000139//Golgi membrane;GO:0048471//perinuclear region of cytoplasm	GO:0005525//GTP binding;GO:0003924//GTPase activity	GO:0071346//cellular response to interferon-gamma;GO:0044406//adhesion of symbiont to host;GO:0035458//cellular response to interferon-beta;GO:0042832//defense response to protozoan;GO:0071222//cellular response to lipopolysaccharide;GO:0050830//defense response to Gram-positive bacterium	K20897//guanylate-binding protein 2;K20899//guanylate-binding protein 1/3/4/7	gi|19424350|ref|NP_598308.1|//guanylate-binding protein 1 [Rattus norvegicus]
25389	1928	37.54	165.04	2.14365	7.78054e-20	Up	1.14713e-20	Atf3	GO:0005730//nucleolus;GO:1990622//CHOP-ATF3 complex	GO:0000978//RNA polymerase II core promoter proximal region sequence-specific DNA binding;GO:0046982//protein heterodimerization activity;GO:0042803//protein homodimerization activity;GO:0001078//transcriptional repressor activity, RNA polymerase II core promoter proximal region sequence-specific binding	GO:0001709//cell fate determination;GO:0034198//cellular response to amino acid starvation;GO:1903984//positive regulation of TRAIL-activated apoptotic signaling pathway;GO:0006094//gluconeogenesis;GO:0000122//negative regulation of transcription from RNA polymerase II promoter;GO:1990440//positive regulation of transcription from RNA polymerase II promoter in response to endoplasmic reticulum st…	K09032//activating transcription factor 3	gi|6978541|ref|NP_037044.1|//cyclic AMP-dependent transcription factor ATF-3 [Rattus norvegicus]
317227	4019	79	241	1.61644	8.93563e-20	Up	1.32221e-20	Tlr13	GO:0005768//endosome;GO:0016021//integral component of membrane	GO:0003725//double-stranded RNA binding;GO:0042803//protein homodimerization activity;GO:0019843//rRNA binding	GO:0098542//defense response to other organism;GO:0002755//MyD88-dependent toll-like receptor signaling pathway;GO:0043408//regulation of MAPK cascade;GO:0009615//response to virus;GO:0034178//toll-like receptor 13 signaling pathway;GO:0006954//inflammatory response	K18808//toll-like receptor 13	gi|672088004|ref|XP_008771576.1|//PREDICTED: LOW QUALITY PROTEIN: toll-like receptor 13 [Rattus norvegicus]
304663	1484	119	306	1.3699	1.19067e-19	Up	1.7746e-20	Lyl1	GO:0005634//nucleus	GO:0000981//RNA polymerase II transcription factor activity, sequence-specific DNA binding;GO:0000977//RNA polymerase II regulatory region sequence-specific DNA binding;GO:0046983//protein dimerization activity	GO:0006357//regulation of transcription from RNA polymerase II promoter;GO:0060216//definitive hemopoiesis;GO:0030183//B cell differentiation;GO:0001955//blood vessel maturation;GO:0045893//positive regulation of transcription, DNA-templated	K15604//protein lyl-1	gi|56090489|ref|NP_001007678.1|//protein lyl-1 [Rattus norvegicus]
499991	3112	64	214	1.7488	1.21666e-19	Up	1.81724e-20	Steap4	GO:0005768//endosome;GO:0070062//extracellular exosome;GO:0005887//integral component of plasma membrane;GO:0000139//Golgi membrane	GO:0008823//cupric reductase activity;GO:0046872//metal ion binding;GO:0052851//ferric-chelate reductase (NADPH) activity	GO:0055072//iron ion homeostasis;GO:0045444//fat cell differentiation;GO:0015677//copper ion import;GO:0055114//oxidation-reduction process	K19876//metalloreductase STEAP4 [EC:1.16.1.-]	gi|112984288|ref|NP_001037730.1|//metalloreductase STEAP4 [Rattus norvegicus]
304091	1878	185	406	1.14129	1.35929e-19	Up	2.03609e-20	Il10rb	GO:0070062//extracellular exosome;GO:0016021//integral component of membrane;GO:0005886//plasma membrane	GO:0004920//interleukin-10 receptor activity;GO:0005515//protein binding	GO:0051607//defense response to virus	K05135//interleukin 10 receptor beta	gi|157819685|ref|NP_001100581.1|//interleukin-10 receptor subunit beta precursor [Rattus norvegicus] ;gi|564376084|ref|XP_006248124.1|//PREDICTED: interleukin-10 receptor subunit beta isoform X1 [Rattus norvegicus];gi|564376086|ref|XP_006248125.1|//PREDICTED: interleukin-10 receptor subunit beta isoform X2 [Rattus norvegicus]
310553	2670	215	449	1.06971	1.61373e-19	Up	2.42712e-20	Tlr2	GO:0031226//intrinsic component of plasma membrane;GO:0042995//cell projection;GO:0009897//external side of plasma membrane;GO:0031410//cytoplasmic vesicle;GO:0035354//Toll-like receptor 1-Toll-like receptor 2 protein complex;GO:0044297//cell body;GO:0045121//membrane raft;GO:0005794//Golgi apparatus;GO:0035355//Toll-like receptor 2-Toll-like receptor 6 protein complex;GO:0016021//integral compon…	GO:0046982//protein heterodimerization activity;GO:0042834//peptidoglycan binding;GO:0042497//triacyl lipopeptide binding;GO:0035325//Toll-like receptor binding;GO:0001530//lipopolysaccharide binding;GO:0042498//diacyl lipopeptide binding;GO:0004888//transmembrane signaling receptor activity;GO:0070891//lipoteichoic acid binding;GO:0008329//signaling pattern recognition receptor activity	GO:0052063//induction by symbiont of defense-related host nitric oxide production;GO:0048714//positive regulation of oligodendrocyte differentiation;GO:0034123//positive regulation of toll-like receptor signaling pathway;GO:0032570//response to progesterone;GO:0034134//toll-like receptor 2 signaling pathway;GO:0042495//detection of triacyl bacterial lipopeptide;GO:0001774//microglial cell activat…	K10159//toll-like receptor 2	gi|672042714|ref|XP_008759324.1|//PREDICTED: toll-like receptor 2 isoform X1 [Rattus norvegicus];gi|38454274|ref|NP_942064.1|//toll-like receptor 2 precursor [Rattus norvegicus]
103693210	942	223.55	458.31	1.04306	3.84406e-19	Up	5.88153e-20	LOC103693210	GO:0016021//integral component of membrane	NA	NA	NA	gi|157817935|ref|NP_001102260.1|//transmembrane protein 14A [Rattus norvegicus]
679975	1536	47	180	1.9446	4.04096e-19	Up	6.20011e-20	Gpr183	GO:0016021//integral component of membrane;GO:0005886//plasma membrane	GO:0008142//oxysterol binding;GO:0004930//G-protein coupled receptor activity	GO:0007186//G-protein coupled receptor signaling pathway;GO:0030316//osteoclast differentiation;GO:0061470//T follicular helper cell differentiation;GO:0002407//dendritic cell chemotaxis;GO:0002250//adaptive immune response;GO:0002313//mature B cell differentiation involved in immune response;GO:0030890//positive regulation of B cell proliferation;GO:0010818//T cell chemotaxis;GO:0006959//humoral…	K04305//Epstein-Barr virus induced gene 2	gi|157820511|ref|NP_001102856.1|//G-protein coupled receptor 183 [Rattus norvegicus]
363071	2722	159	362	1.19429	7.85732e-19	Up	1.22659e-19	Stra6	GO:0043234//protein complex;GO:0016021//integral component of membrane;GO:0005886//plasma membrane	GO:0005515//protein binding;GO:0051183//vitamin transporter activity;GO:0004872//receptor activity	GO:0030540//female genitalia development;GO:0001822//kidney development;GO:0060539//diaphragm development;GO:0048745//smooth muscle tissue development;GO:0071939//vitamin A import;GO:0048520//positive regulation of behavior;GO:0060900//embryonic camera-type eye formation;GO:0048546//digestive tract morphogenesis;GO:0061156//pulmonary artery morphogenesis;GO:0003184//pulmonary valve morphogenesis;…	NA	gi|71361637|ref|NP_001025095.1|//stimulated by retinoic acid gene 6 protein homolog [Rattus norvegicus]
360962	2427	179.8	392.68	1.13429	8.15026e-19	Up	1.27581e-19	Tacc3	GO:0005813//centrosome;GO:0005737//cytoplasm	GO:0019904//protein domain specific binding	GO:0032886//regulation of microtubule-based process;GO:0042994//cytoplasmic sequestering of transcription factor;GO:0001666//response to hypoxia;GO:0022008//neurogenesis;GO:0021987//cerebral cortex development;GO:0051726//regulation of cell cycle;GO:0030953//astral microtubule organization;GO:0030097//hemopoiesis;GO:0022027//interkinetic nuclear migration	K14283//transforming acidic coiled-coil-containing protein 3	gi|564384522|ref|XP_006251391.1|//PREDICTED: transforming acidic coiled-coil-containing protein 3 isoform X1 [Rattus norvegicus];gi|564384524|ref|XP_006251392.1|//PREDICTED: transforming acidic coiled-coil-containing protein 3 isoform X2 [Rattus norvegicus];gi|564384526|ref|XP_006251393.1|//PREDICTED: transforming acidic coiled-coil-containing protein 3 isoform X3 [Rattus norvegicus];gi|52486979|…
291885	2528	76	230	1.60489	9.54301e-19	Up	1.50098e-19	Mcm5	GO:0016020//membrane;GO:0000784//nuclear chromosome, telomeric region;GO:0005654//nucleoplasm;GO:0042555//MCM complex	GO:0003688//DNA replication origin binding;GO:0005524//ATP binding;GO:0003682//chromatin binding;GO:0003678//DNA helicase activity	GO:0006270//DNA replication initiation;GO:0007049//cell cycle;GO:0032508//DNA duplex unwinding	K02209//DNA replication licensing factor MCM5 [EC:3.6.4.12]	gi|157823053|ref|NP_001099640.1|//DNA replication licensing factor MCM5 [Rattus norvegicus] ;gi|183986534|gb|AAI66442.1|//Mcm5 protein [Rattus norvegicus]
24494	1339	4	81	4.34718	9.97917e-19	Up	1.57065e-19	Il1b	GO:0070062//extracellular exosome;GO:0005615//extracellular space;GO:0030141//secretory granule;GO:0005829//cytosol;GO:0005764//lysosome;GO:0005776//autophagosome	GO:0005125//cytokine activity;GO:0019904//protein domain specific binding;GO:0005149//interleukin-1 receptor binding	GO:0043491//protein kinase B signaling;GO:0030728//ovulation;GO:0032308//positive regulation of prostaglandin secretion;GO:0050796//regulation of insulin secretion;GO:0030213//hyaluronan biosynthetic process;GO:0009408//response to heat;GO:0050996//positive regulation of lipid catabolic process;GO:0070487//monocyte aggregation;GO:0071333//cellular response to glucose stimulus;GO:0045944//positive…	K04519//interleukin 1 beta	gi|158186736|ref|NP_113700.2|//interleukin-1 beta precursor [Rattus norvegicus]
308977	2532	47.08	177.94	1.92554	1.09604e-18	Up	1.73213e-19	Il21r	GO:0016021//integral component of membrane	GO:0004896//cytokine receptor activity	GO:0019221//cytokine-mediated signaling pathway	K05075//interleukin 21 receptor	gi|60223063|ref|NP_001012487.1|//interleukin-21 receptor precursor [Rattus norvegicus]
501043	3318	38	160	2.08133	1.32328e-18	Up	2.09833e-19	Il20rb	GO:0016021//integral component of membrane;GO:0005886//plasma membrane	GO:0004896//cytokine receptor activity;GO:0042015//interleukin-20 binding	GO:0032733//positive regulation of interleukin-10 production;GO:0048873//homeostasis of number of cells within a tissue;GO:0002765//immune response-inhibiting signal transduction;GO:0001808//negative regulation of type IV hypersensitivity;GO:0042130//negative regulation of T cell proliferation;GO:0032703//negative regulation of interleukin-2 production;GO:0019221//cytokine-mediated signaling path…	K05137//interleukin 20 receptor beta	gi|290746395|ref|NP_001166909.1|//interleukin-20 receptor subunit beta [Rattus norvegicus]
103694855	620	7.83	91.22	3.5496	1.50123e-18	Up	2.38372e-19	LOC103694855	GO:0072562//blood microparticle;GO:0005833//hemoglobin complex	GO:0020037//heme binding;GO:0005506//iron ion binding;GO:0005344//oxygen transporter activity;GO:0019825//oxygen binding	GO:0015671//oxygen transport	K13823//hemoglobin subunit beta	gi|818015|emb|CAA47872.1|//zero beta-1 globin [Rattus norvegicus];gi|672037974|ref|XP_006229975.2|//PREDICTED: hemoglobin, beta adult major chain isoform X1 [Rattus norvegicus]
317371	1346	54	190	1.8223	1.56606e-18	Up	2.4917e-19	Was	GO:0005856//cytoskeleton;GO:0012506//vesicle membrane;GO:0070062//extracellular exosome;GO:0005911//cell-cell junction;GO:0005737//cytoplasm	GO:0003779//actin binding;GO:0042802//identical protein binding;GO:0043274//phospholipase binding;GO:0017124//SH3 domain binding;GO:0019901//protein kinase binding	GO:0016197//endosomal transport;GO:0030048//actin filament-based movement;GO:0042110//T cell activation;GO:0002625//regulation of T cell antigen processing and presentation;GO:2000146//negative regulation of cell motility;GO:2000601//positive regulation of Arp2/3 complex-mediated actin nucleation	K05747//Wiskott-Aldrich syndrome protein	gi|157816991|ref|NP_001101718.1|//wiskott-Aldrich syndrome protein [Rattus norvegicus]
293502	2098	72	221	1.62531	2.26622e-18	Up	3.6518e-19	Kif22	GO:0072686//mitotic spindle;GO:0005634//nucleus;GO:0005874//microtubule;GO:0005925//focal adhesion;GO:0000785//chromatin;GO:0005737//cytoplasm;GO:0005871//kinesin complex	GO:0003677//DNA binding;GO:0005524//ATP binding;GO:0003777//microtubule motor activity;GO:0008017//microtubule binding;GO:0016887//ATPase activity	GO:0007018//microtubule-based movement;GO:0006281//DNA repair;GO:0007080//mitotic metaphase plate congression;GO:0007062//sister chromatid cohesion	K10403//kinesin family member 22	gi|57528246|ref|NP_001009645.1|//kinesin-like protein KIF22 [Rattus norvegicus]
89788	2018	215	440	1.0405	2.32839e-18	Up	3.75696e-19	Gna15	GO:0005829//cytosol;GO:0005834//heterotrimeric G-protein complex	GO:0031683//G-protein beta/gamma-subunit complex binding;GO:0046872//metal ion binding;GO:0001664//G-protein coupled receptor binding;GO:0004871//signal transducer activity;GO:0005525//GTP binding;GO:0003924//GTPase activity	GO:0007204//positive regulation of cytosolic calcium ion concentration;GO:0060158//phospholipase C-activating dopamine receptor signaling pathway	K04637//guanine nucleotide-binding protein subunit alpha-15	gi|564358342|ref|XP_006241083.1|//PREDICTED: guanine nucleotide-binding protein subunit alpha-15 isoform X1 [Rattus norvegicus];gi|25742654|ref|NP_445994.1|//guanine nucleotide-binding protein subunit alpha-15 [Rattus norvegicus]
679875	4542	217	442	1.03368	2.9861e-18	Up	4.83419e-19	Magel2	NA	NA	NA	K12464//melanoma-associated antigen D1;K19482//necdin	gi|392344312|ref|XP_001054803.2|//PREDICTED: MAGE-like protein 2 [Rattus norvegicus]
317676	1114	149	341	1.20179	5.65704e-18	Up	9.27326e-19	Lat2	GO:0016323//basolateral plasma membrane;GO:0070062//extracellular exosome;GO:0005887//integral component of plasma membrane;GO:0045121//membrane raft;GO:0042629//mast cell granule	GO:0015175//neutral amino acid transmembrane transporter activity;GO:0019534//toxin transporter activity;GO:0015101//organic cation transmembrane transporter activity;GO:0042605//peptide antigen binding;GO:0015179//L-amino acid transmembrane transporter activity;GO:0015297//antiporter activity;GO:0042169//SH2 domain binding	GO:0015695//organic cation transport;GO:0050853//B cell receptor signaling pathway;GO:1902475//L-alpha-amino acid transmembrane transport;GO:0019722//calcium-mediated signaling;GO:0002250//adaptive immune response;GO:0043303//mast cell degranulation;GO:0015807//L-amino acid transport;GO:1901998//toxin transport;GO:0015804//neutral amino acid transport;GO:0042113//B cell activation	NA	gi|149063097|gb|EDM13420.1|//linker for activation of T cells family, member 2, isoform CRA_a [Rattus norvegicus];gi|149063098|gb|EDM13421.1|//linker for activation of T cells family, member 2, isoform CRA_b [Rattus norvegicus];gi|27753974|ref|NP_776212.1|//linker for activation of T-cells family member 2 precursor [Rattus norvegicus]
498109	808	79.35	230.95	1.54861	6.29662e-18	Up	1.03554e-18	Polr2h	GO:0005665//DNA-directed RNA polymerase II, core complex;GO:0005829//cytosol;GO:0005666//DNA-directed RNA polymerase III complex;GO:0005736//DNA-directed RNA polymerase I complex	GO:0003677//DNA binding;GO:0001055//RNA polymerase II activity;GO:0001056//RNA polymerase III activity;GO:0001054//RNA polymerase I activity	GO:0032481//positive regulation of type I interferon production;GO:0045815//positive regulation of gene expression, epigenetic;GO:0006361//transcription initiation from RNA polymerase I promoter;GO:0042795//snRNA transcription from RNA polymerase II promoter;GO:0006370//7-methylguanosine mRNA capping;GO:0006283//transcription-coupled nucleotide-excision repair;GO:0035019//somatic stem cell popula…	K03016//DNA-directed RNA polymerases I, II, and III subunit RPABC3	gi|14589953|ref|NP_006223.2|//DNA-directed RNA polymerases I, II, and III subunit RPABC3 isoform 2 [Homo sapiens]
29685	2929	221	444	1.01384	8.65447e-18	Up	1.43258e-18	Mcm6	GO:0000784//nuclear chromosome, telomeric region;GO:0005654//nucleoplasm;GO:0042555//MCM complex	GO:0003697//single-stranded DNA binding;GO:0005524//ATP binding;GO:0042802//identical protein binding;GO:0004003//ATP-dependent DNA helicase activity	GO:0006268//DNA unwinding involved in DNA replication;GO:0006270//DNA replication initiation;GO:0007049//cell cycle	K02542//DNA replication licensing factor MCM6 [EC:3.6.4.12]	gi|158749644|ref|NP_058983.1|//DNA replication licensing factor MCM6 [Rattus norvegicus]
287561	807	4	77	4.27412	1.01959e-17	Up	1.69428e-18	Ccl7	GO:0005615//extracellular space	GO:0008201//heparin binding;GO:0031727//CCR2 chemokine receptor binding;GO:0008009//chemokine activity;GO:0031726//CCR1 chemokine receptor binding	GO:0043547//positive regulation of GTPase activity;GO:0050729//positive regulation of inflammatory response;GO:0071356//cellular response to tumor necrosis factor;GO:0010332//response to gamma radiation;GO:0071346//cellular response to interferon-gamma;GO:0071347//cellular response to interleukin-1;GO:0002548//monocyte chemotaxis;GO:0071361//cellular response to ethanol;GO:0007186//G-protein coup…	K14624//C-C motif chemokine 2;K05509//C-C motif chemokine 7	gi|56090537|ref|NP_001007613.1|//C-C motif chemokine 7 precursor [Rattus norvegicus]
497932	2951	92	249	1.44377	1.87887e-17	Up	3.15435e-18	Pik3r6	GO:0005944//phosphatidylinositol 3-kinase complex, class IB;GO:0005737//cytoplasm;GO:0005886//plasma membrane	GO:0046935//1-phosphatidylinositol-3-kinase regulator activity;GO:0046934//phosphatidylinositol-4,5-bisphosphate 3-kinase activity	GO:0007186//G-protein coupled receptor signaling pathway;GO:0042269//regulation of natural killer cell mediated cytotoxicity;GO:0043406//positive regulation of MAP kinase activity;GO:0043551//regulation of phosphatidylinositol 3-kinase activity;GO:0045582//positive regulation of T cell differentiation;GO:0045766//positive regulation of angiogenesis;GO:0046854//phosphatidylinositol phosphorylation	K21290//phosphoinositide-3-kinase regulatory subunit 5/6	gi|672068001|ref|XP_008766073.1|//PREDICTED: phosphoinositide 3-kinase regulatory subunit 6 isoform X1 [Rattus norvegicus]
84594	2008	209.53	424.24	1.02506	2.43949e-17	Up	4.13213e-18	Nfs1	GO:0005759//mitochondrial matrix;GO:0005654//nucleoplasm;GO:0005730//nucleolus;GO:0005829//cytosol	GO:0046872//metal ion binding;GO:0030170//pyridoxal phosphate binding;GO:0042803//protein homodimerization activity;GO:0051536//iron-sulfur cluster binding;GO:0031071//cysteine desulfurase activity	GO:0006777//Mo-molybdopterin cofactor biosynthetic process;GO:0044571//[2Fe-2S] cluster assembly;GO:0018283//iron incorporation into metallo-sulfur cluster	K04487//cysteine desulfurase [EC:2.8.1.7]	gi|564343871|ref|XP_006235427.1|//PREDICTED: cysteine desulfurase, mitochondrial isoform X1 [Rattus norvegicus];gi|76880449|ref|NP_445914.2|//cysteine desulfurase, mitochondrial [Rattus norvegicus]
154516	2264	155.31	345.82	1.1622	2.5093e-17	Up	4.25575e-18	Ugt1a7c	GO:0005783//endoplasmic reticulum;GO:0016021//integral component of membrane	GO:0015020//glucuronosyltransferase activity	GO:0046226//coumarin catabolic process;GO:0014070//response to organic cyclic compound;GO:0001889//liver development;GO:0009813//flavonoid biosynthetic process;GO:0052697//xenobiotic glucuronidation;GO:0006711//estrogen catabolic process;GO:0052696//flavonoid glucuronidation	K00699//glucuronosyltransferase [EC:2.4.1.17]	gi|51260641|gb|AAH78732.1|//Ugt1a7c protein [Rattus norvegicus]
311546	2878	122	295	1.28117	3.05156e-17	Up	5.19829e-18	Tpx2	GO:0000922//spindle pole;GO:0005654//nucleoplasm;GO:0005818//aster;GO:0043203//axon hillock;GO:0005737//cytoplasm;GO:0005844//polysome;GO:0005876//spindle microtubule	GO:0061676//importin-alpha family protein binding;GO:0000166//nucleotide binding;GO:0008494//translation activator activity;GO:0042802//identical protein binding;GO:0003730//mRNA 3'-UTR binding;GO:0019901//protein kinase binding	GO:0007147//female meiosis II;GO:0032147//activation of protein kinase activity;GO:0001556//oocyte maturation;GO:0045836//positive regulation of meiotic nuclear division;GO:0007283//spermatogenesis;GO:0045948//positive regulation of translational initiation;GO:0006915//apoptotic process;GO:0090307//mitotic spindle assembly;GO:0051301//cell division;GO:0007275//multicellular organism development;G…	K16812//targeting protein for Xklp2	gi|564343675|ref|XP_006235336.1|//PREDICTED: targeting protein for Xklp2 isoform X2 [Rattus norvegicus];gi|157821445|ref|NP_001101260.1|//targeting protein for Xklp2 [Rattus norvegicus]
29475	1862	51	177	1.80251	4.20122e-17	Up	7.2152e-18	Dio3	GO:0010008//endosome membrane;GO:0016021//integral component of membrane;GO:0005886//plasma membrane	NA	GO:0042446//hormone biosynthetic process;GO:0055114//oxidation-reduction process	K07754//thyroxine 5-deiodinase [EC:1.21.99.3]	gi|255982585|ref|NP_058906.3|//thyroxine 5-deiodinase [Rattus norvegicus]
26296	1619	5	77	3.95219	5.47142e-17	Up	9.4435e-18	Tfec	GO:0005654//nucleoplasm;GO:0005737//cytoplasm	GO:0003677//DNA binding;GO:0046983//protein dimerization activity	GO:0006355//regulation of transcription, DNA-templated;GO:0034605//cellular response to heat	K15591//transcription factor EC	gi|158187526|ref|NP_071774.1|//transcription factor EC [Rattus norvegicus];gi|564345901|ref|XP_006236190.1|//PREDICTED: transcription factor EC isoform X1 [Rattus norvegicus]
103689947	1690	0	71	7.15708	6.37155e-17	Up	1.1038e-17	LOC103689947	GO:0016020//membrane;GO:0070062//extracellular exosome;GO:0005615//extracellular space;GO:0005730//nucleolus;GO:0005829//cytosol	GO:0008430//selenium binding	GO:0050873//brown fat cell differentiation;GO:0015031//protein transport	K17285//selenium-binding protein 1	gi|18266692|ref|NP_543168.1|//selenium-binding protein 1 [Rattus norvegicus]
295279	1265	91	244	1.43027	6.66295e-17	Up	1.155e-17	Fcgr1a	GO:0009897//external side of plasma membrane;GO:0045121//membrane raft;GO:0016021//integral component of membrane	GO:0019770//IgG receptor activity;GO:0019864//IgG binding;GO:0031774//leukotriene receptor binding	GO:0006910//phagocytosis, recognition;GO:0060100//positive regulation of phagocytosis, engulfment;GO:0001788//antibody-dependent cellular cytotoxicity;GO:0042742//defense response to bacterium;GO:0001805//positive regulation of type III hypersensitivity;GO:0038094//Fc-gamma receptor signaling pathway;GO:0042590//antigen processing and presentation of exogenous peptide antigen via MHC class I;GO:0…	K06498//high affinity immunoglobulin gamma Fc receptor I	gi|158631264|ref|NP_001094306.1|//high affinity immunoglobulin gamma Fc receptor I precursor [Rattus norvegicus]
501736	1514	65.76	200.27	1.614	1.34335e-16	Up	2.36316e-17	Cd300a	GO:0070062//extracellular exosome;GO:0016021//integral component of membrane;GO:0005886//plasma membrane;GO:0042629//mast cell granule	GO:0038023//signaling receptor activity;GO:0008429//phosphatidylethanolamine binding;GO:0019902//phosphatase binding;GO:0001786//phosphatidylserine binding	GO:1902567//negative regulation of eosinophil activation;GO:2000417//negative regulation of eosinophil migration;GO:0043407//negative regulation of MAP kinase activity;GO:0032516//positive regulation of phosphoprotein phosphatase activity;GO:0043305//negative regulation of mast cell degranulation;GO:0060101//negative regulation of phagocytosis, engulfment;GO:0048147//negative regulation of fibrob…	K06719//CD300 antigen	gi|329112553|ref|NP_001192277.1|//CMRF35-like molecule 8 precursor [Rattus norvegicus]
500300	1416	123	291	1.24969	2.03886e-16	Up	3.6107e-17	LOC500300	GO:0005739//mitochondrion	NA	NA	NA	gi|66793441|ref|NP_001019505.2|//protein DEPP [Rattus norvegicus]
108348056	4751	61	191	1.65402	2.07499e-16	Up	3.68356e-17	Wdr62	NA	NA	NA	K18598//echinoderm microtubule-associated protein-like 6;K17917//sorting nexin-1/2	gi|330340432|ref|NP_001178552.2|//WD repeat-containing protein 62 [Rattus norvegicus];gi|564327435|ref|XP_006228859.1|//PREDICTED: WD repeat-containing protein 62 isoform X1 [Rattus norvegicus]
25026	1759	54.78	179.03	1.71581	3.23721e-16	Up	5.81608e-17	Adm	GO:0005615//extracellular space;GO:0005737//cytoplasm	GO:0031700//adrenomedullin receptor binding;GO:0005179//hormone activity	GO:0031100//animal organ regeneration;GO:0045906//negative regulation of vasoconstriction;GO:0043065//positive regulation of apoptotic process;GO:0043116//negative regulation of vascular permeability;GO:0060712//spongiotrophoblast layer development;GO:0045766//positive regulation of angiogenesis;GO:0001878//response to yeast;GO:0030819//positive regulation of cAMP biosynthetic process;GO:0008285/…	K12333//adrenomedullin	gi|6978507|ref|NP_036847.1|//ADM precursor [Rattus norvegicus]
24834	2226	184	379	1.04982	3.43578e-16	Up	6.18387e-17	Tk1	GO:0005737//cytoplasm	GO:0005524//ATP binding;GO:0042802//identical protein binding;GO:0008270//zinc ion binding;GO:0004797//thymidine kinase activity	GO:0016310//phosphorylation;GO:0001889//liver development;GO:0051289//protein homotetramerization;GO:0009165//nucleotide biosynthetic process;GO:0051414//response to cortisol;GO:0046688//response to copper ion;GO:0048565//digestive tract development;GO:0060138//fetal process involved in parturition;GO:0009636//response to toxic substance;GO:0009157//deoxyribonucleoside monophosphate biosynthetic …	K00857//thymidine kinase [EC:2.7.1.21]	gi|149054920|gb|EDM06737.1|//rCG32815, isoform CRA_c [Rattus norvegicus];gi|158186787|ref|NP_434687.1|//thymidine kinase, cytosolic [Rattus norvegicus]
361735	2503	44.99	160.99	1.84663	3.78983e-16	Up	6.84547e-17	Ms4a6a	GO:0016021//integral component of membrane	NA	NA	K08090//membrane-spanning 4-domains, subfamily A, member 2	gi|672014692|ref|XP_001075502.5|//PREDICTED: membrane-spanning 4-domains subfamily A member 6D [Rattus norvegicus]
171553	1936	91	239	1.4004	4.26703e-16	Up	7.7257e-17	A3galt2	GO:0032580//Golgi cisterna membrane;GO:0016021//integral component of membrane;GO:0031982//vesicle	GO:0046872//metal ion binding;GO:0047276//N-acetyllactosaminide 3-alpha-galactosyltransferase activity;GO:0001962//alpha-1,3-galactosyltransferase activity	GO:0006688//glycosphingolipid biosynthetic process;GO:0030259//lipid glycosylation;GO:0033580//protein galactosylation at cell surface	K20736//alpha-1,3-galactosyltransferase 2 [EC:2.4.1.87]	gi|19924055|ref|NP_612533.1|//alpha-1,3-galactosyltransferase 2 [Rattus norvegicus]
373540	2644	4	70	4.13661	6.00187e-16	Up	1.09824e-16	Il18rap	GO:0016021//integral component of membrane	GO:0004908//interleukin-1 receptor activity	GO:0007165//signal transduction	K05174//interleukin 18 receptor accessory protein	gi|149046277|gb|EDL99170.1|//rCG22315 [Rattus norvegicus]
306575	2549	54	176	1.71188	6.47663e-16	Up	1.18719e-16	Ckap2	GO:0005881//cytoplasmic microtubule;GO:0005813//centrosome	NA	GO:0000281//mitotic cytokinesis;GO:0045944//positive regulation of transcription from RNA polymerase II promoter;GO:0007026//negative regulation of microtubule depolymerization;GO:0006915//apoptotic process	K16769//cytoskeleton-associated protein 2	gi|281306796|ref|NP_001162610.1|//cytoskeleton-associated protein 2 [Rattus norvegicus]
100910581	954	0	65.54	7.04164	8.06605e-16	Up	1.48631e-16	LOC100910581	NA	GO:0004864//protein phosphatase inhibitor activity;GO:0019902//phosphatase binding	GO:0010923//negative regulation of phosphatase activity	K17574//protein phosphatase 1 regulatory subunit 35	gi|157822313|ref|NP_001102921.1|//protein phosphatase 1 regulatory subunit 35 [Rattus norvegicus]
364069	2141	65	194	1.58488	9.9417e-16	Up	1.84683e-16	Hlx	GO:0005634//nucleus	GO:0043565//sequence-specific DNA binding	GO:0001889//liver development;GO:0006355//regulation of transcription, DNA-templated;GO:0045627//positive regulation of T-helper 1 cell differentiation;GO:0045629//negative regulation of T-helper 2 cell differentiation;GO:0048484//enteric nervous system development;GO:0046622//positive regulation of organ growth;GO:0007519//skeletal muscle tissue development;GO:0048557//embryonic digestive tract …	K09339//homeobox protein HLX1	gi|117940019|ref|NP_001071142.1|//H2.0-like homeobox protein [Rattus norvegicus]
116677	3011	23.96	117.57	2.30215	1.08838e-15	Up	2.02883e-16	F2rl1	GO:0005887//integral component of plasma membrane;GO:0031143//pseudopodium;GO:0005769//early endosome	GO:0031681//G-protein beta-subunit binding;GO:0001965//G-protein alpha-subunit binding;GO:0015057//thrombin-activated receptor activity;GO:0032795//heterotrimeric G-protein binding	GO:0032930//positive regulation of superoxide anion generation;GO:0046330//positive regulation of JNK cascade;GO:0010804//negative regulation of tumor necrosis factor-mediated signaling pathway;GO:0060100//positive regulation of phagocytosis, engulfment;GO:0030193//regulation of blood coagulation;GO:0072608//interleukin-10 secretion;GO:0072643//interferon-gamma secretion;GO:0002286//T cell activa…	K04234//coagulation factor II (thrombin) receptor-like 1	gi|16758770|ref|NP_446349.1|//proteinase-activated receptor 2 precursor [Rattus norvegicus]
64195	1374	57	177	1.64205	3.78106e-15	Up	7.2628e-16	Clec10a	GO:0016021//integral component of membrane	GO:0030246//carbohydrate binding	GO:0002248//connective tissue replacement involved in inflammatory response wound healing	K06721//C-type lectin domain family 10 member A	gi|564372953|ref|XP_006246865.1|//PREDICTED: C-type lectin domain family 10 member A isoform X2 [Rattus norvegicus];gi|61889079|ref|NP_071788.2|//C-type lectin domain family 10 member A [Rattus norvegicus]
113959	1772	53	169	1.68029	5.82092e-15	Up	1.12932e-15	C5ar1	GO:0016323//basolateral plasma membrane;GO:0009986//cell surface;GO:0016021//integral component of membrane;GO:0045177//apical part of cell	GO:0001856//complement component C5a binding;GO:0004878//complement component C5a receptor activity	GO:0031100//animal organ regeneration;GO:0032494//response to peptidoglycan;GO:0090023//positive regulation of neutrophil chemotaxis;GO:0010575//positive regulation of vascular endothelial growth factor production;GO:0010759//positive regulation of macrophage chemotaxis;GO:0043524//negative regulation of neuron apoptotic process;GO:0032496//response to lipopolysaccharide;GO:0042789//mRNA transcri…	K04010//C5a anaphylatoxin chemotactic receptor	gi|16758418|ref|NP_446071.1|//C5a anaphylatoxin chemotactic receptor 1 [Rattus norvegicus]
108348298	1983	0	60.83	6.93404	7.44329e-15	Up	1.44886e-15	LOC108348298	GO:0016020//membrane;GO:0005730//nucleolus;GO:0005913//cell-cell adherens junction;GO:0022625//cytosolic large ribosomal subunit	GO:0098641//cadherin binding involved in cell-cell adhesion	GO:0000470//maturation of LSU-rRNA;GO:0001649//osteoblast differentiation;GO:0032880//regulation of protein localization;GO:0006412//translation;GO:2000772//regulation of cellular senescence;GO:0042981//regulation of apoptotic process	K14775//ribosome biogenesis protein UTP30	gi|672066617|ref|XP_008765724.1|//PREDICTED: ribosomal L1 domain-containing protein 1 [Rattus norvegicus]
116596	2729	82	216	1.40467	1.0115e-14	Up	1.983e-15	Map3k8	GO:0005829//cytosol	GO:0000287//magnesium ion binding;GO:0004709//MAP kinase kinase kinase activity;GO:0005524//ATP binding	GO:0002376//immune system process;GO:0000186//activation of MAPKK activity;GO:0006915//apoptotic process	K04415//mitogen-activated protein kinase kinase kinase 8 [EC:2.7.11.25]	gi|16758708|ref|NP_446299.1|//mitogen-activated protein kinase kinase kinase 8 [Rattus norvegicus];gi|564391680|ref|XP_006254110.1|//PREDICTED: mitogen-activated protein kinase kinase kinase 8 isoform X1 [Rattus norvegicus]
84007	3614	133.43	294.05	1.14731	1.26233e-14	Up	2.48689e-15	C3ar1	GO:0005829//cytosol;GO:0016021//integral component of membrane;GO:0005886//plasma membrane	GO:0001850//complement component C3a binding	GO:0007186//G-protein coupled receptor signaling pathway;GO:0008217//regulation of blood pressure;GO:0090023//positive regulation of neutrophil chemotaxis;GO:0010575//positive regulation of vascular endothelial growth factor production;GO:0002462//tolerance induction to nonself antigen;GO:0010759//positive regulation of macrophage chemotaxis;GO:0002430//complement receptor mediated signaling path…	K04009//C3a anaphylatoxin chemotactic receptor	gi|149049524|gb|EDM01978.1|//complement component 3a receptor 1 [Rattus norvegicus];gi|14091740|ref|NP_114449.1|//C3a anaphylatoxin chemotactic receptor [Rattus norvegicus]
102546968	663	94.63	235.01	1.31968	1.42254e-14	Up	2.81625e-15	LOC102546968	GO:0042612//MHC class I protein complex;GO:0016021//integral component of membrane	GO:0042605//peptide antigen binding;GO:0005102//receptor binding	GO:0006955//immune response;GO:0002474//antigen processing and presentation of peptide antigen via MHC class I	K06751//major histocompatibility complex, class I	gi|672085904|ref|XP_008771011.1|//PREDICTED: LOW QUALITY PROTEIN: H-2 class I histocompatibility antigen, Q9 alpha chain-like isoform X2 [Rattus norvegicus]
83518	3670	158.2	327.04	1.05505	3.08297e-14	Up	6.24207e-15	Aplnr	GO:0016021//integral component of membrane;GO:0005886//plasma membrane	GO:0042277//peptide binding;GO:0004930//G-protein coupled receptor activity	GO:0007186//G-protein coupled receptor signaling pathway;GO:0007369//gastrulation;GO:0007507//heart development;GO:0050878//regulation of body fluid levels	K04174//apelin receptor	gi|13786192|ref|NP_112639.1|//apelin receptor [Rattus norvegicus]
302971	1271	86	219	1.35585	3.42786e-14	Up	6.96973e-15	Prss22	GO:0046658//anchored component of plasma membrane;GO:0019897//extrinsic component of plasma membrane	GO:0004252//serine-type endopeptidase activity	GO:0006508//proteolysis	K09626//brain-specific serine protease 4 [EC:3.4.21.-]	gi|157821041|ref|NP_001100454.1|//brain-specific serine protease 4 precursor [Rattus norvegicus]
114555	1350	81	211	1.38858	3.51734e-14	Up	7.15544e-15	Casp4	GO:0016020//membrane;GO:0005783//endoplasmic reticulum;GO:0072557//IPAF inflammasome complex;GO:0043005//neuron projection;GO:0043025//neuronal cell body;GO:0072559//NLRP3 inflammasome complex;GO:0072558//NLRP1 inflammasome complex;GO:0005576//extracellular region;GO:0005739//mitochondrion;GO:0097169//AIM2 inflammasome complex	GO:0097110//scaffold protein binding;GO:0097153//cysteine-type endopeptidase activity involved in apoptotic process	GO:0021762//substantia nigra development;GO:0070269//pyroptosis;GO:0050718//positive regulation of interleukin-1 beta secretion;GO:0071260//cellular response to mechanical stimulus;GO:1904646//cellular response to amyloid-beta;GO:0050727//regulation of inflammatory response;GO:0007015//actin filament organization;GO:0070059//intrinsic apoptotic signaling pathway in response to endoplasmic reticul…	K04394//caspase 4 [EC:3.4.22.57];K12808//caspase 11 [EC:3.4.22.64]	gi|76253906|ref|NP_446188.2|//caspase 4 [Rattus norvegicus]
293618	672	29.58	121.74	2.04844	3.62716e-14	Up	7.39438e-15	Ifitm1	GO:0016021//integral component of membrane;GO:0005886//plasma membrane	NA	GO:0007507//heart development;GO:0001756//somitogenesis;GO:0051607//defense response to virus;GO:0046597//negative regulation of viral entry into host cell;GO:0001503//ossification;GO:0045087//innate immune response	K06566//interferon induced transmembrane protein;K19831//interferon induced transmembrane protein 1	gi|157821317|ref|NP_001099784.1|//interferon-induced transmembrane protein 1 [Rattus norvegicus];gi|564331689|ref|XP_006230592.1|//PREDICTED: interferon-induced transmembrane protein 1 isoform X1 [Rattus norvegicus]
313507	4330	138	297	1.11313	4.05768e-14	Up	8.31113e-15	Tal1	GO:0033193//Lsd1/2 complex;GO:0005667//transcription factor complex;GO:0000118//histone deacetylase complex;GO:0000790//nuclear chromatin	GO:0000981//RNA polymerase II transcription factor activity, sequence-specific DNA binding;GO:0070888//E-box binding;GO:0042826//histone deacetylase binding;GO:0046982//protein heterodimerization activity;GO:0001085//RNA polymerase II transcription factor binding;GO:0000979//RNA polymerase II core promoter sequence-specific DNA binding;GO:0003682//chromatin binding;GO:0000980//RNA polymerase II d…	GO:0042127//regulation of cell proliferation;GO:0051781//positive regulation of cell division;GO:0060018//astrocyte fate commitment;GO:0060217//hemangioblast cell differentiation;GO:0021527//spinal cord association neuron differentiation;GO:0000122//negative regulation of transcription from RNA polymerase II promoter;GO:2000036//regulation of stem cell population maintenance;GO:0045799//positive …	K09068//T-cell acute lymphocytic leukemia protein	gi|565671770|ref|NP_001101428.2|//T-cell acute lymphocytic leukemia protein 1 [Rattus norvegicus]
308350	3424	26	114	2.13978	4.87495e-14	Up	1.00686e-14	Lilrb3	GO:0016021//integral component of membrane	NA	GO:0045671//negative regulation of osteoclast differentiation	K06512//leukocyte immunoglobulin-like receptor	gi|564296785|ref|XP_006223102.1|//PREDICTED: leukocyte immunoglobulin-like receptor subfamily B member 3 isoform X1 [Rattus norvegicus];gi|564296798|ref|XP_006223108.1|//PREDICTED: leukocyte immunoglobulin-like receptor subfamily B member 3 isoform X5 [Rattus norvegicus];gi|564296792|ref|XP_006223105.1|//PREDICTED: leukocyte immunoglobulin-like receptor subfamily B member 3 isoform X3 [Rattus nor…
83517	1291	36	133	1.89269	5.75217e-14	Up	1.1942e-14	Fcna	GO:0005576//extracellular region;GO:0031232//extrinsic component of external side of plasma membrane;GO:0005581//collagen trimer	GO:0030246//carbohydrate binding;GO:0046872//metal ion binding;GO:0005515//protein binding;GO:0097367//carbohydrate derivative binding;GO:0008329//signaling pattern recognition receptor activity	GO:0007186//G-protein coupled receptor signaling pathway;GO:0001867//complement activation, lectin pathway;GO:2000484//positive regulation of interleukin-8 secretion;GO:0002752//cell surface pattern recognition receptor signaling pathway	K10104//ficolin	gi|672044741|ref|XP_008759836.1|//PREDICTED: ficolin-1 isoform X1 [Rattus norvegicus];gi|56961645|ref|NP_112638.2|//ficolin-1 precursor [Rattus norvegicus]
83509	2400	96	233	1.28656	5.97352e-14	Up	1.24207e-14	Slc7a7	GO:0016323//basolateral plasma membrane;GO:0005887//integral component of plasma membrane	GO:0015174//basic amino acid transmembrane transporter activity;GO:0015179//L-amino acid transmembrane transporter activity;GO:0015297//antiporter activity	GO:0015807//L-amino acid transport;GO:1990822//basic amino acid transmembrane transport;GO:1902475//L-alpha-amino acid transmembrane transport;GO:0000821//regulation of arginine metabolic process	K13867//solute carrier family 7 (L-type amino acid transporter), member 7	gi|13786176|ref|NP_112631.1|//Y+L amino acid transporter 1 [Rattus norvegicus]
313582	1446	90	223	1.31638	7.64157e-14	Up	1.59791e-14	Fhl3	GO:0001725//stress fiber;GO:0005634//nucleus;GO:0005925//focal adhesion;GO:0030018//Z disc	GO:0003779//actin binding;GO:0008270//zinc ion binding	GO:0030036//actin cytoskeleton organization	K12827//splicing factor 3A subunit 3	gi|157818687|ref|NP_001101449.1|//four and a half LIM domains protein 3 [Rattus norvegicus] ;gi|672053696|ref|XP_008762238.1|//PREDICTED: four and a half LIM domains protein 3 isoform X1 [Rattus norvegicus]
29337	4353	144	303	1.08058	9.22885e-14	Up	1.93971e-14	Plcg2	GO:0070062//extracellular exosome;GO:0005829//cytosol;GO:0005886//plasma membrane	GO:0004435//phosphatidylinositol phospholipase C activity;GO:0005515//protein binding;GO:0004871//signal transducer activity	GO:0033198//response to ATP;GO:0010468//regulation of gene expression;GO:0032481//positive regulation of type I interferon production;GO:0043069//negative regulation of programmed cell death;GO:0032026//response to magnesium ion;GO:0002092//positive regulation of receptor internalization;GO:0006661//phosphatidylinositol biosynthetic process;GO:0032496//response to lipopolysaccharide;GO:0035556//i…	K05859//phosphatidylinositol phospholipase C, gamma-2 [EC:3.1.4.11]	gi|672085219|ref|XP_008770829.1|//PREDICTED: 1-phosphatidylinositol 4,5-bisphosphate phosphodiesterase gamma-2 isoform X1 [Rattus norvegicus];gi|8393984|ref|NP_058864.1|//1-phosphatidylinositol 4,5-bisphosphate phosphodiesterase gamma-2 [Rattus norvegicus]
66021	1713	35	130	1.90042	9.5505e-14	Up	2.00935e-14	Cybb	GO:0030425//dendrite;GO:0005635//nuclear envelope;GO:0005791//rough endoplasmic reticulum;GO:0043025//neuronal cell body;GO:0048471//perinuclear region of cytoplasm;GO:0045335//phagocytic vesicle;GO:0043020//NADPH oxidase complex;GO:0005794//Golgi apparatus;GO:0005739//mitochondrion	GO:0009055//electron carrier activity;GO:0016174//NAD(P)H oxidase activity;GO:0005244//voltage-gated ion channel activity;GO:0020037//heme binding;GO:0052693//epoxyqueuosine reductase activity;GO:0043826//sulfur oxygenase reductase activity;GO:0046982//protein heterodimerization activity;GO:0050660//flavin adenine dinucleotide binding;GO:0043883//malolactic enzyme activity;GO:0043738//reduced coe…	GO:0055114//oxidation-reduction process;GO:1904044//response to aldosterone;GO:1990776//response to angiotensin;GO:0007584//response to nutrient;GO:0042554//superoxide anion generation;GO:0045766//positive regulation of angiogenesis;GO:1904845//cellular response to L-glutamine;GO:0097411//hypoxia-inducible factor-1alpha signaling pathway;GO:0045087//innate immune response;GO:0071276//cellular res…	K08008//NADPH oxidase	gi|13027416|ref|NP_076455.1|//cytochrome b-245, beta polypeptide [Rattus norvegicus]
102553270	2960	123	272	1.15228	1.04471e-13	Up	2.20359e-14	LOC102553270	NA	NA	NA	K20493//leucine-rich repeat-containing protein 16	gi|564363679|ref|XP_006243117.1|//PREDICTED: uncharacterized protein LOC102553270 isoform X5 [Rattus norvegicus];gi|672062288|ref|XP_008764575.1|//PREDICTED: uncharacterized protein LOC102553270 isoform X7 [Rattus norvegicus]
25203	3273	145.67	303.86	1.06803	1.46881e-13	Up	3.12802e-14	Ccnb1	GO:0016020//membrane;GO:0000922//spindle pole;GO:0000942//condensed nuclear chromosome outer kinetochore;GO:0005813//centrosome;GO:0005737//cytoplasm	GO:0005113//patched binding;GO:0035173//histone kinase activity;GO:0019901//protein kinase binding;GO:0032403//protein complex binding	GO:0071456//cellular response to hypoxia;GO:0090266//regulation of mitotic cell cycle spindle assembly checkpoint;GO:0055015//ventricular cardiac muscle cell development;GO:0010629//negative regulation of gene expression;GO:0007283//spermatogenesis;GO:0033129//positive regulation of histone phosphorylation;GO:0042246//tissue regeneration;GO:0071398//cellular response to fatty acid;GO:0007080//mit…	K05868//cyclin B	gi|25282457|ref|NP_741988.1|//G2/mitotic-specific cyclin-B1 [Rattus norvegicus]
494194	2012	52.95	160.99	1.6116	1.50279e-13	Up	3.20198e-14	Klra1	GO:0016021//integral component of membrane;GO:0005886//plasma membrane	NA	NA	K17517//C-type lectin domain family 12 member B;K17515//C-type lectin domain family 9 member A;K10073//C-type lectin domain family 5 member A;K10069//C-type lectin domain family 1 member A;K10075//killer cell lectin-like receptor subfamily F member 1	gi|672051459|ref|XP_008761626.1|//PREDICTED: killer cell lectin-like receptor 2 isoform X1 [Rattus norvegicus];gi|57222300|ref|NP_001009486.1|//killer cell lectin-like receptor 2 [Rattus norvegicus]
293744	1051	0	54	6.76222	1.95128e-13	Up	4.18474e-14	Ms4a7	NA	NA	NA	K08090//membrane-spanning 4-domains, subfamily A, member 2	gi|672039829|ref|XP_008758478.1|//PREDICTED: membrane-spanning 4-domains subfamily A member 7 isoform X1 [Rattus norvegicus];gi|157823009|ref|NP_001099808.1|//membrane-spanning 4-domains subfamily A member 7 [Rattus norvegicus]
25216	3021	36	130	1.85977	2.19381e-13	Up	4.72367e-14	Sdc1	GO:0070062//extracellular exosome;GO:0005925//focal adhesion;GO:0009897//external side of plasma membrane;GO:0043234//protein complex;GO:0016021//integral component of membrane;GO:0005737//cytoplasm	GO:0008022//protein C-terminus binding;GO:0050840//extracellular matrix binding	GO:1903543//positive regulation of exosomal secretion;GO:0016477//cell migration;GO:0009636//response to toxic substance;GO:0048627//myoblast development;GO:0051384//response to glucocorticoid;GO:0042476//odontogenesis;GO:0055002//striated muscle cell development;GO:0051591//response to cAMP;GO:0042060//wound healing;GO:0060009//Sertoli cell development;GO:0042542//response to hydrogen peroxide;G…	K06257//syndecan 1	gi|6981518|ref|NP_037158.1|//syndecan-1 precursor [Rattus norvegicus]
297339	1327	156	317	1.03027	2.34651e-13	Up	5.06502e-14	Capg	GO:0005814//centriole;GO:0070062//extracellular exosome;GO:0072686//mitotic spindle;GO:0005654//nucleoplasm;GO:0005730//nucleolus;GO:0005913//cell-cell adherens junction;GO:0042470//melanosome;GO:0090543//Flemming body	GO:0003779//actin binding;GO:0098641//cadherin binding involved in cell-cell adhesion;GO:0019904//protein domain specific binding;GO:0032403//protein complex binding	GO:0022617//extracellular matrix disassembly;GO:0071803//positive regulation of podosome assembly;GO:0051016//barbed-end actin filament capping;GO:0030031//cell projection assembly	K10368//capping protein (actin filament), gelsolin-like	gi|61556900|ref|NP_001013104.1|//macrophage-capping protein [Rattus norvegicus]
293186	3083	95.02	227.43	1.26645	2.42207e-13	Up	5.23071e-14	Lyve1	GO:0070062//extracellular exosome;GO:0016021//integral component of membrane;GO:0005886//plasma membrane	GO:0004888//transmembrane signaling receptor activity;GO:0005540//hyaluronic acid binding	GO:0006810//transport;GO:0007155//cell adhesion;GO:0006027//glycosaminoglycan catabolic process	K19012//lymphatic vessel endothelial hyaluronan receptor 1	gi|157820637|ref|NP_001099756.1|//lymphatic vessel endothelial hyaluronic acid receptor 1 [Rattus norvegicus]
313022	4264	62	175	1.50435	2.43665e-13	Up	5.26481e-14	Map3k6	NA	GO:0000287//magnesium ion binding;GO:0004709//MAP kinase kinase kinase activity;GO:0005515//protein binding;GO:0005524//ATP binding	GO:0000186//activation of MAPKK activity	K04425//mitogen-activated protein kinase kinase kinase 6 [EC:2.7.11.25]	gi|564353196|ref|XP_006239082.1|//PREDICTED: mitogen-activated protein kinase kinase kinase 6 isoform X2 [Rattus norvegicus];gi|672054079|ref|XP_008762359.1|//PREDICTED: mitogen-activated protein kinase kinase kinase 6 isoform X3 [Rattus norvegicus];gi|564353198|ref|XP_006239083.1|//PREDICTED: mitogen-activated protein kinase kinase kinase 6 isoform X4 [Rattus norvegicus];gi|564353200|ref|XP_0062…
498547	1582	90	219	1.29027	3.09135e-13	Up	6.72574e-14	Epsti1	NA	NA	NA	NA	gi|112984176|ref|NP_001037722.1|//epithelial-stromal interaction protein 1 [Rattus norvegicus]
171576	4382	16	88	2.46676	5.88573e-13	Up	1.3007e-13	Bub1b	NA	NA	NA	K06637//mitotic checkpoint serine/threonine-protein kinase BUB1 beta [EC:2.7.11.1]	gi|747165376|ref|NP_612549.1|//mitotic checkpoint serine/threonine-protein kinase BUB1 beta [Rattus norvegicus]
24886	1922	63	174	1.473	6.7545e-13	Up	1.49848e-13	Tbxas1	GO:0016021//integral component of membrane;GO:0005789//endoplasmic reticulum membrane	GO:0016705//oxidoreductase activity, acting on paired donors, with incorporation or reduction of molecular oxygen;GO:0020037//heme binding;GO:0005506//iron ion binding;GO:0004497//monooxygenase activity;GO:0004796//thromboxane-A synthase activity	GO:0030644//cellular chloride ion homeostasis;GO:0045907//positive regulation of vasoconstriction;GO:0070542//response to fatty acid;GO:0001516//prostaglandin biosynthetic process;GO:0055114//oxidation-reduction process;GO:0045471//response to ethanol	K01832//thromboxane-A synthase [EC:5.3.99.5]	gi|672049083|ref|XP_008760983.1|//PREDICTED: thromboxane-A synthase isoform X3 [Rattus norvegicus];gi|6981634|ref|NP_036819.1|//thromboxane-A synthase [Rattus norvegicus];gi|672049081|ref|XP_008760982.1|//PREDICTED: thromboxane-A synthase isoform X2 [Rattus norvegicus]
171304	4731	41	136	1.73724	8.37824e-13	Up	1.86857e-13	Kif11	GO:0016020//membrane;GO:0072686//mitotic spindle;GO:0000922//spindle pole;GO:0005737//cytoplasm;GO:0005871//kinesin complex;GO:0005876//spindle microtubule	GO:0005524//ATP binding;GO:0008017//microtubule binding;GO:0008574//ATP-dependent microtubule motor activity, plus-end-directed;GO:0019901//protein kinase binding;GO:0032403//protein complex binding	GO:0007018//microtubule-based movement;GO:0007059//chromosome segregation;GO:0090307//mitotic spindle assembly;GO:0051301//cell division;GO:0046602//regulation of mitotic centrosome separation	K10398//kinesin family member 11	gi|281332137|ref|NP_001162583.1|//kinesin-like protein KIF11 [Rattus norvegicus]
304608	1965	94	221	1.24065	1.27417e-12	Up	2.87174e-13	Mmp19	GO:0005886//plasma membrane;GO:0031225//anchored component of membrane;GO:0005578//proteinaceous extracellular matrix	GO:0004252//serine-type endopeptidase activity;GO:0004222//metalloendopeptidase activity;GO:0005509//calcium ion binding;GO:0008270//zinc ion binding	GO:0001525//angiogenesis;GO:0030154//cell differentiation;GO:0051591//response to cAMP;GO:0001541//ovarian follicle development;GO:0006508//proteolysis;GO:0001542//ovulation from ovarian follicle;GO:0009725//response to hormone;GO:0001554//luteolysis;GO:0030574//collagen catabolic process	K07998//matrix metalloproteinase-19 (RASI) [EC:3.4.24.-]	gi|157820645|ref|NP_001100629.1|//matrix metalloproteinase-19 precursor [Rattus norvegicus]
303575	3299	33	120	1.86983	1.58624e-12	Up	3.59378e-13	Kif18b	GO:0005634//nucleus;GO:0000235//astral microtubule;GO:0035371//microtubule plus-end;GO:0005871//kinesin complex	GO:0005524//ATP binding;GO:0019894//kinesin binding;GO:0008017//microtubule binding;GO:0008574//ATP-dependent microtubule motor activity, plus-end-directed	GO:0000070//mitotic sister chromatid segregation;GO:0007018//microtubule-based movement;GO:0051302//regulation of cell division;GO:0007019//microtubule depolymerization	K10401//kinesin family member 18/19	gi|672069503|ref|XP_008766505.1|//PREDICTED: kinesin-like protein KIF18B isoform X2 [Rattus norvegicus];gi|84781652|ref|NP_001034108.1|//kinesin-like protein KIF18B [Rattus norvegicus]
499271	4851	8	67.21	3.07794	1.65267e-12	Up	3.74605e-13	Itgax	GO:0008305//integrin complex;GO:0009897//external side of plasma membrane	GO:0046872//metal ion binding	GO:0050798//activated T cell proliferation;GO:1903955//positive regulation of protein targeting to mitochondrion;GO:0007229//integrin-mediated signaling pathway;GO:0034113//heterotypic cell-cell adhesion;GO:0051607//defense response to virus	K06462//integrin alpha X	gi|564331298|ref|XP_006230444.1|//PREDICTED: integrin alpha-X isoform X2 [Rattus norvegicus];gi|293356227|ref|XP_574569.3|//PREDICTED: integrin alpha-X isoform X1 [Rattus norvegicus]
25748	1899	153	305	1.00261	2.23172e-12	Up	5.10158e-13	Alas2	GO:0005759//mitochondrial matrix;GO:0005743//mitochondrial inner membrane	GO:0016594//glycine binding;GO:0003870//5-aminolevulinate synthase activity;GO:0030170//pyridoxal phosphate binding;GO:0050662//coenzyme binding	GO:0006879//cellular iron ion homeostasis;GO:0007595//lactation;GO:0042493//response to drug;GO:1901423//response to benzene;GO:0060135//maternal process involved in female pregnancy;GO:0097421//liver regeneration;GO:0006782//protoporphyrinogen IX biosynthetic process;GO:0042541//hemoglobin biosynthetic process;GO:0001666//response to hypoxia;GO:0030218//erythrocyte differentiation;GO:0032025//re…	K00643//5-aminolevulinate synthase [EC:2.3.1.37]	gi|6978485|ref|NP_037329.1|//5-aminolevulinate synthase, erythroid-specific, mitochondrial [Rattus norvegicus]
100910944	415	29.29	111.91	1.94119	2.63105e-12	Up	6.06232e-13	LOC100910944	GO:0005743//mitochondrial inner membrane;GO:0016021//integral component of membrane	NA	GO:0001302//replicative cell aging;GO:0034614//cellular response to reactive oxygen species;GO:2000379//positive regulation of reactive oxygen species metabolic process;GO:0042742//defense response to bacterium;GO:0008284//positive regulation of cell proliferation	NA	gi|528758629|gb|EPY78288.1|//hypothetical protein CB1_001108037 [Camelus ferus]
291359	968	83	202	1.2905	2.66021e-12	Up	6.1352e-13	Ly86	GO:0005576//extracellular region	NA	GO:0031666//positive regulation of lipopolysaccharide-mediated signaling pathway;GO:0045087//innate immune response;GO:0006954//inflammatory response	K05400//lymphocyte antigen 96	gi|157821741|ref|NP_001099598.1|//lymphocyte antigen 86 [Rattus norvegicus]
171048	1182	85	205	1.27742	2.73488e-12	Up	6.3162e-13	Tspan8	GO:0070062//extracellular exosome;GO:0005887//integral component of plasma membrane	GO:0005178//integrin binding	GO:0030195//negative regulation of blood coagulation;GO:0007166//cell surface receptor signaling pathway	K17349//tetraspanin-8	gi|19424176|ref|NP_598210.1|//tetraspanin-8 [Rattus norvegicus]
287910	348	20	93	2.22456	3.46993e-12	Up	8.04725e-13	Ccl6	GO:0005615//extracellular space	GO:0008009//chemokine activity;GO:0048020//CCR chemokine receptor binding	GO:0007186//G-protein coupled receptor signaling pathway;GO:0048247//lymphocyte chemotaxis;GO:0030593//neutrophil chemotaxis;GO:0070098//chemokine-mediated signaling pathway;GO:0043547//positive regulation of GTPase activity;GO:0050729//positive regulation of inflammatory response;GO:0071356//cellular response to tumor necrosis factor;GO:0006915//apoptotic process;GO:0071346//cellular response to…	K05510//C-C motif chemokine 6/9;K05511//C-C motif chemokine 15/23	gi|149053674|gb|EDM05491.1|//rCG32832 [Rattus norvegicus]
360914	730	0	47.83	6.58718	4.01743e-12	Up	9.35567e-13	Plac8	GO:0005634//nucleus	GO:0005515//protein binding;GO:0003682//chromatin binding	GO:0009409//response to cold;GO:0045944//positive regulation of transcription from RNA polymerase II promoter;GO:0050873//brown fat cell differentiation;GO:0040015//negative regulation of multicellular organism growth;GO:0042742//defense response to bacterium;GO:0043066//negative regulation of apoptotic process;GO:0008284//positive regulation of cell proliferation	K07188//hormone-sensitive lipase [EC:3.1.1.79]	gi|157820945|ref|NP_001101823.1|//placenta-specific gene 8 protein [Rattus norvegicus]
297594	1361	42	134	1.6811	4.10282e-12	Up	9.56331e-13	Cdca3	GO:0005829//cytosol;GO:0005911//cell-cell junction	NA	GO:0051301//cell division;GO:0016567//protein ubiquitination	NA	gi|564348911|ref|XP_006237404.1|//PREDICTED: cell division cycle-associated protein 3 isoform X2 [Rattus norvegicus];gi|56090612|ref|NP_001007649.1|//cell division cycle-associated protein 3 [Rattus norvegicus]
103694873	2645	130.76	269.99	1.05332	6.25064e-12	Up	1.47705e-12	LOC103694873	NA	NA	NA	NA	gi|564321978|ref|XP_006223922.1|//PREDICTED: uncharacterized protein C22orf15 isoform X1 [Rattus norvegicus];gi|564321984|ref|XP_006223925.1|//PREDICTED: uncharacterized protein C22orf15 isoform X3 [Rattus norvegicus];gi|564321986|ref|XP_006223926.1|//PREDICTED: uncharacterized protein C22orf15 isoform X4 [Rattus norvegicus];gi|672031630|ref|XP_008773160.1|//PREDICTED: uncharacterized protein C22…
25655	1617	120	254	1.08913	7.35632e-12	Up	1.74699e-12	Gja4	GO:0005922//connexin complex;GO:0016021//integral component of membrane	NA	GO:0007267//cell-cell signaling;GO:0048265//response to pain;GO:0001568//blood vessel development;GO:0006816//calcium ion transport;GO:0003158//endothelium development	K07613//gap junction protein, alpha 4	gi|11067369|ref|NP_067686.1|//gap junction alpha-4 protein [Rattus norvegicus]
684440	3381	5	56	3.49276	1.04828e-11	Up	2.50968e-12	Tlr8	GO:0005622//intracellular;GO:0016021//integral component of membrane	GO:0003677//DNA binding;GO:0005515//protein binding;GO:0008144//drug binding;GO:0003725//double-stranded RNA binding;GO:0003727//single-stranded RNA binding	GO:0071260//cellular response to mechanical stimulus;GO:0051607//defense response to virus;GO:0006954//inflammatory response;GO:0001932//regulation of protein phosphorylation;GO:0045359//positive regulation of interferon-beta biosynthetic process;GO:0050707//regulation of cytokine secretion;GO:0007249//I-kappaB kinase/NF-kappaB signaling;GO:0034158//toll-like receptor 8 signaling pathway;GO:00450…	K10170//toll-like receptor 8	gi|149035901|gb|EDL90568.1|//rCG49623 [Rattus norvegicus]
500561	3156	86.52	203.2	1.23913	1.11782e-11	Up	2.68335e-12	Themis2	GO:0005634//nucleus;GO:0005737//cytoplasm	GO:0005515//protein binding	GO:0050852//T cell receptor signaling pathway;GO:0006954//inflammatory response	NA	gi|407228396|ref|NP_001258409.1|//protein THEMIS2 [Rattus norvegicus]
252960	1313	16	81	2.34718	2.09146e-11	Up	5.10791e-12	Mrgprx3	GO:0005887//integral component of plasma membrane	GO:0004930//G-protein coupled receptor activity	GO:0007186//G-protein coupled receptor signaling pathway	K08396//Mas-related G protein-coupled receptor member X	gi|59709471|ref|NP_665730.2|//mas-related G-protein coupled receptor member A [Rattus norvegicus]
305340	4940	65	168	1.37728	2.11866e-11	Up	5.17661e-12	Rbm47	GO:0005634//nucleus	GO:0005515//protein binding;GO:0000166//nucleotide binding	GO:0002244//hematopoietic progenitor cell differentiation;GO:0016554//cytidine to uridine editing	K13161//heterogeneous nuclear ribonucleoprotein R;K11972//E3 ubiquitin-protein ligase RNF19A [EC:2.3.2.27]	gi|54312090|ref|NP_001005882.1|//RNA-binding protein 47 [Rattus norvegicus]
307645	2774	4	51	3.67976	3.76995e-11	Up	9.35255e-12	Adgrg5	GO:0016021//integral component of membrane	GO:0004930//G-protein coupled receptor activity	GO:0007186//G-protein coupled receptor signaling pathway;GO:0007166//cell surface receptor signaling pathway	K08459//G protein-coupled receptor 114	gi|672084121|ref|XP_008770519.1|//PREDICTED: probable G-protein coupled receptor 114 isoform X1 [Rattus norvegicus];gi|672084140|ref|XP_008770528.1|//PREDICTED: probable G-protein coupled receptor 114 isoform X5 [Rattus norvegicus];gi|672084123|ref|XP_008770520.1|//PREDICTED: probable G-protein coupled receptor 114 isoform X2 [Rattus norvegicus];gi|672084125|ref|XP_008770521.1|//PREDICTED: probab…
360559	1487	13	73	2.49672	4.43894e-11	Up	1.10597e-11	Fam64a	GO:0005730//nucleolus;GO:0005737//cytoplasm	NA	GO:0051301//cell division	NA	gi|166795897|ref|NP_001107253.2|//protein FAM64A [Rattus norvegicus]
690825	703	17	81	2.25972	6.0009e-11	Up	1.5112e-11	Gngt2	GO:0005834//heterotrimeric G-protein complex	GO:0004871//signal transducer activity;GO:0003924//GTPase activity	GO:0007186//G-protein coupled receptor signaling pathway	K04549//guanine nucleotide-binding protein G(I)/G(S)/G(O) subunit gamma-T2	gi|209413716|ref|NP_001129239.1|//guanine nucleotide-binding protein G(I)/G(S)/G(O) subunit gamma-T2 [Rattus norvegicus]
78971	4559	42.96	128.99	1.59352	6.33302e-11	Up	1.59823e-11	Birc3	GO:0005654//nucleoplasm;GO:0045121//membrane raft;GO:0043234//protein complex;GO:0005737//cytoplasm;GO:0005876//spindle microtubule	GO:0043027//cysteine-type endopeptidase inhibitor activity involved in apoptotic process;GO:0008270//zinc ion binding;GO:0004842//ubiquitin-protein transferase activity	GO:0034121//regulation of toll-like receptor signaling pathway;GO:0051291//protein heterooligomerization;GO:0031398//positive regulation of protein ubiquitination;GO:0060546//negative regulation of necroptotic process;GO:0007283//spermatogenesis;GO:0042326//negative regulation of phosphorylation;GO:0090307//mitotic spindle assembly;GO:2000378//negative regulation of reactive oxygen species metabo…	K16060//baculoviral IAP repeat-containing protein 2/3	gi|53733400|gb|AAH83555.1|//Baculoviral IAP repeat-containing 3 [Rattus norvegicus];gi|347921974|ref|NP_076477.3|//baculoviral IAP repeat-containing protein 3 [Rattus norvegicus]
302811	3588	59.5	156.19	1.39967	6.46072e-11	Up	1.63184e-11	Elf4	GO:0016605//PML body;GO:0031965//nuclear membrane;GO:0005794//Golgi apparatus	GO:0000978//RNA polymerase II core promoter proximal region sequence-specific DNA binding;GO:0001077//transcriptional activator activity, RNA polymerase II core promoter proximal region sequence-specific binding	GO:0001787//natural killer cell proliferation;GO:0030154//cell differentiation;GO:0045944//positive regulation of transcription from RNA polymerase II promoter;GO:0001866//NK T cell proliferation;GO:0045087//innate immune response	K09428//E74-like factor 1/2/4	gi|300795379|ref|NP_001178664.1|//ETS-related transcription factor Elf-4 [Rattus norvegicus]
156726	1230	0	42	6.39965	7.41756e-11	Up	1.88543e-11	Runx3	GO:0000790//nuclear chromatin;GO:0005737//cytoplasm	GO:0000981//RNA polymerase II transcription factor activity, sequence-specific DNA binding;GO:0005524//ATP binding;GO:0000977//RNA polymerase II regulatory region sequence-specific DNA binding;GO:0042826//histone deacetylase binding;GO:0046332//SMAD binding	GO:0045786//negative regulation of cell cycle;GO:0001503//ossification;GO:0042789//mRNA transcription from RNA polymerase II promoter;GO:0000122//negative regulation of transcription from RNA polymerase II promoter;GO:0071559//response to transforming growth factor beta;GO:2001238//positive regulation of extrinsic apoptotic signaling pathway;GO:0007411//axon guidance;GO:0030097//hemopoiesis;GO:00…	K09279//runt-related transcription factor 3	gi|18426856|ref|NP_569109.1|//runt-related transcription factor 3 [Rattus norvegicus]
64515	1777	83	192	1.21725	7.99683e-11	Up	2.0378e-11	Cdc20	GO:0000922//spindle pole;GO:0005654//nucleoplasm;GO:0005813//centrosome;GO:0005680//anaphase-promoting complex;GO:0048471//perinuclear region of cytoplasm	GO:0010997//anaphase-promoting complex binding;GO:0097027//ubiquitin-protein transferase activator activity;GO:0008022//protein C-terminus binding;GO:0042826//histone deacetylase binding	GO:0040020//regulation of meiotic nuclear division;GO:1904668//positive regulation of ubiquitin protein ligase activity;GO:0050773//regulation of dendrite development;GO:0090307//mitotic spindle assembly;GO:0000089//mitotic metaphase;GO:0051301//cell division;GO:0031145//anaphase-promoting complex-dependent catabolic process;GO:0007064//mitotic sister chromatid cohesion;GO:0031915//positive regul…	K03363//cell division cycle 20, cofactor of APC complex	gi|25282463|ref|NP_741990.1|//cell division cycle protein 20 homolog [Rattus norvegicus]
292310	960	14	74	2.40943	8.17657e-11	Up	2.08624e-11	Gpr31	GO:0016021//integral component of membrane;GO:0005886//plasma membrane	GO:0004930//G-protein coupled receptor activity	GO:0007186//G-protein coupled receptor signaling pathway	K08406//G protein-coupled receptor 31	gi|281332076|ref|NP_001162603.1|//12-(S)-hydroxy-5,8,10,14-eicosatetraenoic acid receptor [Rattus norvegicus]
64680	2719	44	130	1.57027	8.54281e-11	Up	2.18334e-11	Crhr2	GO:0030425//dendrite;GO:0005791//rough endoplasmic reticulum;GO:0070852//cell body fiber;GO:0043204//perikaryon;GO:0043196//varicosity;GO:0009986//cell surface;GO:0005794//Golgi apparatus;GO:0016021//integral component of membrane;GO:0043679//axon terminus;GO:0005886//plasma membrane	GO:0015056//corticotrophin-releasing factor receptor activity;GO:0017046//peptide hormone binding;GO:0005179//hormone activity;GO:0043404//corticotropin-releasing hormone receptor activity	GO:0007205//protein kinase C-activating G-protein coupled receptor signaling pathway;GO:0042423//catecholamine biosynthetic process;GO:0045777//positive regulation of blood pressure;GO:0007166//cell surface receptor signaling pathway;GO:0021854//hypothalamus development;GO:0014064//positive regulation of serotonin secretion;GO:0007015//actin filament organization;GO:0032811//negative regulation o…	K04579//corticotropin releasing hormone receptor 2	gi|564347012|ref|XP_006236620.1|//PREDICTED: corticotropin-releasing factor receptor 2 isoform X3 [Rattus norvegicus];gi|564347010|ref|XP_006236619.1|//PREDICTED: corticotropin-releasing factor receptor 2 isoform X2 [Rattus norvegicus];gi|12083687|ref|NP_073205.1|//corticotropin-releasing factor receptor 2 precursor [Rattus norvegicus];gi|149033297|gb|EDL88098.1|//corticotropin releasing hormone …
100911725	3037	0	41.34	6.3768	1.03548e-10	Up	2.66085e-11	LOC100911725	NA	GO:0004331//fructose-2,6-bisphosphate 2-phosphatase activity;GO:0005524//ATP binding;GO:0003873//6-phosphofructo-2-kinase activity	GO:0046835//carbohydrate phosphorylation;GO:0006003//fructose 2,6-bisphosphate metabolic process;GO:0006000//fructose metabolic process;GO:0016311//dephosphorylation	K19030//6-phosphofructo-2-kinase / fructose-2,6-biphosphatase 4 [EC:2.7.1.105 3.1.3.46]	gi|564365610|ref|XP_006243903.1|//PREDICTED: 6-phosphofructo-2-kinase/fructose-2,6-bisphosphatase 4 isoform X3 [Rattus norvegicus]
360777	4295	41.52	125.21	1.5998	1.07704e-10	Up	2.7734e-11	RGD1563400	GO:0005887//integral component of plasma membrane	GO:0042288//MHC class I protein binding	GO:0007169//transmembrane receptor protein tyrosine kinase signaling pathway	K15411//paired immunoglobulin-like type 2 receptor alpha	gi|564323654|ref|XP_006227213.1|//PREDICTED: paired immunoglobulin-like type 2 receptor beta-2 isoform X1 [Rattus norvegicus]
113940	652	66	165	1.32926	1.09535e-10	Up	2.82407e-11	Gmfg	GO:0005622//intracellular	GO:0003779//actin binding;GO:0008083//growth factor activity;GO:0019207//kinase regulator activity;GO:0071933//Arp2/3 complex binding	GO:0042325//regulation of phosphorylation;GO:0034316//negative regulation of Arp2/3 complex-mediated actin nucleation;GO:0071846//actin filament debranching;GO:2000249//regulation of actin cytoskeleton reorganization	K20368//protein cornichon;K05765//cofilin;K08870//twinfilin	gi|672035567|ref|XP_008757322.1|//PREDICTED: glia maturation factor gamma isoform X3 [Rattus norvegicus];gi|30842809|ref|NP_851605.1|//glia maturation factor gamma [Rattus norvegicus];gi|149056459|gb|EDM07890.1|//glia maturation factor, gamma, isoform CRA_a [Rattus norvegicus]
498006	983	12	69	2.53089	1.10424e-10	Up	2.84938e-11	Ccdc103	GO:0031514//motile cilium;GO:0005737//cytoplasm	GO:0042803//protein homodimerization activity	GO:0001947//heart looping;GO:0003341//cilium movement;GO:0036159//inner dynein arm assembly;GO:0071907//determination of digestive tract left/right asymmetry;GO:0036158//outer dynein arm assembly	NA	gi|157817819|ref|NP_001102519.1|//coiled-coil domain-containing protein 103 [Rattus norvegicus]
361122	3226	28.23	101.16	1.84867	1.3459e-10	Up	3.50321e-11	Ankle1	NA	NA	NA	K18441//cytohesin;K01077//alkaline phosphatase [EC:3.1.3.1]	gi|564318736|ref|XP_006222228.1|//PREDICTED: ankyrin repeat and LEM domain-containing protein 1 isoform X1 [Rattus norvegicus];gi|564318743|ref|XP_006222230.1|//PREDICTED: ankyrin repeat and LEM domain-containing protein 1 isoform X2 [Rattus norvegicus]
499223	3766	82.86	190	1.20458	1.44146e-10	Up	3.75657e-11	Trim30	GO:0005622//intracellular	GO:0008270//zinc ion binding	NA	K10648//tripartite motif-containing protein 5 [EC:2.3.2.27]	gi|564330170|ref|XP_006229979.1|//PREDICTED: tripartite motif-containing protein 30A-like isoform X2 [Rattus norvegicus]
501512	5393	106	224	1.08677	1.4538e-10	Up	3.79028e-11	RGD1559731	NA	NA	NA	K02599//Notch 1	gi|672086943|ref|XP_008771282.1|//PREDICTED: deleted in autism-related protein 1 isoform X3, partial [Rattus norvegicus]
497931	3298	102	218.06	1.10349	1.52215e-10	Up	3.97501e-11	Pik3r5	GO:0005944//phosphatidylinositol 3-kinase complex, class IB;GO:0005634//nucleus;GO:0005737//cytoplasm;GO:0005886//plasma membrane	GO:0046935//1-phosphatidylinositol-3-kinase regulator activity	GO:0043551//regulation of phosphatidylinositol 3-kinase activity	K21290//phosphoinositide-3-kinase regulatory subunit 5/6	gi|300794017|ref|NP_001178852.1|//phosphoinositide 3-kinase regulatory subunit 5 [Rattus norvegicus]
315108	1475	123	248	1.01901	1.56592e-10	Up	4.09602e-11	Apol3	GO:0016020//membrane;GO:0005576//extracellular region	GO:0008289//lipid binding;GO:0004871//signal transducer activity	GO:0043123//positive regulation of I-kappaB kinase/NF-kappaB signaling;GO:0006869//lipid transport;GO:0042157//lipoprotein metabolic process	K14480//apolipoprotein L	gi|61557187|ref|NP_001013193.1|//apolipoprotein L, 3 [Rattus norvegicus]
360969	1577	123	248	1.01901	1.56592e-10	Up	4.09602e-11	Gatsl3	GO:0005829//cytosol;GO:0061700//GATOR2 complex	GO:0034618//arginine binding;GO:0042802//identical protein binding	GO:1903577//cellular response to L-arginine;GO:1904262//negative regulation of TORC1 signaling	K19944//TBC1 domain family member 10	gi|68341959|ref|NP_001020299.1|//GATS-like protein 3 [Rattus norvegicus]
301701	3870	30	103	1.78694	2.46873e-10	Up	6.57819e-11	Ndc80	GO:0016020//membrane;GO:0000942//condensed nuclear chromosome outer kinetochore;GO:0031262//Ndc80 complex	GO:0042802//identical protein binding;GO:0005200//structural constituent of cytoskeleton	GO:0000132//establishment of mitotic spindle orientation;GO:0051315//attachment of mitotic spindle microtubules to kinetochore;GO:0051301//cell division;GO:0007052//mitotic spindle organization	K11547//kinetochore protein NDC80	gi|187282132|ref|NP_001119742.1|//kinetochore protein NDC80 homolog [Rattus norvegicus];gi|171847205|gb|AAI61935.1|//Ndc80 protein [Rattus norvegicus]
681180	2481	83.9	189.86	1.18552	2.50034e-10	Up	6.67138e-11	LOC681180	NA	NA	NA	NA	gi|127800019|gb|AAI00255.1|//LOC302192 protein [Rattus norvegicus];gi|672033109|ref|XP_008756340.1|//PREDICTED: disks large homolog 5 isoform X1 [Rattus norvegicus];gi|564389513|ref|XP_006253324.1|//PREDICTED: disks large homolog 5-like isoform X8 [Rattus norvegicus];gi|672063876|ref|XP_008764959.1|//PREDICTED: uncharacterized protein LOC689479 isoform X5 [Rattus norvegicus];gi|672063869|ref|XP_0…
100909913	1974	0	39.54	6.31257	2.5602e-10	Up	6.84205e-11	LOC100909913	GO:0031012//extracellular matrix;GO:0005615//extracellular space;GO:0009986//cell surface	GO:0005125//cytokine activity;GO:0042803//protein homodimerization activity;GO:0005109//frizzled binding	GO:0046697//decidualization;GO:0060070//canonical Wnt signaling pathway;GO:0051091//positive regulation of sequence-specific DNA binding transcription factor activity;GO:0035426//extracellular matrix-cell signaling;GO:0045893//positive regulation of transcription, DNA-templated;GO:0061299//retina vasculature morphogenesis in camera-type eye	NA	gi|6754808|ref|NP_035013.1|//norrin precursor [Mus musculus]
361685	2616	18	80	2.15933	2.63653e-10	Up	7.04886e-11	Tnfrsf26	GO:0005887//integral component of plasma membrane;GO:0005739//mitochondrion	GO:0043120//tumor necrosis factor binding;GO:0005031//tumor necrosis factor-activated receptor activity	GO:0007275//multicellular organism development;GO:0008625//extrinsic apoptotic signaling pathway via death domain receptors;GO:0006955//immune response;GO:0042127//regulation of cell proliferation;GO:0032496//response to lipopolysaccharide;GO:0042981//regulation of apoptotic process;GO:0006954//inflammatory response	K01883//cysteinyl-tRNA synthetase [EC:6.1.1.16];K05161//tumor necrosis factor receptor superfamily member 26;K04722//tumor necrosis factor receptor superfamily member 10;K05159//tumor necrosis factor receptor superfamily member 23	gi|157817817|ref|NP_001101981.1|//tumor necrosis factor receptor superfamily member 26 precursor [Rattus norvegicus] ;gi|564332323|ref|XP_006230889.1|//PREDICTED: tumor necrosis factor receptor superfamily member 26 isoform X1 [Rattus norvegicus]
300219	2157	29	101	1.80756	2.6709e-10	Up	7.14646e-11	Troap	GO:0005737//cytoplasm	NA	GO:0007155//cell adhesion	NA	gi|403420638|ref|NP_001258172.1|//tastin [Rattus norvegicus];gi|564400237|ref|XP_006257410.1|//PREDICTED: tastin isoform X1 [Rattus norvegicus]
360621	2672	42.83	124.26	1.544	3.77875e-10	Up	1.022e-10	Cdc6	GO:0000922//spindle pole;GO:0005654//nucleoplasm;GO:0051233//spindle midzone;GO:0005794//Golgi apparatus	GO:0005524//ATP binding;GO:0003682//chromatin binding;GO:0019900//kinase binding	GO:0032467//positive regulation of cytokinesis;GO:0006270//DNA replication initiation;GO:0048146//positive regulation of fibroblast proliferation;GO:0051984//positive regulation of chromosome segregation;GO:0030071//regulation of mitotic metaphase/anaphase transition;GO:0045737//positive regulation of cyclin-dependent protein serine/threonine kinase activity	K02213//cell division control protein 6	gi|564374304|ref|XP_006247417.1|//PREDICTED: cell division control protein 6 homolog isoform X2 [Rattus norvegicus];gi|157819347|ref|NP_001101768.1|//cell division control protein 6 homolog [Rattus norvegicus]
266684	1630	83.24	187.4	1.1781	4.04455e-10	Up	1.09562e-10	Cyp2d1	GO:0031090//organelle membrane;GO:0016021//integral component of membrane;GO:0005739//mitochondrion;GO:0005789//endoplasmic reticulum membrane	GO:0008395//steroid hydroxylase activity;GO:0020037//heme binding;GO:0005506//iron ion binding;GO:0070330//aromatase activity;GO:0008392//arachidonic acid epoxygenase activity	GO:0014070//response to organic cyclic compound;GO:0042738//exogenous drug catabolic process;GO:0019369//arachidonic acid metabolic process;GO:0006805//xenobiotic metabolic process;GO:0055114//oxidation-reduction process	K07414//cytochrome P450 family 2 subfamily D [EC:1.14.14.1]	gi|23463315|ref|NP_695225.1|//cytochrome P450 2D1 [Rattus norvegicus]
683463	2497	13.92	70.52	2.3482	4.33629e-10	Up	1.17743e-10	Lilrb3a	GO:0016021//integral component of membrane;GO:0005886//plasma membrane	NA	GO:0001782//B cell homeostasis;GO:0019221//cytokine-mediated signaling pathway;GO:0043011//myeloid dendritic cell differentiation;GO:0002250//adaptive immune response;GO:0019724//B cell mediated immunity	K06512//leukocyte immunoglobulin-like receptor	gi|564296726|ref|XP_006223086.1|//PREDICTED: leukocyte immunoglobulin-like receptor subfamily B member 3 isoform X5 [Rattus norvegicus];gi|564296720|ref|XP_006223083.1|//PREDICTED: leukocyte immunoglobulin-like receptor subfamily B member 3 isoform X2 [Rattus norvegicus];gi|564296724|ref|XP_006223085.1|//PREDICTED: leukocyte immunoglobulin-like receptor subfamily B member 3 isoform X4 [Rattus nor…
690955	2497	13.92	70.52	2.3482	4.33629e-10	Up	1.17743e-10	Lilrb3b	GO:0016021//integral component of membrane;GO:0005886//plasma membrane	NA	GO:0001782//B cell homeostasis;GO:0019221//cytokine-mediated signaling pathway;GO:0043011//myeloid dendritic cell differentiation;GO:0002250//adaptive immune response;GO:0019724//B cell mediated immunity	K06512//leukocyte immunoglobulin-like receptor	gi|564296726|ref|XP_006223086.1|//PREDICTED: leukocyte immunoglobulin-like receptor subfamily B member 3 isoform X5 [Rattus norvegicus];gi|564296720|ref|XP_006223083.1|//PREDICTED: leukocyte immunoglobulin-like receptor subfamily B member 3 isoform X2 [Rattus norvegicus];gi|564296724|ref|XP_006223085.1|//PREDICTED: leukocyte immunoglobulin-like receptor subfamily B member 3 isoform X4 [Rattus nor…
25527	1777	86	191	1.1585	4.7425e-10	Up	1.29128e-10	Ptgis	GO:0005615//extracellular space;GO:0005634//nucleus;GO:0005901//caveola;GO:0016021//integral component of membrane;GO:0005789//endoplasmic reticulum membrane	GO:0016705//oxidoreductase activity, acting on paired donors, with incorporation or reduction of molecular oxygen;GO:0020037//heme binding;GO:0005506//iron ion binding;GO:0004497//monooxygenase activity;GO:0008116//prostaglandin-I synthase activity	GO:0071456//cellular response to hypoxia;GO:0046697//decidualization;GO:0097190//apoptotic signaling pathway;GO:0035360//positive regulation of peroxisome proliferator activated receptor signaling pathway;GO:0045019//negative regulation of nitric oxide biosynthetic process;GO:0050728//negative regulation of inflammatory response;GO:0055114//oxidation-reduction process;GO:0007566//embryo implantat…	K01831//prostacyclin synthase [EC:5.3.99.4]	gi|13928752|ref|NP_113745.1|//prostacyclin synthase precursor [Rattus norvegicus]
29243	1618	39	117	1.59229	5.18661e-10	Up	1.41498e-10	F10	GO:0016020//membrane;GO:0005783//endoplasmic reticulum;GO:0005576//extracellular region	GO:0004252//serine-type endopeptidase activity;GO:0005509//calcium ion binding;GO:0005543//phospholipid binding	GO:0051897//positive regulation of protein kinase B signaling;GO:0006508//proteolysis;GO:0007596//blood coagulation	K01314//coagulation factor X [EC:3.4.21.6]	gi|149057627|gb|EDM08870.1|//coagulation factor X [Rattus norvegicus]
102555039	1863	28.45	98.46	1.79844	5.23726e-10	Up	1.42936e-10	LOC102555039	NA	NA	NA	K04257//olfactory receptor;K10279//F-box and leucine-rich repeat protein 13	gi|672080093|ref|XP_006249348.2|//PREDICTED: MLV-related proviral Env polyprotein-like [Rattus norvegicus]
295462	2521	13.32	68.81	2.37636	5.37556e-10	Up	1.46883e-10	Mcub	GO:1990246//uniplex complex;GO:0031305//integral component of mitochondrial inner membrane	GO:0005515//protein binding;GO:0019855//calcium channel inhibitor activity;GO:0015292//uniporter activity;GO:0005262//calcium channel activity	GO:0051560//mitochondrial calcium ion homeostasis;GO:0036444//mitochondrial calcium uptake	K20858//calcium uniporter protein, mitochondrial	gi|564300965|ref|XP_006224316.1|//PREDICTED: mitochondrial calcium uniporter regulatory subunit MCUb isoform X2 [Rattus norvegicus];gi|149025951|gb|EDL82194.1|//similar to hypothetical protein FLJ20647 (predicted), isoform CRA_b [Rattus norvegicus]
100363268	486	44.56	126.22	1.50945	5.43245e-10	Up	1.48496e-10	LOC100363268	GO:0005747//mitochondrial respiratory chain complex I	NA	GO:0006810//transport;GO:0032981//mitochondrial respiratory chain complex I assembly;GO:0055114//oxidation-reduction process	K03938//NADH dehydrogenase (ubiquinone) Fe-S protein 5	gi|72086149|ref|NP_001025223.1|//NADH dehydrogenase [ubiquinone] iron-sulfur protein 5 [Rattus norvegicus]
171154	1465	0	38	6.25526	5.64205e-10	Up	1.54407e-10	Serpina10	GO:0070062//extracellular exosome;GO:0005615//extracellular space	GO:0004867//serine-type endopeptidase inhibitor activity;GO:0008201//heparin binding	GO:0060046//regulation of acrosome reaction;GO:0007596//blood coagulation;GO:0010951//negative regulation of endopeptidase activity;GO:0042246//tissue regeneration	K04525//serpin peptidase inhibitor, clade A	gi|564357155|ref|XP_006240580.1|//PREDICTED: protein Z-dependent protease inhibitor isoform X2 [Rattus norvegicus];gi|56961653|ref|NP_598301.2|//protein Z-dependent protease inhibitor precursor [Rattus norvegicus]
24307	1920	82	184	1.17334	6.69638e-10	Up	1.84479e-10	Cyp4b1	GO:0031090//organelle membrane;GO:0016021//integral component of membrane;GO:0005789//endoplasmic reticulum membrane	GO:0020037//heme binding;GO:0005506//iron ion binding;GO:0008144//drug binding;GO:0015643//toxic substance binding;GO:0070330//aromatase activity;GO:0018585//fluorene oxygenase activity	GO:0042738//exogenous drug catabolic process;GO:0018879//biphenyl metabolic process;GO:0018917//fluorene metabolic process;GO:0055114//oxidation-reduction process	K07426//cytochrome P450 family 4 subfamily B polypeptide 1 [EC:1.14.14.1]	gi|23397411|ref|NP_058695.2|//cytochrome P450 4B1 [Rattus norvegicus]
316602	4435	79	179	1.18737	7.96259e-10	Up	2.20641e-10	Hjurp	GO:0005730//nucleolus;GO:0000777//condensed chromosome kinetochore;GO:0005737//cytoplasm	GO:0042393//histone binding;GO:0042802//identical protein binding	GO:0007059//chromosome segregation;GO:0043254//regulation of protein complex assembly;GO:0034080//CENP-A containing nucleosome assembly;GO:0051101//regulation of DNA binding	NA	gi|564369492|ref|XP_006245455.1|//PREDICTED: Holliday junction recognition protein isoform X1 [Rattus norvegicus];gi|300796955|ref|NP_001178742.1|//Holliday junction recognition protein [Rattus norvegicus]
296368	763	26	93	1.84605	8.03037e-10	Up	2.22691e-10	Ube2c	GO:0005737//cytoplasm;GO:0005680//anaphase-promoting complex	GO:0061630//ubiquitin protein ligase activity;GO:0005524//ATP binding;GO:0031625//ubiquitin protein ligase binding;GO:0061631//ubiquitin conjugating enzyme activity	GO:0070936//protein K48-linked ubiquitination;GO:0010994//free ubiquitin chain polymerization;GO:0031145//anaphase-promoting complex-dependent catabolic process;GO:0030071//regulation of mitotic metaphase/anaphase transition;GO:0070979//protein K11-linked ubiquitination;GO:0031536//positive regulation of exit from mitosis	K06688//ubiquitin-conjugating enzyme E2 C [EC:2.3.2.23]	gi|157818349|ref|NP_001100012.1|//ubiquitin-conjugating enzyme E2 C [Rattus norvegicus]
287722	2403	33	105	1.67718	1.01779e-09	Up	2.84634e-10	Tmem106a	GO:0070062//extracellular exosome;GO:0016021//integral component of membrane	NA	NA	NA	gi|68163401|ref|NP_001020138.1|//transmembrane protein 106A [Rattus norvegicus];gi|672068485|ref|XP_008766199.1|//PREDICTED: transmembrane protein 106A isoform X1 [Rattus norvegicus]
364396	1485	65	156	1.27037	1.46793e-09	Up	4.15402e-10	Arl11	GO:0005622//intracellular	GO:0005525//GTP binding	GO:0002244//hematopoietic progenitor cell differentiation;GO:0007264//small GTPase mediated signal transduction	K07959//ADP-ribosylation factor-like protein 11	gi|61740633|ref|NP_001013451.1|//ADP-ribosylation factor-like protein 11 [Rattus norvegicus]
366960	1994	32	102	1.67976	1.71645e-09	Up	4.87936e-10	Maff	NA	NA	NA	K09037//transcription factor MAFF/G/K	gi|672060207|ref|XP_006242091.2|//PREDICTED: transcription factor MafF isoform X1 [Rattus norvegicus];gi|194474012|ref|NP_001124045.1|//transcription factor MafF [Rattus norvegicus]
305354	2565	22.05	83.7	1.93178	1.90704e-09	Up	5.43954e-10	Tlr1	GO:0045335//phagocytic vesicle;GO:0005887//integral component of plasma membrane;GO:0045121//membrane raft;GO:0005794//Golgi apparatus;GO:0035355//Toll-like receptor 2-Toll-like receptor 6 protein complex;GO:0035354//Toll-like receptor 1-Toll-like receptor 2 protein complex	GO:0035663//Toll-like receptor 2 binding;GO:0004888//transmembrane signaling receptor activity;GO:0046982//protein heterodimerization activity;GO:0042497//triacyl lipopeptide binding	GO:0045410//positive regulation of interleukin-6 biosynthetic process;GO:0034130//toll-like receptor 1 signaling pathway;GO:0007250//activation of NF-kappaB-inducing kinase activity;GO:0071727//cellular response to triacyl bacterial lipopeptide;GO:0042742//defense response to bacterium;GO:0006954//inflammatory response;GO:0071726//cellular response to diacyl bacterial lipopeptide;GO:0042535//posi…	K05398//toll-like receptor 1;K10169//toll-like receptor 6	gi|149035377|gb|EDL90081.1|//rCG56938 [Rattus norvegicus]
287231	3408	11	61	2.47864	2.19484e-09	Up	6.28628e-10	RGD1559575	GO:0016020//membrane	GO:0005525//GTP binding	NA	K17072//interferon gamma inducible protein 47	gi|109488030|ref|XP_220362.3|//PREDICTED: uncharacterized protein RGD1559575 [Rattus norvegicus]
100361584	4873	104	212	1.03481	2.23012e-09	Up	6.39449e-10	Ano2	GO:0005654//nucleoplasm;GO:0034707//chloride channel complex;GO:0005886//plasma membrane	GO:0005229//intracellular calcium activated chloride channel activity;GO:0017128//phospholipid scramblase activity;GO:0046982//protein heterodimerization activity;GO:0042803//protein homodimerization activity	GO:1902476//chloride transmembrane transport	K19497//anoctamin-2	gi|392340131|ref|XP_003753992.1|//PREDICTED: anoctamin-2 isoform X2 [Rattus norvegicus]
66026	3211	23	85	1.89316	2.37361e-09	Up	6.82882e-10	Trpv4	GO:0005929//cilium;GO:0005925//focal adhesion;GO:0016324//apical plasma membrane;GO:0005881//cytoplasmic microtubule;GO:0031410//cytoplasmic vesicle;GO:0032587//ruffle membrane;GO:0030027//lamellipodium;GO:0030175//filopodium;GO:0030864//cortical actin cytoskeleton;GO:0030426//growth cone;GO:0009986//cell surface;GO:0005887//integral component of plasma membrane;GO:0005829//cytosol	GO:0051015//actin filament binding;GO:0005524//ATP binding;GO:0015275//stretch-activated, cation-selective, calcium channel activity;GO:0008017//microtubule binding;GO:0042169//SH2 domain binding;GO:0005080//protein kinase C binding;GO:0048487//beta-tubulin binding;GO:0043014//alpha-tubulin binding;GO:0005034//osmosensor activity;GO:0005516//calmodulin binding	GO:0008217//regulation of blood pressure;GO:0030103//vasopressin secretion;GO:0046330//positive regulation of JNK cascade;GO:0071642//positive regulation of macrophage inflammatory protein 1 alpha production;GO:0042593//glucose homeostasis;GO:0007015//actin filament organization;GO:0043117//positive regulation of vascular permeability;GO:2000778//positive regulation of interleukin-6 secretion;GO:…	K04973//transient receptor potential cation channel subfamily V member 4	gi|13027424|ref|NP_076460.1|//transient receptor potential cation channel subfamily V member 4 [Rattus norvegicus]
171529	2650	22	83	1.92294	2.50774e-09	Up	7.22812e-10	Kif2c	GO:0016020//membrane;GO:0005634//nucleus;GO:0005881//cytoplasmic microtubule;GO:0035371//microtubule plus-end;GO:0005737//cytoplasm;GO:0000777//condensed chromosome kinetochore;GO:0000776//kinetochore;GO:0005871//kinesin complex	GO:0005524//ATP binding;GO:0003777//microtubule motor activity;GO:0051010//microtubule plus-end binding;GO:0016887//ATPase activity	GO:0007018//microtubule-based movement;GO:0051983//regulation of chromosome segregation;GO:0007080//mitotic metaphase plate congression;GO:0030951//establishment or maintenance of microtubule cytoskeleton polarity;GO:0051301//cell division;GO:0007019//microtubule depolymerization	K10393//kinesin family member 2/24	gi|145699093|ref|NP_608302.2|//kinesin-like protein KIF2C isoform 2 [Rattus norvegicus];gi|564352294|ref|XP_006238695.1|//PREDICTED: kinesin-like protein KIF2C isoform X2 [Rattus norvegicus];gi|564352292|ref|XP_006238694.1|//PREDICTED: kinesin-like protein KIF2C isoform X1 [Rattus norvegicus];gi|145699112|ref|NP_001078838.1|//kinesin-like protein KIF2C isoform 1 [Rattus norvegicus];gi|767806570|r…
25752	2725	50	131	1.3969	2.53194e-09	Up	7.30329e-10	Cd6	GO:0042101//T cell receptor complex;GO:0001772//immunological synapse;GO:0044214//spanning component of plasma membrane	GO:0001530//lipopolysaccharide binding;GO:0005044//scavenger receptor activity;GO:0070891//lipoteichoic acid binding;GO:0019901//protein kinase binding	GO:0001771//immunological synapse formation;GO:0006898//receptor-mediated endocytosis;GO:0001934//positive regulation of protein phosphorylation;GO:0042102//positive regulation of T cell proliferation;GO:0002438//acute inflammatory response to antigenic stimulus;GO:0031663//lipopolysaccharide-mediated signaling pathway;GO:0007157//heterophilic cell-cell adhesion via plasma membrane cell adhesion …	K06456//T-cell surface glycoprotein CD6	gi|672039681|ref|XP_008758440.1|//PREDICTED: T-cell differentiation antigen CD6 isoform X2 [Rattus norvegicus];gi|564332824|ref|XP_006231083.1|//PREDICTED: T-cell differentiation antigen CD6 isoform X1 [Rattus norvegicus];gi|672039683|ref|XP_008758441.1|//PREDICTED: T-cell differentiation antigen CD6 isoform X3 [Rattus norvegicus];gi|77539059|ref|NP_783167.2|//T-cell differentiation antigen CD6 p…
246240	2015	46	124	1.43797	3.12217e-09	Up	9.0693e-10	Ripk3	GO:0005739//mitochondrion;GO:0005886//plasma membrane;GO:0097342//ripoptosome	GO:0004704//NF-kappaB-inducing kinase activity;GO:0005524//ATP binding;GO:0042802//identical protein binding;GO:0032403//protein complex binding	GO:0032649//regulation of interferon-gamma production;GO:0038061//NIK/NF-kappaB signaling;GO:0033077//T cell differentiation in thymus;GO:0051260//protein homooligomerization;GO:0046006//regulation of activated T cell proliferation;GO:0048536//spleen development;GO:1990000//amyloid fibril formation;GO:0051353//positive regulation of oxidoreductase activity;GO:2000452//regulation of CD8-positive, …	K08847//receptor-interacting serine/threonine-protein kinase 3 [EC:2.7.11.1]	gi|21326477|ref|NP_647558.1|//receptor-interacting serine/threonine-protein kinase 3 [Rattus norvegicus]
108348140	2280	60.54	146.14	1.27872	4.12066e-09	Up	1.21374e-09	LOC108348140	NA	GO:0005515//protein binding	GO:0051289//protein homotetramerization	K06751//major histocompatibility complex, class I	gi|564396756|ref|XP_006256047.1|//PREDICTED: RT1 class Ib, locus T18 isoform X3 [Rattus norvegicus];gi|672085736|ref|XP_008770964.1|//PREDICTED: RT1 class Ib, locus T18 isoform X1 [Rattus norvegicus];gi|672085740|ref|XP_008770966.1|//PREDICTED: RT1 class Ib, locus T18 isoform X2 [Rattus norvegicus];gi|50657372|ref|NP_001002821.1|//RT1 class Ib, locus T18 precursor [Rattus norvegicus]
79113	2535	69	159	1.21169	4.12849e-09	Up	1.21649e-09	Fgr	GO:0070062//extracellular exosome;GO:0005829//cytosol;GO:0031234//extrinsic component of cytoplasmic side of plasma membrane;GO:0005743//mitochondrial inner membrane;GO:0005758//mitochondrial intermembrane space;GO:0015629//actin cytoskeleton;GO:0032587//ruffle membrane	GO:0034988//Fc-gamma receptor I complex binding;GO:0001784//phosphotyrosine residue binding;GO:0004715//non-membrane spanning protein tyrosine kinase activity;GO:0005524//ATP binding;GO:0019901//protein kinase binding	GO:0045859//regulation of protein kinase activity;GO:0030154//cell differentiation;GO:0030335//positive regulation of cell migration;GO:0038083//peptidyl-tyrosine autophosphorylation;GO:0043306//positive regulation of mast cell degranulation;GO:0014068//positive regulation of phosphatidylinositol 3-kinase signaling;GO:0042127//regulation of cell proliferation;GO:0045088//regulation of innate immu…	K08891//tyrosine-protein kinase Fgr [EC:2.7.10.2]	gi|564353313|ref|XP_006239140.1|//PREDICTED: tyrosine-protein kinase Fgr isoform X2 [Rattus norvegicus]
64041	903	35	105	1.59229	4.16884e-09	Up	1.22882e-09	Birc5	GO:0016324//apical plasma membrane;GO:0005881//cytoplasmic microtubule;GO:0032133//chromosome passenger complex;GO:0030496//midbody;GO:0000228//nuclear chromosome;GO:0005814//centriole;GO:0005829//cytosol;GO:0031021//interphase microtubule organizing center;GO:0000777//condensed chromosome kinetochore;GO:0005876//spindle microtubule	GO:0043027//cysteine-type endopeptidase inhibitor activity involved in apoptotic process;GO:0046982//protein heterodimerization activity;GO:0051087//chaperone binding;GO:0008017//microtubule binding;GO:0042803//protein homodimerization activity;GO:0004842//ubiquitin-protein transferase activity;GO:0008536//Ran GTPase binding;GO:0008270//zinc ion binding;GO:0048037//cofactor binding	GO:0007059//chromosome segregation;GO:0016567//protein ubiquitination;GO:0051303//establishment of chromosome localization;GO:0061469//regulation of type B pancreatic cell proliferation;GO:0061178//regulation of insulin secretion involved in cellular response to glucose stimulus;GO:1990001//inhibition of cysteine-type endopeptidase activity involved in apoptotic process;GO:0051384//response to gl…	K08731//baculoviral IAP repeat-containing protein 5	gi|11560097|ref|NP_071610.1|//baculoviral IAP repeat-containing protein 5 [Rattus norvegicus]
296564	2045	19	76	2.00733	4.46857e-09	Up	1.32052e-09	Fut7	GO:0032580//Golgi cisterna membrane;GO:0016021//integral component of membrane	GO:0008417//fucosyltransferase activity	GO:0002522//leukocyte migration involved in immune response;GO:0002361//CD4-positive, CD25-positive, alpha-beta regulatory T cell differentiation;GO:0006486//protein glycosylation;GO:0036065//fucosylation	K07635//galactoside alpha-1,3-fucosyltransferase 7 [EC:2.4.1.-]	gi|149039368|gb|EDL93588.1|//fucosyltransferase 7 [Rattus norvegicus];gi|564339509|ref|XP_006233647.1|//PREDICTED: alpha-(1,3)-fucosyltransferase 7 isoform X1 [Rattus norvegicus];gi|41054896|ref|NP_955785.1|//alpha-(1,3)-fucosyltransferase 7 [Rattus norvegicus] ;gi|564339511|ref|XP_006233648.1|//PREDICTED: alpha-(1,3)-fucosyltransferase 7 isoform X2 [Rattus norvegicus];gi|564339513|ref|XP_0062336…
102552659	2588	20.46	77.89	1.93596	6.79516e-09	Up	2.03207e-09	LOC102552659	GO:0010008//endosome membrane;GO:0005634//nucleus;GO:0016324//apical plasma membrane;GO:0031410//cytoplasmic vesicle;GO:0043219//lateral loop;GO:0005902//microvillus;GO:0009925//basal plasma membrane;GO:0043235//receptor complex;GO:0048471//perinuclear region of cytoplasm;GO:0045121//membrane raft;GO:0016021//integral component of membrane;GO:0045211//postsynaptic membrane	GO:0003677//DNA binding;GO:0005524//ATP binding;GO:0042802//identical protein binding;GO:0019903//protein phosphatase binding;GO:0031625//ubiquitin protein ligase binding;GO:0046982//protein heterodimerization activity;GO:0019838//growth factor binding;GO:0004716//signal transducer, downstream of receptor, with protein tyrosine kinase activity;GO:0051879//Hsp90 protein binding;GO:0008022//protein…	GO:0007528//neuromuscular junction development;GO:0032570//response to progesterone;GO:0044849//estrous cycle;GO:0042493//response to drug;GO:0007507//heart development;GO:0008045//motor neuron axon guidance;GO:0070372//regulation of ERK1 and ERK2 cascade;GO:0014068//positive regulation of phosphatidylinositol 3-kinase signaling;GO:0048709//oligodendrocyte differentiation;GO:0043066//negative reg…	K05083//receptor tyrosine-protein kinase erbB-2 [EC:2.7.10.1]	gi|149054113|gb|EDM05930.1|//v-erb-b2 erythroblastic leukemia viral oncogene homolog 2, neuro/glioblastoma derived oncogene homolog (avian), isoform CRA_a [Rattus norvegicus]
686075	1896	8	52	2.70777	6.85577e-09	Up	2.05093e-09	Gapt	GO:0016021//integral component of membrane;GO:0005886//plasma membrane	NA	GO:0002381//immunoglobulin production involved in immunoglobulin mediated immune response;GO:0001782//B cell homeostasis;GO:0002322//B cell proliferation involved in immune response	NA	gi|157823571|ref|NP_001102961.1|//protein GAPT [Rattus norvegicus]
498666	2107	19	74	1.96886	1.12641e-08	Up	3.43966e-09	Tnfsf13b	GO:0005615//extracellular space;GO:0016021//integral component of membrane;GO:0005886//plasma membrane;GO:0048471//perinuclear region of cytoplasm	GO:0005164//tumor necrosis factor receptor binding;GO:0005125//cytokine activity	GO:0030890//positive regulation of B cell proliferation;GO:0048305//immunoglobulin secretion;GO:0031296//B cell costimulation;GO:0002636//positive regulation of germinal center formation;GO:0042102//positive regulation of T cell proliferation;GO:0001782//B cell homeostasis;GO:0031295//T cell costimulation	K05476//tumor necrosis factor ligand superfamily member 13B	gi|564390078|ref|XP_006253542.1|//PREDICTED: tumor necrosis factor ligand superfamily member 13B isoform X1 [Rattus norvegicus];gi|157819609|ref|NP_001102582.1|//tumor necrosis factor ligand superfamily member 13B [Rattus norvegicus] ;gi|564390084|ref|XP_006253545.1|//PREDICTED: tumor necrosis factor ligand superfamily member 13B isoform X4 [Rattus norvegicus];gi|564390080|ref|XP_006253543.1|//PR…
191568	5493	47.23	122.32	1.38022	1.20366e-08	Up	3.68457e-09	Naip6	NA	NA	NA	K12807//baculoviral IAP repeat-containing protein 1	gi|149059188|gb|EDM10195.1|//rCG44672 [Rattus norvegicus]
102546864	2054	28	90	1.69183	1.37488e-08	Up	4.22489e-09	LOC102546864	GO:0016021//integral component of membrane	NA	NA	K08431//G protein-coupled receptor 146;K04246//G protein-coupled receptor 30	gi|564315040|ref|XP_006221342.1|//PREDICTED: uncharacterized protein LOC102546864 [Rattus norvegicus]
315883	1561	70.83	157.6	1.16117	1.59165e-08	Up	4.91827e-09	Plscr2	GO:0005634//nucleus;GO:0016021//integral component of membrane;GO:0005737//cytoplasm;GO:0005886//plasma membrane	GO:0046872//metal ion binding;GO:0017128//phospholipid scramblase activity;GO:0017124//SH3 domain binding	GO:0071222//cellular response to lipopolysaccharide	NA	gi|149018896|gb|EDL77537.1|//rCG25051 [Rattus norvegicus]
29304	801	0	39.32	8.94838	1.67478e-08	Up	5.19127e-09	Rps6	GO:0016020//membrane;GO:0030425//dendrite;GO:0005654//nucleoplasm;GO:0048471//perinuclear region of cytoplasm;GO:0044297//cell body;GO:0005730//nucleolus;GO:0036464//cytoplasmic ribonucleoprotein granule;GO:0022627//cytosolic small ribosomal subunit;GO:0005844//polysome	GO:0003729//mRNA binding;GO:0003735//structural constituent of ribosome;GO:0019901//protein kinase binding	GO:0001890//placenta development;GO:0033077//T cell differentiation in thymus;GO:0042593//glucose homeostasis;GO:0000028//ribosomal small subunit assembly;GO:0048821//erythrocyte development;GO:0043065//positive regulation of apoptotic process;GO:0006924//activation-induced cell death of T cells;GO:0071361//cellular response to ethanol;GO:0007369//gastrulation;GO:0031929//TOR signaling;GO:0032868…	K02991//small subunit ribosomal protein S6e	gi|6677809|ref|NP_033122.1|//40S ribosomal protein S6 [Mus musculus]
311325	1374	17	69	2.02839	1.9152e-08	Up	5.94881e-09	Knstrn	GO:0072686//mitotic spindle;GO:0000922//spindle pole;GO:0005634//nucleus;GO:0035371//microtubule plus-end;GO:0000777//condensed chromosome kinetochore;GO:0005737//cytoplasm	GO:0005515//protein binding	GO:0000070//mitotic sister chromatid segregation;GO:0007051//spindle organization;GO:0051301//cell division;GO:0051988//regulation of attachment of spindle microtubules to kinetochore	NA	gi|564342366|ref|XP_006234819.1|//PREDICTED: small kinetochore-associated protein isoform X1 [Rattus norvegicus];gi|51948504|ref|NP_001004264.1|//small kinetochore-associated protein [Rattus norvegicus];gi|564342368|ref|XP_006234820.1|//PREDICTED: small kinetochore-associated protein isoform X2 [Rattus norvegicus]
108348074	4888	62.19	144	1.21865	2.00313e-08	Up	6.2305e-09	LOC108348074	GO:0070062//extracellular exosome;GO:0005615//extracellular space;GO:0005581//collagen trimer;GO:0005604//basement membrane	GO:0005198//structural molecule activity	GO:0007155//cell adhesion	K08135//collagen, type XV, alpha	gi|407228400|ref|NP_001094005.1|//collagen alpha-1(XV) chain precursor [Rattus norvegicus]
25635	1888	71	157	1.15221	2.09353e-08	Up	6.52514e-09	Mc4r	GO:0005634//nucleus;GO:0016021//integral component of membrane;GO:0005886//plasma membrane	GO:0017046//peptide hormone binding;GO:0031625//ubiquitin protein ligase binding;GO:0042923//neuropeptide binding;GO:0004980//melanocyte-stimulating hormone receptor activity	GO:0007186//G-protein coupled receptor signaling pathway;GO:2000252//negative regulation of feeding behavior;GO:2000821//regulation of grooming behavior;GO:0002024//diet induced thermogenesis;GO:0032868//response to insulin;GO:0030073//insulin secretion;GO:0045780//positive regulation of bone resorption;GO:0006112//energy reserve metabolic process;GO:0030819//positive regulation of cAMP biosynthe…	K04202//melanocortin 4 receptor	gi|25742776|ref|NP_037231.1|//melanocortin receptor 4 [Rattus norvegicus]
310727	3122	63	145	1.20996	2.15261e-08	Up	6.72081e-09	Cd101	GO:0070062//extracellular exosome;GO:0016021//integral component of membrane	NA	GO:0002763//positive regulation of myeloid leukocyte differentiation	K06522//immunoglobulin superfamily, member 2/3	gi|403420584|ref|NP_001258146.1|//immunoglobulin superfamily member 2 precursor [Rattus norvegicus];gi|672043655|ref|XP_008759584.1|//PREDICTED: immunoglobulin superfamily member 2 isoform X1 [Rattus norvegicus]
171369	1574	50.81	126.08	1.31849	2.36218e-08	Up	7.40638e-09	Cd40	GO:0043196//varicosity;GO:0043231//intracellular membrane-bounded organelle;GO:0070062//extracellular exosome;GO:0005615//extracellular space;GO:0009897//external side of plasma membrane;GO:0035631//CD40 receptor complex;GO:0005737//cytoplasm;GO:0043025//neuronal cell body	GO:0019904//protein domain specific binding;GO:0031625//ubiquitin protein ligase binding;GO:0003823//antigen binding;GO:0005031//tumor necrosis factor-activated receptor activity	GO:0071260//cellular response to mechanical stimulus;GO:0097190//apoptotic signaling pathway;GO:0071222//cellular response to lipopolysaccharide;GO:0032496//response to lipopolysaccharide;GO:0043491//protein kinase B signaling;GO:0043547//positive regulation of GTPase activity;GO:0036018//cellular response to erythropoietin;GO:0030890//positive regulation of B cell proliferation;GO:0032735//posit…	K03160//tumor necrosis factor receptor superfamily member 5	gi|149042895|gb|EDL96469.1|//tumor necrosis factor receptor superfamily, member 5, isoform CRA_b [Rattus norvegicus];gi|672047966|ref|XP_008760686.1|//PREDICTED: tumor necrosis factor receptor superfamily member 5 isoform X3 [Rattus norvegicus];gi|564344249|ref|XP_006235573.1|//PREDICTED: tumor necrosis factor receptor superfamily member 5 isoform X1 [Rattus norvegicus];gi|68534951|ref|NP_599187.…
315330	6696	44.04	115.36	1.39659	2.3932e-08	Up	7.51295e-09	Espl1	GO:0072686//mitotic spindle;GO:0005634//nucleus;GO:0005813//centrosome;GO:0005737//cytoplasm	GO:0004197//cysteine-type endopeptidase activity	GO:1901970//positive regulation of mitotic sister chromatid separation;GO:0006508//proteolysis;GO:0045143//homologous chromosome segregation;GO:0051307//meiotic chromosome separation;GO:0000212//meiotic spindle organization	K02365//separase [EC:3.4.22.49]	gi|282158055|ref|NP_001164073.1|//separin [Rattus norvegicus]
306805	1551	12.66	59.63	2.24309	2.63002e-08	Up	8.27329e-09	Aspn	GO:0042995//cell projection;GO:0046930//pore complex;GO:0005737//cytoplasm;GO:0005578//proteinaceous extracellular matrix	GO:0015288//porin activity;GO:0004860//protein kinase inhibitor activity;GO:0005518//collagen binding;GO:0005509//calcium ion binding	GO:0030282//bone mineralization;GO:0055085//transmembrane transport;GO:0046426//negative regulation of JAK-STAT cascade;GO:0006469//negative regulation of protein kinase activity;GO:0070171//negative regulation of tooth mineralization;GO:0030512//negative regulation of transforming growth factor beta receptor signaling pathway;GO:0019221//cytokine-mediated signaling pathway;GO:1902617//response t…	K08120//asporin	gi|62078745|ref|NP_001014030.1|//asporin precursor [Rattus norvegicus]
81639	2269	86	178	1.0568	2.64785e-08	Up	8.33789e-09	Alox15	GO:0005811//lipid droplet;GO:0005829//cytosol;GO:0031234//extrinsic component of cytoplasmic side of plasma membrane;GO:0042383//sarcolemma	GO:0004052//arachidonate 12-lipoxygenase activity;GO:0019870//potassium channel inhibitor activity;GO:0005506//iron ion binding;GO:0047977//hepoxilin-epoxide hydrolase activity;GO:0050473//arachidonate 15-lipoxygenase activity;GO:0005546//phosphatidylinositol-4,5-bisphosphate binding;GO:0051120//hepoxilin A3 synthase activity	GO:0006646//phosphatidylethanolamine biosynthetic process;GO:0019395//fatty acid oxidation;GO:1901074//regulation of engulfment of apoptotic cell;GO:0019369//arachidonic acid metabolic process;GO:0034976//response to endoplasmic reticulum stress;GO:0030307//positive regulation of cell growth;GO:2001303//lipoxin A4 biosynthetic process;GO:0035358//regulation of peroxisome proliferator activated re…	K00460//arachidonate 15-lipoxygenase [EC:1.13.11.33]	gi|31542125|ref|NP_112272.2|//arachidonate 15-lipoxygenase [Rattus norvegicus];gi|564372993|ref|XP_006246885.1|//PREDICTED: arachidonate 15-lipoxygenase isoform X1 [Rattus norvegicus];gi|564372995|ref|XP_006246886.1|//PREDICTED: arachidonate 15-lipoxygenase isoform X2 [Rattus norvegicus]
294286	2316	94	189	1.01499	2.93295e-08	Up	9.27963e-09	Kifc1	GO:0005783//endoplasmic reticulum;GO:0005874//microtubule;GO:0016272//prefoldin complex;GO:0005730//nucleolus;GO:0005829//cytosol;GO:0070603//SWI/SNF superfamily-type complex;GO:0005819//spindle;GO:0016021//integral component of membrane;GO:0005769//early endosome;GO:0005871//kinesin complex;GO:0030686//90S preribosome;GO:0016605//PML body;GO:0005815//microtubule organizing center;GO:0042613//MHC…	GO:0003677//DNA binding;GO:0003714//transcription corepressor activity;GO:0005524//ATP binding;GO:0047485//protein N-terminus binding;GO:0030295//protein kinase activator activity;GO:0031625//ubiquitin protein ligase binding;GO:0005085//guanyl-nucleotide exchange factor activity;GO:0035064//methylated histone binding;GO:0051087//chaperone binding;GO:0019901//protein kinase binding;GO:0050681//and…	GO:0006338//chromatin remodeling;GO:1903955//positive regulation of protein targeting to mitochondrion;GO:0043547//positive regulation of GTPase activity;GO:0045580//regulation of T cell differentiation;GO:0002587//negative regulation of antigen processing and presentation of peptide antigen via MHC class II;GO:0007283//spermatogenesis;GO:0030521//androgen receptor signaling pathway;GO:0007080//m…	K10405//kinesin family member C1	gi|54312052|ref|NP_001005878.1|//kinesin-like protein KIFC1 [Rattus norvegicus]
361170	2399	12	58	2.28035	2.97595e-08	Up	9.42843e-09	Adam32	NA	NA	NA	K16070//disintegrin and metalloproteinase domain-containing protein 32 [EC:3.4.24.-]	gi|672080536|ref|XP_008769583.1|//PREDICTED: disintegrin and metalloproteinase domain-containing protein 32 isoform X1 [Rattus norvegicus];gi|672080538|ref|XP_008769584.1|//PREDICTED: disintegrin and metalloproteinase domain-containing protein 32 isoform X2 [Rattus norvegicus];gi|281604194|ref|NP_001164053.1|//disintegrin and metalloproteinase domain-containing protein 32 precursor [Rattus norveg…
79253	3014	50	124	1.31767	3.14303e-08	Up	9.99476e-09	Avil	GO:0005856//cytoskeleton;GO:0030424//axon;GO:0005737//cytoplasm	GO:0003779//actin binding	GO:0051693//actin filament capping;GO:0060271//cilium assembly;GO:0010976//positive regulation of neuron projection development	K08017//advillin	gi|341865592|ref|NP_077377.2|//advillin [Rattus norvegicus]
304951	1813	34	98	1.53458	3.443e-08	Up	1.1004e-08	Nuf2	GO:0016020//membrane;GO:0005634//nucleus;GO:0000777//condensed chromosome kinetochore;GO:0031262//Ndc80 complex	NA	GO:0051301//cell division;GO:0008608//attachment of spindle microtubules to kinetochore	K11548//kinetochore protein Nuf2	gi|58865624|ref|NP_001012028.1|//kinetochore protein Nuf2 [Rattus norvegicus]
108348155	1599	32.44	94.69	1.55277	4.52155e-08	Up	1.46302e-08	LOC108348155	GO:0005887//integral component of plasma membrane	GO:0042288//MHC class I protein binding	GO:0007169//transmembrane receptor protein tyrosine kinase signaling pathway	K15411//paired immunoglobulin-like type 2 receptor alpha	gi|169234832|ref|NP_001108516.1|//similar to paired immunoglobin-like type 2 receptor beta precursor [Rattus norvegicus];gi|672072531|ref|XP_008767322.1|//PREDICTED: similar to paired immunoglobin-like type 2 receptor beta isoform X1 [Rattus norvegicus]
85247	430	55	130	1.24834	5.65557e-08	Up	1.84145e-08	S100a6	GO:0001726//ruffle;GO:0070062//extracellular exosome;GO:0005635//nuclear envelope;GO:0005829//cytosol;GO:0031234//extrinsic component of cytoplasmic side of plasma membrane;GO:0048471//perinuclear region of cytoplasm	GO:0005523//tropomyosin binding;GO:0044548//S100 protein binding;GO:0005509//calcium ion binding;GO:0008270//zinc ion binding;GO:0015075//ion transmembrane transporter activity;GO:0048306//calcium-dependent protein binding;GO:0042803//protein homodimerization activity	GO:0034220//ion transmembrane transport	K21128//protein S100-A9;K21127//protein S100-A8;K17274//calpactin-1 light chain	gi|16758986|ref|NP_445937.1|//protein S100-A6 [Rattus norvegicus]
25674	6466	20	72	1.85533	6.48777e-08	Up	2.12214e-08	Glra1	GO:0030425//dendrite;GO:0005783//endoplasmic reticulum;GO:0009897//external side of plasma membrane;GO:0030054//cell junction;GO:0034707//chloride channel complex;GO:0043204//perikaryon;GO:0005887//integral component of plasma membrane;GO:0060077//inhibitory synapse;GO:0045211//postsynaptic membrane	GO:0022824//transmitter-gated ion channel activity;GO:0030977//taurine binding;GO:0016594//glycine binding;GO:0016934//extracellular-glycine-gated chloride channel activity;GO:0008270//zinc ion binding	GO:0007601//visual perception;GO:0051260//protein homooligomerization;GO:0002087//regulation of respiratory gaseous exchange by neurological system process;GO:0060012//synaptic transmission, glycinergic;GO:0007218//neuropeptide signaling pathway;GO:1902476//chloride transmembrane transport;GO:0071361//cellular response to ethanol;GO:0051291//protein heterooligomerization;GO:0001964//startle respo…	K05193//glycine receptor alpha-1	gi|6980950|ref|NP_037265.1|//glycine receptor subunit alpha-1 precursor [Rattus norvegicus];gi|12230887|sp|P07727.4|GLRA1_RAT//RecName: Full=Glycine receptor subunit alpha-1; AltName: Full=Glycine receptor 48 kDa subunit; AltName: Full=Glycine receptor strychnine-binding subunit; Flags: Precursor
679819	1089	51	123	1.27742	7.65208e-08	Up	2.51773e-08	Glipr2	GO:0070062//extracellular exosome;GO:0000139//Golgi membrane	GO:0042803//protein homodimerization activity	GO:0010634//positive regulation of epithelial cell migration;GO:0010718//positive regulation of epithelial to mesenchymal transition;GO:0070374//positive regulation of ERK1 and ERK2 cascade	K19919//cysteine-rich secretory protein;K19867//LIM domain-binding protein 3;K14388//solute carrier family 5 (sodium-coupled monocarboxylate transporter), member 8/12	gi|149045781|gb|EDL98781.1|//rCG54881 [Rattus norvegicus];gi|564305242|ref|XP_006225338.1|//PREDICTED: golgi-associated plant pathogenesis-related protein 1 isoform X1 [Rattus norvegicus]
102557105	2002	7.88	47.16	2.58863	7.70839e-08	Up	2.53791e-08	LOC102557105	NA	NA	NA	K04257//olfactory receptor;K10279//F-box and leucine-rich repeat protein 13	gi|672072880|ref|XP_008767426.1|//PREDICTED: MLV-related proviral Env polyprotein-like [Rattus norvegicus]
289785	3282	46	114	1.31666	1.18393e-07	Up	3.98259e-08	Myo1g	GO:0070062//extracellular exosome;GO:0016459//myosin complex;GO:0031256//leading edge membrane;GO:0001891//phagocytic cup;GO:0005902//microvillus;GO:0030027//lamellipodium;GO:0030175//filopodium	GO:0005547//phosphatidylinositol-3,4,5-trisphosphate binding;GO:0005524//ATP binding;GO:0003774//motor activity;GO:0043325//phosphatidylinositol-3,4-bisphosphate binding;GO:0005546//phosphatidylinositol-4,5-bisphosphate binding	GO:0072678//T cell migration;GO:0038096//Fc-gamma receptor signaling pathway involved in phagocytosis;GO:0071976//cell gliding;GO:0031589//cell-substrate adhesion;GO:0002456//T cell mediated immunity;GO:0006887//exocytosis	K10356//myosin I	gi|564384300|ref|XP_006251283.1|//PREDICTED: unconventional myosin-Ig isoform X2 [Rattus norvegicus];gi|564384294|ref|XP_006251280.1|//PREDICTED: unconventional myosin-Ig isoform X1 [Rattus norvegicus];gi|198386353|ref|NP_001128315.1|//unconventional myosin-Ig [Rattus norvegicus]
114494	2959	87.01	174.3	1.00965	1.18393e-07	Up	3.9829e-08	Ccna2	GO:0001939//female pronucleus;GO:0005654//nucleoplasm;GO:0097124//cyclin A2-CDK2 complex;GO:0005794//Golgi apparatus;GO:0001940//male pronucleus	GO:0019901//protein kinase binding	GO:0031100//animal organ regeneration;GO:0071456//cellular response to hypoxia;GO:0071373//cellular response to luteinizing hormone stimulus;GO:0045893//positive regulation of transcription, DNA-templated;GO:1990314//cellular response to insulin-like growth factor stimulus;GO:0036120//cellular response to platelet-derived growth factor stimulus;GO:0044320//cellular response to leptin stimulus;GO:…	K06627//cyclin A	gi|118150676|ref|NP_446154.3|//cyclin-A2 [Rattus norvegicus];gi|672042034|ref|XP_008759125.1|//PREDICTED: cyclin-A2 isoform X2 [Rattus norvegicus];gi|564336217|ref|XP_006232328.1|//PREDICTED: cyclin-A2 isoform X1 [Rattus norvegicus]
498276	1368	59.42	134.13	1.18194	1.30547e-07	Up	4.40996e-08	LOC498276	GO:0070062//extracellular exosome;GO:0009897//external side of plasma membrane;GO:0016021//integral component of membrane	GO:0019770//IgG receptor activity;GO:0019864//IgG binding	GO:0001812//positive regulation of type I hypersensitivity;GO:0006911//phagocytosis, engulfment;GO:0001820//serotonin secretion;GO:0006910//phagocytosis, recognition;GO:0030593//neutrophil chemotaxis;GO:0001788//antibody-dependent cellular cytotoxicity;GO:0001805//positive regulation of type III hypersensitivity;GO:0038094//Fc-gamma receptor signaling pathway;GO:0050766//positive regulation of ph…	K16824//low affinity immunoglobulin gamma Fc receptor II-c;K06472//low affinity immunoglobulin gamma Fc receptor II-a;K06463//low affinity immunoglobulin gamma Fc receptor III	gi|209862917|ref|NP_001129464.1|//Fc gamma receptor II beta [Rattus norvegicus]
58962	1410	26	81	1.64674	1.3478e-07	Up	4.56017e-08	Hpgds	GO:0005737//cytoplasm	GO:0000287//magnesium ion binding;GO:0004364//glutathione transferase activity;GO:0004667//prostaglandin-D synthase activity;GO:0005509//calcium ion binding;GO:0042803//protein homodimerization activity	GO:2000255//negative regulation of male germ cell proliferation;GO:0001516//prostaglandin biosynthetic process	K04097//prostaglandin-H2 D-isomerase / glutathione transferase [EC:5.3.99.2 2.5.1.18]	gi|13928888|ref|NP_113832.1|//hematopoietic prostaglandin D synthase [Rattus norvegicus];gi|564347130|ref|XP_006236665.1|//PREDICTED: hematopoietic prostaglandin D synthase isoform X2 [Rattus norvegicus];gi|564347128|ref|XP_006236664.1|//PREDICTED: hematopoietic prostaglandin D synthase isoform X1 [Rattus norvegicus]
56822	960	35	96	1.46301	1.40768e-07	Up	4.77784e-08	Cd86	GO:0043231//intracellular membrane-bounded organelle;GO:0070062//extracellular exosome;GO:0009897//external side of plasma membrane;GO:0016021//integral component of membrane	GO:0005102//receptor binding	GO:0042493//response to drug;GO:0051607//defense response to virus;GO:0071222//cellular response to lipopolysaccharide;GO:0007568//aging;GO:0034341//response to interferon-gamma;GO:0071248//cellular response to metal ion;GO:0002309//T cell proliferation involved in immune response;GO:0002668//negative regulation of T cell anergy;GO:0071345//cellular response to cytokine stimulus;GO:0001878//respo…	K05413//CD86 antigen	gi|149060561|gb|EDM11275.1|//cd86 antigen, isoform CRA_a [Rattus norvegicus];gi|11464989|ref|NP_064466.1|//T-lymphocyte activation antigen CD86 precursor [Rattus norvegicus]
689064	637	0	27.3	5.77816	1.53234e-07	Up	5.22227e-08	LOC689064	GO:0070062//extracellular exosome;GO:0072562//blood microparticle;GO:0031838//haptoglobin-hemoglobin complex;GO:0005833//hemoglobin complex	GO:0020037//heme binding;GO:0005506//iron ion binding;GO:0031722//hemoglobin beta binding;GO:0019825//oxygen binding;GO:0031720//haptoglobin binding;GO:0004601//peroxidase activity;GO:0005344//oxygen transporter activity;GO:0031721//hemoglobin alpha binding	GO:0010999//regulation of eIF2 alpha phosphorylation by heme;GO:0015671//oxygen transport;GO:0051291//protein heterooligomerization;GO:0070293//renal absorption;GO:0042542//response to hydrogen peroxide;GO:0006749//glutathione metabolic process;GO:0048821//erythrocyte development;GO:0042744//hydrogen peroxide catabolic process;GO:0070527//platelet aggregation;GO:0010942//positive regulation of ce…	K13823//hemoglobin subunit beta	gi|164448680|ref|NP_001106694.1|//hemoglobin subunit beta-2 [Rattus norvegicus]
298784	3867	61.36	136.47	1.16054	1.55039e-07	Up	5.28877e-08	Nlrc4	GO:0005634//nucleus;GO:0072557//IPAF inflammasome complex;GO:0005876//spindle microtubule	GO:0005524//ATP binding;GO:0004869//cysteine-type endopeptidase inhibitor activity;GO:0042803//protein homodimerization activity;GO:0004842//ubiquitin-protein transferase activity	GO:0050702//interleukin-1 beta secretion;GO:0070269//pyroptosis;GO:0002218//activation of innate immune response;GO:0051092//positive regulation of NF-kappaB transcription factor activity;GO:0016567//protein ubiquitination;GO:0042742//defense response to bacterium;GO:0051260//protein homooligomerization;GO:0006954//inflammatory response;GO:0016045//detection of bacterium;GO:0090307//mitotic spind…	K12805//NLR family CARD domain-containing protein 4	gi|672020420|ref|XP_008774408.1|//PREDICTED: NLR family CARD domain-containing protein 4 isoform X3 [Rattus norvegicus];gi|564306806|ref|XP_006225761.1|//PREDICTED: NLR family CARD domain-containing protein 4 isoform X2 [Rattus norvegicus];gi|827012496|ref|NP_001296361.1|//NLR family CARD domain-containing protein 4 [Rattus norvegicus]
24241	666	25.29	78.93	1.64934	1.89524e-07	Up	6.53818e-08	Calca	GO:0005615//extracellular space;GO:0005634//nucleus;GO:0005829//cytosol;GO:0043195//terminal bouton;GO:0043025//neuronal cell body	GO:0042802//identical protein binding;GO:0031716//calcitonin receptor binding;GO:0005184//neuropeptide hormone activity;GO:0032403//protein complex binding	GO:0007528//neuromuscular junction development;GO:0051482//positive regulation of cytosolic calcium ion concentration involved in phospholipase C-activating G-protein coupled signaling pathway;GO:0007159//leukocyte cell-cell adhesion;GO:0071356//cellular response to tumor necrosis factor;GO:0007566//embryo implantation;GO:0045778//positive regulation of ossification;GO:0045779//negative regulatio…	K12332//calcitonin	gi|76880482|ref|NP_001029127.1|//calcitonin gene-related peptide 1 isoform Cgrp preproprotein [Rattus norvegicus];gi|8567332|ref|NP_059034.1|//calcitonin gene-related peptide 1 isoform Calca preproprotein [Rattus norvegicus]
54289	1319	4	36	3.17726	1.98713e-07	Up	6.87008e-08	Rgs1	GO:0005829//cytosol;GO:0031234//extrinsic component of cytoplasmic side of plasma membrane	GO:0001965//G-protein alpha-subunit binding;GO:0005096//GTPase activator activity	GO:0008277//regulation of G-protein coupled receptor protein signaling pathway;GO:0061737//leukotriene signaling pathway;GO:0009968//negative regulation of signal transduction;GO:0043547//positive regulation of GTPase activity	K16449//regulator of G-protein signaling	gi|998455151|sp|P97844.3|RGS1_RAT//RecName: Full=Regulator of G-protein signaling 1; Short=RGS1;gi|71895007|ref|NP_062209.1|//regulator of G-protein signaling 1 [Rattus norvegicus]
171409	937	66	142	1.11268	2.31842e-07	Up	8.05516e-08	Tnnt1	GO:0005861//troponin complex	GO:0005523//tropomyosin binding;GO:0031014//troponin T binding	GO:0045932//negative regulation of muscle contraction;GO:0031444//slow-twitch skeletal muscle fiber contraction;GO:0014883//transition between fast and slow fiber	K10372//troponin T, slow skeletal muscle	gi|471270240|ref|NP_599215.2|//troponin T, slow skeletal muscle isoform 1 [Rattus norvegicus];gi|471270248|ref|NP_001264190.1|//troponin T, slow skeletal muscle isoform 3 [Rattus norvegicus];gi|471270250|ref|NP_001264191.1|//troponin T, slow skeletal muscle isoform 4 [Rattus norvegicus];gi|471270242|ref|NP_001264189.1|//troponin T, slow skeletal muscle isoform 2 [Rattus norvegicus]
94195	579	7	43	2.62624	2.37235e-07	Up	8.25271e-08	S100a9	GO:0005856//cytoskeleton;GO:0031012//extracellular matrix;GO:0070062//extracellular exosome;GO:0005615//extracellular space;GO:0005634//nucleus;GO:0005737//cytoplasm;GO:0005886//plasma membrane	GO:0016209//antioxidant activity;GO:0005509//calcium ion binding;GO:0050786//RAGE receptor binding;GO:0008270//zinc ion binding;GO:0035662//Toll-like receptor 4 binding;GO:0008017//microtubule binding;GO:0050544//arachidonic acid binding	GO:0032496//response to lipopolysaccharide;GO:0050729//positive regulation of inflammatory response;GO:0014002//astrocyte development;GO:0045471//response to ethanol;GO:0002523//leukocyte migration involved in inflammatory response;GO:0002793//positive regulation of peptide secretion;GO:0006914//autophagy;GO:0045087//innate immune response;GO:0031532//actin cytoskeleton reorganization;GO:0030593/…	K21128//protein S100-A9	gi|16758364|ref|NP_446039.1|//protein S100-A9 [Rattus norvegicus];gi|564337450|ref|XP_006232842.1|//PREDICTED: protein S100-A9 isoform X1 [Rattus norvegicus]
81780	570	26	79	1.61067	3.03115e-07	Up	1.06905e-07	Ccl5	GO:0005615//extracellular space;GO:0005737//cytoplasm	GO:0004435//phosphatidylinositol phospholipase C activity;GO:0046817//chemokine receptor antagonist activity;GO:0031726//CCR1 chemokine receptor binding;GO:0043621//protein self-association;GO:0042803//protein homodimerization activity;GO:0031729//CCR4 chemokine receptor binding;GO:0004672//protein kinase activity;GO:0008201//heparin binding;GO:0016004//phospholipase activator activity;GO:0031730…	GO:0010820//positive regulation of T cell chemotaxis;GO:0018894//dibenzo-p-dioxin metabolic process;GO:0045666//positive regulation of neuron differentiation;GO:0043491//protein kinase B signaling;GO:0043627//response to estrogen;GO:0050796//regulation of insulin secretion;GO:0071346//cellular response to interferon-gamma;GO:0071560//cellular response to transforming growth factor beta stimulus;G…	K12499//C-C motif chemokine 5	gi|61889094|ref|NP_112378.2|//C-C motif chemokine 5 precursor [Rattus norvegicus]
685716	2709	1.03	27	4.71957	3.07119e-07	Up	1.08383e-07	LOC685716	GO:0016021//integral component of membrane	NA	NA	K06556//CD200 antigen	gi|564314408|ref|XP_003752561.2|//PREDICTED: OX-2 membrane glycoprotein-like isoform X1 [Rattus norvegicus]
680910	2076	81.78	163.44	1.00627	3.22349e-07	Up	1.13861e-07	LOC680910	GO:0005887//integral component of plasma membrane	GO:0042288//MHC class I protein binding	GO:0007169//transmembrane receptor protein tyrosine kinase signaling pathway	K15411//paired immunoglobulin-like type 2 receptor alpha	gi|564323654|ref|XP_006227213.1|//PREDICTED: paired immunoglobulin-like type 2 receptor beta-2 isoform X1 [Rattus norvegicus]
100911599	1749	66.06	140.32	1.0942	3.9893e-07	Up	1.42278e-07	LOC100911599	GO:0005829//cytosol;GO:0005778//peroxisomal membrane	GO:0005524//ATP binding;GO:0008022//protein C-terminus binding;GO:0032403//protein complex binding;GO:0042623//ATPase activity, coupled	GO:0050821//protein stabilization;GO:0016561//protein import into peroxisome matrix, translocation	K13339//peroxin-6	gi|564367314|ref|XP_006244569.1|//PREDICTED: peroxisome assembly factor 2-like [Rattus norvegicus]
361493	2135	25.13	76.47	1.61281	4.62292e-07	Up	1.66065e-07	Lilrb3l	GO:0016021//integral component of membrane;GO:0005886//plasma membrane	NA	NA	K06512//leukocyte immunoglobulin-like receptor	gi|564325668|ref|XP_006228095.1|//PREDICTED: leukocyte immunoglobulin-like receptor, subfamily B (with TM and ITIM domains), member 3-like isoform X3 [Rattus norvegicus];gi|564325666|ref|XP_006228094.1|//PREDICTED: leukocyte immunoglobulin-like receptor, subfamily B (with TM and ITIM domains), member 3-like isoform X2 [Rattus norvegicus];gi|82654234|ref|NP_001032434.1|//leukocyte immunoglobulin-l…
287443	2468	16	60	1.91422	4.90026e-07	Up	1.76604e-07	Acap1	GO:0005768//endosome;GO:0016020//membrane	GO:0046872//metal ion binding;GO:0016787//hydrolase activity;GO:0004871//signal transducer activity;GO:0005096//GTPase activator activity	GO:0016042//lipid catabolic process;GO:0007165//signal transduction	K12489//Arf-GAP with coiled-coil, ANK repeat and PH domain-containing protein	gi|300390201|ref|NP_001099266.2|//arf-GAP with coiled-coil, ANK repeat and PH domain-containing protein 1 [Rattus norvegicus]
368066	1062	9	46	2.36097	4.96482e-07	Up	1.79144e-07	Inmt	GO:0005829//cytosol	GO:0030748//amine N-methyltransferase activity;GO:0004790//thioether S-methyltransferase activity	GO:0009308//amine metabolic process;GO:0032259//methylation;GO:0009636//response to toxic substance	K00562//methyltransferase [EC:2.1.1.49 2.1.1.96]	gi|157816899|ref|NP_001102492.1|//indolethylamine N-methyltransferase [Rattus norvegicus]
289237	3424	76.53	154.37	1.01963	5.22274e-07	Up	1.88674e-07	Slamf8	GO:0005623//cell;GO:0016021//integral component of membrane	GO:0004872//receptor activity;GO:0042802//identical protein binding	GO:0002232//leukocyte chemotaxis involved in inflammatory response;GO:0010760//negative regulation of macrophage chemotaxis;GO:0035690//cellular response to drug;GO:0042742//defense response to bacterium;GO:0090383//phagosome acidification;GO:1902623//negative regulation of neutrophil migration;GO:0090027//negative regulation of monocyte chemotaxis;GO:0060266//negative regulation of respiratory b…	K16853//SLAM family member 8	gi|157787076|ref|NP_001099443.1|//SLAM family member 8 precursor [Rattus norvegicus] ;gi|564381809|ref|XP_006250346.1|//PREDICTED: SLAM family member 8 isoform X1 [Rattus norvegicus]
290326	1889	14	56	2.00733	5.33154e-07	Up	1.9289e-07	Pbk	GO:0005634//nucleus	GO:0004674//protein serine/threonine kinase activity;GO:0005524//ATP binding	GO:0018107//peptidyl-threonine phosphorylation;GO:0034644//cellular response to UV;GO:0018105//peptidyl-serine phosphorylation;GO:0032435//negative regulation of proteasomal ubiquitin-dependent protein catabolic process;GO:0050728//negative regulation of inflammatory response;GO:0032873//negative regulation of stress-activated MAPK cascade	K08865//PDZ-binding kinase [EC:2.7.12.2]	gi|564386482|ref|XP_006252164.1|//PREDICTED: lymphokine-activated killer T-cell-originated protein kinase isoform X2 [Rattus norvegicus]
690919	899	6	39	2.70777	5.77434e-07	Up	2.09488e-07	Nrg4	GO:0005615//extracellular space;GO:0005622//intracellular;GO:0016021//integral component of membrane;GO:0005886//plasma membrane	GO:0008083//growth factor activity	GO:0048513//animal organ development;GO:0035556//intracellular signal transduction	K05458//neuregulin 4	gi|300798035|ref|NP_001178038.1|//pro-neuregulin-4, membrane-bound isoform [Rattus norvegicus]
100911825	1368	47.82	112.18	1.23746	5.77434e-07	Up	2.09528e-07	LOC100911825	GO:0070062//extracellular exosome;GO:0009897//external side of plasma membrane;GO:0016021//integral component of membrane	GO:0019770//IgG receptor activity;GO:0019864//IgG binding	GO:0001812//positive regulation of type I hypersensitivity;GO:0006911//phagocytosis, engulfment;GO:0001820//serotonin secretion;GO:0006910//phagocytosis, recognition;GO:0030593//neutrophil chemotaxis;GO:0001788//antibody-dependent cellular cytotoxicity;GO:0001805//positive regulation of type III hypersensitivity;GO:0038094//Fc-gamma receptor signaling pathway;GO:0050766//positive regulation of ph…	K16824//low affinity immunoglobulin gamma Fc receptor II-c;K06472//low affinity immunoglobulin gamma Fc receptor II-a;K06463//low affinity immunoglobulin gamma Fc receptor III	gi|209862917|ref|NP_001129464.1|//Fc gamma receptor II beta [Rattus norvegicus];gi|672074912|ref|XP_008767999.1|//PREDICTED: low affinity immunoglobulin gamma Fc region receptor III-like isoform X2 [Rattus norvegicus]
103689978	2825	19.28	64.91	1.75867	8.02075e-07	Up	2.94648e-07	LOC103689978	GO:0005730//nucleolus	GO:0070139//SUMO-specific endopeptidase activity	GO:0016926//protein desumoylation	K08594//sentrin-specific protease 5 [EC:3.4.22.68]	gi|34869267|ref|XP_221369.2|//PREDICTED: sentrin-specific protease 5 isoform X2 [Rattus norvegicus];gi|672071342|ref|XP_008767001.1|//PREDICTED: sentrin-specific protease 5 isoform X1 [Rattus norvegicus]
24930	1903	16.48	59.78	1.86628	8.10886e-07	Up	2.98059e-07	Cd8a	GO:0009897//external side of plasma membrane;GO:0016021//integral component of membrane	GO:0042803//protein homodimerization activity;GO:0019901//protein kinase binding	GO:0050850//positive regulation of calcium-mediated signaling;GO:0045065//cytotoxic T cell differentiation;GO:0051607//defense response to virus;GO:0007166//cell surface receptor signaling pathway;GO:0002456//T cell mediated immunity;GO:0006954//inflammatory response	K06458//T-cell surface glycoprotein CD8 alpha chain	gi|13928726|ref|NP_113726.1|//T-cell surface glycoprotein CD8 alpha chain precursor [Rattus norvegicus]
286938	1467	1	25	4.65119	9.29131e-07	Up	3.44108e-07	Gimap4	GO:0005829//cytosol	GO:0005525//GTP binding	NA	K09228//KRAB domain-containing zinc finger protein;K15261//poly [ADP-ribose] polymerase 10/14/15 [EC:2.4.2.30];K10884//ATP-dependent DNA helicase 2 subunit 1	gi|76677905|ref|NP_775176.2|//GTPase IMAP family member 4 [Rattus norvegicus]
78947	2702	0	23.86	5.58385	9.83377e-07	Up	3.65041e-07	Gcs1	GO:0070062//extracellular exosome;GO:0016021//integral component of membrane;GO:0005789//endoplasmic reticulum membrane	GO:0004573//mannosyl-oligosaccharide glucosidase activity	GO:0009311//oligosaccharide metabolic process;GO:0006487//protein N-linked glycosylation	K01228//mannosyl-oligosaccharide glucosidase [EC:3.2.1.106]	gi|13994184|ref|NP_113937.1|//mannosyl-oligosaccharide glucosidase [Rattus norvegicus]
140547	1560	0	23.8	5.58022	1.01561e-06	Up	3.77769e-07	Echs1	GO:0005759//mitochondrial matrix;GO:0070062//extracellular exosome	GO:0004300//enoyl-CoA hydratase activity	GO:0006635//fatty acid beta-oxidation	K07511//enoyl-CoA hydratase [EC:4.2.1.17]	gi|17530977|ref|NP_511178.1|//enoyl-CoA hydratase, mitochondrial precursor [Rattus norvegicus]
450230	1368	3	30	3.32926	1.32793e-06	Up	5.00906e-07	Krt32	GO:0070062//extracellular exosome;GO:0005882//intermediate filament	GO:0005198//structural molecule activity	NA	K07604//type I keratin, acidic	gi|564374384|ref|XP_006247456.1|//PREDICTED: keratin, type I cuticular Ha2 isoform X1 [Rattus norvegicus];gi|57012438|ref|NP_001008818.1|//keratin, type I cuticular Ha2 [Rattus norvegicus]
24931	1261	0	23	5.53089	1.57244e-06	Up	5.97347e-07	Cd8b	GO:0009897//external side of plasma membrane;GO:0016021//integral component of membrane	NA	GO:0002250//adaptive immune response	K06459//T-cell surface glycoprotein CD8 beta chain	gi|13928728|ref|NP_113727.1|//T-cell surface glycoprotein CD8 beta chain precursor [Rattus norvegicus]
100909795	6822	0	22.91	5.52524	1.65214e-06	Up	6.29038e-07	LOC100909795	NA	NA	NA	NA	gi|564394198|ref|XP_003751863.2|//PREDICTED: colorectal mutant cancer protein-like [Rattus norvegicus]
288079	8527	58	124	1.10355	1.66112e-06	Up	6.32635e-07	Polq	GO:0005634//nucleus;GO:0005694//chromosome	GO:0003677//DNA binding;GO:0003887//DNA-directed DNA polymerase activity;GO:0005524//ATP binding;GO:0051575//5'-deoxyribose-5-phosphate lyase activity;GO:0003682//chromatin binding;GO:0043142//single-stranded DNA-dependent ATPase activity	GO:0006284//base-excision repair;GO:0071897//DNA biosynthetic process;GO:2000042//negative regulation of double-strand break repair via homologous recombination;GO:0016446//somatic hypermutation of immunoglobulin genes;GO:0006261//DNA-dependent DNA replication;GO:0051260//protein homooligomerization;GO:0097681//double-strand break repair via alternative nonhomologous end joining	K02349//DNA polymerase theta [EC:2.7.7.7]	gi|672071106|ref|XP_008766938.1|//PREDICTED: DNA polymerase theta isoform X2 [Rattus norvegicus];gi|157786800|ref|NP_001099348.1|//DNA polymerase theta [Rattus norvegicus] ;gi|564376945|ref|XP_006248452.1|//PREDICTED: DNA polymerase theta isoform X1 [Rattus norvegicus]
290354	1489	50	112	1.17083	1.80442e-06	Up	6.89721e-07	Pdlim2	GO:0070062//extracellular exosome;GO:0001725//stress fiber;GO:0030864//cortical actin cytoskeleton;GO:0005925//focal adhesion	GO:0008270//zinc ion binding;GO:0031005//filamin binding;GO:0032036//myosin heavy chain binding;GO:0051371//muscle alpha-actinin binding	NA	K19867//LIM domain-binding protein 3	gi|56090295|ref|NP_001007623.1|//PDZ and LIM domain protein 2 [Rattus norvegicus];gi|564386880|ref|XP_006252317.1|//PREDICTED: PDZ and LIM domain protein 2 isoform X2 [Rattus norvegicus]
314260	1276	33.08	86.01	1.38588	1.83319e-06	Up	7.01504e-07	Plek2	GO:0005856//cytoskeleton;GO:0042995//cell projection;GO:0005737//cytoplasm;GO:0005886//plasma membrane	NA	GO:0035556//intracellular signal transduction	K19993//pleckstrin	gi|166795278|ref|NP_001107652.1|//pleckstrin-2 [Rattus norvegicus]
360722	1765	61	128	1.07659	1.83878e-06	Up	7.04235e-07	Pdia5	GO:0005788//endoplasmic reticulum lumen	GO:0003756//protein disulfide isomerase activity	GO:0006457//protein folding;GO:0034976//response to endoplasmic reticulum stress;GO:0045454//cell redox homeostasis	K09583//protein disulfide isomerase family A, member 5 [EC:5.3.4.1]	gi|62078977|ref|NP_001014147.1|//protein disulfide-isomerase A5 precursor [Rattus norvegicus]
25556	3937	61	128	1.07659	1.83878e-06	Up	7.04235e-07	Il1rl1	GO:0005615//extracellular space;GO:0009897//external side of plasma membrane;GO:0016021//integral component of membrane;GO:0005578//proteinaceous extracellular matrix	GO:0002113//interleukin-33 binding;GO:0002114//interleukin-33 receptor activity;GO:0004908//interleukin-1 receptor activity	GO:0002826//negative regulation of T-helper 1 type immune response;GO:0043032//positive regulation of macrophage activation;GO:0090197//positive regulation of chemokine secretion;GO:1901653//cellular response to peptide;GO:0050729//positive regulation of inflammatory response;GO:0032754//positive regulation of interleukin-5 production;GO:0043124//negative regulation of I-kappaB kinase/NF-kappaB s…	K05171//interleukin 1 receptor-like 1	gi|189095259|ref|NP_001121161.1|//interleukin-1 receptor-like 1 isoform Fit-1M precursor [Rattus norvegicus];gi|564367920|ref|XP_006244801.1|//PREDICTED: interleukin-1 receptor-like 1 isoform X1 [Rattus norvegicus];gi|6981590|ref|NP_037169.1|//interleukin-1 receptor-like 1 isoform Fit-1S precursor [Rattus norvegicus]
361921	4043	35	89	1.35378	1.86809e-06	Up	7.15661e-07	Ect2	GO:0005634//nucleus;GO:0032154//cleavage furrow;GO:0097149//centralspindlin complex;GO:0005923//bicellular tight junction;GO:0005737//cytoplasm;GO:0030496//midbody	GO:0017048//Rho GTPase binding;GO:0004871//signal transducer activity;GO:0042803//protein homodimerization activity;GO:0005089//Rho guanyl-nucleotide exchange factor activity;GO:0005096//GTPase activator activity	GO:0000902//cell morphogenesis;GO:0032467//positive regulation of cytokinesis;GO:0090630//activation of GTPase activity;GO:0045666//positive regulation of neuron differentiation;GO:0032147//activation of protein kinase activity;GO:0051260//protein homooligomerization;GO:0043123//positive regulation of I-kappaB kinase/NF-kappaB signaling;GO:0043065//positive regulation of apoptotic process;GO:0071…	K20704//protein ECT2	gi|403420598|ref|NP_001102017.2|//protein ECT2 [Rattus norvegicus]
102553986	2063	26.55	75.1	1.50743	2.05844e-06	Up	7.9277e-07	LOC102553986	NA	NA	NA	K08526//retinoid X receptor gamma	gi|564381640|ref|XP_006250275.1|//PREDICTED: retinoic acid receptor RXR-gamma-like [Rattus norvegicus]
100909600	1293	0	22.46	5.49662	2.11306e-06	Up	8.14934e-07	LOC100909600	NA	GO:0008081//phosphoric diester hydrolase activity	GO:0006629//lipid metabolic process	NA	gi|564315562|ref|XP_006221473.1|//PREDICTED: PI-PLC X domain-containing protein 1 [Rattus norvegicus]
362510	2518	11	47	2.10249	2.30658e-06	Up	8.93274e-07	Melk	GO:0005634//nucleus;GO:0005938//cell cortex;GO:0005886//plasma membrane	GO:0008289//lipid binding;GO:0004674//protein serine/threonine kinase activity;GO:0004715//non-membrane spanning protein tyrosine kinase activity;GO:0005515//protein binding;GO:0005524//ATP binding;GO:0005509//calcium ion binding	GO:0043065//positive regulation of apoptotic process;GO:0061351//neural precursor cell proliferation;GO:0008631//intrinsic apoptotic signaling pathway in response to oxidative stress;GO:0007049//cell cycle;GO:0018108//peptidyl-tyrosine phosphorylation;GO:0046777//protein autophosphorylation	K08799//maternal embryonic leucine zipper kinase [EC:2.7.11.1]	gi|157821861|ref|NP_001102132.1|//maternal embryonic leucine zipper kinase [Rattus norvegicus] ;gi|564350836|ref|XP_006238144.1|//PREDICTED: maternal embryonic leucine zipper kinase isoform X1 [Rattus norvegicus]
25166	1325	63	130	1.05242	2.38265e-06	Up	9.24519e-07	Casp1	GO:0005634//nucleus;GO:0072557//IPAF inflammasome complex;GO:0043005//neuron projection;GO:0072559//NLRP3 inflammasome complex;GO:0072558//NLRP1 inflammasome complex;GO:0005576//extracellular region;GO:0005739//mitochondrion;GO:0097169//AIM2 inflammasome complex	GO:0097110//scaffold protein binding;GO:0097153//cysteine-type endopeptidase activity involved in apoptotic process	GO:0030324//lung development;GO:0033198//response to ATP;GO:0071260//cellular response to mechanical stimulus;GO:0051882//mitochondrial depolarization;GO:0007494//midgut development;GO:0032496//response to lipopolysaccharide;GO:0009636//response to toxic substance;GO:0071310//cellular response to organic substance;GO:0043065//positive regulation of apoptotic process;GO:0016485//protein processing…	K04394//caspase 4 [EC:3.4.22.57];K01370//caspase 1 [EC:3.4.22.36]	gi|31542341|ref|NP_036894.2|//caspase-1 [Rattus norvegicus]
24599	3793	0	22	5.46676	2.72325e-06	Up	1.06269e-06	Nos2	GO:0012506//vesicle membrane;GO:0005615//extracellular space;GO:0005634//nucleus;GO:0005829//cytosol;GO:0005777//peroxisome;GO:0030863//cortical cytoskeleton;GO:0048471//perinuclear region of cytoplasm	GO:0050660//flavin adenine dinucleotide binding;GO:0004517//nitric-oxide synthase activity;GO:0005102//receptor binding;GO:0019901//protein kinase binding;GO:0051879//Hsp90 protein binding;GO:0050998//nitric-oxide synthase binding;GO:0034617//tetrahydrobiopterin binding;GO:0005516//calmodulin binding;GO:0034618//arginine binding;GO:0020037//heme binding;GO:0042803//protein homodimerization activi…	GO:0006801//superoxide metabolic process;GO:0045859//regulation of protein kinase activity;GO:0035690//cellular response to drug;GO:0051712//positive regulation of killing of cells of other organism;GO:0042127//regulation of cell proliferation;GO:0042177//negative regulation of protein catabolic process;GO:0071222//cellular response to lipopolysaccharide;GO:0007263//nitric oxide mediated signal t…	K13241//nitric-oxide synthase, inducible [EC:1.14.13.39]	gi|148298711|ref|NP_036743.3|//nitric oxide synthase, inducible [Rattus norvegicus]
308990	2269	34.48	87.09	1.34408	2.76431e-06	Up	1.07912e-06	LOC308990	GO:0016021//integral component of membrane	NA	NA	NA	gi|68163457|ref|NP_001020172.1|//transmembrane protein C16orf54 homolog [Rattus norvegicus]
25746	5126	19.19	61.64	1.69084	2.9933e-06	Up	1.173e-06	Il2rb	GO:0009897//external side of plasma membrane;GO:0016021//integral component of membrane	GO:0019976//interleukin-2 binding;GO:0004911//interleukin-2 receptor activity	GO:0030101//natural killer cell activation;GO:0038110//interleukin-2-mediated signaling pathway;GO:0043066//negative regulation of apoptotic process	K05069//interleukin 2 receptor beta	gi|564360935|ref|XP_006242032.1|//PREDICTED: interleukin-2 receptor subunit beta isoform X1 [Rattus norvegicus];gi|6981098|ref|NP_037327.1|//interleukin-2 receptor subunit beta precursor [Rattus norvegicus]
100359656	1581	4	31	2.96153	3.22825e-06	Up	1.27406e-06	LOC100359656	NA	NA	NA	K04275//lysophosphatidic acid receptor 4	gi|149055543|gb|EDM07127.1|//rCG38062 [Rattus norvegicus]
116498	1694	4	31	2.96153	3.22825e-06	Up	1.27406e-06	F2rl3	GO:0016021//integral component of membrane;GO:0005886//plasma membrane	GO:0015057//thrombin-activated receptor activity	GO:0007596//blood coagulation;GO:0051281//positive regulation of release of sequestered calcium ion into cytosol;GO:0070493//thrombin-activated receptor signaling pathway	K04236//coagulation factor II (thrombin) receptor-like 3	gi|17105330|ref|NP_446260.1|//proteinase-activated receptor 4 [Rattus norvegicus]
122772	534	0	21.57	5.43829	3.44696e-06	Up	1.36296e-06	Rps20	GO:0016020//membrane;GO:0031012//extracellular matrix;GO:0070062//extracellular exosome;GO:0005654//nucleoplasm;GO:0022627//cytosolic small ribosomal subunit	GO:0005515//protein binding;GO:0003735//structural constituent of ribosome	GO:0006413//translational initiation;GO:0006614//SRP-dependent cotranslational protein targeting to membrane;GO:0000184//nuclear-transcribed mRNA catabolic process, nonsense-mediated decay;GO:0019083//viral transcription;GO:0006364//rRNA processing	K02969//small subunit ribosomal protein S20e	gi|4506697|ref|NP_001014.1|//40S ribosomal protein S20 isoform 2 [Homo sapiens]
501570	1558	8	40	2.32926	3.47444e-06	Up	1.37532e-06	RGD1565785	NA	NA	NA	NA	gi|157818453|ref|NP_001102788.1|//uncharacterized protein CXorf21 homolog [Rattus norvegicus]
367901	1983	44	101	1.20611	3.5065e-06	Up	1.38876e-06	Btk	GO:0005634//nucleus;GO:0045121//membrane raft;GO:0005829//cytosol;GO:0031234//extrinsic component of cytoplasmic side of plasma membrane;GO:0031410//cytoplasmic vesicle;GO:0042629//mast cell granule;GO:0048471//perinuclear region of cytoplasm	GO:0005547//phosphatidylinositol-3,4,5-trisphosphate binding;GO:0046872//metal ion binding;GO:0004715//non-membrane spanning protein tyrosine kinase activity;GO:0005524//ATP binding;GO:0042802//identical protein binding	GO:0001812//positive regulation of type I hypersensitivity;GO:0034614//cellular response to reactive oxygen species;GO:0038083//peptidyl-tyrosine autophosphorylation;GO:0002553//histamine secretion by mast cell;GO:0006355//regulation of transcription, DNA-templated;GO:0042127//regulation of cell proliferation;GO:0001805//positive regulation of type III hypersensitivity;GO:0006915//apoptotic proce…	K07370//Bruton agammaglobulinemia tyrosine kinase [EC:2.7.10.2]	gi|56119141|ref|NP_001007799.1|//tyrosine-protein kinase BTK [Rattus norvegicus]
290350	2585	62	127	1.04182	3.78973e-06	Up	1.50864e-06	Loxl2	GO:0016020//membrane;GO:0005615//extracellular space;GO:0005654//nucleoplasm;GO:0005694//chromosome;GO:0005604//basement membrane	GO:0003714//transcription corepressor activity;GO:0005044//scavenger receptor activity;GO:0003682//chromatin binding;GO:0005507//copper ion binding;GO:0004720//protein-lysine 6-oxidase activity;GO:0035064//methylated histone binding;GO:0070492//oligosaccharide binding	GO:0045892//negative regulation of transcription, DNA-templated;GO:0043542//endothelial cell migration;GO:0030199//collagen fibril organization;GO:0046688//response to copper ion;GO:0055114//oxidation-reduction process;GO:0001666//response to hypoxia;GO:0016570//histone modification;GO:0032332//positive regulation of chondrocyte differentiation;GO:0006898//receptor-mediated endocytosis;GO:0018277…	K00280//lysyl oxidase-like protein 2/3/4 [EC:1.4.3.-]	gi|201066363|ref|NP_001099517.2|//lysyl oxidase homolog 2 precursor [Rattus norvegicus]
353302	4214	46	103	1.17027	4.82619e-06	Up	1.94759e-06	Kif15	GO:0016020//membrane;GO:0005874//microtubule;GO:0005819//spindle;GO:0005737//cytoplasm;GO:0005871//kinesin complex	GO:0005524//ATP binding;GO:0003777//microtubule motor activity;GO:0008017//microtubule binding;GO:0016887//ATPase activity	GO:0007018//microtubule-based movement	K10400//kinesin family member 15	gi|31745148|ref|NP_853666.1|//kinesin-like protein KIF15 [Rattus norvegicus]
108353410	2484	13	49	1.9216	5.46589e-06	Up	2.2274e-06	LOC108353410	NA	NA	NA	K04257//olfactory receptor;K14401//cleavage and polyadenylation specificity factor subunit 1;K16803//cytoskeleton-associated protein 5;K01495//GTP cyclohydrolase I [EC:3.5.4.16]	gi|821134116|ref|XP_012374087.1|//PREDICTED: endogenous retrovirus group K member 11 Pol protein-like [Dasypus novemcinctus]
498741	2853	58	120	1.05624	5.54357e-06	Up	2.26142e-06	Mboat1	GO:0016021//integral component of membrane	NA	NA	K13517//lysophospholipid acyltransferase 1/2 [EC:2.3.1.51 2.3.1.-]	gi|157819873|ref|NP_001102590.1|//lysophospholipid acyltransferase 1 [Rattus norvegicus]
364018	2680	59.35	121.77	1.04417	5.80604e-06	Up	2.37347e-06	Ncf2	GO:0016020//membrane;GO:0005730//nucleolus;GO:0001669//acrosomal vesicle	GO:0008022//protein C-terminus binding;GO:0048365//Rac GTPase binding;GO:0016175//superoxide-generating NADPH oxidase activity	GO:0042493//response to drug;GO:0043525//positive regulation of neuron apoptotic process;GO:0045777//positive regulation of blood pressure;GO:0014823//response to activity;GO:0032496//response to lipopolysaccharide;GO:0032570//response to progesterone;GO:0032870//cellular response to hormone stimulus;GO:0007568//aging;GO:0009749//response to glucose;GO:0055093//response to hyperoxia;GO:0042554//s…	K08010//neutrophil cytosolic factor 2	gi|155369652|ref|NP_001094454.1|//neutrophil cytosol factor 2 [Rattus norvegicus];gi|564381102|ref|XP_006250075.1|//PREDICTED: neutrophil cytosol factor 2 isoform X2 [Rattus norvegicus];gi|672074500|ref|XP_008767886.1|//PREDICTED: neutrophil cytosol factor 2 isoform X1 [Rattus norvegicus]
64357	2541	7	36.78	2.40083	5.94063e-06	Up	2.43422e-06	Cd200r1	GO:0009897//external side of plasma membrane;GO:0016021//integral component of membrane;GO:0043235//receptor complex	GO:0005515//protein binding;GO:0004872//receptor activity	NA	K06531//poliovirus receptor-related protein 2;K06081//poliovirus receptor-related protein 1	gi|13027398|ref|NP_076443.1|//cell surface glycoprotein CD200 receptor 1 precursor [Rattus norvegicus];gi|564376837|ref|XP_006248409.1|//PREDICTED: cell surface glycoprotein CD200 receptor 1 isoform X2 [Rattus norvegicus];gi|672071195|ref|XP_008766965.1|//PREDICTED: cell surface glycoprotein CD200 receptor 1 isoform X1 [Rattus norvegicus]
296510	2121	9.17	41.26	2.17708	6.15113e-06	Up	2.52508e-06	Sp5	GO:0005634//nucleus	GO:0046872//metal ion binding;GO:0000977//RNA polymerase II regulatory region sequence-specific DNA binding	GO:0071407//cellular response to organic cyclic compound;GO:0006355//regulation of transcription, DNA-templated;GO:0060349//bone morphogenesis;GO:0036342//post-anal tail morphogenesis	K09195//transcription factor Sp5	gi|11967967|ref|NP_071880.1|//transcription factor Sp5 [Mus musculus]
311047	2108	17	56	1.72722	6.25551e-06	Up	2.57128e-06	Cytip	GO:0005654//nucleoplasm;GO:0005938//cell cortex;GO:0005769//early endosome	NA	GO:0030155//regulation of cell adhesion	K04465//nuclear receptor subfamily 4 group A member 1;K08789//microtubule-associated serine/threonine kinase [EC:2.7.11.1]	gi|58865742|ref|NP_001012086.1|//cytohesin-interacting protein [Rattus norvegicus];gi|564340976|ref|XP_006234264.1|//PREDICTED: cytohesin-interacting protein isoform X1 [Rattus norvegicus]
500679	1809	40	93	1.22456	6.69642e-06	Up	2.76756e-06	Rad51b	GO:0033063//Rad51B-Rad51C-Rad51D-XRCC2 complex;GO:0005657//replication fork	GO:0004520//endodeoxyribonuclease activity;GO:0000150//recombinase activity;GO:0003697//single-stranded DNA binding;GO:0005524//ATP binding;GO:0008094//DNA-dependent ATPase activity;GO:0003690//double-stranded DNA binding;GO:0000400//four-way junction DNA binding	GO:0010212//response to ionizing radiation;GO:0061053//somite development;GO:0042148//strand invasion;GO:0007131//reciprocal meiotic recombination;GO:0010971//positive regulation of G2/M transition of mitotic cell cycle;GO:0006312//mitotic recombination;GO:0000707//meiotic DNA recombinase assembly;GO:0001832//blastocyst growth;GO:0008284//positive regulation of cell proliferation	K10869//RAD51-like protein 1	gi|149051555|gb|EDM03728.1|//similar to RAD51-like 1 (predicted), isoform CRA_a [Rattus norvegicus]
360918	318	16	54	1.76222	6.8386e-06	Up	2.83072e-06	Pf4	GO:0005615//extracellular space;GO:0031091//platelet alpha granule;GO:0043234//protein complex	GO:0048248//CXCR3 chemokine receptor binding;GO:0008201//heparin binding;GO:0008009//chemokine activity	GO:0010744//positive regulation of macrophage derived foam cell differentiation;GO:2001240//negative regulation of extrinsic apoptotic signaling pathway in absence of ligand;GO:0045347//negative regulation of MHC class II biosynthetic process;GO:0042127//regulation of cell proliferation;GO:0030168//platelet activation;GO:0032496//response to lipopolysaccharide;GO:0030816//positive regulation of c…	K05407//platelet factor 4	gi|56090531|ref|NP_001007730.1|//platelet factor 4 precursor [Rattus norvegicus]
100361854	403	0	20.16	5.34076	7.45131e-06	Up	3.09791e-06	LOC100361854	GO:0022627//cytosolic small ribosomal subunit	GO:0003729//mRNA binding;GO:0003735//structural constituent of ribosome	GO:0006412//translation	K02976//small subunit ribosomal protein S26e	gi|635040021|ref|XP_007995529.1|//PREDICTED: 40S ribosomal protein S26-like [Chlorocebus sabaeus]
298765	5574	45.93	101.25	1.14774	8.12354e-06	Up	3.39304e-06	Zfp36l2	NA	NA	NA	K18753//butyrate response factor 1	gi|672055271|ref|XP_008762677.1|//PREDICTED: zinc finger protein 36, C3H1 type-like 2 isoform X1 [Rattus norvegicus];gi|79750234|ref|NP_001031703.1|//zinc finger protein 36, C3H1 type-like 2 [Rattus norvegicus]
297584	790	0	20	5.32926	8.14318e-06	Up	3.40212e-06	Clec4a2	GO:0016021//integral component of membrane	GO:0097367//carbohydrate derivative binding	GO:0006955//immune response	K10057//C-type lectin domain family 4 member A	gi|149049520|gb|EDM01974.1|//rCG29675, partial [Rattus norvegicus];gi|54312086|ref|NP_001005880.1|//C-type lectin domain family 4, member A2 [Rattus norvegicus]
307805	1694	21	62.22	1.57432	8.36801e-06	Up	3.49784e-06	Cenpt	GO:0005634//nucleus;GO:0000777//condensed chromosome kinetochore	GO:0003677//DNA binding;GO:0046982//protein heterodimerization activity	GO:0007059//chromosome segregation;GO:0051301//cell division;GO:0051382//kinetochore assembly	K11512//centromere protein T	gi|66730427|ref|NP_001019428.1|//centromere protein T [Rattus norvegicus];gi|564395528|ref|XP_006255556.1|//PREDICTED: centromere protein T isoform X1 [Rattus norvegicus];gi|564395530|ref|XP_006255557.1|//PREDICTED: centromere protein T isoform X2 [Rattus norvegicus]
295538	2500	2	24	3.59229	8.55525e-06	Up	3.57977e-06	Depdc1	GO:0005654//nucleoplasm;GO:0017053//transcriptional repressor complex	GO:0005096//GTPase activator activity	GO:0045892//negative regulation of transcription, DNA-templated;GO:0035556//intracellular signal transduction	K20631//Rho GTPase-activating protein 6;K20632//deleted in liver cancer protein	gi|762205487|ref|NP_001292134.1|//DEP domain-containing protein 1A [Rattus norvegicus];gi|149026338|gb|EDL82581.1|//rCG28484, isoform CRA_b [Rattus norvegicus]
364420	2107	18	57	1.6703	8.59149e-06	Up	3.59859e-06	Tnfrsf10b	NA	NA	NA	K04722//tumor necrosis factor receptor superfamily member 10	gi|157820147|ref|NP_001102343.1|//tumor necrosis factor receptor superfamily, member 10b precursor [Rattus norvegicus]
688285	3085	36	86	1.26367	9.12251e-06	Up	3.83666e-06	Tmem235	GO:0016324//apical plasma membrane;GO:0016021//integral component of membrane;GO:0005737//cytoplasm	NA	NA	K04867//voltage-dependent calcium channel gamma-2;K04868//voltage-dependent calcium channel gamma-3;K04872//voltage-dependent calcium channel gamma-7	gi|564313777|ref|XP_006221012.1|//PREDICTED: transmembrane protein 235 [Rattus norvegicus]
304485	1036	47.78	103.45	1.12179	9.54764e-06	Up	4.02364e-06	Hvcn1	GO:0005887//integral component of plasma membrane	GO:0030171//voltage-gated proton channel activity	GO:0071294//cellular response to zinc ion;GO:0034765//regulation of ion transmembrane transport;GO:0071467//cellular response to pH;GO:0015992//proton transport	K18079//PTEN homologous phosphatase;K04843//voltage-gated sodium channel type XI alpha	gi|564315319|ref|XP_006221413.1|//PREDICTED: voltage-gated hydrogen channel 1 isoform X2 [Rattus norvegicus];gi|564315317|ref|XP_006221412.1|//PREDICTED: voltage-gated hydrogen channel 1 isoform X1 [Rattus norvegicus]
100363472	1812	0	19.38	5.28383	1.14775e-05	Up	4.89574e-06	LOC100363472	GO:0005634//nucleus;GO:0035032//phosphatidylinositol 3-kinase complex, class III;GO:0031410//cytoplasmic vesicle;GO:0005737//cytoplasm;GO:0005776//autophagosome	NA	GO:2000327//positive regulation of ligand-dependent nuclear receptor transcription coactivator activity;GO:0034976//response to endoplasmic reticulum stress;GO:0010506//regulation of autophagy;GO:0043550//regulation of lipid kinase activity;GO:0045893//positive regulation of transcription, DNA-templated	K21246//nuclear receptor-binding factor 2	gi|672027665|ref|XP_008762770.1|//PREDICTED: nuclear receptor-binding factor 2-like isoform X2 [Rattus norvegicus];gi|293353013|ref|XP_002728120.1|//PREDICTED: nuclear receptor-binding factor 2-like isoform X1 [Rattus norvegicus]
688276	2643	46	100	1.12763	1.24361e-05	Up	5.32348e-06	Tmc8	GO:0070062//extracellular exosome;GO:0005615//extracellular space;GO:0005783//endoplasmic reticulum;GO:0031965//nuclear membrane;GO:0005794//Golgi apparatus;GO:0016021//integral component of membrane	GO:0005102//receptor binding	GO:0001558//regulation of cell growth;GO:1902041//regulation of extrinsic apoptotic signaling pathway via death domain receptors;GO:0032091//negative regulation of protein binding;GO:0032460//negative regulation of protein oligomerization;GO:0055069//zinc ion homeostasis	K10877//DNA repair and recombination protein RAD54B [EC:3.6.4.-]	gi|187282138|ref|NP_001119773.1|//transmembrane channel-like protein 8 [Rattus norvegicus];gi|564375442|ref|XP_006247880.1|//PREDICTED: transmembrane channel-like protein 8 isoform X2 [Rattus norvegicus];gi|564375444|ref|XP_006247881.1|//PREDICTED: transmembrane channel-like protein 8 isoform X3 [Rattus norvegicus]
293874	9325	44	97	1.14781	1.26686e-05	Up	5.43792e-06	Trpm6	GO:0016324//apical plasma membrane;GO:0031526//brush border membrane;GO:0016021//integral component of membrane	GO:0004674//protein serine/threonine kinase activity;GO:0005524//ATP binding;GO:0005261//cation channel activity	GO:0098655//cation transmembrane transport;GO:0006468//protein phosphorylation;GO:0051262//protein tetramerization;GO:0030001//metal ion transport;GO:0009636//response to toxic substance	K04981//transient receptor potential cation channel subfamily M member 6 [EC:2.7.11.1]	gi|672039947|ref|XP_008758516.1|//PREDICTED: transient receptor potential cation channel subfamily M member 6 isoform X7 [Rattus norvegicus]
298850	1721	18	56	1.64476	1.29513e-05	Up	5.56341e-06	Cenpa	GO:0000939//condensed chromosome inner kinetochore;GO:0000778//condensed nuclear chromosome kinetochore;GO:0000786//nucleosome	GO:0003677//DNA binding;GO:0046982//protein heterodimerization activity	GO:0000132//establishment of mitotic spindle orientation;GO:0071459//protein localization to chromosome, centromeric region;GO:0051382//kinetochore assembly	K11495//histone H3-like centromeric protein A	gi|157821871|ref|NP_001100181.1|//histone H3-like centromeric protein A [Rattus norvegicus]
102548633	2365	40.86	92.17	1.18094	1.34336e-05	Up	5.77925e-06	LOC102548633	NA	NA	NA	K09228//KRAB domain-containing zinc finger protein	gi|672051758|ref|XP_008761701.1|//PREDICTED: zinc finger protein 431-like isoform X1 [Rattus norvegicus]
64193	1001	29	74	1.3588	1.35206e-05	Up	5.8181e-06	Pttg1	GO:0005634//nucleus;GO:0005737//cytoplasm	GO:0043022//ribosome binding;GO:0031072//heat shock protein binding;GO:0017124//SH3 domain binding;GO:0004869//cysteine-type endopeptidase inhibitor activity	GO:0001558//regulation of cell growth;GO:0006281//DNA repair;GO:0010951//negative regulation of endopeptidase activity;GO:0006355//regulation of transcription, DNA-templated;GO:0045143//homologous chromosome segregation;GO:0051301//cell division;GO:0007064//mitotic sister chromatid cohesion;GO:0008285//negative regulation of cell proliferation	K06635//securin	gi|11761541|ref|NP_071786.1|//securin [Rattus norvegicus]
25610	1297	0	19	5.25526	1.41929e-05	Up	6.1241e-06	Csf3	GO:0005615//extracellular space	GO:0008083//growth factor activity;GO:0005125//cytokine activity;GO:0019899//enzyme binding;GO:0005130//granulocyte colony-stimulating factor receptor binding	GO:0050731//positive regulation of peptidyl-tyrosine phosphorylation;GO:1901215//negative regulation of neuron death;GO:0051897//positive regulation of protein kinase B signaling;GO:0014068//positive regulation of phosphatidylinositol 3-kinase signaling;GO:0045639//positive regulation of myeloid cell differentiation;GO:0032092//positive regulation of protein binding;GO:0045944//positive regulatio…	K05423//granulocyte colony-stimulating factor	gi|149054126|gb|EDM05943.1|//colony stimulating factor 3 (granulocyte) [Rattus norvegicus]
100912262	4282	0	18.87	5.24535	1.5234e-05	Up	6.61248e-06	LOC100912262	NA	NA	NA	K03121//transcription initiation factor TFII-I	gi|564379082|ref|XP_006249286.1|//PREDICTED: general transcription factor II-I repeat domain-containing protein 1 isoform X3 [Rattus norvegicus];gi|564379086|ref|XP_006249288.1|//PREDICTED: general transcription factor II-I repeat domain-containing protein 1 isoform X5 [Rattus norvegicus];gi|564379080|ref|XP_006249285.1|//PREDICTED: general transcription factor II-I repeat domain-containing prote…
102553785	1825	0	18.86	5.24459	1.53091e-05	Up	6.65164e-06	LOC102553785	NA	NA	NA	NA	gi|672032419|ref|XP_008756680.1|//PREDICTED: uncharacterized protein CXorf49 homolog [Rattus norvegicus]
81752	1360	28	72	1.3699	1.56655e-05	Up	6.82494e-06	Ptger2	GO:0005887//integral component of plasma membrane	GO:0004957//prostaglandin E receptor activity	GO:0042127//regulation of cell proliferation;GO:0032496//response to lipopolysaccharide;GO:0032570//response to progesterone;GO:0006954//inflammatory response;GO:0071380//cellular response to prostaglandin E stimulus;GO:0007204//positive regulation of cytosolic calcium ion concentration;GO:0007189//adenylate cyclase-activating G-protein coupled receptor signaling pathway;GO:0001501//skeletal syst…	K04259//prostaglandin E receptor 2	gi|13592031|ref|NP_112350.1|//prostaglandin E2 receptor EP2 subtype [Rattus norvegicus]
102551539	1911	15.07	50.28	1.74564	1.63905e-05	Up	7.15837e-06	LOC102551539	GO:0005622//intracellular	GO:0046872//metal ion binding;GO:0003676//nucleic acid binding	GO:0006355//regulation of transcription, DNA-templated	K09228//KRAB domain-containing zinc finger protein	gi|213385268|ref|NP_001132959.1|//zinc finger protein LOC100125368 [Rattus norvegicus]
294251	747	2	22.8	3.51829	1.69742e-05	Up	7.42599e-06	Ncr3	GO:0005887//integral component of plasma membrane;GO:0005913//cell-cell adherens junction	GO:0050839//cell adhesion molecule binding;GO:0004872//receptor activity;GO:0005102//receptor binding;GO:0042803//protein homodimerization activity	GO:0060370//susceptibility to T cell mediated cytotoxicity;GO:0002860//positive regulation of natural killer cell mediated cytotoxicity directed against tumor cell target;GO:0007156//homophilic cell adhesion via plasma membrane adhesion molecules;GO:0008037//cell recognition;GO:0007157//heterophilic cell-cell adhesion via plasma membrane cell adhesion molecules;GO:0042271//susceptibility to natur…	K06743//natural cytotoxicity triggering receptor 3	gi|260166676|ref|NP_861543.2|//natural cytotoxicity triggering receptor 3 precursor [Rattus norvegicus];gi|564396930|ref|XP_006256116.1|//PREDICTED: natural cytotoxicity triggering receptor 3 isoform X1 [Rattus norvegicus]
85483	5004	15	50	1.7443	1.75255e-05	Up	7.67658e-06	Ciita	GO:0009986//cell surface;GO:0016605//PML body	GO:0005524//ATP binding;GO:0008022//protein C-terminus binding;GO:0033613//activating transcription factor binding;GO:0044212//transcription regulatory region DNA binding;GO:0032403//protein complex binding	GO:0071257//cellular response to electrical stimulus;GO:0071360//cellular response to exogenous dsRNA;GO:0045345//positive regulation of MHC class I biosynthetic process;GO:0006954//inflammatory response;GO:0007568//aging;GO:0000122//negative regulation of transcription from RNA polymerase II promoter;GO:0071346//cellular response to interferon-gamma;GO:0046677//response to antibiotic;GO:0045944/…	K08060//class II, major histocompatibility complex, transactivator	gi|399154121|ref|NP_001257732.1|//MHC class II transactivator isoform 2 [Rattus norvegicus];gi|399154119|ref|NP_445981.2|//MHC class II transactivator isoform 1 [Rattus norvegicus]
246097	2554	36	84	1.22972	1.78639e-05	Up	7.83819e-06	Fas	GO:0070062//extracellular exosome;GO:0005615//extracellular space;GO:0005634//nucleus;GO:0009897//external side of plasma membrane;GO:0016324//apical plasma membrane;GO:0031265//CD95 death-inducing signaling complex;GO:0097440//apical dendrite;GO:0043025//neuronal cell body;GO:0048471//perinuclear region of cytoplasm;GO:0030141//secretory granule;GO:0005887//integral component of plasma membrane;…	GO:0002020//protease binding;GO:0042802//identical protein binding;GO:0019900//kinase binding;GO:0005031//tumor necrosis factor-activated receptor activity;GO:0032403//protein complex binding	GO:0060135//maternal process involved in female pregnancy;GO:0071260//cellular response to mechanical stimulus;GO:0097421//liver regeneration;GO:0008625//extrinsic apoptotic signaling pathway via death domain receptors;GO:0042127//regulation of cell proliferation;GO:0071464//cellular response to hydrostatic pressure;GO:0043009//chordate embryonic development;GO:0045060//negative thymic T cell sel…	K04390//tumor necrosis factor receptor superfamily member 6	gi|59624977|ref|NP_631933.2|//tumor necrosis factor receptor superfamily member 6 precursor [Rattus norvegicus]
690948	2108	2.31	23.53	3.35587	1.81228e-05	Up	7.96733e-06	LOC690948	NA	NA	NA	K06512//leukocyte immunoglobulin-like receptor	gi|109458033|ref|XP_001076276.1|//PREDICTED: leukocyte immunoglobulin-like receptor subfamily B member 3 isoform X3 [Rattus norvegicus];gi|564325683|ref|XP_006228102.1|//PREDICTED: leukocyte immunoglobulin-like receptor subfamily B member 3 isoform X4 [Rattus norvegicus];gi|564325689|ref|XP_006228105.1|//PREDICTED: leukocyte immunoglobulin-like receptor subfamily B member 3 isoform X6 [Rattus nor…
305984	3647	18	55	1.61877	1.93874e-05	Up	8.56893e-06	Cdca2	GO:0005654//nucleoplasm;GO:0005694//chromosome;GO:0005737//cytoplasm	NA	GO:0007059//chromosome segregation;GO:0051301//cell division;GO:0035307//positive regulation of protein dephosphorylation	K17590//cell division cycle-associated protein 2	gi|157821957|ref|NP_001100743.1|//cell division cycle-associated protein 2 [Rattus norvegicus];gi|564386512|ref|XP_006252179.1|//PREDICTED: cell division cycle-associated protein 2 isoform X1 [Rattus norvegicus];gi|564386518|ref|XP_006252182.1|//PREDICTED: cell division cycle-associated protein 2 isoform X2 [Rattus norvegicus];gi|564386520|ref|XP_006252183.1|//PREDICTED: cell division cycle-assoc…
312331	2389	47	100	1.0966	1.93982e-05	Up	8.57733e-06	Nfe2l3	GO:0005634//nucleus;GO:0005737//cytoplasm	GO:0000978//RNA polymerase II core promoter proximal region sequence-specific DNA binding;GO:0001078//transcriptional repressor activity, RNA polymerase II core promoter proximal region sequence-specific binding	GO:0000122//negative regulation of transcription from RNA polymerase II promoter;GO:0045893//positive regulation of transcription, DNA-templated	K09040//nuclear factor erythroid 2-related factor 1/3	gi|758818546|ref|NP_001291976.1|//nuclear factor erythroid 2-related factor 3 precursor [Rattus norvegicus]
100910934	3417	0	18.43	5.21132	1.93982e-05	Up	8.57786e-06	LOC100910934	GO:0016020//membrane	GO:0005525//GTP binding	NA	K17072//interferon gamma inducible protein 47	gi|564393569|ref|XP_003751840.2|//PREDICTED: interferon-inducible GTPase 1-like [Rattus norvegicus]
690930	2286	8.4	37.25	2.15611	1.98871e-05	Up	8.80514e-06	Ms4a6c	NA	NA	NA	K08090//membrane-spanning 4-domains, subfamily A, member 2;K19928//zona pellucida sperm-binding protein 3	gi|672039902|ref|XP_008758504.1|//PREDICTED: membrane-spanning 4-domains subfamily A member 6C-like isoform X5 [Rattus norvegicus]
685161	731	39	88	1.18136	2.10254e-05	Up	9.34468e-06	Eppin	GO:0005615//extracellular space;GO:0009986//cell surface;GO:0043234//protein complex;GO:0001669//acrosomal vesicle	GO:0004867//serine-type endopeptidase inhibitor activity	GO:0090281//negative regulation of calcium ion import;GO:0010951//negative regulation of endopeptidase activity;GO:0042742//defense response to bacterium;GO:1901318//negative regulation of flagellated sperm motility;GO:0051259//protein oligomerization	K12864//beta-catenin-like protein 1;K02599//Notch 1;K03909//tissue factor pathway inhibitor	gi|157822521|ref|NP_001102927.1|//eppin precursor [Rattus norvegicus]
170897	2369	38	86	1.18567	2.47813e-05	Up	1.1136e-05	Sphk1	GO:0030424//axon;GO:0005634//nucleus;GO:0005829//cytosol;GO:0008021//synaptic vesicle;GO:0005886//plasma membrane	GO:0000287//magnesium ion binding;GO:0003677//DNA binding;GO:0005524//ATP binding;GO:0017050//D-erythro-sphingosine kinase activity;GO:0005516//calmodulin binding;GO:0008481//sphinganine kinase activity;GO:0038036//sphingosine-1-phosphate receptor activity;GO:0051721//protein phosphatase 2A binding	GO:0019371//cyclooxygenase pathway;GO:0033198//response to ATP;GO:0009267//cellular response to starvation;GO:0030335//positive regulation of cell migration;GO:0032026//response to magnesium ion;GO:0030307//positive regulation of cell growth;GO:0007420//brain development;GO:0010803//regulation of tumor necrosis factor-mediated signaling pathway;GO:0032570//response to progesterone;GO:0032651//reg…	K04718//sphingosine kinase [EC:2.7.1.91]	gi|564375372|ref|XP_006247849.1|//PREDICTED: sphingosine kinase 1 isoform X2 [Rattus norvegicus];gi|399154142|ref|NP_001257740.1|//sphingosine kinase 1 isoform a [Rattus norvegicus]
689949	4014	36	83	1.21245	2.47999e-05	Up	1.11497e-05	Zfp185	GO:0005925//focal adhesion;GO:0015629//actin cytoskeleton;GO:0005737//cytoplasm;GO:0005886//plasma membrane	GO:0008270//zinc ion binding	NA	K06084//F-box protein 20	gi|564297914|ref|XP_006223440.1|//PREDICTED: zinc finger protein 185-like isoform X5 [Rattus norvegicus];gi|564297910|ref|XP_006223438.1|//PREDICTED: zinc finger protein 185-like isoform X4 [Rattus norvegicus]
296257	1140	2	22	3.46676	2.67516e-05	Up	1.20759e-05	Cst7	NA	NA	NA	K13903//cystatin-F	gi|157820635|ref|NP_001099993.1|//cystatin-F precursor [Rattus norvegicus] ;gi|672047411|ref|XP_008760528.1|//PREDICTED: cystatin-F isoform X2 [Rattus norvegicus];gi|672047409|ref|XP_008760527.1|//PREDICTED: cystatin-F isoform X1 [Rattus norvegicus];gi|564343533|ref|XP_006235275.1|//PREDICTED: cystatin-F isoform X3 [Rattus norvegicus]
102552104	1873	0	17.79	5.16033	2.77217e-05	Up	1.25435e-05	LOC102552104	NA	NA	NA	K04257//olfactory receptor;K10279//F-box and leucine-rich repeat protein 13	gi|672070806|ref|XP_006248075.2|//PREDICTED: MLV-related proviral Env polyprotein-like [Rattus norvegicus]
84475	1678	4	27	2.76222	2.81578e-05	Up	1.27468e-05	Cxcr3	GO:0009897//external side of plasma membrane;GO:0005622//intracellular;GO:0016021//integral component of membrane	GO:0019958//C-X-C chemokine binding;GO:0016494//C-X-C chemokine receptor activity	GO:0030816//positive regulation of cAMP metabolic process;GO:0010818//T cell chemotaxis;GO:0071954//chemokine (C-C motif) ligand 11 production;GO:1900119//positive regulation of execution phase of apoptosis;GO:0045766//positive regulation of angiogenesis;GO:0043950//positive regulation of cAMP-mediated signaling;GO:0001937//negative regulation of endothelial cell proliferation;GO:0007186//G-prote…	K04188//C-X-C chemokine receptor type 3	gi|16758152|ref|NP_445867.1|//C-X-C chemokine receptor type 3 [Rattus norvegicus]
682408	2641	41.86	91	1.12763	3.10544e-05	Up	1.41213e-05	Cdsn	NA	NA	NA	NA	gi|564396863|ref|XP_003751976.2|//PREDICTED: corneodesmosin isoform X2 [Rattus norvegicus]
363328	3172	49.09	101.37	1.05346	3.17418e-05	Up	1.44663e-05	Ticam1	GO:0031410//cytoplasmic vesicle;GO:0097342//ripoptosome	GO:0004871//signal transducer activity;GO:0019901//protein kinase binding	GO:0032755//positive regulation of interleukin-6 production;GO:0097190//apoptotic signaling pathway;GO:0043330//response to exogenous dsRNA;GO:0032092//positive regulation of protein binding;GO:0030890//positive regulation of B cell proliferation;GO:0032760//positive regulation of tumor necrosis factor production;GO:0032816//positive regulation of natural killer cell activation;GO:0043496//regula…	K05842//toll-like receptor adapter molecule 1	gi|672023596|ref|XP_008756139.1|//PREDICTED: LOW QUALITY PROTEIN: TIR domain-containing adapter molecule 1 [Rattus norvegicus]
100910940	1619	51	104	1.03535	3.25565e-05	Up	1.48705e-05	Evi2b	GO:0016021//integral component of membrane	NA	NA	K16854//ecotropic viral integration site 2B protein	gi|407228403|ref|NP_001258411.1|//protein EVI2B precursor [Rattus norvegicus]
499588	1709	47	98	1.06745	3.54952e-05	Up	1.63154e-05	Gpr160	GO:0016021//integral component of membrane;GO:0005886//plasma membrane;GO:0043235//receptor complex	GO:0004930//G-protein coupled receptor activity	GO:0007186//G-protein coupled receptor signaling pathway	K08438//G protein-coupled receptor 160	gi|68341997|ref|NP_001020318.1|//probable G-protein coupled receptor 160 [Rattus norvegicus]
289235	1125	6	31	2.37657	3.68242e-05	Up	1.695e-05	Slamf9	GO:0016021//integral component of membrane	NA	NA	K06570//lymphocyte antigen 9	gi|157787012|ref|NP_001099441.1|//SLAM family member 9 precursor [Rattus norvegicus]
497761	1168	3	24	3.00733	3.81327e-05	Up	1.75767e-05	Cd2	GO:0005654//nucleoplasm;GO:0031965//nuclear membrane;GO:0009897//external side of plasma membrane;GO:0000785//chromatin;GO:0097129//cyclin D2-CDK4 complex;GO:0005730//nucleolus;GO:0045121//membrane raft;GO:0005911//cell-cell junction;GO:0005829//cytosol;GO:0005576//extracellular region;GO:0016021//integral component of membrane;GO:0009898//cytoplasmic side of plasma membrane;GO:0046658//anchored …	GO:0030971//receptor tyrosine kinase binding;GO:0043621//protein self-association;GO:0003823//antigen binding;GO:0042803//protein homodimerization activity	GO:0042110//T cell activation;GO:1902715//positive regulation of interferon-gamma secretion;GO:0045737//positive regulation of cyclin-dependent protein serine/threonine kinase activity;GO:0032760//positive regulation of tumor necrosis factor production;GO:2000484//positive regulation of interleukin-8 secretion;GO:0051301//cell division;GO:0034113//heterotypic cell-cell adhesion;GO:0000082//G1/S t…	K06449//T-cell surface glycoprotein CD2	gi|6978627|ref|NP_036962.1|//T-cell surface antigen CD2 precursor [Rattus norvegicus]
294252	2634	3	24	3.00733	3.81327e-05	Up	1.75767e-05	Msh5	GO:0044297//cell body;GO:0072562//blood microparticle;GO:0005829//cytosol;GO:0008180//COP9 signalosome;GO:0032300//mismatch repair complex;GO:0000795//synaptonemal complex;GO:0002199//zona pellucida receptor complex	GO:0003684//damaged DNA binding;GO:0005524//ATP binding;GO:0031072//heat shock protein binding;GO:0051082//unfolded protein binding;GO:0030983//mismatched DNA binding;GO:0031625//ubiquitin protein ligase binding	GO:0030154//cell differentiation;GO:1903955//positive regulation of protein targeting to mitochondrion;GO:0007283//spermatogenesis;GO:0007292//female gamete generation;GO:0007339//binding of sperm to zona pellucida;GO:0000710//meiotic mismatch repair;GO:0007275//multicellular organism development;GO:0051026//chiasma assembly;GO:0042026//protein refolding	K08741//DNA mismatch repair protein MSH5	gi|260099641|ref|NP_997701.2|//mutS protein homolog 5 [Rattus norvegicus];gi|81891999|sp|Q6MG62.1|MSH5_RAT//RecName: Full=MutS protein homolog 5
297596	1772	7	33	2.24437	3.89655e-05	Up	1.79857e-05	Lag3	GO:0009897//external side of plasma membrane;GO:0016021//integral component of membrane	GO:0042289//MHC class II protein binding;GO:0004888//transmembrane signaling receptor activity	GO:0007166//cell surface receptor signaling pathway;GO:0045954//positive regulation of natural killer cell mediated cytotoxicity;GO:0050868//negative regulation of T cell activation;GO:0045085//negative regulation of interleukin-2 biosynthetic process	K06565//lymphocyte-activation gene 3 protein	gi|61889117|ref|NP_997678.2|//lymphocyte activation gene 3 protein precursor [Rattus norvegicus];gi|672051027|ref|XP_008761505.1|//PREDICTED: lymphocyte activation gene 3 protein isoform X2 [Rattus norvegicus]
293676	1272	9	37	2.04686	3.9458e-05	Up	1.82257e-05	Ctsw	GO:0016020//membrane;GO:0005615//extracellular space;GO:0005764//lysosome	GO:0004197//cysteine-type endopeptidase activity	GO:0051603//proteolysis involved in cellular protein catabolic process;GO:0006955//immune response	K08569//cathepsin W [EC:3.4.22.-]	gi|66730453|ref|NP_001019413.1|//cathepsin W precursor [Rattus norvegicus]
84387	630	15	48	1.6854	4.05393e-05	Up	1.87685e-05	Pglyrp1	GO:0070062//extracellular exosome;GO:0005615//extracellular space;GO:0005737//cytoplasm	GO:0005125//cytokine activity;GO:0008745//N-acetylmuramoyl-L-alanine amidase activity;GO:0008270//zinc ion binding;GO:0042834//peptidoglycan binding;GO:0016019//peptidoglycan receptor activity	GO:0032827//negative regulation of natural killer cell differentiation involved in immune response;GO:0044117//growth of symbiont in host;GO:0009253//peptidoglycan catabolic process;GO:0050728//negative regulation of inflammatory response;GO:0006915//apoptotic process;GO:0045187//regulation of circadian sleep/wake cycle, sleep;GO:0016045//detection of bacterium;GO:0002221//pattern recognition rec…	K01446//peptidoglycan recognition protein	gi|16758104|ref|NP_445825.1|//peptidoglycan recognition protein 1 precursor [Rattus norvegicus]
685580	3831	0	17	5.09479	4.33188e-05	Up	2.01017e-05	Prr33	NA	NA	NA	NA	gi|109459666|ref|XP_001064406.1|//PREDICTED: proline-rich protein 33 [Rattus norvegicus]
103690980	725	30.66	73.13	1.26144	4.50763e-05	Up	2.09559e-05	LOC103690980	GO:0005622//intracellular	GO:0005515//protein binding	GO:0048812//neuron projection morphogenesis;GO:0014065//phosphatidylinositol 3-kinase signaling	NA	gi|672034542|ref|XP_008757018.1|//PREDICTED: neuronal tyrosine-phosphorylated phosphoinositide-3-kinase adapter 1-like isoform X1 [Rattus norvegicus];gi|672034544|ref|XP_008757019.1|//PREDICTED: neuronal tyrosine-phosphorylated phosphoinositide-3-kinase adapter 1-like isoform X2 [Rattus norvegicus]
313891	4936	30	72	1.27037	4.69501e-05	Up	2.18823e-05	RGD1304963	GO:0001917//photoreceptor inner segment;GO:0001750//photoreceptor outer segment	NA	GO:0035845//photoreceptor cell outer segment organization;GO:0050908//detection of light stimulus involved in visual perception;GO:1903546//protein localization to photoreceptor outer segment	K04622//G protein-coupled receptor family C group 6 member A	gi|564306826|ref|XP_006225764.1|//PREDICTED: uncharacterized protein C2orf71 homolog isoform X1 [Rattus norvegicus];gi|564306828|ref|XP_006225765.1|//PREDICTED: uncharacterized protein C2orf71 homolog isoform X2 [Rattus norvegicus]
498757	1747	4	26	2.70777	4.82661e-05	Up	2.25318e-05	Aoah	GO:0005576//extracellular region	GO:0050528//acyloxyacyl hydrolase activity	GO:0008653//lipopolysaccharide metabolic process;GO:0050728//negative regulation of inflammatory response	K01065//acyloxyacyl hydrolase [EC:3.1.1.77]	gi|300794357|ref|NP_001178869.1|//acyloxyacyl hydrolase precursor [Rattus norvegicus]
684771	1910	20	56	1.49276	4.94204e-05	Up	2.31024e-05	Cdca5	GO:0005654//nucleoplasm;GO:0000790//nuclear chromatin;GO:0005737//cytoplasm;GO:0005886//plasma membrane;GO:0008278//cohesin complex	GO:0003682//chromatin binding	GO:0006302//double-strand break repair;GO:0007080//mitotic metaphase plate congression;GO:0071922//regulation of cohesin loading;GO:0000082//G1/S transition of mitotic cell cycle;GO:0007064//mitotic sister chromatid cohesion;GO:0007076//mitotic chromosome condensation;GO:0031536//positive regulation of exit from mitosis	K17390//sororin	gi|169790785|ref|NP_001108514.2|//sororin [Rattus norvegicus];gi|672039504|ref|XP_008758398.1|//PREDICTED: sororin isoform X1 [Rattus norvegicus];gi|672039506|ref|XP_008758399.1|//PREDICTED: sororin isoform X2 [Rattus norvegicus]
498167	2317	0	16.74	5.07256	5.01838e-05	Up	2.34916e-05	RGD1566138	NA	GO:0008270//zinc ion binding	NA	K10362//myosin XVIII;K11424//histone-lysine N-methyltransferase NSD2 [EC:2.1.1.43]	gi|672072732|ref|XP_008767381.1|//PREDICTED: LOW QUALITY PROTEIN: zinc finger CW-type PWWP domain protein 1 [Rattus norvegicus]
689377	1478	37	82	1.15543	5.58611e-05	Up	2.63405e-05	Rab20	GO:0016020//membrane;GO:0045335//phagocytic vesicle;GO:0005794//Golgi apparatus	GO:0005525//GTP binding	GO:0090385//phagosome-lysosome fusion;GO:2000785//regulation of autophagosome assembly;GO:0007264//small GTPase mediated signal transduction;GO:0090383//phagosome acidification;GO:0015031//protein transport	K07911//Ras-related protein Rab-20	gi|157817512|ref|NP_001103005.1|//ras-related protein Rab-20 [Rattus norvegicus]
307126	3945	28	68	1.28744	6.44047e-05	Up	3.06933e-05	Mcm10	GO:0005730//nucleolus;GO:0031298//replication fork protection complex;GO:0005737//cytoplasm	GO:0003688//DNA replication origin binding;GO:0003697//single-stranded DNA binding;GO:0046872//metal ion binding;GO:0042802//identical protein binding;GO:0019899//enzyme binding	GO:0008283//cell proliferation;GO:0006270//DNA replication initiation;GO:0006974//cellular response to DNA damage stimulus	K10736//minichromosome maintenance protein 10	gi|157819197|ref|NP_001100836.1|//protein MCM10 homolog [Rattus norvegicus]
100360841	371	4.17	25.84	2.63882	6.47209e-05	Up	3.08578e-05	LOC100360841	GO:0022625//cytosolic large ribosomal subunit	GO:0046872//metal ion binding;GO:0003735//structural constituent of ribosome;GO:0019838//growth factor binding;GO:0019843//rRNA binding	GO:0006413//translational initiation;GO:0006614//SRP-dependent cotranslational protein targeting to membrane;GO:0000184//nuclear-transcribed mRNA catabolic process, nonsense-mediated decay;GO:0019083//viral transcription;GO:0006364//rRNA processing	K02922//large subunit ribosomal protein L37e	gi|375073649|gb|AFA34383.1|//ribosomal protein L37 [Ostrea edulis]
365542	992	14	45	1.69183	6.80835e-05	Up	3.26214e-05	RT1-DOb	GO:0005765//lysosomal membrane;GO:0070062//extracellular exosome;GO:0009986//cell surface;GO:0042613//MHC class II protein complex;GO:0016021//integral component of membrane;GO:0031902//late endosome membrane	GO:0042605//peptide antigen binding;GO:0023026//MHC class II protein complex binding	GO:0050890//cognition;GO:0002503//peptide antigen assembly with MHC class II protein complex;GO:0006955//immune response;GO:0002506//polysaccharide assembly with MHC class II protein complex;GO:0002587//negative regulation of antigen processing and presentation of peptide antigen via MHC class II	K06752//major histocompatibility complex, class II	gi|57012350|ref|NP_001008846.1|//RT1 class II, DO beta [Rattus norvegicus];gi|542130268|gb|AGV39027.1|//RT1-DOb isoform 1 [Rattus norvegicus]
103692939	740	13.43	43.78	1.71214	7.43667e-05	Up	3.59186e-05	LOC103692939	GO:0005622//intracellular	GO:0046872//metal ion binding;GO:0003700//transcription factor activity, sequence-specific DNA binding;GO:0003676//nucleic acid binding	GO:0006355//regulation of transcription, DNA-templated	K09228//KRAB domain-containing zinc finger protein	gi|564360558|ref|XP_006241878.1|//PREDICTED: zinc finger protein 707 isoform X2 [Rattus norvegicus]
312312	1248	37	81	1.13773	7.62632e-05	Up	3.69244e-05	Gimap1	GO:0005783//endoplasmic reticulum;GO:0005794//Golgi apparatus;GO:0016021//integral component of membrane	GO:0005525//GTP binding	GO:0030183//B cell differentiation;GO:0030217//T cell differentiation	K09228//KRAB domain-containing zinc finger protein;K15261//poly [ADP-ribose] polymerase 10/14/15 [EC:2.4.2.30]	gi|77817745|ref|NP_001030021.1|//GTPase, IMAP family member 1 [Rattus norvegicus]
362540	3199	48.02	96.83	1.01915	7.66057e-05	Up	3.70984e-05	Hacd4	GO:0005783//endoplasmic reticulum;GO:0016021//integral component of membrane	GO:0018812//3-hydroxyacyl-CoA dehydratase activity;GO:0102345//3-hydroxy-lignoceroyl-CoA dehydratase activity;GO:0019899//enzyme binding;GO:0102344//3-hydroxy-behenoyl-CoA dehydratase activity	GO:0030497//fatty acid elongation;GO:0042761//very long-chain fatty acid biosynthetic process	K10703//very-long-chain (3R)-3-hydroxyacyl-CoA dehydratase [EC:4.2.1.134]	gi|672052899|ref|XP_008762016.1|//PREDICTED: very-long-chain (3R)-3-hydroxyacyl-CoA dehydratase 4 isoform X1 [Rattus norvegicus];gi|157822059|ref|NP_001102139.1|//very-long-chain (3R)-3-hydroxyacyl-CoA dehydratase 4 [Rattus norvegicus] ;gi|672052901|ref|XP_008762017.1|//PREDICTED: very-long-chain (3R)-3-hydroxyacyl-CoA dehydratase 4 isoform X2 [Rattus norvegicus];gi|564351619|ref|XP_006238438.1|/…
308768	6541	12	41	1.77992	8.17863e-05	Up	3.97912e-05	Ticrr	GO:0005654//nucleoplasm	GO:0003682//chromatin binding	GO:0033314//mitotic DNA replication checkpoint;GO:0030174//regulation of DNA-dependent DNA replication initiation;GO:0006281//DNA repair;GO:0010212//response to ionizing radiation	NA	gi|672037327|ref|XP_218829.6|//PREDICTED: treslin [Rattus norvegicus]
690209	1654	4.84	26.87	2.48025	8.29197e-05	Up	4.03959e-05	Nek2l1	GO:0000922//spindle pole;GO:0005874//microtubule;GO:0000794//condensed nuclear chromosome;GO:0005813//centrosome;GO:0000776//kinetochore;GO:0005737//cytoplasm;GO:0030496//midbody	GO:0046872//metal ion binding;GO:0004674//protein serine/threonine kinase activity;GO:0005524//ATP binding;GO:0019903//protein phosphatase binding	GO:1904355//positive regulation of telomere capping;GO:0051973//positive regulation of telomerase activity;GO:0046602//regulation of mitotic centrosome separation;GO:0046777//protein autophosphorylation;GO:0000070//mitotic sister chromatid segregation;GO:0001824//blastocyst development;GO:0032212//positive regulation of telomere maintenance via telomerase;GO:0043392//negative regulation of DNA bi…	K20872//NIMA (never in mitosis gene a)-related kinase 2 [EC:2.7.11.1]	gi|149041052|gb|EDL95009.1|//rCG20225 [Rattus norvegicus]
108348142	932	0	15.7	4.98002	8.98514e-05	Up	4.39556e-05	LOC108348142	GO:0016020//membrane;GO:0005730//nucleolus;GO:0005925//focal adhesion;GO:0022625//cytosolic large ribosomal subunit	GO:1990932//5.8S rRNA binding;GO:0005515//protein binding;GO:0003735//structural constituent of ribosome	GO:0006413//translational initiation;GO:0006614//SRP-dependent cotranslational protein targeting to membrane;GO:0000184//nuclear-transcribed mRNA catabolic process, nonsense-mediated decay;GO:0002181//cytoplasmic translation;GO:0019083//viral transcription;GO:0006364//rRNA processing;GO:1990090//cellular response to nerve growth factor stimulus	K02938//large subunit ribosomal protein L8e	gi|744619941|ref|XP_010997030.1|//PREDICTED: 60S ribosomal protein L8 [Camelus dromedarius]
29403	1384	28	67	1.26607	9.0465e-05	Up	4.42848e-05	Asgr2	GO:0016021//integral component of membrane	GO:0030246//carbohydrate binding	GO:0009100//glycoprotein metabolic process;GO:0030282//bone mineralization;GO:0031647//regulation of protein stability;GO:0006897//endocytosis;GO:0055088//lipid homeostasis	K10064//asialoglycoprotein receptor 2	gi|8392926|ref|NP_058885.1|//asialoglycoprotein receptor 2 [Rattus norvegicus]
100911148	2934	0	15.38	4.95032	0.000107416	Up	5.33575e-05	LOC100911148	NA	NA	NA	NA	gi|564323907|ref|XP_006227299.1|//PREDICTED: PWWP domain-containing protein MUM1L1-like [Rattus norvegicus]
100910669	1444	1	16.61	4.06131	0.000117083	Up	5.85562e-05	LOC100910669	GO:0070062//extracellular exosome;GO:0005887//integral component of plasma membrane	GO:0042288//MHC class I protein binding	GO:0007169//transmembrane receptor protein tyrosine kinase signaling pathway	K15411//paired immunoglobulin-like type 2 receptor alpha	gi|672072556|ref|XP_008767328.1|//PREDICTED: paired immunoglobulin-like type 2 receptor alpha isoform X2 [Rattus norvegicus];gi|672072558|ref|XP_008767329.1|//PREDICTED: paired immunoglobulin-like type 2 receptor alpha isoform X3 [Rattus norvegicus]
304954	2161	0	15.14	4.92762	0.00012287	Up	6.17271e-05	Uap1l2	NA	NA	NA	K00972//UDP-N-acetylglucosamine/UDP-N-acetylgalactosamine diphosphorylase [EC:2.7.7.23 2.7.7.83]	gi|672055461|ref|XP_008762718.1|//PREDICTED: UDP-N-acetylhexosamine pyrophosphorylase isoform X2 [Rattus norvegicus]
100310874	3447	6.56	29.64	2.18311	0.000128041	Up	6.45301e-05	Parpbp	GO:0005654//nucleoplasm;GO:0000785//chromatin;GO:0005737//cytoplasm	GO:0003677//DNA binding	GO:2000042//negative regulation of double-strand break repair via homologous recombination	NA	gi|134035409|sp|Q9EQ10.2|PARI_RAT//RecName: Full=PCNA-interacting partner; Short=PARI; AltName: Full=Antisense RNA overlapping MCH gene protein; Short=AROM; AltName: Full=PARP-1 binding protein; AltName: Full=PARP1-binding protein; Short=PARPBP;gi|149067283|gb|EDM17016.1|//rCG49002, isoform CRA_a [Rattus norvegicus];gi|672058157|ref|XP_008763432.1|//PREDICTED: PCNA-interacting partner isoform X2 …
60575	1434	21	55	1.39637	0.000130926	Up	6.61102e-05	Napsa	GO:0070062//extracellular exosome;GO:0097208//alveolar lamellar body;GO:0005615//extracellular space;GO:0005764//lysosome	GO:0005515//protein binding;GO:0042500//aspartic endopeptidase activity, intramembrane cleaving	GO:0033619//membrane protein proteolysis;GO:0030163//protein catabolic process;GO:0043129//surfactant homeostasis	K08565//napsin-A [EC:3.4.23.-]	gi|13928928|ref|NP_113858.1|//napsin-A precursor [Rattus norvegicus]
29259	1580	0	15	4.91422	0.000132908	Up	6.72122e-05	Sell	GO:0009897//external side of plasma membrane;GO:0016021//integral component of membrane	GO:0002020//protease binding;GO:0030246//carbohydrate binding;GO:0050839//cell adhesion molecule binding;GO:0051861//glycolipid binding	GO:0033198//response to ATP;GO:0007155//cell adhesion;GO:0090023//positive regulation of neutrophil chemotaxis;GO:0070543//response to linoleic acid;GO:0055093//response to hyperoxia;GO:0042981//regulation of apoptotic process;GO:0034201//response to oleic acid	K06495//selectin, lymphocyte	gi|94400781|ref|NP_062050.3|//L-selectin precursor [Rattus norvegicus]
103690129	2648	27.97	65.71	1.23956	0.000136984	Up	6.95066e-05	LOC103690129	GO:0016020//membrane;GO:0070062//extracellular exosome;GO:0005634//nucleus;GO:0000151//ubiquitin ligase complex;GO:0005737//cytoplasm	GO:0001190//transcriptional activator activity, RNA polymerase II transcription factor binding;GO:0061630//ubiquitin protein ligase activity;GO:0001085//RNA polymerase II transcription factor binding;GO:0016874//ligase activity	GO:0070534//protein K63-linked ubiquitination;GO:0043433//negative regulation of sequence-specific DNA binding transcription factor activity;GO:0051224//negative regulation of protein transport;GO:0042787//protein ubiquitination involved in ubiquitin-dependent protein catabolic process;GO:0032410//negative regulation of transporter activity;GO:0000122//negative regulation of transcription from RN…	K05630//atrophin-1 interacting protein 2 (WW domain containing E3 ubiquitin protein ligase 2) [EC:2.3.2.26]	gi|672085041|ref|XP_008770782.1|//PREDICTED: NEDD4-like E3 ubiquitin-protein ligase WWP2 isoform X1 [Rattus norvegicus];gi|672085043|ref|XP_008770783.1|//PREDICTED: NEDD4-like E3 ubiquitin-protein ligase WWP2 isoform X2 [Rattus norvegicus]
64569	571	5	26.2	2.3969	0.000138841	Up	7.05377e-05	Lst1	GO:0005615//extracellular space;GO:0030285//integral component of synaptic vesicle membrane	GO:0005164//tumor necrosis factor receptor binding;GO:0005125//cytokine activity	GO:0000902//cell morphogenesis;GO:0050672//negative regulation of lymphocyte proliferation;GO:1902600//hydrogen ion transmembrane transport;GO:0016358//dendrite development;GO:0006955//immune response	NA	gi|564396982|ref|XP_006256142.1|//PREDICTED: leukocyte-specific transcript 1 protein isoform X2 [Rattus norvegicus];gi|260166685|ref|NP_072156.2|//leukocyte-specific transcript 1 protein [Rattus norvegicus]
171062	813	2	19	3.25526	0.000146204	Up	7.45288e-05	Nkg7	GO:0016021//integral component of membrane	NA	NA	K09106//upstream stimulatory factor	gi|19424202|ref|NP_598224.1|//protein NKG7 [Rattus norvegicus]
364049	5184	22.22	56.54	1.35474	0.000150922	Up	7.71279e-05	Slamf7	NA	NA	NA	K06733//SLAM family member 7	gi|300796810|ref|NP_001178479.1|//SLAM family member 7 precursor [Rattus norvegicus] ;gi|564381733|ref|XP_006250312.1|//PREDICTED: SLAM family member 7 isoform X2 [Rattus norvegicus]
102553099	840	0	14.75	4.88997	0.00015299	Up	7.82665e-05	LOC102553099	GO:0031415//NatA complex;GO:0070062//extracellular exosome	GO:0004596//peptide alpha-N-acetyltransferase activity;GO:0052858//peptidyl-lysine acetyltransferase activity;GO:0010485//H4 histone acetyltransferase activity	GO:0006474//N-terminal protein amino acid acetylation;GO:0071962//mitotic sister chromatid cohesion, centromeric	K20793//N-alpha-acetyltransferase 50 [EC:2.3.1.258]	gi|831181953|ref|NP_001296733.1|//N-alpha-acetyltransferase 50 isoform 1 [Rattus norvegicus]
316326	1394	5	26	2.38584	0.000153556	Up	7.86221e-05	Neurl3	NA	GO:0061630//ubiquitin protein ligase activity;GO:0070738//tubulin-glycine ligase activity;GO:0070740//tubulin-glutamic acid ligase activity;GO:0070736//protein-glycine ligase activity, initiating;GO:0008766//UDP-N-acetylmuramoylalanyl-D-glutamyl-2,6-diaminopimelate-D-alanyl-D-alanine ligase activity;GO:0018169//ribosomal S6-glutamic acid ligase activity;GO:0070737//protein-glycine ligase activity…	GO:0016567//protein ubiquitination	K15689//E3 ubiquitin-protein ligase NEURL3 [EC:2.3.2.27]	gi|62078933|ref|NP_001014122.1|//E3 ubiquitin-protein ligase NEURL3 [Rattus norvegicus]
338457	3326	40	83	1.06044	0.000155359	Up	7.96906e-05	Tlr9	GO:0005768//endosome;GO:0016323//basolateral plasma membrane;GO:0005783//endoplasmic reticulum;GO:0016324//apical plasma membrane;GO:0016021//integral component of membrane;GO:0032009//early phagosome;GO:0005764//lysosome	GO:0035197//siRNA binding;GO:0004888//transmembrane signaling receptor activity;GO:0005149//interleukin-1 receptor binding;GO:0045322//unmethylated CpG binding	GO:0032715//negative regulation of interleukin-6 production;GO:0071222//cellular response to lipopolysaccharide;GO:0034123//positive regulation of toll-like receptor signaling pathway;GO:0034122//negative regulation of toll-like receptor signaling pathway;GO:0008584//male gonad development;GO:0032760//positive regulation of tumor necrosis factor production;GO:0001774//microglial cell activation;G…	K10161//toll-like receptor 9	gi|37693512|ref|NP_937764.1|//toll-like receptor 9 precursor [Rattus norvegicus]
313498	1495	7.32	30.69	2.07518	0.000160157	Up	8.22591e-05	Cd72	GO:0005887//integral component of plasma membrane	NA	NA	K06504//CD72 antigen	gi|62543519|ref|NP_001015016.1|//B-cell differentiation antigen CD72 [Rattus norvegicus]
103689942	713	3.28	21.89	2.74584	0.000173147	Up	8.94498e-05	LOC103689942	GO:0042101//T cell receptor complex;GO:0060170//ciliary membrane;GO:0070062//extracellular exosome;GO:0005615//extracellular space;GO:0009897//external side of plasma membrane;GO:0031526//brush border membrane;GO:0005912//adherens junction;GO:0005887//integral component of plasma membrane;GO:0005911//cell-cell junction	GO:0019903//protein phosphatase binding;GO:1990782//protein tyrosine kinase binding;GO:0042803//protein homodimerization activity;GO:0005130//granulocyte colony-stimulating factor receptor binding;GO:0015125//bile acid transmembrane transporter activity;GO:0031005//filamin binding;GO:0005516//calmodulin binding;GO:0046790//virion binding;GO:0001618//virus receptor activity	GO:0046330//positive regulation of JNK cascade;GO:0051533//positive regulation of NFAT protein import into nucleus;GO:1903670//regulation of sprouting angiogenesis;GO:1901143//insulin catabolic process;GO:0015721//bile acid and bile salt transport;GO:0030853//negative regulation of granulocyte differentiation;GO:0045779//negative regulation of bone resorption;GO:0050860//negative regulation of T …	K06499//carcinoembryonic antigen-related cell adhesion molecule	gi|27545443|ref|NP_775461.1|//carcinoembryonic antigen-related cell adhesion molecule 4 precursor [Rattus norvegicus]
306970	607	5.03	25.62	2.35597	0.000192276	Up	9.99912e-05	Hist1h2an	GO:0070062//extracellular exosome;GO:0000790//nuclear chromatin;GO:0000786//nucleosome	GO:0003677//DNA binding;GO:0046982//protein heterodimerization activity;GO:0019899//enzyme binding	GO:0006342//chromatin silencing;GO:0008285//negative regulation of cell proliferation	K11251//histone H2A	gi|10645195|ref|NP_066390.1|//histone H2A type 1-B/E [Homo sapiens]
292594	1152	3	21	2.81469	0.000195234	Up	0.000101634	Lilrb4	GO:0070062//extracellular exosome;GO:0016021//integral component of membrane;GO:0005886//plasma membrane	NA	GO:0045671//negative regulation of osteoclast differentiation;GO:1902894//negative regulation of pri-miRNA transcription from RNA polymerase II promoter;GO:0002250//adaptive immune response	K06512//leukocyte immunoglobulin-like receptor	gi|38194515|gb|AAR13264.1|//GP49B1 [Rattus norvegicus];gi|564326170|ref|XP_006228301.1|//PREDICTED: leukocyte immunoglobulin-like receptor, subfamily B, member 4 isoform X3 [Rattus norvegicus];gi|62079267|ref|NP_001013916.1|//leukocyte immunoglobulin-like receptor, subfamily B, member 4 precursor [Rattus norvegicus]
498022	741	1.83	18	3.30541	0.000199368	Up	0.000103936	RGD1559482	GO:0016021//integral component of membrane;GO:0005886//plasma membrane	NA	GO:0050715//positive regulation of cytokine secretion	K06719//CD300 antigen	gi|269973889|ref|NP_001161757.1|//immune activating receptor CD300d1 precursor [Rattus norvegicus]
103694506	1572	18.12	49.16	1.44723	0.000203995	Up	0.000106544	LOC103694506	GO:0070062//extracellular exosome;GO:0005634//nucleus;GO:0030117//membrane coat;GO:0005794//Golgi apparatus;GO:0005829//cytosol;GO:0016021//integral component of membrane;GO:0043195//terminal bouton	GO:0061630//ubiquitin protein ligase activity;GO:0005524//ATP binding;GO:0008565//protein transporter activity;GO:0031625//ubiquitin protein ligase binding;GO:0061631//ubiquitin conjugating enzyme activity	GO:0006281//DNA repair;GO:0006513//protein monoubiquitination;GO:0042147//retrograde transport, endosome to Golgi;GO:0070979//protein K11-linked ubiquitination;GO:0006886//intracellular protein transport;GO:0043161//proteasome-mediated ubiquitin-dependent protein catabolic process;GO:0071218//cellular response to misfolded protein;GO:0006515//protein quality control by the ubiquitin-proteasome sy…	K10688//ubiquitin-conjugating enzyme E2 W [EC:2.3.2.25]	gi|149642821|ref|NP_001092592.1|//ubiquitin-conjugating enzyme E2 W [Bos taurus]
103690131	8906	1.83	17.74	3.28442	0.000231128	Up	0.000121755	LOC103690131	NA	NA	NA	NA	gi|564333420|ref|XP_006231322.1|//PREDICTED: tumor protein D55-like isoform X1 [Rattus norvegicus];gi|157822097|ref|NP_001099819.1|//tumor protein D55 [Rattus norvegicus]
304913	5614	8	31	1.96153	0.000256523	Up	0.000136066	Tnn	GO:0005634//nucleus;GO:0009986//cell surface;GO:0005737//cytoplasm;GO:0005578//proteinaceous extracellular matrix	GO:0005178//integrin binding;GO:0042802//identical protein binding	GO:0007160//cell-matrix adhesion;GO:0030308//negative regulation of cell growth;GO:0016477//cell migration;GO:0007409//axonogenesis	K06252//tenascin	gi|568910984|ref|XP_006496969.1|//PREDICTED: tenascin-N isoform X3 [Mus musculus];gi|312922379|ref|NP_001100659.2|//tenascin-N precursor [Rattus norvegicus] ;gi|568910980|ref|XP_006496967.1|//PREDICTED: tenascin-N isoform X1 [Mus musculus];gi|918578983|ref|XP_013376393.1|//PREDICTED: tenascin-N isoform X3 [Chinchilla lanigera]
84023	5258	35.55	74.95	1.08341	0.000256576	Up	0.000136122	Ptger4	GO:0031965//nuclear membrane;GO:0005887//integral component of plasma membrane;GO:0044306//neuron projection terminus;GO:0043025//neuronal cell body	GO:0004957//prostaglandin E receptor activity	GO:0071260//cellular response to mechanical stimulus;GO:1904466//positive regulation of matrix metallopeptidase secretion;GO:1990785//response to water-immersion restraint stress;GO:1904496//positive regulation of substance P secretion, neurotransmission;GO:0032570//response to progesterone;GO:0050728//negative regulation of inflammatory response;GO:0070371//ERK1 and ERK2 cascade;GO:1904471//nega…	K04261//prostaglandin E receptor 4	gi|149016502|gb|EDL75720.1|//prostaglandin E receptor 4 (subtype EP4), isoform CRA_a [Rattus norvegicus]
60665	928	23.52	56.97	1.28365	0.000265015	Up	0.000140939	Cxcl6	GO:0005615//extracellular space	GO:0045236//CXCR chemokine receptor binding;GO:0008009//chemokine activity	GO:0007186//G-protein coupled receptor signaling pathway;GO:0031100//animal organ regeneration;GO:0030901//midbrain development;GO:0002690//positive regulation of leukocyte chemotaxis;GO:0042127//regulation of cell proliferation;GO:0070098//chemokine-mediated signaling pathway;GO:0071222//cellular response to lipopolysaccharide;GO:0010976//positive regulation of neuron projection development;GO:0…	K05506//C-X-C motif chemokine 5/6	gi|149033767|gb|EDL88563.1|//chemokine (C-X-C motif) ligand 5 [Rattus norvegicus];gi|672075822|ref|XP_008768275.1|//PREDICTED: C-X-C motif chemokine 5 isoform X1 [Rattus norvegicus];gi|11559996|ref|NP_071550.1|//C-X-C motif chemokine 5 precursor [Rattus norvegicus]
170668	2164	33	71	1.11268	0.000277284	Up	0.000148088	Rasgrp4	GO:0005737//cytoplasm;GO:0005886//plasma membrane	GO:0005088//Ras guanyl-nucleotide exchange factor activity;GO:0005509//calcium ion binding	GO:0009991//response to extracellular stimulus;GO:0008283//cell proliferation;GO:0030154//cell differentiation;GO:0046579//positive regulation of Ras protein signal transduction;GO:0043547//positive regulation of GTPase activity;GO:0016049//cell growth	K12363//RAS guanyl-releasing protein 4	gi|131889807|ref|NP_570837.2|//RAS guanyl-releasing protein 4 [Rattus norvegicus]
362175	3594	25	59	1.24612	0.00028709	Up	0.000153694	RGD1563222	NA	NA	NA	NA	gi|157819727|ref|NP_001102055.1|//uncharacterized protein C11orf91 homolog [Rattus norvegicus]
170929	699	15	43	1.52671	0.000302688	Up	0.000162595	Bcl2a1	GO:0005741//mitochondrial outer membrane	GO:0043027//cysteine-type endopeptidase inhibitor activity involved in apoptotic process;GO:0046982//protein heterodimerization activity;GO:0051400//BH domain binding;GO:0015267//channel activity;GO:0042803//protein homodimerization activity	GO:0008630//intrinsic apoptotic signaling pathway in response to DNA damage;GO:0043154//negative regulation of cysteine-type endopeptidase activity involved in apoptotic process;GO:0055085//transmembrane transport;GO:0097192//extrinsic apoptotic signaling pathway in absence of ligand;GO:0050852//T cell receptor signaling pathway;GO:0007568//aging;GO:0008053//mitochondrial fusion;GO:0043065//posit…	K02162//hematopoietic Bcl-2-related protein A1	gi|19173784|ref|NP_596907.1|//bcl-2-related protein A1 [Rattus norvegicus]
103690189	1780	0	13.41	4.75257	0.000329344	Up	0.000178007	LOC103690189	NA	NA	NA	K07756//inositol-hexakisphosphate 5-kinase [EC:2.7.4.21];K04726//BH3 interacting domain death agonist;K14284//nuclear RNA export factor;K10279//F-box and leucine-rich repeat protein 13	gi|672033910|ref|XP_008756860.1|//PREDICTED: LOW QUALITY PROTEIN: uncharacterized protein LOC102554594 [Rattus norvegicus]
102554594	1780	0	13.41	4.75257	0.000329344	Up	0.000178007	LOC102554594	NA	NA	NA	K07756//inositol-hexakisphosphate 5-kinase [EC:2.7.4.21];K04726//BH3 interacting domain death agonist;K14284//nuclear RNA export factor;K10279//F-box and leucine-rich repeat protein 13	gi|672033910|ref|XP_008756860.1|//PREDICTED: LOW QUALITY PROTEIN: uncharacterized protein LOC102554594 [Rattus norvegicus]
81511	1188	39	79	1.02571	0.000332711	Up	0.00018004	Lat	GO:0005887//integral component of plasma membrane;GO:0005911//cell-cell junction;GO:0008180//COP9 signalosome;GO:0001772//immunological synapse;GO:0042629//mast cell granule	GO:0005070//SH3/SH2 adaptor activity;GO:0005057//signal transducer activity, downstream of receptor;GO:0019901//protein kinase binding	GO:0050863//regulation of T cell activation;GO:0019722//calcium-mediated signaling;GO:0006968//cellular defense response;GO:0002250//adaptive immune response;GO:0006954//inflammatory response;GO:0043303//mast cell degranulation;GO:0007169//transmembrane receptor protein tyrosine kinase signaling pathway;GO:0010467//gene expression;GO:0009967//positive regulation of signal transduction;GO:0045860/…	K07362//linker for activation of T cells	gi|13540669|ref|NP_110480.1|//linker for activation of T-cells family member 1 [Rattus norvegicus]
292263	1907	39	79	1.02571	0.000332711	Up	0.00018004	Fbxo5	GO:0005654//nucleoplasm;GO:0005819//spindle;GO:0005737//cytoplasm	GO:0046872//metal ion binding;GO:0019901//protein kinase binding	GO:0001556//oocyte maturation;GO:0007088//regulation of mitotic nuclear division;GO:0007057//spindle assembly involved in female meiosis I;GO:0045835//negative regulation of meiotic nuclear division;GO:0016050//vesicle organization;GO:0051436//negative regulation of ubiquitin-protein ligase activity involved in mitotic cell cycle;GO:0051442//negative regulation of ubiquitin-protein ligase activit…	K10292//F-box protein 5	gi|157818927|ref|NP_001099676.1|//F-box only protein 5 [Rattus norvegicus]
289993	792	26	60	1.21378	0.000340804	Up	0.000184894	Cdkn3	GO:0005634//nucleus;GO:0048471//perinuclear region of cytoplasm	GO:0005515//protein binding;GO:0008138//protein tyrosine/serine/threonine phosphatase activity;GO:0004725//protein tyrosine phosphatase activity;GO:0004722//protein serine/threonine phosphatase activity	GO:0035335//peptidyl-tyrosine dephosphorylation;GO:0000082//G1/S transition of mitotic cell cycle;GO:0006974//cellular response to DNA damage stimulus;GO:0007050//cell cycle arrest	K14167//cyclin-dependent kinase inhibitor 3 [EC:3.1.3.16 3.1.3.48]	gi|302595726|sp|B2RZ50.1|CDKN3_RAT//RecName: Full=Cyclin-dependent kinase inhibitor 3; AltName: Full=CDK2-associated dual-specificity phosphatase; AltName: Full=Kinase-associated phosphatase;gi|568988872|ref|XP_006519656.1|//PREDICTED: cyclin-dependent kinase inhibitor 3 isoform X2 [Mus musculus];gi|564385751|ref|XP_006251854.1|//PREDICTED: cyclin-dependent kinase inhibitor 3 isoform X2 [Rattus n…
304648	1586	14	41	1.55753	0.000343623	Up	0.000186534	Asf1b	GO:0005654//nucleoplasm;GO:0043234//protein complex;GO:0000790//nuclear chromatin	GO:0042393//histone binding	GO:0006335//DNA replication-dependent nucleosome assembly;GO:0006355//regulation of transcription, DNA-templated;GO:0016569//covalent chromatin modification;GO:0006336//DNA replication-independent nucleosome assembly	K10753//histone chaperone ASF1	gi|157820675|ref|NP_001100630.1|//histone chaperone ASF1B [Rattus norvegicus]
64668	2681	1.93	17.22	3.16474	0.000359207	Up	0.00019584	Mbl2	GO:0005615//extracellular space;GO:0005581//collagen trimer	GO:0002020//protease binding;GO:0005509//calcium ion binding;GO:0070273//phosphatidylinositol-4-phosphate binding;GO:0043621//protein self-association;GO:0005534//galactose binding;GO:0005537//mannose binding	GO:0006958//complement activation, classical pathway;GO:0001867//complement activation, lectin pathway;GO:0045917//positive regulation of complement activation;GO:0070207//protein homotrimerization	K03991//mannose-binding lectin	gi|148747321|ref|NP_073195.2|//mannose-binding protein C precursor [Rattus norvegicus]
499626	2061	35	73	1.06787	0.000363376	Up	0.000198307	Erich6	NA	NA	NA	NA	gi|66730321|ref|NP_001019471.1|//glutamate-rich protein 6 [Rattus norvegicus]
361697	1719	13	39	1.59229	0.000388539	Up	0.00021283	Tbc1d10c	GO:0012505//endomembrane system;GO:0005829//cytosol;GO:0031527//filopodium membrane	GO:0017137//Rab GTPase binding;GO:0005096//GTPase activator activity	GO:0050869//negative regulation of B cell activation;GO:0070373//negative regulation of ERK1 and ERK2 cascade;GO:0051534//negative regulation of NFAT protein import into nucleus;GO:0090630//activation of GTPase activity;GO:1902017//regulation of cilium assembly;GO:0031338//regulation of vesicle fusion;GO:0042147//retrograde transport, endosome to Golgi	K19944//TBC1 domain family member 10	gi|126517485|ref|NP_001075449.1|//carabin [Rattus norvegicus]
299242	1014	5	24	2.27037	0.000418181	Up	0.0002305	Gpr65	GO:0016021//integral component of membrane;GO:0005886//plasma membrane	GO:0004930//G-protein coupled receptor activity	GO:0007186//G-protein coupled receptor signaling pathway;GO:0031532//actin cytoskeleton reorganization;GO:0051496//positive regulation of stress fiber assembly;GO:0090630//activation of GTPase activity;GO:0010447//response to acidic pH;GO:0030819//positive regulation of cAMP biosynthetic process	K08416//G protein-coupled receptor 65	gi|157822703|ref|NP_001100221.1|//psychosine receptor [Rattus norvegicus]
304021	2432	5	24	2.27037	0.000418181	Up	0.0002305	Col8a1	GO:0031012//extracellular matrix;GO:0043231//intracellular membrane-bounded organelle;GO:0070062//extracellular exosome;GO:0005581//collagen trimer	NA	GO:0048593//camera-type eye morphogenesis;GO:0050673//epithelial cell proliferation;GO:0035987//endodermal cell differentiation;GO:0010811//positive regulation of cell-substrate adhesion	K19479//collagen, type X, alpha	gi|157820855|ref|NP_001100570.1|//collagen alpha-1(VIII) chain precursor [Rattus norvegicus] ;gi|564376498|ref|XP_006248269.1|//PREDICTED: collagen alpha-1(VIII) chain isoform X1 [Rattus norvegicus]
[truncated: 200 more rows]

## Sheet: 613 DEGs
613 genes were increased after CCI operation (between the sham group and the CCI group)
[truncated: 614 more rows]

## Sheet: 177 DEGs
177 genes were decreased after CCI operation (between the sham group and the CCI group)
[truncated: 178 more rows]
