# Supplementary material for: Intra-CA1 Administration of Minocycline Alters the Expression of Inflammation-Related Genes in Hippocampus of CCI Rats
Source: Front Mol Neurosci. 2019 Oct 24;12:248. doi: 10.3389/fnmol.2019.00248 (PMC6822549; doi:10.3389/fnmol.2019.00248)
Supplement: Supplementary file 2 [file Table_2.xls]

## Sheet: 840 DEGs
840 DEGs between the CCI group and the minocycline-treated group
GeneID	Length	CCI7d-Expression	MI-Expression	log2Ratio(MI/CCI7d)	q-value(Storey et al. 2003)	Up-Down-Regulation(MI/CCI7d)	p-value	Symbol	Cellular Component	Molecular Function	Biological Process	Kegg Orthology	Nr Description
310926	1573	3686.14	11194.1	1.61844	0	Up	0	LOC310926	NA	NA	NA	NA	gi|68226711|ref|NP_001020173.1|//uncharacterized protein LOC310926 [Rattus norvegicus]
24856	701	79	3555	5.50773	0	Up	0	Ttr	GO:0070062//extracellular exosome;GO:0005615//extracellular space;GO:0043234//protein complex	GO:0070324//thyroid hormone binding;GO:0042802//identical protein binding;GO:0046982//protein heterodimerization activity;GO:0005179//hormone activity	GO:0070327//thyroid hormone transport;GO:0042572//retinol metabolic process;GO:0006144//purine nucleobase metabolic process;GO:0042403//thyroid hormone metabolic process	K20731//transthyretin	gi|333033763|ref|NP_036813.2|//transthyretin precursor [Rattus norvegicus]
257642	1038	2417	6401	1.42096	0	Up	0	LOC257642	GO:0016021//integral component of membrane	GO:0003690//double-stranded DNA binding;GO:0003700//transcription factor activity, sequence-specific DNA binding;GO:0008134//transcription factor binding	GO:0008283//cell proliferation;GO:0006355//regulation of transcription, DNA-templated;GO:0009303//rRNA transcription	K06236//collagen, type I, alpha	gi|22129763|ref|NP_671477.1|//rRNA promoter binding protein [Rattus norvegicus]
100360679	547	338.64	1934.24	2.52982	2.29326e-270	Up	1.41207e-272	LOC100360679	GO:0016020//membrane;GO:0031012//extracellular matrix;GO:0070062//extracellular exosome;GO:0005654//nucleoplasm;GO:0005925//focal adhesion;GO:0005581//collagen trimer;GO:0022627//cytosolic small ribosomal subunit	GO:0003735//structural constituent of ribosome;GO:0019843//rRNA binding;GO:0019901//protein kinase binding	GO:0006413//translational initiation;GO:0006614//SRP-dependent cotranslational protein targeting to membrane;GO:0000184//nuclear-transcribed mRNA catabolic process, nonsense-mediated decay;GO:0019083//viral transcription;GO:0006364//rRNA processing	K02964//small subunit ribosomal protein S18e	gi|332245592|ref|XP_003271942.1|//PREDICTED: 40S ribosomal protein S18 [Nomascus leucogenys]
103689982	2223	5.87	1112.77	7.58246	1.30342e-242	Up	9.6023e-245	Mboat7l1	GO:0016021//integral component of membrane	GO:0043849//Ras palmitoyltransferase activity;GO:0016751//S-succinyltransferase activity;GO:0004147//dihydrolipoamide branched chain acyltransferase activity;GO:0016749//N-succinyltransferase activity;GO:0016750//O-succinyltransferase activity;GO:0034738//lanosterol O-acyltransferase activity;GO:0043741//L-2-aminoadipate N-acetyltransferase activity;GO:0034915//2-methylhexanoyl-CoA C-acetyltransf…	GO:0008654//phospholipid biosynthetic process;GO:0046488//phosphatidylinositol metabolic process;GO:0021819//layer formation in cerebral cortex;GO:0021591//ventricular system development	K13516//lysophospholipid acyltransferase 7 [EC:2.3.1.-]	gi|927669075|ref|NP_001300869.1|//membrane bound O-acyltransferase domain containing 7-like 1 [Rattus norvegicus];gi|568946715|ref|XP_006540496.1|//PREDICTED: lysophospholipid acyltransferase 7 isoform X2 [Mus musculus]
103690010	5134	1345.91	3607.57	1.43832	4.92793e-238	Up	3.73877e-240	Fibcd1l1	GO:0016021//integral component of membrane	GO:0046872//metal ion binding;GO:0008061//chitin binding	NA	K10104//ficolin	gi|157822333|ref|NP_001101299.1|//fibrinogen C domain-containing protein 1 [Rattus norvegicus]
100360645	310	40.17	693.83	4.12627	9.8843e-149	Up	1.60851e-150	LOC100360645	GO:0010008//endosome membrane;GO:0070062//extracellular exosome;GO:0005615//extracellular space;GO:0005654//nucleoplasm;GO:0030666//endocytic vesicle membrane;GO:0043209//myelin sheath;GO:0043005//neuron projection;GO:0043025//neuronal cell body;GO:0005829//cytosol;GO:0005739//mitochondrion;GO:0005886//plasma membrane	GO:0002020//protease binding	GO:0006296//nucleotide-excision repair, DNA incision, 5'-to lesion;GO:0007144//female meiosis I;GO:0090090//negative regulation of canonical Wnt signaling pathway;GO:0008543//fibroblast growth factor receptor signaling pathway;GO:0045742//positive regulation of epidermal growth factor receptor signaling pathway;GO:0060613//fat pad development;GO:0070423//nucleotide-binding oligomerization domain …	K02977//small subunit ribosomal protein S27Ae;K02927//large subunit ribosomal protein L40e	gi|149052926|gb|EDM04743.1|//polyubiquitin [Rattus norvegicus]
100909697	4133	834.75	2175.37	1.39772	8.18117e-138	Up	1.46628e-139	Slc25a51	GO:0005743//mitochondrial inner membrane;GO:0016021//integral component of membrane	GO:0003735//structural constituent of ribosome	GO:0006810//transport;GO:0006412//translation	K15110//solute carrier family 25 (mitochondrial 2-oxodicarboxylate transporter), member 21;K15084//solute carrier family 25 (mitochondrial carrier protein), member 16	gi|67078454|ref|NP_001019956.1|//solute carrier family 25 member 51 [Rattus norvegicus]
103689943	7602	0	954.18	10.914	3.31242e-136	Up	6.04601e-138	LOC103689943	GO:0016020//membrane;GO:0005777//peroxisome	GO:0003723//RNA binding;GO:0000166//nucleotide binding;GO:0003676//nucleic acid binding	GO:0006302//double-strand break repair;GO:0010468//regulation of gene expression;GO:0007143//female meiotic nuclear division;GO:0048477//oogenesis;GO:0010923//negative regulation of phosphatase activity	K17573//meiosis arrest female protein 1	gi|564312347|ref|XP_006220639.1|//PREDICTED: meiosis arrest female protein 1 isoform X3 [Rattus norvegicus];gi|564312345|ref|XP_006220638.1|//PREDICTED: meiosis arrest female protein 1 isoform X2 [Rattus norvegicus];gi|564312349|ref|XP_006220640.1|//PREDICTED: meiosis arrest female protein 1 isoform X4 [Rattus norvegicus];gi|149028760|gb|EDL84101.1|//rCG47062 [Rattus norvegicus]
619345	1168	31.22	418.6	3.76091	5.63928e-85	Up	1.8044e-86	Surf2	GO:0005730//nucleolus;GO:0005886//plasma membrane	NA	NA	NA	gi|564339832|ref|XP_006233785.1|//PREDICTED: surfeit locus protein 2-like isoform X2 [Rattus norvegicus];gi|76443683|ref|NP_001029038.1|//surfeit locus protein 2 [Rattus norvegicus]
103694079	4177	46.89	449.41	3.27656	6.09369e-82	Up	2.0704e-83	LOC103694079	GO:0030127//COPII vesicle coat;GO:0016021//integral component of membrane;GO:0005764//lysosome;GO:0005789//endoplasmic reticulum membrane;GO:0033116//endoplasmic reticulum-Golgi intermediate compartment membrane	NA	GO:0070072//vacuolar proton-transporting V-type ATPase complex assembly	NA	gi|672081665|ref|XP_008769828.1|//PREDICTED: vacuolar ATPase assembly integral membrane protein Vma21-like, partial [Rattus norvegicus]
83476	1987	199	665	1.75646	2.95769e-59	Up	1.37565e-60	Cyr61	GO:0005578//proteinaceous extracellular matrix	GO:0005520//insulin-like growth factor binding;GO:0005178//integrin binding;GO:0008201//heparin binding;GO:0050840//extracellular matrix binding	GO:0030335//positive regulation of cell migration;GO:0030513//positive regulation of BMP signaling pathway;GO:0060710//chorio-allantoic fusion;GO:0002041//intussusceptive angiogenesis;GO:0045860//positive regulation of protein kinase activity;GO:0003181//atrioventricular valve morphogenesis;GO:0006935//chemotaxis;GO:0045766//positive regulation of angiogenesis;GO:0010811//positive regulation of c…	K06829//cysteine rich protein 61	gi|31542447|ref|NP_112617.2|//protein CYR61 precursor [Rattus norvegicus]
100910768	449	31.59	311.71	3.31854	9.91219e-58	Up	4.82824e-59	LOC100910768	GO:0010008//endosome membrane;GO:0070062//extracellular exosome;GO:0005615//extracellular space;GO:0005654//nucleoplasm;GO:0030666//endocytic vesicle membrane;GO:0043209//myelin sheath;GO:0043005//neuron projection;GO:0043025//neuronal cell body;GO:0005829//cytosol;GO:0005739//mitochondrion;GO:0005886//plasma membrane	GO:0002020//protease binding	GO:0006296//nucleotide-excision repair, DNA incision, 5'-to lesion;GO:0007144//female meiosis I;GO:0090090//negative regulation of canonical Wnt signaling pathway;GO:0008543//fibroblast growth factor receptor signaling pathway;GO:0045742//positive regulation of epidermal growth factor receptor signaling pathway;GO:0060613//fat pad development;GO:0070423//nucleotide-binding oligomerization domain …	K02977//small subunit ribosomal protein S27Ae;K02927//large subunit ribosomal protein L40e	gi|148673267|gb|EDL05214.1|//mCG54232 [Mus musculus]
501297	2296	204.35	662.1	1.71188	5.86487e-57	Up	2.89548e-58	LOC501297	NA	NA	NA	NA	gi|672034015|ref|XP_008756882.1|//PREDICTED: disks large homolog 5-like isoform X2 [Rattus norvegicus];gi|672084616|ref|XP_008770657.1|//PREDICTED: disks large homolog 5-like isoform X3 [Rattus norvegicus];gi|672083970|ref|XP_008770468.1|//PREDICTED: LOW QUALITY PROTEIN: disks large homolog 5-like isoform X2 [Rattus norvegicus];gi|564323638|ref|XP_006227162.1|//PREDICTED: disks large homolog 5-li…
501116	2685	137.53	512.98	1.91503	1.42313e-51	Up	7.96482e-53	LOC501116	GO:0016020//membrane;GO:0030424//axon;GO:0005913//cell-cell adherens junction;GO:0016281//eukaryotic translation initiation factor 4F complex	GO:0003743//translation initiation factor activity;GO:0098641//cadherin binding involved in cell-cell adhesion	GO:0045773//positive regulation of axon extension;GO:0006446//regulation of translational initiation;GO:0060999//positive regulation of dendritic spine development;GO:0045727//positive regulation of translation	K03260//translation initiation factor 4G	gi|672057664|ref|XP_008763289.1|//PREDICTED: LOW QUALITY PROTEIN: eukaryotic translation initiation factor 4 gamma 2-like isoform X2 [Rattus norvegicus]
25010	503	0	221.52	8.80717	2.1329e-43	Up	1.4775e-44	Scgb2a1	GO:0005615//extracellular space	GO:0046982//protein heterodimerization activity;GO:0005496//steroid binding	GO:0051262//protein tetramerization;GO:0030521//androgen receptor signaling pathway	NA	gi|42627889|ref|NP_976078.1|//secretoglobin family 2A member 2 precursor [Rattus norvegicus];gi|672039726|ref|XP_008758454.1|//PREDICTED: secretoglobin family 2A member 2 isoform X1 [Rattus norvegicus]
103693838	3546	474.97	946.82	1.01113	1.2627e-36	Up	1.05935e-37	NEWGENE_621802	GO:0005654//nucleoplasm;GO:0005829//cytosol;GO:0030666//endocytic vesicle membrane;GO:0005886//plasma membrane;GO:0014069//postsynaptic density;GO:0033017//sarcoplasmic reticulum membrane	GO:0005088//Ras guanyl-nucleotide exchange factor activity;GO:0005524//ATP binding;GO:0004683//calmodulin-dependent protein kinase activity;GO:0005516//calmodulin binding;GO:0004723//calcium-dependent protein serine/threonine phosphatase activity;GO:0042803//protein homodimerization activity	GO:0007399//nervous system development;GO:0014733//regulation of skeletal muscle adaptation;GO:0043547//positive regulation of GTPase activity;GO:0030073//insulin secretion;GO:1901897//regulation of relaxation of cardiac muscle;GO:0051924//regulation of calcium ion transport;GO:0006470//protein dephosphorylation;GO:0051259//protein oligomerization;GO:0060333//interferon-gamma-mediated signaling p…	K04515//calcium/calmodulin-dependent protein kinase (CaM kinase) II [EC:2.7.11.17]	gi|532049867|ref|XP_005367701.1|//PREDICTED: calcium/calmodulin-dependent protein kinase type II subunit gamma isoform X4 [Microtus ochrogaster];gi|755775338|ref|XP_006937956.2|//PREDICTED: calcium/calmodulin-dependent protein kinase type II subunit gamma isoform X14 [Felis catus];gi|568986588|ref|XP_006518552.1|//PREDICTED: calcium/calmodulin-dependent protein kinase type II subunit gamma isofor…
500079	4985	5	150	4.92277	1.72716e-35	Up	1.50526e-36	Stra8	GO:0005634//nucleus;GO:0005737//cytoplasm	GO:0046983//protein dimerization activity	GO:0007129//synapsis;GO:0046620//regulation of organ growth;GO:0048599//oocyte development;GO:0009566//fertilization;GO:0006260//DNA replication;GO:0007066//female meiosis sister chromatid cohesion;GO:0010032//meiotic chromosome condensation;GO:0001541//ovarian follicle development;GO:0033315//meiotic G2/MI DNA replication checkpoint;GO:0071300//cellular response to retinoic acid;GO:0007131//reci…	NA	gi|109471909|ref|XP_575429.2|//PREDICTED: stimulated by retinoic acid gene 8 protein homolog [Rattus norvegicus]
682787	753	194.56	522.33	1.44062	2.20445e-35	Up	1.92943e-36	Sumo4	GO:0016605//PML body	GO:0031386//protein tag;GO:0046965//retinoid X receptor binding;GO:0031625//ubiquitin protein ligase binding;GO:0019789//SUMO transferase activity	GO:0045892//negative regulation of transcription, DNA-templated;GO:0045944//positive regulation of transcription from RNA polymerase II promoter;GO:0034613//cellular protein localization;GO:0032436//positive regulation of proteasomal ubiquitin-dependent protein catabolic process;GO:0033235//positive regulation of protein sumoylation;GO:0070911//global genome nucleotide-excision repair	K12160//small ubiquitin-related modifier	gi|293359129|ref|XP_002729504.1|//PREDICTED: small ubiquitin-related modifier 2 [Rattus norvegicus]
312382	2197	416.34	851.62	1.04833	5.22382e-35	Up	4.61231e-36	Abcg2	GO:0005634//nucleus;GO:0016324//apical plasma membrane;GO:0016021//integral component of membrane;GO:0031966//mitochondrial membrane	GO:0005524//ATP binding;GO:0008559//xenobiotic-transporting ATPase activity;GO:0042803//protein homodimerization activity	GO:1904612//response to 2,3,7,8-tetrachlorodibenzodioxine;GO:0015747//urate transport;GO:0043278//response to morphine;GO:0010039//response to iron ion;GO:0032496//response to lipopolysaccharide;GO:1904479//negative regulation of intestinal absorption;GO:0071549//cellular response to dexamethasone stimulus;GO:0046618//drug export;GO:0060136//embryonic process involved in female pregnancy;GO:00193…	K05681//ATP-binding cassette, subfamily G (WHITE), member 2	gi|68051981|sp|Q80W57.1|ABCG2_RAT//RecName: Full=ATP-binding cassette sub-family G member 2; AltName: Full=Breast cancer resistance protein 1 homolog; AltName: Full=Urate exporter; AltName: CD_antigen=CD338;gi|31077114|ref|NP_852046.1|//ATP-binding cassette sub-family G member 2 [Rattus norvegicus]
100912618	1736	0	151.74	8.26134	6.58235e-32	Up	6.4632e-33	LOC100912618	GO:0035370//UBC13-UEV1A complex;GO:0070062//extracellular exosome;GO:0005634//nucleus;GO:0000151//ubiquitin ligase complex;GO:0005737//cytoplasm	GO:0061630//ubiquitin protein ligase activity;GO:0031625//ubiquitin protein ligase binding;GO:0061631//ubiquitin conjugating enzyme activity;GO:0031624//ubiquitin conjugating enzyme binding	GO:0043123//positive regulation of I-kappaB kinase/NF-kappaB signaling;GO:0070534//protein K63-linked ubiquitination;GO:0042275//error-free postreplication DNA repair;GO:0051092//positive regulation of NF-kappaB transcription factor activity	K10704//ubiquitin-conjugating enzyme E2 variant	gi|42741690|ref|NP_075719.1|//ubiquitin-conjugating enzyme E2 variant 1 isoform 2 [Mus musculus]
24808	2159	370	759	1.05245	1.6029e-31	Up	1.59855e-32	Tacr3	GO:0005634//nucleus;GO:0032590//dendrite membrane;GO:0016021//integral component of membrane;GO:0032809//neuronal cell body membrane;GO:0005737//cytoplasm	GO:0004995//tachykinin receptor activity	GO:0010460//positive regulation of heart rate;GO:0007217//tachykinin receptor signaling pathway;GO:0045777//positive regulation of blood pressure;GO:0043278//response to morphine;GO:0060259//regulation of feeding behavior;GO:0070474//positive regulation of uterine smooth muscle contraction;GO:0042538//hyperosmotic salinity response;GO:0007568//aging;GO:0042053//regulation of dopamine metabolic pr…	K04224//tachykinin receptor 3	gi|8394408|ref|NP_058749.1|//neuromedin-K receptor [Rattus norvegicus]
83504	3525	14	156	3.49393	1.12882e-30	Up	1.17542e-31	Kl	GO:0070062//extracellular exosome;GO:0005615//extracellular space;GO:0005887//integral component of plasma membrane;GO:0016324//apical plasma membrane	GO:0008422//beta-glucosidase activity;GO:0017134//fibroblast growth factor binding;GO:0004871//signal transducer activity;GO:0004566//beta-glucuronidase activity;GO:0005104//fibroblast growth factor receptor binding	GO:0090080//positive regulation of MAPKKK cascade by fibroblast growth factor receptor signaling pathway;GO:0003085//negative regulation of systemic arterial blood pressure;GO:0008286//insulin receptor signaling pathway;GO:0014823//response to activity;GO:0002526//acute inflammatory response;GO:0033280//response to vitamin D;GO:0055074//calcium ion homeostasis;GO:0007568//aging;GO:0030501//positi…	K14756//klotho [EC:3.2.1.31]	gi|13786168|ref|NP_112626.1|//klotho precursor [Rattus norvegicus]
293669	2565	0	140.47	8.15	5.88366e-30	Up	6.26883e-31	Cd248	GO:0070062//extracellular exosome;GO:0016021//integral component of membrane;GO:0005737//cytoplasm;GO:0005886//plasma membrane	GO:0030246//carbohydrate binding;GO:0005509//calcium ion binding;GO:0050840//extracellular matrix binding	GO:0016477//cell migration;GO:0060033//anatomical structure regression;GO:2000353//positive regulation of endothelial cell apoptotic process;GO:0048535//lymph node development;GO:0008284//positive regulation of cell proliferation	K06706//CD248 antigen, endosialin	gi|157821557|ref|NP_001099795.1|//endosialin precursor [Rattus norvegicus]
100911090	5896	247.34	540.23	1.14296	7.1861e-26	Up	9.0788e-27	LOC100911090	NA	NA	NA	K09228//KRAB domain-containing zinc finger protein	gi|672022068|ref|XP_008774728.1|//PREDICTED: LOW QUALITY PROTEIN: zinc finger protein 16-like [Rattus norvegicus]
287819	3278	205	468	1.20676	1.6977e-24	Up	2.24005e-25	Ush1g	GO:0036064//ciliary basal body;GO:0001917//photoreceptor inner segment;GO:0032391//photoreceptor connecting cilium;GO:0015629//actin cytoskeleton;GO:0005737//cytoplasm;GO:0005886//plasma membrane	GO:0042803//protein homodimerization activity;GO:0030507//spectrin binding	GO:0060122//inner ear receptor stereocilium organization;GO:0050957//equilibrioception;GO:0042472//inner ear morphogenesis;GO:0007605//sensory perception of sound;GO:0050953//sensory perception of light stimulus;GO:0045494//photoreceptor cell maintenance	K15502//serine/threonine-protein phosphatase 6 regulatory ankyrin repeat subunit A;K12460//ankyrin repeat-rich membrane spanning protein	gi|157786716|ref|NP_001099320.1|//Usher syndrome type-1G protein [Rattus norvegicus]
100910616	1961	0	108.93	7.78314	2.73518e-24	Up	3.64205e-25	Hmgn5	GO:0005634//nucleus;GO:0000785//chromatin	GO:0031492//nucleosomal DNA binding	GO:0006357//regulation of transcription from RNA polymerase II promoter;GO:0016569//covalent chromatin modification	K17045//high-mobility group nucleosome-binding domain-containing protein 5	gi|451958140|ref|NP_001263363.1|//high mobility group nucleosome-binding domain-containing protein 5 [Rattus norvegicus]
364879	3315	120.28	327.29	1.46005	4.88435e-23	Up	6.76694e-24	Isoc1	GO:0070062//extracellular exosome;GO:0005777//peroxisome	GO:0003824//catalytic activity	GO:0008152//metabolic process	K04432//mitogen-activated protein kinase kinase 3 [EC:2.7.12.2]	gi|62079215|ref|NP_001014264.1|//isochorismatase domain-containing protein 1 [Rattus norvegicus]
103689927	1882	142.37	354.63	1.33255	8.36137e-22	Up	1.23932e-22	LOC103689927	NA	NA	NA	K18624//macrophage erythroblast attacher	gi|62945302|ref|NP_001017473.1|//protein RMD5 homolog B [Rattus norvegicus]
293731	453	0	94	7.57047	1.71703e-21	Up	2.59216e-22	Psbpc2	GO:0005576//extracellular region	GO:0005496//steroid binding	NA	NA	gi|71680937|gb|AAH99748.1|//Psbpc2 protein, partial [Rattus norvegicus]
309203	489	0	87	7.45882	3.79629e-20	Up	6.07348e-21	Scgb1d2	GO:0005615//extracellular space	GO:0005496//steroid binding	NA	NA	gi|29126234|ref|NP_803435.1|//prostatic steroid-binding protein C1 precursor [Rattus norvegicus]
85435	5068	142.04	343.25	1.28884	3.85949e-20	Up	6.18308e-21	Smad9	GO:0005654//nucleoplasm;GO:0005667//transcription factor complex;GO:0005737//cytoplasm	GO:0003677//DNA binding;GO:0046872//metal ion binding;GO:0005515//protein binding;GO:0003700//transcription factor activity, sequence-specific DNA binding	GO:0060348//bone development;GO:0030901//midbrain development;GO:0006468//protein phosphorylation;GO:0030509//BMP signaling pathway;GO:0051216//cartilage development;GO:0001666//response to hypoxia;GO:0045893//positive regulation of transcription, DNA-templated;GO:0007179//transforming growth factor beta receptor signaling pathway;GO:0060395//SMAD protein signal transduction;GO:0001880//Mullerian…	K16791//mothers against decapentaplegic homolog 9	gi|149064762|gb|EDM14913.1|//MAD homolog 9 (Drosophila) [Rattus norvegicus];gi|20302034|ref|NP_620227.1|//mothers against decapentaplegic homolog 9 [Rattus norvegicus]
500050	2060	207	433	1.08061	2.96573e-19	Up	4.98602e-20	Asb15	GO:0005622//intracellular	NA	GO:0016567//protein ubiquitination;GO:0035556//intracellular signal transduction	K10337//ankyrin repeat and SOCS box protein 15	gi|672018077|ref|XP_008773902.1|//PREDICTED: ankyrin repeat and SOCS box protein 15 isoform X2 [Rattus norvegicus]
50577	2251	167	374	1.17907	3.83112e-19	Up	6.48726e-20	Galr1	GO:0005887//integral component of plasma membrane	GO:0017046//peptide hormone binding;GO:0042923//neuropeptide binding;GO:0004966//galanin receptor activity	GO:0007200//phospholipase C-activating G-protein coupled receptor signaling pathway;GO:0007194//negative regulation of adenylate cyclase activity;GO:0045944//positive regulation of transcription from RNA polymerase II promoter;GO:0007189//adenylate cyclase-activating G-protein coupled receptor signaling pathway;GO:0007204//positive regulation of cytosolic calcium ion concentration;GO:0007218//neu…	K04230//galanin receptor 1	gi|164518935|ref|NP_037090.2|//galanin receptor type 1 [Rattus norvegicus]
304081	2252	31	147	2.26135	4.98816e-19	Up	8.50682e-20	Clic6	GO:0070062//extracellular exosome;GO:0005634//nucleus;GO:0034707//chloride channel complex;GO:0005737//cytoplasm;GO:0005886//plasma membrane	GO:0004364//glutathione transferase activity;GO:0005244//voltage-gated ion channel activity;GO:0008022//protein C-terminus binding;GO:0031749//D2 dopamine receptor binding;GO:0031750//D3 dopamine receptor binding;GO:0031751//D4 dopamine receptor binding;GO:0005254//chloride channel activity;GO:0042803//protein homodimerization activity	GO:0006749//glutathione metabolic process;GO:0034765//regulation of ion transmembrane transport;GO:1902476//chloride transmembrane transport	K05026//chloride intracellular channel protein 6	gi|28570188|ref|NP_788267.1|//chloride intracellular channel protein 6 [Rattus norvegicus]
29432	1815	211.21	434.81	1.05759	1.03963e-18	Up	1.81871e-19	Pak2	GO:0016020//membrane;GO:0005654//nucleoplasm;GO:0030141//secretory granule;GO:0005913//cell-cell adherens junction;GO:0048471//perinuclear region of cytoplasm	GO:0098641//cadherin binding involved in cell-cell adhesion;GO:0005524//ATP binding;GO:0042802//identical protein binding;GO:0004702//signal transducer, downstream of receptor, with serine/threonine kinase activity;GO:0019901//protein kinase binding;GO:0030296//protein tyrosine kinase activator activity	GO:0023014//signal transduction by protein phosphorylation;GO:0050731//positive regulation of peptidyl-tyrosine phosphorylation;GO:0000278//mitotic cell cycle;GO:0040008//regulation of growth;GO:0060996//dendritic spine development;GO:0003300//cardiac muscle hypertrophy;GO:0046777//protein autophosphorylation;GO:0071560//cellular response to transforming growth factor beta stimulus;GO:0018105//pe…	K04410//p21-activated kinase 2 [EC:2.7.11.1]	gi|31543458|ref|NP_445758.2|//serine/threonine-protein kinase PAK 2 [Rattus norvegicus]
287942	2803	34.02	147.54	2.13253	7.62672e-18	Up	1.39626e-18	Crkl	GO:0070062//extracellular exosome;GO:0005913//cell-cell adherens junction;GO:0005737//cytoplasm	GO:0098641//cadherin binding involved in cell-cell adhesion	GO:0009952//anterior/posterior pattern specification;GO:0009887//animal organ morphogenesis;GO:0007507//heart development;GO:0060017//parathyroid gland development;GO:0048538//thymus development;GO:0001568//blood vessel development;GO:0008284//positive regulation of cell proliferation;GO:1900026//positive regulation of substrate adhesion-dependent cell spreading	K04438//proto-oncogene C-crk	gi|56605658|ref|NP_001008285.1|//crk-like protein [Rattus norvegicus]
25540	1207	0	74.64	7.23776	9.87027e-18	Up	1.81785e-18	Zg16b	GO:0070062//extracellular exosome;GO:0005615//extracellular space	GO:0030246//carbohydrate binding;GO:0019808//polyamine binding	GO:0001895//retina homeostasis	NA	gi|824556539|ref|NP_001296289.1|//prostatic spermine-binding protein isoform 2 [Rattus norvegicus];gi|672066798|ref|XP_008765770.1|//PREDICTED: prostatic spermine-binding protein isoform X2 [Rattus norvegicus];gi|824556537|ref|NP_037156.3|//prostatic spermine-binding protein isoform 1 precursor [Rattus norvegicus]
266803	1718	9	90	3.33781	1.39624e-17	Up	2.60069e-18	Sostdc1	GO:0005615//extracellular space	GO:0005515//protein binding	GO:0030514//negative regulation of BMP signaling pathway;GO:0010454//negative regulation of cell fate commitment;GO:0007566//embryo implantation;GO:0042475//odontogenesis of dentin-containing tooth;GO:0090090//negative regulation of canonical Wnt signaling pathway;GO:0007389//pattern specification process;GO:0060648//mammary gland bud morphogenesis;GO:0031069//hair follicle morphogenesis	K16834//sclerostin	gi|24899635|ref|NP_714959.1|//sclerostin domain-containing protein 1 precursor [Rattus norvegicus]
315597	2296	69	210	1.6216	1.48874e-17	Up	2.7779e-18	Mfrp	NA	NA	GO:0060041//retina development in camera-type eye;GO:0007601//visual perception;GO:0042462//eye photoreceptor cell development	K05502//bone morphogenetic protein 1 [EC:3.4.24.19]	gi|564363366|ref|XP_006242995.1|//PREDICTED: membrane frizzled-related protein isoform X1 [Rattus norvegicus];gi|157822425|ref|NP_001101607.1|//membrane frizzled-related protein [Rattus norvegicus]
685933	3152	6.76	82.14	3.61887	3.83276e-17	Up	7.29498e-18	LOC685933	GO:0005776//autophagosome;GO:0055037//recycling endosome	GO:0017137//Rab GTPase binding;GO:0005096//GTPase activator activity	GO:0006886//intracellular protein transport;GO:0090630//activation of GTPase activity;GO:2000785//regulation of autophagosome assembly;GO:0031338//regulation of vesicle fusion	K20167//TBC1 domain family member 14	gi|672040313|ref|XP_008758613.1|//PREDICTED: TBC1 domain family member 12 isoform X4 [Rattus norvegicus]
102550456	2433	0	70.49	7.15522	6.67303e-17	Up	1.2855e-17	LOC102550456	GO:0005634//nucleus;GO:0005737//cytoplasm	GO:0005515//protein binding;GO:0003700//transcription factor activity, sequence-specific DNA binding	GO:0006355//regulation of transcription, DNA-templated;GO:0006970//response to osmotic stress	NA	gi|112983956|ref|NP_001037749.1|//TSC22 domain family protein 4 [Rattus norvegicus]
282822	3677	199.49	397.71	1.01128	4.42066e-16	Up	8.89029e-17	Trpc7	GO:0005634//nucleus;GO:0005887//integral component of plasma membrane;GO:0005801//cis-Golgi network;GO:0043005//neuron projection;GO:0043025//neuronal cell body;GO:0048471//perinuclear region of cytoplasm	GO:0005384//manganese ion transmembrane transporter activity;GO:0015279//store-operated calcium channel activity;GO:0047631//ADP-ribose diphosphatase activity;GO:0005272//sodium channel activity	GO:1903223//positive regulation of oxidative stress-induced neuron death;GO:0032024//positive regulation of insulin secretion;GO:0098703//calcium ion import across plasma membrane;GO:0007338//single fertilization;GO:0033194//response to hydroperoxide;GO:0006828//manganese ion transport;GO:0006814//sodium ion transport	K04970//transient receptor potential cation channel subfamily C member 7	gi|568983391|ref|XP_006517327.1|//PREDICTED: short transient receptor potential channel 7 isoform X3 [Mus musculus];gi|966948818|ref|XP_014996393.1|//PREDICTED: short transient receptor potential channel 7 [Macaca mulatta];gi|329755319|ref|NP_001178620.2|//short transient receptor potential channel 7 [Rattus norvegicus];gi|568983387|ref|XP_006517325.1|//PREDICTED: short transient receptor potenti…
287821	2301	129	296	1.2141	4.43019e-16	Up	8.91434e-17	Otop3	GO:0016021//integral component of membrane	NA	NA	NA	gi|157786882|ref|NP_001099322.1|//otopetrin-3 [Rattus norvegicus]
25030	839	0	66	7.06027	5.41564e-16	Up	1.09508e-16	Andpro	GO:0005634//nucleus;GO:0005829//cytosol	GO:0004869//cysteine-type endopeptidase inhibitor activity	GO:0010951//negative regulation of endopeptidase activity;GO:0030521//androgen receptor signaling pathway	NA	gi|149041142|gb|EDL95075.1|//rCG27585, isoform CRA_d [Rattus norvegicus];gi|7549742|ref|NP_036850.1|//cystatin-related protein 1 precursor [Rattus norvegicus]
100912163	5738	0	59.98	6.92229	9.29506e-15	Up	2.02568e-15	LOC100912163	GO:0005634//nucleus	GO:0005515//protein binding;GO:0044212//transcription regulatory region DNA binding	GO:0034773//histone H4-K20 trimethylation;GO:0097368//establishment of Sertoli cell barrier;GO:0036124//histone H3-K9 trimethylation;GO:0006349//regulation of gene expression by genetic imprinting;GO:0045944//positive regulation of transcription from RNA polymerase II promoter;GO:0007283//spermatogenesis	K19195//AT-rich interactive domain-containing protein 4B	gi|672082319|ref|XP_008770058.1|//PREDICTED: AT-rich interactive domain-containing protein 4B-like [Rattus norvegicus]
102557368	1798	120.01	271.39	1.19309	1.79098e-14	Up	3.97202e-15	LOC102557368	NA	NA	NA	K09228//KRAB domain-containing zinc finger protein;K07987//retinoic acid early transcript 1	gi|672084646|ref|XP_008770666.1|//PREDICTED: HERV-K_19q12 provirus ancestral Env polyprotein-like isoform X2 [Rattus norvegicus];gi|672084650|ref|XP_008770668.1|//PREDICTED: HERV-K_19q12 provirus ancestral Env polyprotein-like isoform X4 [Rattus norvegicus]
108348055	2995	25.21	111.34	2.15878	5.8743e-14	Up	1.34414e-14	LOC108348055	GO:0016020//membrane;GO:0036064//ciliary basal body;GO:0005813//centrosome;GO:0036038//MKS complex;GO:0005737//cytoplasm	GO:0005515//protein binding;GO:0008158//hedgehog receptor activity	GO:0001944//vasculature development;GO:0043010//camera-type eye development;GO:0032880//regulation of protein localization;GO:0001701//in utero embryonic development;GO:0007224//smoothened signaling pathway;GO:0042733//embryonic digit morphogenesis;GO:0060563//neuroepithelial cell differentiation	K16744//B9 domain-containing protein 1	gi|157786612|ref|NP_001099256.1|//B9 domain-containing protein 1 [Rattus norvegicus];gi|564372430|ref|XP_006246610.1|//PREDICTED: B9 domain-containing protein 1 isoform X2 [Rattus norvegicus];gi|564372428|ref|XP_006246609.1|//PREDICTED: B9 domain-containing protein 1 isoform X1 [Rattus norvegicus]
304929	6315	18	96	2.43092	6.81978e-14	Up	1.56723e-14	F5	GO:0005615//extracellular space;GO:0005783//endoplasmic reticulum;GO:0005874//microtubule;GO:1990031//pinceau fiber;GO:0030054//cell junction;GO:0014069//postsynaptic density;GO:1903561//extracellular vesicle;GO:0031091//platelet alpha granule;GO:0005794//Golgi apparatus;GO:0005829//cytosol;GO:0031234//extrinsic component of cytoplasmic side of plasma membrane;GO:0044224//juxtaparanode region of …	GO:0033709//D-arabinitol dehydrogenase, D-ribulose forming (NADP+) activity;GO:0048258//3-ketoglucose-reductase activity;GO:0035380//very long-chain-3-hydroxyacyl-CoA dehydrogenase activity;GO:0032867//L-arabinose:NADP reductase activity;GO:0019152//acetoin dehydrogenase activity;GO:0004448//isocitrate dehydrogenase activity;GO:0044103//L-arabinose 1-dehydrogenase (NADP+) activity;GO:0018453//2-h…	GO:0008015//blood circulation;GO:0051291//protein heterooligomerization;GO:2000008//regulation of protein localization to cell surface;GO:0002244//hematopoietic progenitor cell differentiation;GO:0006508//proteolysis;GO:0030168//platelet activation;GO:0050905//neuromuscular process;GO:0007598//blood coagulation, extrinsic pathway;GO:0070995//NADPH oxidation;GO:1901379//regulation of potassium ion…	K03902//coagulation factor V (labile factor)	gi|114145569|ref|NP_001041343.1|//coagulation factor V [Rattus norvegicus]
291328	2421	159	323	1.03839	7.94101e-14	Up	1.83537e-14	Slc39a12	GO:0005887//integral component of plasma membrane;GO:1903561//extracellular vesicle;GO:0048471//perinuclear region of cytoplasm	GO:0005385//zinc ion transmembrane transporter activity	GO:0071578//zinc II ion transmembrane import;GO:0007165//signal transduction;GO:0031113//regulation of microtubule polymerization;GO:0006882//cellular zinc ion homeostasis;GO:0010975//regulation of neuron projection development	K14718//solute carrier family 39 (zinc transporter), member 12	gi|564392297|ref|XP_006254347.1|//PREDICTED: zinc transporter ZIP12 isoform X1 [Rattus norvegicus]
300920	3052	13.89	86.39	2.6527	8.51224e-14	Up	1.97395e-14	Cldn2	GO:0070062//extracellular exosome;GO:0005923//bicellular tight junction;GO:0016021//integral component of membrane;GO:0005886//plasma membrane	GO:0042802//identical protein binding;GO:0005198//structural molecule activity	GO:0016338//calcium-independent cell-cell adhesion via plasma membrane cell-adhesion molecules	K06087//claudin	gi|157820641|ref|NP_001100316.1|//claudin-2 [Rattus norvegicus]
100910446	1970	0	53.86	6.76702	1.76415e-13	Up	4.16856e-14	LOC100910446	GO:0005765//lysosomal membrane;GO:0070062//extracellular exosome;GO:0031902//late endosome membrane;GO:0001772//immunological synapse;GO:0043195//terminal bouton;GO:0070820//tertiary granule;GO:0048471//perinuclear region of cytoplasm;GO:0031901//early endosome membrane;GO:0030139//endocytic vesicle;GO:0016021//integral component of membrane;GO:0031201//SNARE complex;GO:0055037//recycling endosom…	GO:0005484//SNAP receptor activity;GO:0019869//chloride channel inhibitor activity;GO:0019905//syntaxin binding;GO:0032403//protein complex binding	GO:0070925//organelle assembly;GO:1903076//regulation of protein localization to plasma membrane;GO:0006886//intracellular protein transport;GO:0016079//synaptic vesicle exocytosis;GO:0006906//vesicle fusion;GO:1902685//positive regulation of receptor localization to synapse;GO:0048278//vesicle docking;GO:0008333//endosome to lysosome transport;GO:0001916//positive regulation of T cell mediated c…	K08488//syntaxin 7	gi|672034043|ref|XP_008756892.1|//PREDICTED: syntaxin-7-like [Rattus norvegicus]
688583	1614	22.04	102.45	2.2326	1.93159e-13	Up	4.58546e-14	LOC688583	GO:0005634//nucleus;GO:0005694//chromosome;GO:0005737//cytoplasm	GO:0008301//DNA binding, bending;GO:0000400//four-way junction DNA binding	GO:0032392//DNA geometric change;GO:0045578//negative regulation of B cell differentiation;GO:0006355//regulation of transcription, DNA-templated;GO:0045638//negative regulation of myeloid cell differentiation;GO:0045087//innate immune response	K11296//high mobility group protein B3	gi|392354293|ref|XP_003751730.1|//PREDICTED: high mobility group protein B3 isoform X1 [Rattus norvegicus];gi|290560936|ref|NP_001166812.1|//high mobility group box 3 [Rattus norvegicus]
304807	1804	0	53.24	6.75032	2.37844e-13	Up	5.68286e-14	Rabif	GO:0005622//intracellular	GO:0008270//zinc ion binding;GO:0005085//guanyl-nucleotide exchange factor activity	GO:0007264//small GTPase mediated signal transduction;GO:0043547//positive regulation of GTPase activity;GO:0015031//protein transport	K19952//guanine nucleotide exchange factor	gi|56090204|ref|NP_001007679.1|//guanine nucleotide exchange factor MSS4 [Rattus norvegicus]
291604	1621	9.02	71.97	3.01207	3.80242e-13	Up	9.1981e-14	Dcp2	GO:0005654//nucleoplasm;GO:0030054//cell junction;GO:0016442//RISC complex;GO:0000932//P-body	GO:0003723//RNA binding;GO:0050072//m7G(5')pppN diphosphatase activity;GO:0030145//manganese ion binding	GO:0071044//histone mRNA catabolic process;GO:0000184//nuclear-transcribed mRNA catabolic process, nonsense-mediated decay;GO:0000290//deadenylation-dependent decapping of nuclear-transcribed mRNA	K12613//mRNA-decapping enzyme subunit 2 [EC:3.6.1.62]	gi|281427184|ref|NP_001163940.1|//mRNA-decapping enzyme 2 [Rattus norvegicus]
294807	1431	163	323	1.00254	4.05295e-13	Up	9.82195e-14	Rxfp3	GO:0005887//integral component of plasma membrane;GO:0005829//cytosol	GO:0008528//G-protein coupled peptide receptor activity	GO:0032467//positive regulation of cytokinesis;GO:0051482//positive regulation of cytosolic calcium ion concentration involved in phospholipase C-activating G-protein coupled signaling pathway;GO:0007218//neuropeptide signaling pathway	K08397//relaxin family peptide receptor 3	gi|56605940|ref|NP_001008311.1|//relaxin-3 receptor 1 [Rattus norvegicus]
85489	1513	124	265	1.11153	8.95522e-13	Up	2.21649e-13	Twist1	GO:0005634//nucleus	GO:0019904//protein domain specific binding;GO:0043425//bHLH transcription factor binding;GO:0070888//E-box binding;GO:0046982//protein heterodimerization activity;GO:0001077//transcriptional activator activity, RNA polymerase II core promoter proximal region sequence-specific binding;GO:0042803//protein homodimerization activity	GO:2000679//positive regulation of transcription regulatory region DNA binding;GO:0043433//negative regulation of sequence-specific DNA binding transcription factor activity;GO:2000780//negative regulation of double-strand break repair;GO:2000276//negative regulation of oxidative phosphorylation uncoupler activity;GO:0060900//embryonic camera-type eye formation;GO:0032760//positive regulation of …	K09069//twist	gi|16758294|ref|NP_445982.1|//twist-related protein 1 [Rattus norvegicus]
292868	859	0	48	6.60084	3.13426e-12	Up	8.01663e-13	Klk1c9	NA	GO:0004252//serine-type endopeptidase activity;GO:0046872//metal ion binding	GO:0006508//proteolysis;GO:0045907//positive regulation of vasoconstriction	K01325//tissue kallikrein [EC:3.4.21.35]	gi|28461159|ref|NP_786935.1|//submandibular glandular kallikrein-9 precursor [Rattus norvegicus]
362424	3368	5	56	3.5013	8.37638e-12	Up	2.21967e-12	Tmem72	GO:0016021//integral component of membrane	NA	NA	NA	gi|157821221|ref|NP_001102113.1|//transmembrane protein 72 [Rattus norvegicus]
24366	1604	1	45	5.50773	1.01854e-11	Up	2.71361e-12	Fgb	GO:0070062//extracellular exosome;GO:0005577//fibrinogen complex;GO:0072562//blood microparticle;GO:0005938//cell cortex;GO:0009897//external side of plasma membrane;GO:0031091//platelet alpha granule	GO:0050839//cell adhesion molecule binding;GO:0030674//protein binding, bridging;GO:0005102//receptor binding;GO:0005198//structural molecule activity;GO:0051087//chaperone binding	GO:0045921//positive regulation of exocytosis;GO:0045907//positive regulation of vasoconstriction;GO:0071347//cellular response to interleukin-1;GO:0043152//induction of bacterial agglutination;GO:0044320//cellular response to leptin stimulus;GO:1902042//negative regulation of extrinsic apoptotic signaling pathway via death domain receptors;GO:0072378//blood coagulation, fibrin clot formation;GO:…	K03904//fibrinogen beta chain	gi|564336898|ref|XP_006232586.1|//PREDICTED: fibrinogen beta chain isoform X2 [Rattus norvegicus];gi|158186678|ref|NP_064456.2|//fibrinogen beta chain precursor [Rattus norvegicus]
297386	3617	28	104	1.90896	2.29284e-11	Up	6.27753e-12	Slc4a5	GO:0016323//basolateral plasma membrane;GO:0005887//integral component of plasma membrane	GO:0015301//anion:anion antiporter activity;GO:0005452//inorganic anion exchanger activity	GO:0060041//retina development in camera-type eye;GO:0010468//regulation of gene expression;GO:0002064//epithelial cell development;GO:0033326//cerebrospinal fluid secretion;GO:0048311//mitochondrion distribution;GO:0051453//regulation of intracellular pH;GO:0003014//renal system process;GO:0003073//regulation of systemic arterial blood pressure;GO:0015701//bicarbonate transport;GO:0098656//anion…	K13857//solute carrier family 4 (sodium bicarbonate cotransporter), member 5	gi|47059002|ref|NP_997677.1|//electrogenic sodium bicarbonate cotransporter 4 [Rattus norvegicus]
100364457	722	0	42.83	6.43643	4.12349e-11	Up	1.14982e-11	LOC100364457	GO:0016020//membrane;GO:0005730//nucleolus;GO:0005925//focal adhesion;GO:0022625//cytosolic large ribosomal subunit	GO:0003735//structural constituent of ribosome;GO:0019843//rRNA binding	GO:0002181//cytoplasmic translation;GO:1990090//cellular response to nerve growth factor stimulus	K02940//large subunit ribosomal protein L9e	gi|145207974|ref|NP_001007599.3|//60S ribosomal protein L9 [Rattus norvegicus]
103690119	4873	0	38.4	6.27891	3.91116e-10	Up	1.17877e-10	LOC103690119	GO:0005634//nucleus	GO:0046872//metal ion binding;GO:0003676//nucleic acid binding	GO:0006355//regulation of transcription, DNA-templated	K09228//KRAB domain-containing zinc finger protein	gi|672057694|ref|XP_008763301.1|//PREDICTED: zinc finger protein OZF-like [Rattus norvegicus]
293668	1343	58.93	146.16	1.32635	1.20542e-09	Up	3.78273e-10	Brms1	GO:0070822//Sin3-type complex;GO:0005737//cytoplasm	GO:0004407//histone deacetylase activity;GO:0051059//NF-kappaB binding;GO:0042826//histone deacetylase binding	GO:0000122//negative regulation of transcription from RNA polymerase II promoter;GO:0090312//positive regulation of protein deacetylation;GO:2000210//positive regulation of anoikis;GO:0016575//histone deacetylation;GO:0032088//negative regulation of NF-kappaB transcription factor activity	K19196//breast cancer metastasis-suppressor 1 and related proteins	gi|57526961|ref|NP_001009605.1|//breast cancer metastasis-suppressor 1 homolog [Rattus norvegicus]
295340	1020	0	35.5	6.16563	1.7463e-09	Up	5.54537e-10	RGD1564469	GO:0016020//membrane;GO:0070062//extracellular exosome;GO:0005634//nucleus;GO:0005925//focal adhesion;GO:0022625//cytosolic large ribosomal subunit;GO:0030687//preribosome, large subunit precursor;GO:0036464//cytoplasmic ribonucleoprotein granule	GO:0003735//structural constituent of ribosome;GO:0070180//large ribosomal subunit rRNA binding	GO:0042254//ribosome biogenesis;GO:0002181//cytoplasmic translation	K02941//large subunit ribosomal protein LP0	gi|109465383|ref|XP_227546.4|//PREDICTED: 60S acidic ribosomal protein P0-like [Rattus norvegicus]
103689921	1459	105.26	212.63	1.03027	2.05375e-09	Up	6.55781e-10	NEWGENE_1306267	NA	GO:0042802//identical protein binding;GO:0004633//phosphopantothenoylcysteine decarboxylase activity	GO:0015937//coenzyme A biosynthetic process	K01598//phosphopantothenoylcysteine decarboxylase [EC:4.1.1.36]	gi|672062142|ref|XP_008764530.1|//PREDICTED: phosphopantothenoylcysteine decarboxylase isoform X3 [Rattus norvegicus];gi|157817185|ref|NP_001102233.1|//phosphopantothenoylcysteine decarboxylase [Rattus norvegicus]
361812	2182	83	180	1.13269	2.59606e-09	Up	8.36654e-10	Pnpla1	GO:0016020//membrane;GO:0005811//lipid droplet;GO:0005737//cytoplasm	GO:0018732//sulfolactone hydrolase activity;GO:0035460//L-ascorbate 6-phosphate lactonase activity;GO:0034892//endosulfan lactone lactonase activity;GO:0080030//methyl indole-3-acetate esterase activity;GO:0010296//prenylcysteine methylesterase activity;GO:0047376//all-trans-retinyl-palmitate hydrolase, all-trans-retinol forming activity;GO:0043906//Ala-tRNA(Pro) hydrolase activity;GO:0004806//tr…	GO:0019433//triglyceride catabolic process;GO:0055088//lipid homeostasis	K16813//patatin-like phospholipase domain-containing protein 1 [EC:3.1.1.-]	gi|300797542|ref|NP_001178770.1|//patatin-like phospholipase domain-containing protein 1 [Rattus norvegicus]
501317	1010	84.21	179.1	1.10458	5.98454e-09	Up	1.97738e-09	LOC501317	NA	NA	NA	NA	gi|672084660|ref|XP_008770671.1|//PREDICTED: disks large homolog 5-like isoform X2 [Rattus norvegicus];gi|564395233|ref|XP_006255433.1|//PREDICTED: disks large homolog 5-like isoform X4 [Rattus norvegicus];gi|672084616|ref|XP_008770657.1|//PREDICTED: disks large homolog 5-like isoform X3 [Rattus norvegicus]
103691059	1777	34.87	102.7	1.57426	7.16192e-09	Up	2.38845e-09	LOC103691059	GO:0005634//nucleus	GO:0000978//RNA polymerase II core promoter proximal region sequence-specific DNA binding	GO:0006355//regulation of transcription, DNA-templated	K09228//KRAB domain-containing zinc finger protein	gi|564326023|ref|XP_006228239.1|//PREDICTED: zinc finger protein 418 isoform X1 [Rattus norvegicus]
100911453	2111	93.63	191.3	1.04667	8.76881e-09	Up	2.9417e-09	LOC100911453	GO:0005654//nucleoplasm;GO:0005794//Golgi apparatus;GO:0005829//cytosol;GO:0034709//methylosome	GO:0030374//ligand-dependent nuclear receptor transcription coactivator activity;GO:0008327//methyl-CpG binding	GO:0006357//regulation of transcription from RNA polymerase II promoter;GO:0060770//negative regulation of epithelial cell proliferation involved in prostate gland development;GO:0060528//secretory columnal luminar epithelial cell differentiation involved in prostate glandular acinus development;GO:0008284//positive regulation of cell proliferation	K13221//methylosome protein 50	gi|77404168|ref|NP_001008771.2|//methylosome protein 50 [Rattus norvegicus]
367515	1794	11.75	59.41	2.35392	8.99599e-09	Up	3.02286e-09	LOC367515	NA	NA	NA	NA	gi|62079279|ref|NP_001014293.1|//uncharacterized protein LOC367515 [Rattus norvegicus]
103692976	7037	26.76	88.07	1.73445	9.39168e-09	Up	3.15788e-09	LOC103692976	GO:0005730//nucleolus;GO:0008024//cyclin/CDK positive transcription elongation factor complex	GO:0097322//7SK snRNA binding;GO:0003682//chromatin binding;GO:0070063//RNA polymerase binding;GO:0016538//cyclin-dependent protein serine/threonine kinase regulator activity;GO:0008134//transcription factor binding;GO:0044212//transcription regulatory region DNA binding;GO:0019901//protein kinase binding	GO:1901409//positive regulation of phosphorylation of RNA polymerase II C-terminal domain;GO:1900364//negative regulation of mRNA polyadenylation;GO:0045944//positive regulation of transcription from RNA polymerase II promoter;GO:0051301//cell division;GO:0045737//positive regulation of cyclin-dependent protein serine/threonine kinase activity	K15188//cyclin T	gi|672060599|ref|XP_008764080.1|//PREDICTED: cyclin-T1-like [Rattus norvegicus]
108353403	1287	99.85	199.62	1.0153	9.98364e-09	Up	3.36241e-09	LOC108353403	NA	NA	NA	K09228//KRAB domain-containing zinc finger protein	gi|672018967|ref|XP_008774099.1|//PREDICTED: LOW QUALITY PROTEIN: uncharacterized protein LOC103695231, partial [Rattus norvegicus]
84021	2082	43	115	1.4351	1.0834e-08	Up	3.66905e-09	Irs3	GO:0043231//intracellular membrane-bounded organelle;GO:0005829//cytosol;GO:0005886//plasma membrane	GO:0043548//phosphatidylinositol 3-kinase binding;GO:0004871//signal transducer activity;GO:0005158//insulin receptor binding	GO:0008286//insulin receptor signaling pathway;GO:0019216//regulation of lipid metabolic process	K17445//insulin receptor substrate 3	gi|14091764|ref|NP_114463.1|//insulin receptor substrate 3 [Rattus norvegicus];gi|149062923|gb|EDM13246.1|//insulin receptor substrate 3, isoform CRA_a [Rattus norvegicus]
361969	1940	6	45	2.92277	1.83843e-08	Up	6.36155e-09	Fga	GO:0070062//extracellular exosome;GO:0005577//fibrinogen complex;GO:0072562//blood microparticle;GO:0005938//cell cortex;GO:0009897//external side of plasma membrane;GO:0031091//platelet alpha granule;GO:0005791//rough endoplasmic reticulum	GO:0046872//metal ion binding;GO:0050839//cell adhesion molecule binding;GO:0030674//protein binding, bridging;GO:0005102//receptor binding;GO:0005198//structural molecule activity	GO:0097421//liver regeneration;GO:0072377//blood coagulation, common pathway;GO:0032355//response to estradiol;GO:0071354//cellular response to interleukin-6;GO:0046898//response to cycloheximide;GO:0043152//induction of bacterial agglutination;GO:0045087//innate immune response;GO:0090277//positive regulation of peptide hormone secretion;GO:0034116//positive regulation of heterotypic cell-cell a…	K03903//fibrinogen alpha chain	gi|144922622|ref|NP_434684.1|//fibrinogen alpha chain isoform 2 precursor [Rattus norvegicus];gi|564336914|ref|XP_006232594.1|//PREDICTED: fibrinogen alpha chain isoform X2 [Rattus norvegicus];gi|56797757|ref|NP_001008724.1|//fibrinogen alpha chain isoform 1 precursor [Rattus norvegicus]
689582	2357	0	31.01	5.97054	1.83843e-08	Up	6.36353e-09	Kdm4d	GO:0035861//site of double-strand break;GO:0005634//nucleus;GO:0072562//blood microparticle;GO:0005721//pericentric heterochromatin	GO:0046872//metal ion binding;GO:0003684//damaged DNA binding;GO:0031490//chromatin DNA binding;GO:0032454//histone demethylase activity (H3-K9 specific);GO:0051213//dioxygenase activity	GO:0006355//regulation of transcription, DNA-templated;GO:0035563//positive regulation of chromatin binding;GO:0055114//oxidation-reduction process;GO:2001034//positive regulation of double-strand break repair via nonhomologous end joining;GO:1900113//negative regulation of histone H3-K9 trimethylation;GO:0001932//regulation of protein phosphorylation;GO:0071479//cellular response to ionizing rad…	K06709//jumonji domain-containing protein 2 [EC:1.14.11.-]	gi|119310200|ref|NP_001073180.1|//lysine-specific demethylase 4D [Rattus norvegicus]
100912034	1895	0	29.98	5.92181	3.1648e-08	Up	1.1226e-08	LOC100912034	GO:0005834//heterotrimeric G-protein complex	GO:0005515//protein binding;GO:0004871//signal transducer activity;GO:0003924//GTPase activity	GO:0007186//G-protein coupled receptor signaling pathway;GO:0071377//cellular response to glucagon stimulus	K04546//guanine nucleotide-binding protein G(I)/G(S)/G(O) subunit gamma-11	gi|4758448|ref|NP_004117.1|//guanine nucleotide-binding protein G(I)/G(S)/G(O) subunit gamma-11 precursor [Homo sapiens]
306891	1826	4.77	40.12	3.08814	4.98601e-08	Up	1.80589e-08	Serpinb1b	GO:0016020//membrane;GO:0070062//extracellular exosome;GO:0005615//extracellular space;GO:0005737//cytoplasm	GO:0004867//serine-type endopeptidase inhibitor activity	GO:0010951//negative regulation of endopeptidase activity;GO:0042176//regulation of protein catabolic process	K13963//serpin B	gi|293342714|ref|XP_001066387.2|//PREDICTED: leukocyte elastase inhibitor A-like [Rattus norvegicus]
100912642	1815	25.83	81.22	1.66867	8.34942e-08	Up	3.10947e-08	LOC100912642	NA	GO:0008395//steroid hydroxylase activity;GO:0008392//arachidonic acid epoxygenase activity	GO:0019369//arachidonic acid metabolic process	K07418//cytochrome P450 family 2 subfamily J [EC:1.14.14.1]	gi|672053488|ref|XP_008762180.1|//PREDICTED: cytochrome P450 2J3-like isoform X2 [Rattus norvegicus]
296229	1468	0	27.6	5.80247	1.11584e-07	Up	4.21814e-08	P22k15	GO:0005634//nucleus;GO:0005829//cytosol	GO:0004869//cysteine-type endopeptidase inhibitor activity	GO:0010951//negative regulation of endopeptidase activity;GO:0030521//androgen receptor signaling pathway	NA	gi|41152508|ref|NP_954887.1|//cystatin-related protein 2 precursor [Rattus norvegicus]
103690105	2067	77.24	158.91	1.05667	1.31386e-07	Up	4.99993e-08	LOC103690105	GO:0016021//integral component of membrane	GO:0015299//solute:proton antiporter activity	GO:1902600//hydrogen ion transmembrane transport	NA	gi|672080649|ref|XP_008769596.1|//PREDICTED: transmembrane and coiled-coil domain-containing protein 3-like [Rattus norvegicus]
80900	2765	1.01	28.1	4.81402	1.35124e-07	Up	5.15114e-08	Slco1a5	GO:0005887//integral component of plasma membrane;GO:0031526//brush border membrane	GO:0015349//thyroid hormone transmembrane transporter activity;GO:0015125//bile acid transmembrane transporter activity;GO:0015347//sodium-independent organic anion transmembrane transporter activity	GO:0043252//sodium-independent organic anion transport;GO:0098779//positive regulation of mitophagy in response to mitochondrial depolarization;GO:0070327//thyroid hormone transport;GO:0015721//bile acid and bile salt transport;GO:0008206//bile acid metabolic process;GO:0050892//intestinal absorption	K03460//solute carrier organic anion transporter family, member 1A	gi|13540642|ref|NP_110465.1|//solute carrier organic anion transporter family member 1A5 [Rattus norvegicus]
58917	1484	20	69	1.80247	1.87867e-07	Up	7.26092e-08	Hpx	GO:0070062//extracellular exosome;GO:0072562//blood microparticle;GO:0005623//cell	GO:0015232//heme transporter activity;GO:0020037//heme binding;GO:0046872//metal ion binding	GO:0006879//cellular iron ion homeostasis;GO:0020027//hemoglobin metabolic process;GO:0042168//heme metabolic process;GO:0015886//heme transport;GO:0060335//positive regulation of interferon-gamma-mediated signaling pathway;GO:0002639//positive regulation of immunoglobulin production;GO:0002925//positive regulation of humoral immune response mediated by circulating immunoglobulin	K18977//hemopexin [EC:3.2.1.35]	gi|16758014|ref|NP_445770.1|//hemopexin precursor [Rattus norvegicus]
24367	1554	3	33	3.47531	1.99971e-07	Up	7.74413e-08	Fgg	GO:0070062//extracellular exosome;GO:0005577//fibrinogen complex;GO:0072562//blood microparticle;GO:0005938//cell cortex;GO:0009897//external side of plasma membrane;GO:0031091//platelet alpha granule	GO:0046872//metal ion binding;GO:0050839//cell adhesion molecule binding;GO:0030674//protein binding, bridging;GO:0005102//receptor binding;GO:0005198//structural molecule activity;GO:0042803//protein homodimerization activity	GO:0045921//positive regulation of exocytosis;GO:0036345//platelet maturation;GO:0045907//positive regulation of vasoconstriction;GO:0071354//cellular response to interleukin-6;GO:0071347//cellular response to interleukin-1;GO:1902042//negative regulation of extrinsic apoptotic signaling pathway via death domain receptors;GO:0072378//blood coagulation, fibrin clot formation;GO:0090277//positive r…	K03905//fibrinogen gamma chain	gi|122065184|sp|P02680.3|FIBG_RAT//RecName: Full=Fibrinogen gamma chain; Flags: Precursor;gi|61098186|ref|NP_036691.2|//fibrinogen gamma chain precursor [Rattus norvegicus]
100910555	1216	0	25.92	5.71187	2.74114e-07	Up	1.08535e-07	LOC100910555	NA	NA	NA	NA	gi|564394665|ref|XP_006255229.1|//PREDICTED: uncharacterized protein LOC100910555 [Rattus norvegicus]
690146	2086	0	25.8	5.70518	2.92306e-07	Up	1.16156e-07	RGD1584023	NA	GO:0046872//metal ion binding;GO:0003700//transcription factor activity, sequence-specific DNA binding;GO:0003676//nucleic acid binding	GO:0006355//regulation of transcription, DNA-templated	K09228//KRAB domain-containing zinc finger protein	gi|672036241|ref|XP_008757525.1|//PREDICTED: zinc finger protein 33B-like [Rattus norvegicus]
102555637	1390	6.68	40.59	2.61908	4.67085e-07	Up	1.89769e-07	LOC102555637	GO:0070062//extracellular exosome;GO:0005654//nucleoplasm;GO:0005938//cell cortex;GO:0005905//clathrin-coated pit;GO:0030136//clathrin-coated vesicle;GO:0019897//extrinsic component of plasma membrane;GO:0048471//perinuclear region of cytoplasm	GO:0008289//lipid binding;GO:1990175//EH domain binding	NA	K12471//epsin	gi|564373984|ref|XP_006247274.1|//PREDICTED: epsin-3-like [Rattus norvegicus]
56824	2174	35.12	91.91	1.40381	5.25661e-07	Up	2.14608e-07	Ifit1	GO:0005737//cytoplasm	GO:0003723//RNA binding;GO:0005515//protein binding	GO:0035458//cellular response to interferon-beta;GO:0050688//regulation of defense response to virus;GO:0071357//cellular response to type I interferon;GO:0071360//cellular response to exogenous dsRNA;GO:0035457//cellular response to interferon-alpha	K14217//interferon-induced protein with tetratricopeptide repeats 1	gi|9910234|ref|NP_064481.1|//interferon-induced protein with tetratricopeptide repeats 1-like protein [Rattus norvegicus]
108349865	1933	0	24.4	5.62469	6.2567e-07	Up	2.57295e-07	LOC108349865	NA	NA	NA	K09228//KRAB domain-containing zinc finger protein;K04257//olfactory receptor;K01520//dUTP pyrophosphatase [EC:3.6.1.23];K04004//complement factor H	gi|672013669|ref|XP_008772784.1|//PREDICTED: LOW QUALITY PROTEIN: uncharacterized protein LOC102556699, partial [Rattus norvegicus]
108353203	822	4.25	33.66	3.00138	8.6893e-07	Up	3.62682e-07	LOC108353203	NA	NA	NA	NA	gi|62079279|ref|NP_001014293.1|//uncharacterized protein LOC367515 [Rattus norvegicus]
25240	2623	26	75	1.54426	1.16014e-06	Up	4.91245e-07	Aqp1	GO:0070062//extracellular exosome;GO:0031965//nuclear membrane;GO:0016324//apical plasma membrane;GO:0032127//dense core granule membrane;GO:0031526//brush border membrane;GO:0020005//symbiont-containing vacuole membrane;GO:0009925//basal plasma membrane;GO:0005901//caveola;GO:0005887//integral component of plasma membrane;GO:0042383//sarcolemma;GO:0043679//axon terminus;GO:0032809//neuronal cell…	GO:0008519//ammonium transmembrane transporter activity;GO:0015250//water channel activity;GO:0030184//nitric oxide transmembrane transporter activity;GO:0046875//ephrin receptor binding;GO:0005267//potassium channel activity;GO:0015254//glycerol channel activity;GO:0035379//carbon dioxide transmembrane transporter activity;GO:0005223//intracellular cGMP activated cation channel activity	GO:0043154//negative regulation of cysteine-type endopeptidase activity involved in apoptotic process;GO:0071260//cellular response to mechanical stimulus;GO:0072230//metanephric proximal straight tubule development;GO:0043627//response to estrogen;GO:0034644//cellular response to UV;GO:0046878//positive regulation of saliva secretion;GO:0030185//nitric oxide transport;GO:0072488//ammonium transm…	K09864//aquaporin-1	gi|6978527|ref|NP_036910.1|//aquaporin-1 [Rattus norvegicus]
497840	5570	72	143	1.00582	1.58966e-06	Up	6.8361e-07	Cps1	GO:0005730//nucleolus;GO:0042645//mitochondrial nucleoid;GO:0043234//protein complex;GO:0005743//mitochondrial inner membrane	GO:0004175//endopeptidase activity;GO:0016595//glutamate binding;GO:0004087//carbamoyl-phosphate synthase (ammonia) activity;GO:0005524//ATP binding;GO:0005509//calcium ion binding;GO:0072341//modified amino acid binding;GO:0004151//dihydroorotase activity;GO:0004070//aspartate carbamoyltransferase activity;GO:0004088//carbamoyl-phosphate synthase (glutamine-hydrolyzing) activity;GO:0005543//phos…	GO:0019433//triglyceride catabolic process;GO:0043200//response to amino acid;GO:0006526//arginine biosynthetic process;GO:0032094//response to food;GO:0007494//midgut development;GO:0032496//response to lipopolysaccharide;GO:0071320//cellular response to cAMP;GO:0009636//response to toxic substance;GO:0006541//glutamine metabolic process;GO:0055081//anion homeostasis;GO:0046209//nitric oxide met…	K01948//carbamoyl-phosphate synthase (ammonia) [EC:6.3.4.16]	gi|8393186|ref|NP_058768.1|//carbamoyl-phosphate synthase [ammonia], mitochondrial precursor [Rattus norvegicus]
252922	4669	21	65	1.64593	2.15537e-06	Up	9.4134e-07	Pzp	GO:0005615//extracellular space	GO:0048403//brain-derived neurotrophic factor binding;GO:0004867//serine-type endopeptidase inhibitor activity;GO:0048406//nerve growth factor binding;GO:0032403//protein complex binding	GO:0010951//negative regulation of endopeptidase activity;GO:0007566//embryo implantation	K03910//alpha-2-macroglobulin	gi|307746876|ref|NP_665722.2|//alpha-1-macroglobulin precursor [Rattus norvegicus];gi|672051179|ref|XP_008761532.1|//PREDICTED: alpha-1-macroglobulin isoform X1 [Rattus norvegicus]
94341	2006	10	44	2.15338	3.0042e-06	Up	1.33881e-06	Kcnj13	GO:0005887//integral component of plasma membrane	GO:0005242//inward rectifier potassium channel activity	GO:0034765//regulation of ion transmembrane transport;GO:0010107//potassium ion import	K05006//potassium inwardly-rectifying channel subfamily J member 13	gi|16758400|ref|NP_446060.1|//inward rectifier potassium channel 13 [Rattus norvegicus]
100909485	1437	0	20.9	5.40131	4.25936e-06	Up	1.93752e-06	LOC100909485	GO:0005615//extracellular space	GO:0004867//serine-type endopeptidase inhibitor activity	GO:0010951//negative regulation of endopeptidase activity;GO:0007049//cell cycle;GO:0007276//gamete generation	NA	gi|319996608|ref|NP_001121129.2|//spindlin-2 [Rattus norvegicus]
29304	801	39.32	92.08	1.2435	4.95102e-06	Up	2.27011e-06	Rps6	GO:0016020//membrane;GO:0030425//dendrite;GO:0005654//nucleoplasm;GO:0048471//perinuclear region of cytoplasm;GO:0044297//cell body;GO:0005730//nucleolus;GO:0036464//cytoplasmic ribonucleoprotein granule;GO:0022627//cytosolic small ribosomal subunit;GO:0005844//polysome	GO:0003729//mRNA binding;GO:0003735//structural constituent of ribosome;GO:0019901//protein kinase binding	GO:0001890//placenta development;GO:0033077//T cell differentiation in thymus;GO:0042593//glucose homeostasis;GO:0000028//ribosomal small subunit assembly;GO:0048821//erythrocyte development;GO:0043065//positive regulation of apoptotic process;GO:0006924//activation-induced cell death of T cells;GO:0071361//cellular response to ethanol;GO:0007369//gastrulation;GO:0031929//TOR signaling;GO:0032868…	K02991//small subunit ribosomal protein S6e	gi|6677809|ref|NP_033122.1|//40S ribosomal protein S6 [Mus musculus]
315350	4640	29	76	1.40582	5.10485e-06	Up	2.34513e-06	Irs4	NA	NA	NA	K17446//insulin receptor substrate 4	gi|293351123|ref|XP_001056753.2|//PREDICTED: LOW QUALITY PROTEIN: insulin receptor substrate 4 [Rattus norvegicus]
690467	763	48.69	105.01	1.12471	6.72695e-06	Up	3.13987e-06	LOC690467	NA	NA	NA	NA	gi|564395290|ref|XP_006255454.1|//PREDICTED: disks large homolog 5-like isoform X2 [Rattus norvegicus]
100911492	3376	9.5	41.13	2.13007	7.37717e-06	Up	3.45534e-06	LOC100911492	GO:0005634//nucleus;GO:0030426//growth cone;GO:0043234//protein complex;GO:0005737//cytoplasm	GO:0008190//eukaryotic initiation factor 4E binding;GO:0000978//RNA polymerase II core promoter proximal region sequence-specific DNA binding;GO:0046982//protein heterodimerization activity;GO:0001077//transcriptional activator activity, RNA polymerase II core promoter proximal region sequence-specific binding	GO:0008589//regulation of smoothened signaling pathway;GO:0030901//midbrain development;GO:0032525//somite rostral/caudal axis specification;GO:0042706//eye photoreceptor cell fate commitment;GO:0021978//telencephalon regionalization;GO:0090009//primitive streak formation;GO:0042472//inner ear morphogenesis;GO:0007411//axon guidance;GO:2000543//positive regulation of gastrulation;GO:0007492//endo…	K18490//homeobox protein OTX2	gi|672077555|ref|XP_008768751.1|//PREDICTED: homeobox protein OTX2 isoform X3 [Rattus norvegicus];gi|11119420|ref|NP_068374.1|//homeobox protein OTX2 isoform a [Homo sapiens];gi|27436933|ref|NP_758840.1|//homeobox protein OTX2 isoform b [Homo sapiens]
296235	1546	0	19	5.26381	1.22799e-05	Up	5.91402e-06	LOC296235	GO:0005615//extracellular space;GO:0030141//secretory granule	GO:0002020//protease binding;GO:0004869//cysteine-type endopeptidase inhibitor activity	GO:0014070//response to organic cyclic compound;GO:0042493//response to drug;GO:0010951//negative regulation of endopeptidase activity;GO:0046687//response to chromate;GO:0048678//response to axon injury;GO:0046677//response to antibiotic;GO:0007431//salivary gland development;GO:0009725//response to hormone;GO:0001906//cell killing;GO:0048468//cell development;GO:0001562//response to protozoan;G…	K13899//cystatin-C	gi|82654196|ref|NP_001032427.1|//cystatin S-like precursor [Rattus norvegicus]
102547811	1264	34.58	81.27	1.24866	1.70214e-05	Up	8.34915e-06	LOC102547811	NA	NA	NA	NA	gi|564395215|ref|XP_006255425.1|//PREDICTED: uncharacterized protein LOC363337 isoform X1 [Rattus norvegicus];gi|564394342|ref|XP_006255099.1|//PREDICTED: uncharacterized protein LOC102547811 isoform X2 [Rattus norvegicus];gi|564394344|ref|XP_006255100.1|//PREDICTED: uncharacterized protein LOC102547811 isoform X3 [Rattus norvegicus]
501349	2240	39.29	87.08	1.16406	2.55075e-05	Up	1.27977e-05	LOC501349	NA	NA	NA	NA	gi|564395265|ref|XP_006255446.1|//PREDICTED: disks large homolog 5-like isoform X4 [Rattus norvegicus]
287425	2268	48	99	1.06027	3.15089e-05	Up	1.5982e-05	Alox12b	GO:0005737//cytoplasm	GO:0004052//arachidonate 12-lipoxygenase activity;GO:0018561//2'-aminobiphenyl-2,3-diol 1,2-dioxygenase activity;GO:0034808//benzo(a)pyrene 4,5-dioxygenase activity;GO:0018542//2,3-dihydroxy DDT 1,2-dioxygenase activity;GO:0034920//pyrene dioxygenase activity;GO:0034811//benzo(a)pyrene 9,10-dioxygenase activity;GO:0034934//phenanthrene-4-carboxylate dioxygenase activity;GO:0018568//3,4-dihydroxyp…	GO:0019369//arachidonic acid metabolic process;GO:0070257//positive regulation of mucus secretion;GO:0010628//positive regulation of gene expression;GO:0055114//oxidation-reduction process;GO:0043651//linoleic acid metabolic process;GO:0006497//protein lipidation;GO:0070830//bicellular tight junction assembly;GO:0019372//lipoxygenase pathway;GO:0061436//establishment of skin barrier;GO:0043410//p…	K08021//arachidonate 12-lipoxygenase (R-type) [EC:1.13.11.-]	gi|86439961|ref|NP_001034466.1|//arachidonate 12-lipoxygenase, 12R-type [Rattus norvegicus]
500684	2686	4.39	27.09	2.64135	3.7252e-05	Up	1.90958e-05	LOC500684	GO:0071006//U2-type catalytic step 1 spliceosome;GO:0005794//Golgi apparatus;GO:0016607//nuclear speck;GO:0071013//catalytic step 2 spliceosome	GO:0003723//RNA binding	GO:0000398//mRNA splicing, via spliceosome	K13100//pre-mRNA-splicing factor CWC22	gi|33086620|gb|AAP92622.1|//Ac2-155 [Rattus norvegicus]
282547	2583	4.99	27.79	2.49333	5.24274e-05	Up	2.74513e-05	Mrgprx1	GO:0005887//integral component of plasma membrane	GO:0004930//G-protein coupled receptor activity	GO:0007186//G-protein coupled receptor signaling pathway;GO:0002244//hematopoietic progenitor cell differentiation;GO:0007635//chemosensory behavior	K08396//Mas-related G protein-coupled receptor member X	gi|50401222|sp|Q8R4G1.3|MRGX1_RAT//RecName: Full=Mas-related G-protein coupled receptor member X1; AltName: Full=Sensory neuron-specific G-protein coupled receptor 1;gi|33186918|ref|NP_750845.2|//mas-related G-protein coupled receptor member X1 [Rattus norvegicus]
304646	2009	1	17	4.10334	8.20846e-05	Up	4.43067e-05	Mgat4d	GO:0016020//membrane;GO:0005576//extracellular region	GO:0008454//alpha-1,3-mannosylglycoprotein 4-beta-N-acetylglucosaminyltransferase activity	GO:0006491//N-glycan processing	K00738//alpha-1,3-mannosylglycoprotein beta-1,4-N-acetylglucosaminyltransferase A/B [EC:2.4.1.145]	gi|71043836|ref|NP_001020837.1|//alpha-1,3-mannosyl-glycoprotein 4-beta-N-acetylglucosaminyltransferase-like protein MGAT4D precursor [Rattus norvegicus];gi|672084399|ref|XP_008770601.1|//PREDICTED: glycosyltransferase 54 domain-containing protein isoform X1 [Rattus norvegicus]
102550986	1232	45.16	91.34	1.03208	9.25733e-05	Up	5.0355e-05	LOC102550986	NA	NA	NA	NA	gi|564319310|ref|XP_006222363.1|//PREDICTED: serine/arginine repetitive matrix protein 1-like [Rattus norvegicus]
311123	2466	43.04	88.12	1.04967	9.89545e-05	Up	5.40437e-05	Ttc30a1	GO:0005929//cilium;GO:0030992//intraciliary transport particle B	NA	GO:0042073//intraciliary transport	K19683//tetratricopeptide repeat protein 30	gi|71361631|ref|NP_001025089.1|//tetratricopeptide repeat protein 30A2 [Rattus norvegicus]
499967	1967	2.37	20.41	3.1222	9.96085e-05	Up	5.44337e-05	Cct8l1	GO:0005737//cytoplasm	GO:0005524//ATP binding;GO:0051082//unfolded protein binding	GO:0006457//protein folding	K09500//T-complex protein 1 subunit theta	gi|83642818|ref|NP_001032883.1|//chaperonin containing TCP1, subunit 8 (theta)-like 1 [Rattus norvegicus]
689790	3124	31.87	71.3	1.17758	0.000121528	Up	6.74948e-05	Clec2dl1	GO:0016021//integral component of membrane;GO:0005886//plasma membrane	GO:0030246//carbohydrate binding	NA	K10072//C-type lectin domain family 2 member D	gi|145966702|ref|NP_001078873.1|//C-type lectin domain family 2 member D6 [Rattus norvegicus]
689996	1355	1.58	17.61	3.49428	0.000148788	Up	8.37305e-05	Tomm20l	NA	NA	NA	K17770//mitochondrial import receptor subunit TOM20	gi|564307336|ref|XP_002726795.2|//PREDICTED: TOMM20-like protein 1 isoform X2 [Rattus norvegicus]
114516	1443	10.19	35.78	1.82788	0.000159969	Up	9.04625e-05	Glra3	GO:0030425//dendrite;GO:0098982//GABA-ergic synapse;GO:0098978//glutamatergic synapse;GO:0030054//cell junction;GO:0016935//glycine-gated chloride channel complex;GO:0043204//perikaryon;GO:0045211//postsynaptic membrane	GO:0046872//metal ion binding;GO:0016594//glycine binding;GO:0022852//glycine-gated chloride ion channel activity;GO:0016934//extracellular-glycine-gated chloride channel activity	GO:0071361//cellular response to ethanol;GO:0071294//cellular response to zinc ion;GO:0051260//protein homooligomerization;GO:0060012//synaptic transmission, glycinergic;GO:0071230//cellular response to amino acid stimulus;GO:0007218//neuropeptide signaling pathway;GO:1902476//chloride transmembrane transport;GO:0097688//glutamate receptor clustering	K05195//glycine receptor alpha-3	gi|155369743|ref|NP_446176.3|//glycine receptor subunit alpha-3 [Rattus norvegicus]
25086	1624	12	39	1.71632	0.000161199	Up	9.1282e-05	Cyp2e1	GO:0005739//mitochondrion;GO:0000139//Golgi membrane;GO:0031227//intrinsic component of endoplasmic reticulum membrane	GO:0008395//steroid hydroxylase activity;GO:0016709//oxidoreductase activity, acting on paired donors, with incorporation or reduction of molecular oxygen, NAD(P)H as one donor, and incorporation of one atom of oxygen;GO:0020037//heme binding;GO:0005506//iron ion binding;GO:0008392//arachidonic acid epoxygenase activity;GO:0010181//FMN binding;GO:0019899//enzyme binding;GO:0016712//oxidoreductase…	GO:0042493//response to drug;GO:0010243//response to organonitrogen compound;GO:0006641//triglyceride metabolic process;GO:0016098//monoterpenoid metabolic process;GO:0006805//xenobiotic metabolic process;GO:0046483//heterocycle metabolic process;GO:0010193//response to ozone;GO:0017144//drug metabolic process;GO:0055114//oxidation-reduction process;GO:0045471//response to ethanol;GO:0008202//ste…	K07415//cytochrome P450 family 2 subfamily E polypeptide 1 [EC:1.14.13.-]	gi|13928734|ref|NP_113731.1|//cytochrome P450 2E1 [Rattus norvegicus]
315761	4131	33	71	1.12123	0.000226999	Up	0.000131613	Cilp	GO:0070062//extracellular exosome;GO:0005615//extracellular space;GO:0005578//proteinaceous extracellular matrix	NA	GO:0043569//negative regulation of insulin-like growth factor receptor signaling pathway	K19031//cell migration-inducing and hyaluronan-binding protein [EC:3.2.1.35]	gi|157823195|ref|NP_001101631.1|//cartilage intermediate layer protein 1 precursor [Rattus norvegicus]
684984	2164	11	36	1.72637	0.000272685	Up	0.000160259	Cd300lg	GO:0005768//endosome;GO:0016323//basolateral plasma membrane;GO:0070062//extracellular exosome;GO:0016324//apical plasma membrane;GO:0016021//integral component of membrane	GO:0001791//IgM binding	GO:0002414//immunoglobulin transcytosis in epithelial cells;GO:0002376//immune system process	K16663//CMRF35-like molecule 9	gi|293340477|ref|XP_002724612.1|//PREDICTED: CMRF35-like molecule 9 isoform X3 [Rattus norvegicus];gi|149054349|gb|EDM06166.1|//rCG33868 [Rattus norvegicus];gi|392331945|ref|XP_003752435.1|//PREDICTED: CMRF35-like molecule 9 isoform X2 [Rattus norvegicus];gi|392331943|ref|XP_003752434.1|//PREDICTED: CMRF35-like molecule 9 isoform X1 [Rattus norvegicus]
102553620	1323	0	13.28	4.74706	0.000316197	Up	0.000187779	LOC102553620	NA	NA	NA	K01831//prostacyclin synthase [EC:5.3.99.4];K06634//cyclin H;K07756//inositol-hexakisphosphate 5-kinase [EC:2.7.4.21];K18710//histone RNA hairpin-binding protein;K21111//band 4.1-like protein 4B	gi|672028981|ref|XP_008768882.1|//PREDICTED: LOW QUALITY PROTEIN: uncharacterized protein LOC102553620 [Rattus norvegicus]
108349691	550	4.09	22.26	2.46016	0.00032821	Up	0.000195562	LOC108349691	GO:0001740//Barr body;GO:0070062//extracellular exosome;GO:0000784//nuclear chromosome, telomeric region;GO:0005654//nucleoplasm;GO:0005700//polytene chromosome;GO:0000788//nuclear nucleosome;GO:0030176//integral component of endoplasmic reticulum membrane;GO:0005637//nuclear inner membrane	GO:0016627//oxidoreductase activity, acting on the CH-CH group of donors;GO:0042393//histone binding;GO:0000979//RNA polymerase II core promoter sequence-specific DNA binding;GO:0046982//protein heterodimerization activity;GO:0000980//RNA polymerase II distal enhancer sequence-specific DNA binding;GO:0098770//FBXO family protein binding;GO:0031492//nucleosomal DNA binding	GO:0001649//osteoblast differentiation;GO:0006997//nucleus organization;GO:0045815//positive regulation of gene expression, epigenetic;GO:0007596//blood coagulation;GO:0048477//oogenesis;GO:0030307//positive regulation of cell growth;GO:0031509//telomeric heterochromatin assembly;GO:0007420//brain development;GO:0007566//embryo implantation;GO:0008584//male gonad development;GO:0044267//cellular …	K11253//histone H3	gi|755805326|ref|XP_003999137.2|//PREDICTED: LOW QUALITY PROTEIN: histone H3.3 [Felis catus]
100909913	1974	39.54	79.08	1.01588	0.000329738	Up	0.000196613	LOC100909913	GO:0031012//extracellular matrix;GO:0005615//extracellular space;GO:0009986//cell surface	GO:0005125//cytokine activity;GO:0042803//protein homodimerization activity;GO:0005109//frizzled binding	GO:0046697//decidualization;GO:0060070//canonical Wnt signaling pathway;GO:0051091//positive regulation of sequence-specific DNA binding transcription factor activity;GO:0035426//extracellular matrix-cell signaling;GO:0045893//positive regulation of transcription, DNA-templated;GO:0061299//retina vasculature morphogenesis in camera-type eye	NA	gi|6754808|ref|NP_035013.1|//norrin precursor [Mus musculus]
295176	830	0	13	4.71632	0.000370902	Up	0.000223366	S100vp	GO:0005634//nucleus;GO:0005737//cytoplasm	GO:0005509//calcium ion binding	GO:0033574//response to testosterone;GO:0006874//cellular calcium ion homeostasis	K21126//protein S100-A7;K21128//protein S100-A9	gi|28570182|ref|NP_788265.1|//S100 calcium-binding protein, ventral prostate [Rattus norvegicus]
292866	857	0	13	4.71632	0.000370902	Up	0.000223366	Klk1c8	GO:0070062//extracellular exosome;GO:0005615//extracellular space;GO:0005634//nucleus;GO:0001669//acrosomal vesicle;GO:0045177//apical part of cell;GO:0097209//epidermal lamellar body	GO:0004252//serine-type endopeptidase activity	GO:0002675//positive regulation of acute inflammatory response;GO:0043065//positive regulation of apoptotic process;GO:0006508//proteolysis;GO:0002803//positive regulation of antibacterial peptide production;GO:0007584//response to nutrient;GO:0008284//positive regulation of cell proliferation	K01325//tissue kallikrein [EC:3.4.21.35]	gi|149056091|gb|EDM07522.1|//kallikrein 6 (predicted) [Rattus norvegicus]
687780	511	0	12.93	4.70853	0.000385895	Up	0.000233286	LOC687780	GO:0005615//extracellular space;GO:0022627//cytosolic small ribosomal subunit	GO:0003735//structural constituent of ribosome	GO:0006412//translation;GO:0050830//defense response to Gram-positive bacterium;GO:0002227//innate immune response in mucosa;GO:0019731//antibacterial humoral response	K02983//small subunit ribosomal protein S30e	gi|60678256|ref|NP_001012757.1|//40S ribosomal protein S30 precursor [Rattus norvegicus]
100360647	511	0	12.93	4.70853	0.000385895	Up	0.000233286	LOC100360647	GO:0005615//extracellular space;GO:0022627//cytosolic small ribosomal subunit	GO:0003735//structural constituent of ribosome	GO:0006412//translation;GO:0050830//defense response to Gram-positive bacterium;GO:0002227//innate immune response in mucosa;GO:0019731//antibacterial humoral response	K02983//small subunit ribosomal protein S30e	gi|60678256|ref|NP_001012757.1|//40S ribosomal protein S30 precursor [Rattus norvegicus]
311693	3410	2	17	3.10334	0.00039593	Up	0.000239782	Cdh26	GO:0016021//integral component of membrane;GO:0005886//plasma membrane	GO:0005509//calcium ion binding	GO:0007156//homophilic cell adhesion via plasma membrane adhesion molecules	K06736//cadherin 2, type 1, N-cadherin;K06797//cadherin 4, type 1, R-cadherin	gi|672048139|ref|XP_008760731.1|//PREDICTED: cadherin-like protein 26 isoform X1 [Rattus norvegicus];gi|300795572|ref|NP_001178674.1|//cadherin-like protein 26 precursor [Rattus norvegicus]
309104	1107	19	48.14	1.35711	0.000418019	Up	0.000254177	Ifitm6	GO:0016021//integral component of membrane	NA	NA	K06566//interferon induced transmembrane protein	gi|672039008|ref|XP_008758245.1|//PREDICTED: interferon-induced transmembrane protein 2 isoform X3 [Rattus norvegicus];gi|672014455|ref|XP_008772950.1|//PREDICTED: interferon-induced transmembrane protein 1 isoform X1 [Rattus norvegicus];gi|149061536|gb|EDM11959.1|//rCG47837 [Rattus norvegicus]
108352430	1898	8.83	30.88	1.82207	0.000463642	Up	0.000284518	C12H7orf61	GO:0005634//nucleus;GO:0005737//cytoplasm	GO:0003700//transcription factor activity, sequence-specific DNA binding	GO:0006355//regulation of transcription, DNA-templated;GO:0006970//response to osmotic stress	NA	gi|403420624|ref|NP_001258165.1|//uncharacterized protein C7orf61 homolog [Rattus norvegicus]
25231	8994	16.43	43.7	1.42718	0.000477213	Up	0.000293528	Onecut1	GO:0005634//nucleus	GO:0003677//DNA binding;GO:0001077//transcriptional activator activity, RNA polymerase II core promoter proximal region sequence-specific binding;GO:0003705//transcription factor activity, RNA polymerase II distal enhancer sequence-specific binding	GO:0006006//glucose metabolic process;GO:0007492//endoderm development;GO:0045165//cell fate commitment;GO:0001952//regulation of cell-matrix adhesion;GO:0001889//liver development;GO:0002064//epithelial cell development;GO:0030335//positive regulation of cell migration;GO:0031018//endocrine pancreas development;GO:0048536//spleen development;GO:0045944//positive regulation of transcription from …	K08026//one cut domain, family member 1, hepatocyte nuclear factor 6	gi|12083605|ref|NP_073162.1|//hepatocyte nuclear factor 6 [Rattus norvegicus];gi|149019182|gb|EDL77823.1|//one cut domain, family member 1, isoform CRA_a [Rattus norvegicus]
65192	2963	16	43	1.44214	0.000478539	Up	0.000294502	Slc27a2	GO:0005779//integral component of peroxisomal membrane;GO:0005788//endoplasmic reticulum lumen;GO:0070062//extracellular exosome;GO:0030176//integral component of endoplasmic reticulum membrane;GO:0005739//mitochondrion	GO:0005524//ATP binding;GO:0050197//phytanate-CoA ligase activity;GO:0004467//long-chain fatty acid-CoA ligase activity;GO:0005102//receptor binding;GO:0015245//fatty acid transporter activity;GO:0070251//pristanate-CoA ligase activity;GO:0102391//decanoate--CoA ligase activity;GO:0019899//enzyme binding;GO:0031957//very long-chain fatty acid-CoA ligase activity	GO:0001561//fatty acid alpha-oxidation;GO:0015908//fatty acid transport;GO:0097089//methyl-branched fatty acid metabolic process;GO:0001676//long-chain fatty acid metabolic process;GO:0006635//fatty acid beta-oxidation;GO:0042760//very long-chain fatty acid catabolic process;GO:0044539//long-chain fatty acid import;GO:0006699//bile acid biosynthetic process	K08746//solute carrier family 27 (fatty acid transporter), member 2 [EC:6.2.1.- 6.2.1.3]	gi|13929034|ref|NP_113924.1|//very long-chain acyl-CoA synthetase [Rattus norvegicus]
365946	2128	37	74	1.01588	0.000511407	Up	0.000316079	Slc9b1	GO:0016021//integral component of membrane	GO:0015299//solute:proton antiporter activity	GO:0055085//transmembrane transport;GO:0006812//cation transport	NA	gi|291190723|ref|NP_001167444.1|//sodium/hydrogen exchanger 9B1 [Rattus norvegicus]
100361180	453	37.25	73.79	1.00206	0.000599846	Up	0.000376214	LOC100361180	GO:0016020//membrane;GO:0031012//extracellular matrix;GO:0070062//extracellular exosome;GO:0005925//focal adhesion;GO:0022627//cytosolic small ribosomal subunit	GO:0003735//structural constituent of ribosome	GO:0000028//ribosomal small subunit assembly;GO:0034101//erythrocyte homeostasis;GO:0006412//translation;GO:0006364//rRNA processing	K02962//small subunit ribosomal protein S17e	gi|297515469|ref|NP_058848.2|//40S ribosomal protein S17 [Rattus norvegicus]
57395	1181	0	12	4.60084	0.000659362	Up	0.000416658	Tmem27	GO:0070062//extracellular exosome;GO:0031526//brush border membrane;GO:0016021//integral component of membrane;GO:0005737//cytoplasm	GO:0008241//peptidyl-dipeptidase activity;GO:0005515//protein binding;GO:0008237//metallopeptidase activity	GO:0051957//positive regulation of amino acid transport;GO:0006508//proteolysis;GO:0035774//positive regulation of insulin secretion involved in cellular response to glucose stimulus;GO:0045956//positive regulation of calcium ion-dependent exocytosis;GO:0035543//positive regulation of SNARE complex assembly	K20004//collectrin	gi|10198602|ref|NP_066125.1|//collectrin precursor [Rattus norvegicus]
309665	2691	2	16.01	3.01678	0.000688043	Up	0.000435917	Tmprss3	NA	NA	NA	K09634//transmembrane protease serine 3 [EC:3.4.21.-]	gi|157820781|ref|NP_001101089.1|//transmembrane protease serine 3 [Rattus norvegicus]
25331	3056	2	16	3.01588	0.000692083	Up	0.000438553	Mat1a	GO:0005829//cytosol;GO:0016363//nuclear matrix	GO:0000287//magnesium ion binding;GO:0043531//ADP binding;GO:0005524//ATP binding;GO:0016597//amino acid binding;GO:0004478//methionine adenosyltransferase activity;GO:0042803//protein homodimerization activity	GO:0051289//protein homotetramerization;GO:0006730//one-carbon metabolic process;GO:0006556//S-adenosylmethionine biosynthetic process	K00789//S-adenosylmethionine synthetase [EC:2.5.1.6]	gi|77157805|ref|NP_036992.2|//S-adenosylmethionine synthase isoform type-1 [Rattus norvegicus]
25343	1272	13	37	1.52489	0.000730842	Up	0.000464962	Pdc	GO:0005634//nucleus;GO:0001917//photoreceptor inner segment;GO:0005829//cytosol;GO:0001750//photoreceptor outer segment	GO:0008479//queuine tRNA-ribosyltransferase activity	GO:0008616//queuosine biosynthetic process;GO:0007601//visual perception	K08327//phosducin	gi|6981344|ref|NP_037004.1|//phosducin [Rattus norvegicus]
288289	2319	28	60	1.11541	0.000730852	Up	0.000465129	Chodl	GO:0016021//integral component of membrane;GO:0048471//perinuclear region of cytoplasm	GO:0030246//carbohydrate binding;GO:0005540//hyaluronic acid binding	GO:0010975//regulation of neuron projection development	K10078//chondrolectin	gi|564375943|ref|XP_006248066.1|//PREDICTED: chondrolectin isoform X2 [Rattus norvegicus];gi|157787048|ref|NP_001099364.1|//chondrolectin precursor [Rattus norvegicus] ;gi|564375941|ref|XP_006248065.1|//PREDICTED: chondrolectin isoform X1 [Rattus norvegicus]
103693480	754	21.38	50.17	1.24644	0.000739832	Up	0.000471901	LOC103693480	GO:0001725//stress fiber;GO:0031105//septin complex;GO:0005874//microtubule;GO:0005930//axoneme;GO:0048471//perinuclear region of cytoplasm	GO:0005525//GTP binding	GO:0051291//protein heterooligomerization;GO:1902857//positive regulation of non-motile cilium assembly;GO:0051301//cell division	K16938//septin 3/9/12	gi|672070086|ref|XP_008766662.1|//PREDICTED: septin-9-like [Rattus norvegicus]
315820	6804	22	51	1.22887	0.000767158	Up	0.000490429	Myo5c	GO:0070062//extracellular exosome;GO:0030141//secretory granule;GO:0016459//myosin complex	GO:0003779//actin binding;GO:0005524//ATP binding;GO:0003774//motor activity	GO:0032254//establishment of secretory granule localization	K10357//myosin V	gi|672023079|ref|XP_008756041.1|//PREDICTED: unconventional myosin-Vc isoform X2 [Rattus norvegicus];gi|564310298|ref|XP_006226541.1|//PREDICTED: unconventional myosin-Vc isoform X1 [Rattus norvegicus]
680931	1919	8.08	28.29	1.82374	0.000794655	Up	0.000509579	Bmp8a	GO:0005615//extracellular space	GO:0008083//growth factor activity;GO:0005125//cytokine activity;GO:0005160//transforming growth factor beta receptor binding;GO:0070700//BMP receptor binding	GO:0001649//osteoblast differentiation;GO:0002024//diet induced thermogenesis;GO:0030509//BMP signaling pathway;GO:0043408//regulation of MAPK cascade;GO:0051216//cartilage development;GO:0007283//spermatogenesis;GO:0007179//transforming growth factor beta receptor signaling pathway;GO:0060395//SMAD protein signal transduction;GO:0007281//germ cell development;GO:0010862//positive regulation of p…	K16622//bone morphogenetic protein 8	gi|157821867|ref|NP_001102902.1|//bone morphogenetic protein 8A precursor [Rattus norvegicus]
103689998	690	0	11.67	4.56061	0.000798935	Up	0.000512499	NEWGENE_69363	GO:0005634//nucleus;GO:0005737//cytoplasm	GO:0003677//DNA binding;GO:0005515//protein binding;GO:0003682//chromatin binding	GO:2000194//regulation of female gonad development;GO:0045786//negative regulation of cell cycle;GO:0042771//intrinsic apoptotic signaling pathway in response to DNA damage by p53 class mediator;GO:0002526//acute inflammatory response;GO:0006473//protein acetylation;GO:0016049//cell growth;GO:0048147//negative regulation of fibroblast proliferation;GO:0008584//male gonad development;GO:0009636//r…	K15626//nuclear protein, 1	gi|149067879|gb|EDM17431.1|//nuclear protein 1, isoform CRA_b [Rattus norvegicus]
108348131	3257	11.15	33.64	1.60901	0.000809085	Up	0.000519277	Slc40a1	GO:0016323//basolateral plasma membrane;GO:0008021//synaptic vesicle;GO:0005771//multivesicular body;GO:0016021//integral component of membrane	GO:0005515//protein binding;GO:0015093//ferrous iron transmembrane transporter activity;GO:0097689//iron channel activity;GO:0004872//receptor activity;GO:0017046//peptide hormone binding	GO:0006879//cellular iron ion homeostasis;GO:0060345//spleen trabecula formation;GO:0060586//multicellular organismal iron ion homeostasis;GO:0043066//negative regulation of apoptotic process;GO:1903988//ferrous iron export across plasma membrane;GO:0045944//positive regulation of transcription from RNA polymerase II promoter;GO:0034395//regulation of transcription from RNA polymerase II promoter…	K14685//solute carrier family 40 (iron-regulated transporter), member 1	gi|158635998|ref|NP_579849.2|//solute carrier family 40 member 1 [Rattus norvegicus]
103692936	11565	8	28	1.82323	0.00084799	Up	0.000545925	LOC103692936	NA	NA	NA	NA	gi|672021958|ref|XP_008774701.1|//PREDICTED: uncharacterized protein LOC103692936 isoform X1 [Rattus norvegicus]
287747	1176	17	43	1.35468	0.000862095	Up	0.000555479	Spata32	GO:0048471//perinuclear region of cytoplasm	GO:0003779//actin binding	GO:0007283//spermatogenesis	NA	gi|53850590|ref|NP_001005531.1|//spermatogenesis-associated protein 32 [Rattus norvegicus]
367745	6809	27	58	1.11897	0.000869422	Up	0.000560392	Dgkk	NA	NA	NA	K00901//diacylglycerol kinase (ATP) [EC:2.7.1.107]	gi|672087175|ref|XP_008771334.1|//PREDICTED: diacylglycerol kinase kappa isoform X2, partial [Rattus norvegicus]
681364	1807	0	11.4	4.52684	0.000935325	Up	0.000607395	LOC681364	NA	NA	NA	NA	gi|564394368|ref|XP_006255108.1|//PREDICTED: uncharacterized protein LOC681364 isoform X6 [Rattus norvegicus];gi|672083983|ref|XP_008770471.1|//PREDICTED: uncharacterized protein LOC681364 isoform X5 [Rattus norvegicus]
24547	2012	304065	129071	-1.22034	0	Down	0	Mbp	GO:0033269//internode region of axon;GO:0005634//nucleus;GO:0043218//compact myelin;GO:0005737//cytoplasm;GO:0005886//plasma membrane;GO:0043025//neuronal cell body	GO:0002020//protease binding;GO:0019911//structural constituent of myelin sheath	GO:0042552//myelination;GO:0021762//substantia nigra development;GO:0007417//central nervous system development;GO:0032570//response to progesterone;GO:0007568//aging;GO:0009636//response to toxic substance;GO:0061024//membrane organization;GO:0046689//response to mercury ion;GO:0007605//sensory perception of sound;GO:0034612//response to tumor necrosis factor;GO:0050771//negative regulation of a…	K17269//myelin basic protein	gi|149015900|gb|EDL75207.1|//myelin basic protein, isoform CRA_b [Rattus norvegicus];gi|70166255|ref|NP_001020463.1|//myelin basic protein isoform 2 [Rattus norvegicus];gi|70166270|ref|NP_001020465.1|//myelin basic protein isoform 4 [Rattus norvegicus];gi|564394217|ref|XP_006255059.1|//PREDICTED: myelin basic protein isoform X1 [Rattus norvegicus];gi|674082492|ref|XP_008848903.1|//PREDICTED: myel…
24387	2714	120153	29604	-2.00513	0	Down	0	Gfap	GO:0097450//astrocyte end-foot;GO:0044297//cell body;GO:0043209//myelin sheath;GO:0005882//intermediate filament;GO:0098574//cytoplasmic side of lysosomal membrane	GO:0005178//integrin binding;GO:0019900//kinase binding;GO:0005200//structural constituent of cytoskeleton	GO:0009611//response to wounding;GO:0045109//intermediate filament organization;GO:0014002//astrocyte development;GO:0051580//regulation of neurotransmitter uptake;GO:0010977//negative regulation of neuron projection development;GO:0010625//positive regulation of Schwann cell proliferation;GO:0060291//long-term synaptic potentiation;GO:0031102//neuron projection regeneration;GO:0030198//extracell…	K05640//glial fibrillary acidic protein	gi|158186732|ref|NP_058705.2|//glial fibrillary acidic protein [Rattus norvegicus]
81818	1796	16167	2144	-2.8988	0	Down	0	Vim	GO:0030424//axon;GO:0031012//extracellular matrix;GO:0031252//cell leading edge;GO:0070062//extracellular exosome;GO:0005925//focal adhesion;GO:0005777//peroxisome;GO:0016363//nuclear matrix;GO:0030496//midbody;GO:0045098//type III intermediate filament;GO:0048471//perinuclear region of cytoplasm;GO:0044297//cell body;GO:0005829//cytosol;GO:0005886//plasma membrane	GO:0005212//structural constituent of eye lens;GO:0042802//identical protein binding;GO:0005200//structural constituent of cytoskeleton;GO:0003725//double-stranded RNA binding;GO:0019901//protein kinase binding;GO:0097110//scaffold protein binding;GO:1990254//keratin filament binding;GO:0008022//protein C-terminus binding;GO:0051721//protein phosphatase 2A binding	GO:0060252//positive regulation of glial cell proliferation;GO:0043403//skeletal muscle tissue regeneration;GO:0045109//intermediate filament organization;GO:0014002//astrocyte development;GO:0010977//negative regulation of neuron projection development;GO:0032355//response to estradiol;GO:0010269//response to selenium ion;GO:0070307//lens fiber cell development;GO:0060020//Bergmann glial cell di…	K07606//vimentin	gi|14389299|ref|NP_112402.1|//vimentin [Rattus norvegicus]
24825	2323	44152	17393	-1.32809	0	Down	0	Tf	GO:0070062//extracellular exosome;GO:1990712//HFE-transferrin receptor complex;GO:0072562//blood microparticle;GO:0005770//late endosome;GO:0016324//apical plasma membrane;GO:0005881//cytoplasmic microtubule;GO:0031232//extrinsic component of external side of plasma membrane;GO:0009925//basal plasma membrane;GO:0048471//perinuclear region of cytoplasm;GO:0030139//endocytic vesicle;GO:0005905//cla…	GO:0015091//ferric iron transmembrane transporter activity;GO:0008199//ferric iron binding;GO:0031625//ubiquitin protein ligase binding;GO:0005525//GTP binding;GO:1990459//transferrin receptor binding;GO:0008198//ferrous iron binding	GO:0006879//cellular iron ion homeostasis;GO:0030316//osteoclast differentiation;GO:0015682//ferric iron transport;GO:0070371//ERK1 and ERK2 cascade;GO:0071320//cellular response to cAMP;GO:0045893//positive regulation of transcription, DNA-templated;GO:0007015//actin filament organization;GO:0070447//positive regulation of oligodendrocyte progenitor proliferation;GO:0007264//small GTPase mediate…	K14736//transferrin	gi|61556986|ref|NP_001013128.1|//serotransferrin precursor [Rattus norvegicus]
24232	5091	10717	744	-3.83258	0	Down	0	C3	GO:0070062//extracellular exosome;GO:0072562//blood microparticle	GO:0008289//lipid binding;GO:0004866//endopeptidase inhibitor activity;GO:0048037//cofactor binding;GO:0031715//C5L2 anaphylatoxin chemotactic receptor binding	GO:0007596//blood coagulation;GO:0010951//negative regulation of endopeptidase activity;GO:0010575//positive regulation of vascular endothelial growth factor production;GO:0048639//positive regulation of developmental growth;GO:0032026//response to magnesium ion;GO:0010884//positive regulation of lipid storage;GO:0032570//response to progesterone;GO:0043627//response to estrogen;GO:0010828//posit…	K03990//complement component 3	gi|158138561|ref|NP_058690.2|//complement C3 precursor [Rattus norvegicus]
84588	1873	28376	10184	-1.46249	0	Down	0	Cldn11	GO:0070062//extracellular exosome;GO:0005887//integral component of plasma membrane;GO:0005923//bicellular tight junction;GO:0043209//myelin sheath;GO:0045178//basal part of cell	GO:0042802//identical protein binding;GO:0005198//structural molecule activity	GO:0016338//calcium-independent cell-cell adhesion via plasma membrane cell-adhesion molecules;GO:0007283//spermatogenesis;GO:0008366//axon ensheathment	K06087//claudin	gi|6679186|ref|NP_032796.1|//claudin-11 [Mus musculus]
83725	2742	22110	6753	-1.69522	0	Down	0	Wfs1	GO:0000502//proteasome complex;GO:0030176//integral component of endoplasmic reticulum membrane	GO:0031625//ubiquitin protein ligase binding;GO:0005516//calmodulin binding;GO:0048306//calcium-dependent protein binding;GO:0051117//ATPase binding;GO:0033613//activating transcription factor binding	GO:0001822//kidney development;GO:0043433//negative regulation of sequence-specific DNA binding transcription factor activity;GO:0007601//visual perception;GO:1903892//negative regulation of ATF6-mediated unfolded protein response;GO:0042593//glucose homeostasis;GO:0000122//negative regulation of transcription from RNA polymerase II promoter;GO:0045927//positive regulation of growth;GO:0043524//n…	K14020//wolfamin	gi|13929176|ref|NP_114011.1|//wolframin [Rattus norvegicus]
25037	1872	34518.1	15692.4	-1.12141	0	Down	0	Mobp	GO:0043209//myelin sheath;GO:0005739//mitochondrion;GO:0048471//perinuclear region of cytoplasm	GO:0019911//structural constituent of myelin sheath	GO:0007399//nervous system development	NA	gi|6981216|ref|NP_036852.1|//myelin-associated oligodendrocyte basic protein [Rattus norvegicus];gi|81863290|sp|Q63327.1|MOBP_RAT//RecName: Full=Myelin-associated oligodendrocyte basic protein
25275	2325	34779	16293	-1.07809	0	Down	0	Cnp	GO:0070062//extracellular exosome;GO:0005615//extracellular space;GO:0005654//nucleoplasm;GO:0035749//myelin sheath adaxonal region;GO:0005874//microtubule;GO:0005741//mitochondrial outer membrane;GO:0042470//melanosome;GO:0005902//microvillus;GO:0048471//perinuclear region of cytoplasm;GO:0035748//myelin sheath abaxonal region;GO:0030141//secretory granule;GO:0005743//mitochondrial inner membran…	GO:0051428//peptide hormone receptor binding;GO:0003723//RNA binding;GO:0004113//2',3'-cyclic-nucleotide 3'-phosphodiesterase activity;GO:0030551//cyclic nucleotide binding;GO:0005184//neuropeptide hormone activity;GO:0042803//protein homodimerization activity	GO:0040014//regulation of multicellular organism growth;GO:0008344//adult locomotory behavior;GO:0032496//response to lipopolysaccharide;GO:0009636//response to toxic substance;GO:0009791//post-embryonic development;GO:0030828//positive regulation of cGMP biosynthetic process;GO:0008285//negative regulation of cell proliferation;GO:1900194//negative regulation of oocyte maturation;GO:0003419//gro…	K01121//2',3'-cyclic-nucleotide 3'-phosphodiesterase [EC:3.1.4.37]	gi|57977323|ref|NP_036941.1|//2',3'-cyclic-nucleotide 3'-phosphodiesterase [Rattus norvegicus]
24153	4614	7469.11	1021.37	-2.85455	0	Down	0	A2m	GO:0070062//extracellular exosome;GO:0072562//blood microparticle	GO:0002020//protease binding;GO:0048403//brain-derived neurotrophic factor binding;GO:0004867//serine-type endopeptidase inhibitor activity;GO:0005102//receptor binding;GO:0048406//nerve growth factor binding;GO:0019966//interleukin-1 binding;GO:0042803//protein homodimerization activity;GO:0043120//tumor necrosis factor binding;GO:0048306//calcium-dependent protein binding;GO:0019959//interleuki…	GO:0009611//response to wounding;GO:0010037//response to carbon dioxide;GO:1990402//embryonic liver development;GO:0010951//negative regulation of endopeptidase activity;GO:0051289//protein homotetramerization;GO:0006953//acute-phase response;GO:0034695//response to prostaglandin E;GO:0001869//negative regulation of complement activation, lectin pathway;GO:0048863//stem cell differentiation;GO:00…	K03910//alpha-2-macroglobulin	gi|158138551|ref|NP_036620.2|//alpha-2-macroglobulin precursor [Rattus norvegicus]
24233	5377	8285.03	1594.11	-2.36188	0	Down	0	C4a	GO:0016020//membrane;GO:0070062//extracellular exosome;GO:0072562//blood microparticle;GO:1990726//Lsm1-7-Pat1 complex;GO:0044216//other organism cell;GO:0005694//chromosome;GO:0000932//P-body;GO:0032021//NELF complex;GO:0046540//U4/U6 x U5 tri-snRNP complex;GO:0071013//catalytic step 2 spliceosome;GO:0005688//U6 snRNP;GO:0071011//precatalytic spliceosome	GO:0004252//serine-type endopeptidase activity;GO:0001849//complement component C1q binding;GO:0046976//histone methyltransferase activity (H3-K27 specific);GO:0004930//G-protein coupled receptor activity;GO:0046974//histone methyltransferase activity (H3-K9 specific);GO:0030246//carbohydrate binding;GO:0070742//C2H2 zinc finger domain binding;GO:0000166//nucleotide binding;GO:0000977//RNA polyme…	GO:0010951//negative regulation of endopeptidase activity;GO:1902902//negative regulation of autophagosome assembly;GO:0006275//regulation of DNA replication;GO:0034244//negative regulation of transcription elongation from RNA polymerase II promoter;GO:0051567//histone H3-K9 methylation;GO:2000427//positive regulation of apoptotic cell clearance;GO:0045087//innate immune response;GO:0035265//orga…	K03989//complement component 4	gi|158186621|ref|NP_113692.2|//complement C4 precursor [Rattus norvegicus]
298566	1025	9242	2273	-2.00773	0	Down	0	C1qa	GO:0070062//extracellular exosome;GO:0005581//collagen trimer	GO:0005515//protein binding	GO:0006958//complement activation, classical pathway;GO:0010039//response to iron ion;GO:0045087//innate immune response	K03986//complement C1q subcomponent subunit A	gi|56606082|ref|NP_001008515.1|//complement C1q subcomponent subunit A precursor [Rattus norvegicus]
29409	2540	20432	9184	-1.13776	0	Down	0	Mag	GO:0033270//paranode region of axon;GO:0035749//myelin sheath adaxonal region;GO:0097453//mesaxon;GO:0016021//integral component of membrane;GO:0043220//Schmidt-Lanterman incisure;GO:0005737//cytoplasm;GO:0005886//plasma membrane	GO:0030246//carbohydrate binding;GO:0005102//receptor binding;GO:0019901//protein kinase binding	GO:0007155//cell adhesion;GO:0021762//substantia nigra development;GO:0010977//negative regulation of neuron projection development;GO:0071260//cellular response to mechanical stimulus;GO:0048711//positive regulation of astrocyte differentiation;GO:0031643//positive regulation of myelination	K06771//myelin associated glycoprotein	gi|149056268|gb|EDM07699.1|//myelin-associated glycoprotein, isoform CRA_a [Rattus norvegicus];gi|8393742|ref|NP_058886.1|//myelin-associated glycoprotein precursor [Rattus norvegicus]
296654	2618	12720	4576	-1.45906	0	Down	0	Gsn	GO:0070062//extracellular exosome;GO:0005634//nucleus;GO:0072562//blood microparticle;GO:0005925//focal adhesion;GO:0043209//myelin sheath;GO:0030027//lamellipodium;GO:0048471//perinuclear region of cytoplasm;GO:0001726//ruffle;GO:0002102//podosome;GO:0005829//cytosol;GO:0016528//sarcoplasm;GO:0030478//actin cap;GO:0005886//plasma membrane	GO:0003779//actin binding;GO:0019904//protein domain specific binding;GO:0045159//myosin II binding;GO:0005509//calcium ion binding	GO:0097284//hepatocyte apoptotic process;GO:0006911//phagocytosis, engulfment;GO:0046597//negative regulation of viral entry into host cell;GO:1903903//regulation of establishment of T cell polarity;GO:0042246//tissue regeneration;GO:0045471//response to ethanol;GO:0060271//cilium assembly;GO:0090527//actin filament reorganization;GO:1990000//amyloid fibril formation;GO:0014003//oligodendrocyte d…	K05768//gelsolin	gi|51854227|ref|NP_001004080.1|//gelsolin precursor [Rattus norvegicus];gi|564340537|ref|XP_006234101.1|//PREDICTED: gelsolin isoform X1 [Rattus norvegicus]
362634	1062	6088	1037	-2.53767	0	Down	0	C1qc	GO:0070062//extracellular exosome;GO:0072562//blood microparticle;GO:0005581//collagen trimer	NA	GO:0006958//complement activation, classical pathway;GO:0030853//negative regulation of granulocyte differentiation;GO:0045650//negative regulation of macrophage differentiation;GO:0045087//innate immune response	K03988//complement C1q subcomponent subunit C	gi|149024329|gb|EDL80826.1|//complement component 1, q subcomponent, gamma polypeptide [Rattus norvegicus]
310694	2262	3175	128	-4.61666	0	Down	0	Fcrl2	NA	NA	NA	K06727//Fc receptor-like protein	gi|157819017|ref|NP_001101172.1|//Fc receptor-like 2 precursor [Rattus norvegicus]
170496	876	3199	197	-4.00548	0	Down	0	Lcn2	GO:0070062//extracellular exosome;GO:0005615//extracellular space;GO:0005829//cytosol	GO:0002020//protease binding;GO:0005506//iron ion binding;GO:0042803//protein homodimerization activity;GO:0005215//transporter activity;GO:0036094//small molecule binding	GO:0097192//extrinsic apoptotic signaling pathway in absence of ligand;GO:0071222//cellular response to lipopolysaccharide;GO:0071356//cellular response to tumor necrosis factor;GO:0031346//positive regulation of cell projection organization;GO:0055072//iron ion homeostasis;GO:0071347//cellular response to interleukin-1;GO:0031669//cellular response to nutrient levels;GO:0045087//innate immune re…	K21129//lipocalin 2	gi|18543345|ref|NP_570097.1|//neutrophil gelatinase-associated lipocalin precursor [Rattus norvegicus]
246755	2813	14884	6766	-1.12151	0	Down	0	Bcas1	NA	NA	NA	K07436//vitamin D3 24-hydroxylase [EC:1.14.15.16]	gi|158508684|ref|NP_663703.3|//breast carcinoma-amplified sequence 1 homolog [Rattus norvegicus];gi|149042760|gb|EDL96334.1|//breast carcinoma amplified sequence 1 [Rattus norvegicus]
29687	1136	6022	1541	-1.9505	0	Down	0	C1qb	GO:0070062//extracellular exosome;GO:0072562//blood microparticle;GO:0005602//complement component C1 complex;GO:0005581//collagen trimer	GO:0042803//protein homodimerization activity	GO:0006958//complement activation, classical pathway;GO:0048839//inner ear development;GO:0007420//brain development;GO:0045087//innate immune response;GO:0051384//response to glucocorticoid;GO:0007568//aging	K03987//complement C1q subcomponent subunit B	gi|9506433|ref|NP_062135.1|//complement C1q subcomponent subunit B precursor [Rattus norvegicus]
89824	1696	9056	3335	-1.42531	0	Down	0	Chi3l1	GO:0070062//extracellular exosome;GO:0005615//extracellular space;GO:0005783//endoplasmic reticulum;GO:0048471//perinuclear region of cytoplasm	GO:0030246//carbohydrate binding;GO:0008061//chitin binding;GO:0004568//chitinase activity	GO:0030324//lung development;GO:0009612//response to mechanical stimulus;GO:0051897//positive regulation of protein kinase B signaling;GO:0007250//activation of NF-kappaB-inducing kinase activity;GO:0070741//response to interleukin-6;GO:0071356//cellular response to tumor necrosis factor;GO:0072606//interleukin-8 secretion;GO:0006915//apoptotic process;GO:0006954//inflammatory response;GO:0010800…	K17523//chitinase-3-like protein 1/2	gi|832626572|ref|NP_001296749.1|//chitinase-3-like protein 1 isoform 1 precursor [Rattus norvegicus];gi|834400289|ref|NP_446012.2|//chitinase-3-like protein 1 isoform 2 precursor [Rattus norvegicus]
689415	449	4192.87	732.52	-2.50112	0	Down	0	Mt2A	GO:0005634//nucleus;GO:0005887//integral component of plasma membrane;GO:0048471//perinuclear region of cytoplasm	GO:0046870//cadmium ion binding;GO:0008144//drug binding;GO:0008270//zinc ion binding;GO:0008502//melatonin receptor activity	GO:1902260//negative regulation of delayed rectifier potassium channel activity;GO:0045926//negative regulation of growth;GO:0051971//positive regulation of transmission of nerve impulse;GO:0035690//cellular response to drug;GO:0007166//cell surface receptor signaling pathway;GO:0007263//nitric oxide mediated signal transduction;GO:0010273//detoxification of copper ion;GO:0036018//cellular respon…	K14739//metallothionein 1/2	gi|212286068|ref|NP_001131036.1|//metallothionein 2A [Rattus norvegicus]
295703	1852	2507	185	-3.74449	0	Down	0	Serping1	GO:0070062//extracellular exosome;GO:0072562//blood microparticle	GO:0001848//complement binding;GO:0004867//serine-type endopeptidase inhibitor activity	GO:0001869//negative regulation of complement activation, lectin pathway;GO:0006958//complement activation, classical pathway;GO:0042730//fibrinolysis;GO:0010951//negative regulation of endopeptidase activity;GO:0007568//aging	K04001//C1 inhibitor	gi|40018558|ref|NP_954524.1|//plasma protease C1 inhibitor precursor [Rattus norvegicus]
24471	890	2637	285	-3.19399	0	Down	0	Hspb1	GO:0030424//axon;GO:0030425//dendrite;GO:0031012//extracellular matrix;GO:0070062//extracellular exosome;GO:0005615//extracellular space;GO:0005634//nucleus;GO:0000502//proteasome complex;GO:0005925//focal adhesion;GO:0097512//cardiac myofibril;GO:0098839//postsynaptic density membrane;GO:0043204//perikaryon;GO:0030018//Z disc;GO:0031430//M band;GO:0005819//spindle	GO:0005080//protein kinase C binding;GO:0043130//ubiquitin binding;GO:0008426//protein kinase C inhibitor activity;GO:0042802//identical protein binding	GO:0006986//response to unfolded protein;GO:0038033//positive regulation of endothelial cell chemotaxis by VEGF-activated vascular endothelial growth factor receptor signaling pathway;GO:1990776//response to angiotensin;GO:0045766//positive regulation of angiogenesis;GO:0071348//cellular response to interleukin-11;GO:0070301//cellular response to hydrogen peroxide;GO:0002931//response to ischemia…	K04455//heat shock protein beta-1	gi|752993027|ref|NP_114176.4|//heat shock protein beta-1 [Rattus norvegicus]
282583	4305	4764	1303	-1.85446	0	Down	0	Fbln2	GO:0070062//extracellular exosome;GO:0005578//proteinaceous extracellular matrix	GO:0005515//protein binding;GO:0005509//calcium ion binding;GO:0050840//extracellular matrix binding	GO:0010811//positive regulation of cell-substrate adhesion	K17307//fibulin 1/2	gi|149036744|gb|EDL91362.1|//fibulin 2, isoform CRA_a [Rattus norvegicus];gi|149036745|gb|EDL91363.1|//fibulin 2, isoform CRA_b [Rattus norvegicus]
25353	1503	1811	15	-6.8998	0	Down	0	Spp1	GO:0070062//extracellular exosome;GO:0005615//extracellular space;GO:0005783//endoplasmic reticulum;GO:0042995//cell projection;GO:0048471//perinuclear region of cytoplasm;GO:0005794//Golgi apparatus;GO:0016021//integral component of membrane;GO:0015629//actin cytoskeleton;GO:0005739//mitochondrion;GO:0045177//apical part of cell	GO:0008330//protein tyrosine/threonine phosphatase activity;GO:0017161//inositol-1,3,4-trisphosphate 4-phosphatase activity;GO:0052830//inositol-1,3,4,6-tetrakisphosphate 6-phosphatase activity;GO:1990003//IDP phosphatase activity;GO:0030351//inositol-1,3,4,5,6-pentakisphosphate 3-phosphatase activity;GO:0043726//5-amino-6-(5-phosphoribitylamino)uracil phosphatase activity;GO:0052629//phosphatidy…	GO:0006670//sphingosine metabolic process;GO:0001649//osteoblast differentiation;GO:0006668//sphinganine-1-phosphate metabolic process;GO:0030593//neutrophil chemotaxis;GO:0048685//negative regulation of collateral sprouting of intact axon in response to injury;GO:0097191//extrinsic apoptotic signaling pathway;GO:0071498//cellular response to fluid shear stress;GO:0043066//negative regulation of …	K06250//secreted phosphoprotein 1	gi|145046230|ref|NP_037013.2|//osteopontin precursor [Rattus norvegicus]
25239	847	7591	3168	-1.24484	0	Down	0	Apod	GO:0030425//dendrite;GO:0070062//extracellular exosome;GO:0005615//extracellular space;GO:0005783//endoplasmic reticulum;GO:0022626//cytosolic ribosome;GO:0043025//neuronal cell body;GO:0048471//perinuclear region of cytoplasm	GO:0015485//cholesterol binding;GO:0005215//transporter activity	GO:2000405//negative regulation of T cell migration;GO:0007420//brain development;GO:0042246//tissue regeneration;GO:0000302//response to reactive oxygen species;GO:0010642//negative regulation of platelet-derived growth factor receptor signaling pathway;GO:0042308//negative regulation of protein import into nucleus;GO:0048662//negative regulation of smooth muscle cell proliferation;GO:0006006//g…	K03098//apolipoprotein D and lipocalin family protein	gi|6978523|ref|NP_036909.1|//apolipoprotein D precursor [Rattus norvegicus]
25599	1318	2078	248	-3.05091	0	Down	0	Cd74	GO:0070062//extracellular exosome;GO:0005783//endoplasmic reticulum;GO:0009897//external side of plasma membrane;GO:0016324//apical plasma membrane;GO:0042613//MHC class II protein complex;GO:0005764//lysosome;GO:0035692//macrophage migration inhibitory factor receptor complex;GO:0035693//NOS2-CD74 complex;GO:0005887//integral component of plasma membrane;GO:0005794//Golgi apparatus;GO:0005771//m…	GO:0001540//amyloid-beta binding;GO:0035718//macrophage migration inhibitory factor binding;GO:0050998//nitric-oxide synthase binding;GO:0004896//cytokine receptor activity;GO:0042658//MHC class II protein binding, via antigen binding groove;GO:0015293//symporter activity;GO:0044183//protein binding involved in protein folding	GO:0050731//positive regulation of peptidyl-tyrosine phosphorylation;GO:0016064//immunoglobulin mediated immune response;GO:0045089//positive regulation of innate immune response;GO:0051085//chaperone mediated protein folding requiring cofactor;GO:0002606//positive regulation of dendritic cell antigen processing and presentation;GO:0045060//negative thymic T cell selection;GO:0001961//positive re…	K06505//CD74 antigen	gi|6978637|ref|NP_037201.1|//H-2 class II histocompatibility antigen gamma chain [Rattus norvegicus];gi|123111|sp|P10247.2|HG2A_RAT//RecName: Full=H-2 class II histocompatibility antigen gamma chain; AltName: Full=Ia antigen-associated invariant chain; Short=Ii; AltName: Full=MHC class II-associated invariant chain; AltName: CD_antigen=CD74
100363145	8026	2305.04	374.41	-2.60622	0	Down	0	Stab1	GO:0005887//integral component of plasma membrane;GO:0005737//cytoplasm	GO:0005041//low-density lipoprotein receptor activity;GO:0005044//scavenger receptor activity;GO:0005509//calcium ion binding;GO:0030169//low-density lipoprotein particle binding;GO:0005540//hyaluronic acid binding	GO:0007155//cell adhesion;GO:0006898//receptor-mediated endocytosis;GO:0016525//negative regulation of angiogenesis;GO:0007267//cell-cell signaling;GO:0042742//defense response to bacterium;GO:0006954//inflammatory response	K19020//stabilin-1	gi|564318593|ref|XP_006222185.1|//PREDICTED: stabilin-1 isoform X2 [Rattus norvegicus];gi|564318591|ref|XP_006222184.1|//PREDICTED: stabilin-1 isoform X1 [Rattus norvegicus];gi|564318597|ref|XP_006222187.1|//PREDICTED: stabilin-1 isoform X3 [Rattus norvegicus]
29517	2603	7887	3745	-1.05863	0	Down	0	Sgk1	GO:0005654//nucleoplasm;GO:0005739//mitochondrion;GO:0005789//endoplasmic reticulum membrane;GO:0005886//plasma membrane;GO:0043005//neuron projection;GO:0048471//perinuclear region of cytoplasm	GO:0004712//protein serine/threonine/tyrosine kinase activity;GO:0005524//ATP binding;GO:0015459//potassium channel regulator activity;GO:0035091//phosphatidylinositol binding;GO:0048156//tau protein binding;GO:0004674//protein serine/threonine kinase activity;GO:0017080//sodium channel regulator activity;GO:0005246//calcium channel regulator activity;GO:0048037//cofactor binding;GO:0043423//3-ph…	GO:0008542//visual learning;GO:0043402//glucocorticoid mediated signaling pathway;GO:0042127//regulation of cell proliferation;GO:0007019//microtubule depolymerization;GO:0030307//positive regulation of cell growth;GO:0032411//positive regulation of transporter activity;GO:0035556//intracellular signal transduction;GO:0007616//long-term memory;GO:0006883//cellular sodium ion homeostasis;GO:000697…	K13302//serum/glucocorticoid-regulated kinase 1 [EC:2.7.11.1]	gi|162287345|ref|NP_062105.2|//serine/threonine-protein kinase Sgk1 isoform 3 [Rattus norvegicus];gi|564324822|ref|XP_006227785.1|//PREDICTED: serine/threonine-protein kinase Sgk1 isoform X2 [Rattus norvegicus];gi|302148514|ref|NP_001180497.1|//serine/threonine-protein kinase Sgk1 isoform 1 [Rattus norvegicus] ;gi|302148516|ref|NP_001180498.1|//serine/threonine-protein kinase Sgk1 isoform 2 [Ratt…
24974	1560	4469.67	1538.62	-1.52265	0	Down	0	RT1-A2	GO:0005783//endoplasmic reticulum;GO:0016605//PML body;GO:0030686//90S preribosome;GO:0009897//external side of plasma membrane;GO:0042613//MHC class II protein complex;GO:0000775//chromosome, centromeric region;GO:0016272//prefoldin complex;GO:0005730//nucleolus;GO:0042612//MHC class I protein complex;GO:0032040//small-subunit processome;GO:0005829//cytosol;GO:0070603//SWI/SNF superfamily-type c…	GO:0003677//DNA binding;GO:0003714//transcription corepressor activity;GO:0047485//protein N-terminus binding;GO:0030295//protein kinase activator activity;GO:0031625//ubiquitin protein ligase binding;GO:0005085//guanyl-nucleotide exchange factor activity;GO:0035064//methylated histone binding;GO:0051087//chaperone binding;GO:0019901//protein kinase binding;GO:0050681//androgen receptor binding;G…	GO:0006338//chromatin remodeling;GO:1903955//positive regulation of protein targeting to mitochondrion;GO:0043547//positive regulation of GTPase activity;GO:0045580//regulation of T cell differentiation;GO:0002587//negative regulation of antigen processing and presentation of peptide antigen via MHC class II;GO:0030521//androgen receptor signaling pathway;GO:0010977//negative regulation of neuron…	K06751//major histocompatibility complex, class I	gi|57012342|ref|NP_001008829.1|//RT1 class Ia, locus A2 precursor [Rattus norvegicus]
29245	1142	2345	541	-2.10001	2.64405e-259	Down	1.74436e-261	Klk6	GO:0070062//extracellular exosome;GO:0005615//extracellular space;GO:0005654//nucleoplasm;GO:0031965//nuclear membrane;GO:0015630//microtubule cytoskeleton;GO:0005737//cytoplasm;GO:0045171//intercellular bridge;GO:0043234//protein complex	GO:0004252//serine-type endopeptidase activity;GO:0016811//hydrolase activity, acting on carbon-nitrogen (but not peptide) bonds, in linear amides	GO:0045745//positive regulation of G-protein coupled receptor protein signaling pathway;GO:0016485//protein processing;GO:0070997//neuron death;GO:0010975//regulation of neuron projection development	K08667//kallikrein 6 [EC:3.4.21.-]	gi|9506997|ref|NP_062048.1|//kallikrein-6 precursor [Rattus norvegicus]
24936	1157	4630	1924	-1.25103	6.85283e-244	Down	4.89777e-246	Cd9	GO:0070062//extracellular exosome;GO:0005615//extracellular space;GO:0005887//integral component of plasma membrane;GO:0005925//focal adhesion;GO:0009897//external side of plasma membrane;GO:0016324//apical plasma membrane	GO:0005178//integrin binding	GO:0071404//cellular response to low-density lipoprotein particle stimulus;GO:0009414//response to water deprivation;GO:0031623//receptor internalization;GO:0007342//fusion of sperm to egg plasma membrane involved in single fertilization;GO:0007166//cell surface receptor signaling pathway;GO:0007420//brain development;GO:0006928//movement of cell or subcellular component;GO:0007155//cell adhesion…	K06460//CD9 antigen	gi|148229054|ref|NP_444177.1|//CD9 antigen [Rattus norvegicus]
500066	4854	3102.68	1007.93	-1.60624	3.12167e-238	Down	2.33405e-240	Strip2	NA	NA	NA	K19603//mitogen-activated protein kinase 15 [EC:2.7.11.24]	gi|672049447|ref|XP_008761078.1|//PREDICTED: LOW QUALITY PROTEIN: striatin-interacting protein 2 isoform X2 [Rattus norvegicus]
24932	3054	2119.78	505.58	-2.05203	1.23042e-227	Down	9.74097e-230	Cd4	GO:0005788//endoplasmic reticulum lumen;GO:0009897//external side of plasma membrane;GO:0045121//membrane raft;GO:0016021//integral component of membrane;GO:0005789//endoplasmic reticulum membrane	GO:0042289//MHC class II protein binding;GO:0008270//zinc ion binding;GO:0019865//immunoglobulin binding;GO:1990782//protein tyrosine kinase binding;GO:0015026//coreceptor activity;GO:0042803//protein homodimerization activity	GO:0050731//positive regulation of peptidyl-tyrosine phosphorylation;GO:0050850//positive regulation of calcium-mediated signaling;GO:0035397//helper T cell enhancement of adaptive immune response;GO:0050829//defense response to Gram-negative bacterium;GO:0032507//maintenance of protein location in cell;GO:0042102//positive regulation of T cell proliferation;GO:0007166//cell surface receptor sign…	K06454//T-cell surface glycoprotein CD4	gi|564348892|ref|XP_006237395.1|//PREDICTED: T-cell surface glycoprotein CD4 isoform X2 [Rattus norvegicus];gi|6978631|ref|NP_036837.1|//T-cell surface glycoprotein CD4 precursor [Rattus norvegicus]
367455	1326	1676	306	-2.43754	3.21642e-222	Down	2.68783e-224	Lrg1	GO:0070062//extracellular exosome;GO:0005615//extracellular space	GO:0005160//transforming growth factor beta receptor binding	GO:0050873//brown fat cell differentiation;GO:0001938//positive regulation of endothelial cell proliferation;GO:0045766//positive regulation of angiogenesis;GO:0030511//positive regulation of transforming growth factor beta receptor signaling pathway	K13023//carboxypeptidase N regulatory subunit	gi|57528407|ref|NP_001009717.1|//leucine-rich alpha-2-glycoprotein precursor [Rattus norvegicus]
499322	3173	936	23	-5.33092	8.96307e-218	Down	7.68717e-220	Fam111a	GO:0005634//nucleus;GO:0000785//chromatin;GO:0005737//cytoplasm	NA	GO:0006260//DNA replication;GO:0045071//negative regulation of viral genome replication	NA	gi|157821173|ref|NP_001102633.1|//family with sequence similarity 111, member A [Rattus norvegicus]
25695	1139	1840	403	-2.17498	8.93354e-213	Down	8.05476e-215	Cebpd	GO:0005634//nucleus	GO:0000978//RNA polymerase II core promoter proximal region sequence-specific DNA binding;GO:0046982//protein heterodimerization activity;GO:0001077//transcriptional activator activity, RNA polymerase II core promoter proximal region sequence-specific binding;GO:0042803//protein homodimerization activity	GO:0045892//negative regulation of transcription, DNA-templated;GO:0002244//hematopoietic progenitor cell differentiation;GO:0045444//fat cell differentiation;GO:0045944//positive regulation of transcription from RNA polymerase II promoter;GO:0048839//inner ear development;GO:0045669//positive regulation of osteoblast differentiation	K10050//CCAAT/enhancer binding protein (C/EBP), delta	gi|6978643|ref|NP_037286.1|//CCAAT/enhancer-binding protein delta [Rattus norvegicus]
316137	3211	1796	387	-2.1985	1.69317e-210	Down	1.58246e-212	Adgre1	GO:0009897//external side of plasma membrane;GO:0016021//integral component of membrane	GO:0005509//calcium ion binding;GO:0004930//G-protein coupled receptor activity	GO:0007186//G-protein coupled receptor signaling pathway;GO:0007166//cell surface receptor signaling pathway;GO:0002250//adaptive immune response	K04591//egf-like module containing, mucin-like, hormone receptor-like 1	gi|564366774|ref|XP_006244342.1|//PREDICTED: EGF-like module-containing mucin-like hormone receptor-like 1 isoform X2 [Rattus norvegicus];gi|56090594|ref|NP_001007558.1|//adhesion G protein-coupled receptor E2 precursor [Rattus norvegicus]
89829	2516	1230	143	-3.08869	5.23064e-209	Down	4.94616e-211	Socs3	GO:0005737//cytoplasm	GO:0004860//protein kinase inhibitor activity	GO:0031100//animal organ regeneration;GO:0016567//protein ubiquitination;GO:0032094//response to food;GO:0032496//response to lipopolysaccharide;GO:0060708//spongiotrophoblast differentiation;GO:0032570//response to progesterone;GO:0050728//negative regulation of inflammatory response;GO:0010332//response to gamma radiation;GO:0046627//negative regulation of insulin receptor signaling pathway;GO:…	K04696//suppressor of cytokine signaling 3	gi|149054928|gb|EDM06745.1|//rCG35087 [Rattus norvegicus];gi|16758336|ref|NP_446017.1|//suppressor of cytokine signaling 3 [Rattus norvegicus]
498335	1138	1042	3	-8.4243	2.74539e-207	Down	2.65645e-209	Cxcl13	GO:0005615//extracellular space;GO:0005829//cytosol	GO:0031724//CXCR5 chemokine receptor binding;GO:0031735//CCR10 chemokine receptor binding;GO:0048248//CXCR3 chemokine receptor binding;GO:0048018//receptor ligand activity;GO:0008201//heparin binding;GO:0017134//fibroblast growth factor binding;GO:0046982//protein heterodimerization activity;GO:0008009//chemokine activity	GO:0007186//G-protein coupled receptor signaling pathway;GO:0010820//positive regulation of T cell chemotaxis;GO:0090630//activation of GTPase activity;GO:0007267//cell-cell signaling;GO:0042127//regulation of cell proliferation;GO:0070098//chemokine-mediated signaling pathway;GO:0032496//response to lipopolysaccharide;GO:0042742//defense response to bacterium;GO:0048535//lymph node development;G…	K10032//C-X-C motif chemokine 13	gi|149046869|gb|EDL99643.1|//similar to Small inducible cytokine B13 precursor (CXCL13) (B lymphocyte chemoattractant) (CXC chemokine BLC) [Rattus norvegicus];gi|62945344|ref|NP_001017496.1|//C-X-C motif chemokine 13 precursor [Rattus norvegicus]
170512	940	4600	2103	-1.11331	2.00537e-201	Down	2.0286e-203	Ifi27	GO:0005637//nuclear inner membrane;GO:0016021//integral component of membrane	GO:0001102//RNA polymerase II activating transcription factor binding;GO:0005521//lamin binding	GO:0000122//negative regulation of transcription from RNA polymerase II promoter;GO:0032355//response to estradiol;GO:0060135//maternal process involved in female pregnancy;GO:0034097//response to cytokine;GO:0046825//regulation of protein export from nucleus;GO:0009615//response to virus;GO:0007568//aging	NA	gi|42821118|ref|NP_981955.1|//interferon alpha-inducible protein 27 [Rattus norvegicus]
80841	602	4029	1732	-1.2021	1.86019e-199	Down	1.9022e-201	Fabp7	GO:0005654//nucleoplasm;GO:0042995//cell projection;GO:0005829//cytosol;GO:0005911//cell-cell junction;GO:0071944//cell periphery;GO:0043025//neuronal cell body	GO:0005504//fatty acid binding;GO:0005215//transporter activity	GO:0006810//transport;GO:0021846//cell proliferation in forebrain;GO:0050673//epithelial cell proliferation;GO:0022008//neurogenesis;GO:0060134//prepulse inhibition	K08756//fatty acid-binding protein 7, brain	gi|13540630|ref|NP_110459.1|//fatty acid-binding protein, brain [Rattus norvegicus]
288707	1666	4377	1966	-1.1388	8.76486e-199	Down	9.05916e-201	Gltp	GO:0070062//extracellular exosome;GO:0005737//cytoplasm	GO:0017089//glycolipid transporter activity;GO:0051861//glycolipid binding	GO:0046836//glycolipid transport	K08051//pleckstrin homology domain containing family A member 8	gi|197313643|ref|NP_001127885.1|//glycolipid transfer protein [Rattus norvegicus]
315564	5009	1273	178	-2.82241	3.79395e-198	Down	4.08821e-200	Robo3	NA	NA	NA	K06755//roundabout, axon guidance receptor 3	gi|672061306|ref|XP_008764279.1|//PREDICTED: roundabout homolog 3 isoform X1 [Rattus norvegicus]
24615	486	893	46	-4.26308	1.70165e-192	Down	1.90847e-194	S100a4	GO:0070062//extracellular exosome;GO:0005615//extracellular space;GO:0005634//nucleus;GO:0043005//neuron projection;GO:0048471//perinuclear region of cytoplasm	GO:0003779//actin binding;GO:0005509//calcium ion binding;GO:0050786//RAGE receptor binding;GO:0046982//protein heterodimerization activity;GO:0048306//calcium-dependent protein binding;GO:0042803//protein homodimerization activity	GO:0043123//positive regulation of I-kappaB kinase/NF-kappaB signaling	K21128//protein S100-A9;K17274//calpactin-1 light chain	gi|6981326|ref|NP_036750.1|//protein S100-A4 [Rattus norvegicus]
24973	1557	2617.39	881.75	-1.55381	1.0832e-191	Down	1.23867e-193	RT1-A1	GO:0005783//endoplasmic reticulum;GO:0016605//PML body;GO:0030686//90S preribosome;GO:0042613//MHC class II protein complex;GO:0000775//chromosome, centromeric region;GO:0016272//prefoldin complex;GO:0005730//nucleolus;GO:0042612//MHC class I protein complex;GO:0032040//small-subunit processome;GO:0070603//SWI/SNF superfamily-type complex;GO:0005829//cytosol;GO:0016021//integral component of memb…	GO:0003677//DNA binding;GO:0003714//transcription corepressor activity;GO:0047485//protein N-terminus binding;GO:0030295//protein kinase activator activity;GO:0031625//ubiquitin protein ligase binding;GO:0046982//protein heterodimerization activity;GO:0005085//guanyl-nucleotide exchange factor activity;GO:0035064//methylated histone binding;GO:0051087//chaperone binding;GO:0019901//protein kinase…	GO:0006338//chromatin remodeling;GO:0002657//positive regulation of tolerance induction to nonself antigen;GO:1903955//positive regulation of protein targeting to mitochondrion;GO:0043547//positive regulation of GTPase activity;GO:0045580//regulation of T cell differentiation;GO:0002587//negative regulation of antigen processing and presentation of peptide antigen via MHC class II;GO:0030521//and…	K06751//major histocompatibility complex, class I	gi|57012424|ref|NP_001008827.1|//RT1 class Ia, locus A1 precursor [Rattus norvegicus]
54315	1620	4495	2108	-1.07657	1.74369e-186	Down	2.07066e-188	Ucp2	GO:0005743//mitochondrial inner membrane;GO:0016021//integral component of membrane	GO:0003735//structural constituent of ribosome	GO:0034198//cellular response to amino acid starvation;GO:0007565//female pregnancy;GO:0061179//negative regulation of insulin secretion involved in cellular response to glucose stimulus;GO:0000303//response to superoxide;GO:0097421//liver regeneration;GO:0043066//negative regulation of apoptotic process;GO:0001666//response to hypoxia;GO:0006839//mitochondrial transport;GO:0007568//aging;GO:0032…	K15103//solute carrier family 25 (mitochondrial uncoupling protein), member 8/9	gi|148747399|ref|NP_062227.2|//mitochondrial uncoupling protein 2 [Rattus norvegicus]
24231	2629	2059	585	-1.79956	8.89615e-186	Down	1.06621e-187	C2	GO:0016020//membrane;GO:0070062//extracellular exosome;GO:0019773//proteasome core complex, alpha-subunit complex;GO:1990726//Lsm1-7-Pat1 complex;GO:0005813//centrosome;GO:0005694//chromosome;GO:0000932//P-body;GO:0032021//NELF complex;GO:0046540//U4/U6 x U5 tri-snRNP complex;GO:0071013//catalytic step 2 spliceosome;GO:0005688//U6 snRNP;GO:0071011//precatalytic spliceosome	GO:0004252//serine-type endopeptidase activity;GO:0004298//threonine-type endopeptidase activity;GO:0046976//histone methyltransferase activity (H3-K27 specific);GO:0004930//G-protein coupled receptor activity;GO:0046974//histone methyltransferase activity (H3-K9 specific);GO:0001530//lipopolysaccharide binding;GO:0070742//C2H2 zinc finger domain binding;GO:0000166//nucleotide binding;GO:0000977/…	GO:1902902//negative regulation of autophagosome assembly;GO:0006275//regulation of DNA replication;GO:0034244//negative regulation of transcription elongation from RNA polymerase II promoter;GO:0051567//histone H3-K9 methylation;GO:0006511//ubiquitin-dependent protein catabolic process;GO:2000427//positive regulation of apoptotic cell clearance;GO:0007584//response to nutrient;GO:0045087//innate…	K01332//complement component 2 [EC:3.4.21.43]	gi|47575877|ref|NP_757376.2|//complement C2 precursor [Rattus norvegicus]
24567	389	1982	557	-1.81533	5.21244e-181	Down	6.53373e-183	Mt1	GO:0005634//nucleus;GO:0005829//cytosol;GO:0005764//lysosome;GO:0048471//perinuclear region of cytoplasm	GO:0005507//copper ion binding;GO:0008270//zinc ion binding	GO:0045926//negative regulation of growth;GO:0071247//cellular response to chromate;GO:0071294//cellular response to zinc ion;GO:0006882//cellular zinc ion homeostasis;GO:0043524//negative regulation of neuron apoptotic process;GO:0007263//nitric oxide mediated signal transduction;GO:0010273//detoxification of copper ion;GO:0071276//cellular response to cadmium ion	K14739//metallothionein 1/2	gi|20301948|ref|NP_620181.1|//metallothionein-1 [Rattus norvegicus]
307855	2506	3725	1620	-1.18537	1.88424e-180	Down	2.38258e-182	Fa2h	GO:0031090//organelle membrane;GO:0016021//integral component of membrane;GO:0005789//endoplasmic reticulum membrane	GO:0020037//heme binding;GO:0052693//epoxyqueuosine reductase activity;GO:0005506//iron ion binding;GO:0043826//sulfur oxygenase reductase activity;GO:0043883//malolactic enzyme activity;GO:0043738//reduced coenzyme F420 dehydrogenase activity;GO:0008748//N-ethylmaleimide reductase activity;GO:0080132//fatty acid alpha-hydroxylase activity;GO:0043914//NADPH:sulfur oxidoreductase activity	GO:0006810//transport;GO:0042634//regulation of hair cycle;GO:0032286//central nervous system myelin maintenance;GO:0042127//regulation of cell proliferation;GO:0030258//lipid modification;GO:0055114//oxidation-reduction process;GO:0032287//peripheral nervous system myelin maintenance;GO:0001949//sebaceous gland cell differentiation;GO:0006633//fatty acid biosynthetic process	K19703//4-hydroxysphinganine ceramide fatty acyl 2-hydroxylase [EC:1.14.18.6]	gi|207446698|ref|NP_001129055.1|//fatty acid 2-hydroxylase [Rattus norvegicus]
309607	1557	2668.71	976.18	-1.43505	8.49388e-174	Down	1.13007e-175	RT1-CE5	GO:0005615//extracellular space;GO:0042612//MHC class I protein complex;GO:0030285//integral component of synaptic vesicle membrane	GO:0005164//tumor necrosis factor receptor binding;GO:0005125//cytokine activity;GO:0042605//peptide antigen binding	GO:0000902//cell morphogenesis;GO:0050672//negative regulation of lymphocyte proliferation;GO:1902600//hydrogen ion transmembrane transport;GO:0016358//dendrite development;GO:0006955//immune response;GO:0002474//antigen processing and presentation of peptide antigen via MHC class I	K06751//major histocompatibility complex, class I	gi|77404174|ref|NP_001029158.1|//RT1 class I, locus CE5 isoform 2 precursor [Rattus norvegicus];gi|57114336|ref|NP_001008843.1|//RT1 class I, locus CE5 isoform 1 precursor [Rattus norvegicus]
116510	775	831	63	-3.70555	2.57922e-164	Down	3.71513e-166	Timp1	GO:0070062//extracellular exosome;GO:0005615//extracellular space;GO:0005604//basement membrane	GO:0002020//protease binding;GO:0008083//growth factor activity;GO:0046872//metal ion binding;GO:0005125//cytokine activity;GO:0008191//metalloendopeptidase inhibitor activity	GO:0006694//steroid biosynthetic process;GO:2001044//regulation of integrin-mediated signaling pathway;GO:0010951//negative regulation of endopeptidase activity;GO:0034097//response to cytokine;GO:0042060//wound healing;GO:0043434//response to peptide hormone;GO:0043066//negative regulation of apoptotic process;GO:0051216//cartilage development;GO:0007568//aging;GO:0001775//cell activation;GO:190…	K16451//metallopeptidase inhibitor 1	gi|16758666|ref|NP_446271.1|//metalloproteinase inhibitor 1 precursor [Rattus norvegicus]
25123	1130	1888	555	-1.75042	4.85499e-164	Down	7.04657e-166	Tagln	GO:0005737//cytoplasm	GO:0051015//actin filament binding;GO:0030674//protein binding, bridging	GO:0007010//cytoskeleton organization;GO:0030855//epithelial cell differentiation	K20526//transgelin	gi|13928744|ref|NP_113737.1|//transgelin [Rattus norvegicus]
362792	1989	2874	1154	-1.30054	3.96748e-161	Down	5.97654e-163	Pld4	GO:0045335//phagocytic vesicle;GO:0005634//nucleus;GO:0005783//endoplasmic reticulum;GO:0032588//trans-Golgi network membrane;GO:0016021//integral component of membrane	GO:0004630//phospholipase D activity;GO:0005515//protein binding;GO:0070290//N-acylphosphatidylethanolamine-specific phospholipase D activity	GO:0002244//hematopoietic progenitor cell differentiation;GO:0016042//lipid catabolic process;GO:0006909//phagocytosis	K16860//phospholipase D3/4 [EC:3.1.4.4]	gi|187281923|ref|NP_001119760.1|//phospholipase D4 [Rattus norvegicus]
306792	3600	2121	702	-1.57932	3.2618e-159	Down	4.98526e-161	S1pr3	GO:0005887//integral component of plasma membrane	GO:0005178//integrin binding;GO:0038036//sphingosine-1-phosphate receptor activity	GO:0007193//adenylate cyclase-inhibiting G-protein coupled receptor signaling pathway;GO:0032651//regulation of interleukin-1 beta production;GO:1903141//negative regulation of establishment of endothelial barrier;GO:0007219//Notch signaling pathway;GO:0006954//inflammatory response	K04290//sphingosine 1-phosphate receptor 3	gi|564390666|ref|XP_006253742.1|//PREDICTED: sphingosine 1-phosphate receptor 3 isoform X2 [Rattus norvegicus];gi|403044532|ref|NP_001258072.1|//sphingosine 1-phosphate receptor 3 [Rattus norvegicus]
54227	1536	2265	822	-1.44642	2.2622e-149	Down	3.65648e-151	Arpc1b	GO:0036284//tubulobulbar complex;GO:0070062//extracellular exosome;GO:0005885//Arp2/3 protein complex;GO:0005925//focal adhesion;GO:0005737//cytoplasm	GO:0051015//actin filament binding;GO:0005200//structural constituent of cytoskeleton	GO:0034314//Arp2/3 complex-mediated actin nucleation;GO:0043627//response to estrogen	K05757//actin related protein 2/3 complex, subunit 1A/1B	gi|9506405|ref|NP_062162.1|//actin-related protein 2/3 complex subunit 1B [Rattus norvegicus]
252929	1358	1843	590	-1.62739	1.56738e-144	Down	2.65405e-146	Ctsz	GO:0070062//extracellular exosome;GO:0005615//extracellular space;GO:0005783//endoplasmic reticulum;GO:0005764//lysosome	GO:0004197//cysteine-type endopeptidase activity	GO:0060441//epithelial tube branching involved in lung morphogenesis;GO:0051603//proteolysis involved in cellular protein catabolic process	K08568//cathepsin X [EC:3.4.18.1]	gi|34328540|ref|NP_899159.1|//cathepsin Z precursor [Rattus norvegicus]
64347	732	1863	609	-1.59724	3.14296e-142	Down	5.46023e-144	Sncg	GO:0070062//extracellular exosome;GO:0005815//microtubule organizing center;GO:0005819//spindle;GO:0043679//axon terminus;GO:0005886//plasma membrane;GO:0043025//neuronal cell body;GO:0048471//perinuclear region of cytoplasm	GO:0048487//beta-tubulin binding;GO:0043014//alpha-tubulin binding	GO:0042493//response to drug;GO:0008344//adult locomotory behavior;GO:0002118//aggressive behavior;GO:0014059//regulation of dopamine secretion;GO:0071464//cellular response to hydrostatic pressure;GO:0009306//protein secretion;GO:0050808//synapse organization;GO:0046928//regulation of neurotransmitter secretion;GO:0007422//peripheral nervous system development;GO:0042220//response to cocaine	K04528//alpha-synuclein	gi|13928954|ref|NP_113876.1|//gamma-synuclein [Rattus norvegicus]
309150	4198	2752	1166	-1.22303	2.95666e-140	Down	5.20159e-142	Carns1	NA	GO:0046872//metal ion binding;GO:0005524//ATP binding;GO:0047730//carnosine synthase activity;GO:0016887//ATPase activity	GO:0035499//carnosine biosynthetic process	K14755//carnosine synthase [EC:6.3.2.11]	gi|392338030|ref|XP_003753423.1|//PREDICTED: LOW QUALITY PROTEIN: carnosine synthase 1 [Rattus norvegicus]
25662	1316	2347	930	-1.31964	1.05107e-134	Down	1.95314e-136	Igfbp2	GO:0070062//extracellular exosome;GO:0005615//extracellular space;GO:0016324//apical plasma membrane;GO:0031410//cytoplasmic vesicle	GO:0031994//insulin-like growth factor I binding;GO:0031995//insulin-like growth factor II binding	GO:0001558//regulation of cell growth;GO:0007565//female pregnancy;GO:0009612//response to mechanical stimulus;GO:0042493//response to drug;GO:0010226//response to lithium ion;GO:0043567//regulation of insulin-like growth factor receptor signaling pathway;GO:0032526//response to retinoic acid;GO:0032870//cellular response to hormone stimulus;GO:0043627//response to estrogen;GO:0007568//aging;GO:0…	K10138//insulin-like growth factor-binding protein 3	gi|148747421|ref|NP_037254.2|//insulin-like growth factor-binding protein 2 precursor [Rattus norvegicus]
100909441	1549	1169.28	258.45	-2.16179	1.64102e-134	Down	3.0855e-136	LOC100909441	GO:0005634//nucleus;GO:0005881//cytoplasmic microtubule;GO:0031982//vesicle	GO:0005200//structural constituent of cytoskeleton;GO:0005525//GTP binding;GO:0003924//GTPase activity	GO:0007010//cytoskeleton organization;GO:0007017//microtubule-based process	K07374//tubulin alpha	gi|58865558|ref|NP_001011995.1|//tubulin alpha-1C chain [Rattus norvegicus]
497913	2123	3223	1545	-1.04492	1.30854e-127	Down	2.58986e-129	Gjc2	GO:0005922//connexin complex;GO:0016021//integral component of membrane;GO:0043209//myelin sheath	GO:0005243//gap junction channel activity	GO:0055085//transmembrane transport;GO:0007267//cell-cell signaling;GO:0009636//response to toxic substance	K07619//gap junction protein, alpha 12	gi|294832037|ref|NP_001094254.1|//gap junction gamma-2 protein [Rattus norvegicus];gi|564372327|ref|XP_006246574.1|//PREDICTED: gap junction gamma-2 protein isoform X3 [Rattus norvegicus]
305494	3841	2237	891	-1.31219	2.55636e-127	Down	5.08764e-129	Aebp1	GO:0031012//extracellular matrix;GO:0070062//extracellular exosome;GO:0005615//extracellular space;GO:0005634//nucleus;GO:0005737//cytoplasm	GO:0003714//transcription corepressor activity;GO:0004185//serine-type carboxypeptidase activity;GO:0000977//RNA polymerase II regulatory region sequence-specific DNA binding;GO:0004181//metallocarboxypeptidase activity;GO:0008270//zinc ion binding;GO:0005516//calmodulin binding;GO:0001227//transcriptional repressor activity, RNA polymerase II transcription regulatory region sequence-specific bin…	GO:0000122//negative regulation of transcription from RNA polymerase II promoter;GO:0006518//peptide metabolic process;GO:0016485//protein processing	K08639//carboxypeptidase X2	gi|155369293|ref|NP_001094440.1|//adipocyte enhancer-binding protein 1 precursor [Rattus norvegicus];gi|564384496|ref|XP_006251378.1|//PREDICTED: adipocyte enhancer-binding protein 1 isoform X1 [Rattus norvegicus]
171081	2905	896	152	-2.54355	4.59152e-125	Down	9.39041e-127	Csf2rb	GO:0016021//integral component of membrane;GO:0005886//plasma membrane	GO:0005515//protein binding;GO:0004896//cytokine receptor activity	GO:0001558//regulation of cell growth;GO:0019221//cytokine-mediated signaling pathway;GO:0032496//response to lipopolysaccharide	K04738//cytokine receptor common subunit beta	gi|19424232|ref|NP_598239.1|//cytokine receptor common subunit beta precursor [Rattus norvegicus]
291327	5233	812	122	-2.71872	6.94841e-122	Down	1.47454e-123	Mrc1	GO:0010008//endosome membrane;GO:0009986//cell surface;GO:0016021//integral component of membrane;GO:0005886//plasma membrane	GO:0004888//transmembrane signaling receptor activity;GO:0005537//mannose binding	GO:0071346//cellular response to interferon-gamma;GO:0006898//receptor-mediated endocytosis;GO:0071222//cellular response to lipopolysaccharide;GO:0071353//cellular response to interleukin-4	K06560//mannose receptor, C type	gi|529367220|ref|NP_001099593.2|//macrophage mannose receptor 1 precursor [Rattus norvegicus]
24268	3744	1447	440	-1.70161	4.72941e-121	Down	1.01404e-122	Cp	GO:0005765//lysosomal membrane;GO:0070062//extracellular exosome;GO:0072562//blood microparticle;GO:0046658//anchored component of plasma membrane	GO:0004322//ferroxidase activity;GO:0005507//copper ion binding;GO:0051087//chaperone binding	GO:0006879//cellular iron ion homeostasis;GO:0030324//lung development;GO:0001889//liver development;GO:0015679//plasma membrane copper ion transport;GO:0007584//response to nutrient;GO:0046688//response to copper ion;GO:0055114//oxidation-reduction process;GO:0007568//aging	K13624//ceruloplasmin [EC:1.16.3.1]	gi|401461786|ref|NP_036664.2|//ceruloplasmin isoform 1 precursor [Rattus norvegicus];gi|401461788|ref|NP_001257890.1|//ceruloplasmin isoform 2 precursor [Rattus norvegicus]
24795	2061	518.39	20.17	-4.66788	9.0352e-117	Down	2.04654e-118	Serpina3n	GO:0070062//extracellular exosome;GO:0072562//blood microparticle	GO:0004867//serine-type endopeptidase inhibitor activity	GO:0010951//negative regulation of endopeptidase activity;GO:0006953//acute-phase response;GO:0043434//response to peptide hormone;GO:0071385//cellular response to glucocorticoid stimulus;GO:0032496//response to lipopolysaccharide;GO:0071320//cellular response to cAMP;GO:0071346//cellular response to interferon-gamma;GO:0071354//cellular response to interleukin-6;GO:0071347//cellular response to …	K04525//serpin peptidase inhibitor, clade A	gi|13928716|ref|NP_113719.1|//serine protease inhibitor A3N [Rattus norvegicus]
309208	1229	3089	1523	-1.00435	1.09827e-114	Down	2.53597e-116	Lrrc10b	NA	NA	NA	K16175//protein scribble;K17277//epidermal growth factor receptor kinase substrate 8	gi|157820989|ref|NP_001101047.1|//leucine-rich repeat-containing protein 10B [Rattus norvegicus]
308341	4637	1516.91	504.66	-1.57187	2.50689e-113	Down	5.8988e-115	Ssc5d	GO:0016020//membrane;GO:0031012//extracellular matrix;GO:0005615//extracellular space;GO:0005737//cytoplasm	GO:0005044//scavenger receptor activity;GO:0001968//fibronectin binding;GO:0043236//laminin binding	GO:0042494//detection of bacterial lipoprotein;GO:0050829//defense response to Gram-negative bacterium;GO:0007275//multicellular organism development;GO:0050830//defense response to Gram-positive bacterium;GO:0045087//innate immune response;GO:2000483//negative regulation of interleukin-8 secretion	K13912//deleted in malignant brain tumors 1 protein	gi|197386139|ref|NP_001128017.1|//soluble scavenger receptor cysteine-rich domain-containing protein SSC5D precursor [Rattus norvegicus] ;gi|564326206|ref|XP_006228319.1|//PREDICTED: soluble scavenger receptor cysteine-rich domain-containing protein SSC5D isoform X1 [Rattus norvegicus]
260416	3105	2872.86	1381.2	-1.04069	4.22357e-113	Down	9.98467e-115	Carhsp1	GO:0070062//extracellular exosome;GO:0000177//cytoplasmic exosome (RNase complex);GO:0005829//cytosol;GO:0043186//P granule;GO:0000932//P-body	GO:0003677//DNA binding;GO:0003730//mRNA 3'-UTR binding	GO:0006355//regulation of transcription, DNA-templated;GO:0019722//calcium-mediated signaling;GO:0043488//regulation of mRNA stability	K15441//tRNA-specific adenosine deaminase 2 [EC:3.5.4.-];K00503//dopamine beta-monooxygenase [EC:1.14.17.1]	gi|564370467|ref|XP_006245812.1|//PREDICTED: calcium-regulated heat stable protein 1 isoform X2 [Rattus norvegicus];gi|564370473|ref|XP_006245815.1|//PREDICTED: calcium-regulated heat stable protein 1 isoform X3 [Rattus norvegicus];gi|22758142|ref|NP_690003.1|//calcium-regulated heat stable protein 1 [Rattus norvegicus]
113955	2320	1349	413	-1.6918	5.29444e-112	Down	1.25745e-113	Gpnmb	GO:0005887//integral component of plasma membrane;GO:0042470//melanosome	GO:0005178//integrin binding;GO:0008201//heparin binding	GO:0001649//osteoblast differentiation;GO:0007155//cell adhesion;GO:0030282//bone mineralization;GO:0032720//negative regulation of tumor necrosis factor production	K20732//transmembrane glycoprotein NMB	gi|18959234|ref|NP_579832.1|//transmembrane glycoprotein NMB precursor [Rattus norvegicus]
103690108	2076	1585.05	572.3	-1.45381	1.40695e-105	Down	3.5272e-107	LOC103690108	GO:0070062//extracellular exosome;GO:0005615//extracellular space;GO:0000790//nuclear chromatin;GO:0005737//cytoplasm;GO:0000439//core TFIIH complex;GO:0043235//receptor complex;GO:0005675//holo TFIIH complex;GO:0017053//transcriptional repressor complex;GO:0042612//MHC class I protein complex;GO:0005887//integral component of plasma membrane;GO:0005730//nucleolus	GO:0003714//transcription corepressor activity;GO:0005524//ATP binding;GO:0001158//enhancer sequence-specific DNA binding;GO:0031490//chromatin DNA binding;GO:0031625//ubiquitin protein ligase binding;GO:0046982//protein heterodimerization activity;GO:0001077//transcriptional activator activity, RNA polymerase II core promoter proximal region sequence-specific binding;GO:0005102//receptor binding…	GO:0009786//regulation of asymmetric cell division;GO:0001952//regulation of cell-matrix adhesion;GO:0001710//mesodermal cell fate commitment;GO:0001829//trophectodermal cell differentiation;GO:0070816//phosphorylation of RNA polymerase II C-terminal domain;GO:0014909//smooth muscle cell migration;GO:0060444//branching involved in mammary gland duct morphogenesis;GO:0006289//nucleotide-excision r…	K06751//major histocompatibility complex, class I	gi|672085830|ref|XP_008770991.1|//PREDICTED: LOW QUALITY PROTEIN: RT1 class I histocompatibility antigen, AA alpha chain-like isoform X2 [Rattus norvegicus]
313641	14466	2618	1253	-1.0472	3.46359e-104	Down	8.87356e-106	Hspg2	NA	NA	NA	K06255//heparan sulfate proteoglycan 2 (perlecan)	gi|568930638|ref|XP_006538638.1|//PREDICTED: basement membrane-specific heparan sulfate proteoglycan core protein isoform X2 [Mus musculus]
304966	1266	642	93	-2.77139	1.73945e-98	Down	4.70503e-100	Fcgr3a	GO:0070062//extracellular exosome;GO:0009897//external side of plasma membrane	NA	GO:0051930//regulation of sensory perception of pain;GO:0042060//wound healing;GO:0071222//cellular response to lipopolysaccharide	K06463//low affinity immunoglobulin gamma Fc receptor III	gi|134290448|gb|ABO70343.1|//Fc fragment of IgG intermediate affinity IV receptor [Rattus norvegicus];gi|46485398|ref|NP_997486.1|//Fc fragment of IgG, low affinity IIIa, receptor precursor [Rattus norvegicus]
315609	1582	414	4	-6.67761	3.01702e-95	Down	8.39294e-97	Cd3e	GO:0009897//external side of plasma membrane;GO:0005911//cell-cell junction;GO:0042105//alpha-beta T cell receptor complex;GO:0016021//integral component of membrane;GO:0001772//immunological synapse	GO:0004888//transmembrane signaling receptor activity;GO:0046982//protein heterodimerization activity;GO:0017124//SH3 domain binding	GO:0002669//positive regulation of T cell anergy;GO:0050731//positive regulation of peptidyl-tyrosine phosphorylation;GO:0050850//positive regulation of calcium-mediated signaling;GO:0050852//T cell receptor signaling pathway;GO:0097190//apoptotic signaling pathway;GO:0046641//positive regulation of alpha-beta T cell proliferation;GO:0010629//negative regulation of gene expression;GO:0010628//pos…	K06451//T-cell surface glycoprotein CD3 epsilon chain	gi|157822511|ref|NP_001101610.1|//T-cell surface glycoprotein CD3 epsilon chain precursor [Rattus norvegicus] ;gi|672061635|ref|XP_008764383.1|//PREDICTED: T-cell surface glycoprotein CD3 epsilon chain isoform X1 [Rattus norvegicus]
290644	1333	1095.92	333.06	-1.70241	6.21441e-92	Down	1.76976e-93	Ifi30	GO:0005576//extracellular region;GO:0030054//cell junction;GO:0005764//lysosome;GO:0005886//plasma membrane	GO:0015036//disulfide oxidoreductase activity;GO:0052806//sulfite reductase (coenzyme F420) activity;GO:0032441//pheophorbide a oxygenase activity;GO:0052807//aflatoxin reductase (coenzyme F420) activity	GO:0042590//antigen processing and presentation of exogenous peptide antigen via MHC class I;GO:0019886//antigen processing and presentation of exogenous peptide antigen via MHC class II;GO:0048147//negative regulation of fibroblast proliferation;GO:0050821//protein stabilization;GO:0055114//oxidation-reduction process	K08059//interferon, gamma-inducible protein 30	gi|71795648|ref|NP_001025197.1|//gamma-interferon-inducible lysosomal thiol reductase precursor [Rattus norvegicus]
25441	657	1327	469	-1.48463	2.62644e-91	Down	7.62406e-93	Fcer1g	GO:0032998//Fc-epsilon receptor I complex;GO:0005887//integral component of plasma membrane;GO:0009897//external side of plasma membrane;GO:0045121//membrane raft	GO:0019767//IgE receptor activity;GO:0019863//IgE binding;GO:0019864//IgG binding	GO:0001812//positive regulation of type I hypersensitivity;GO:0006911//phagocytosis, engulfment;GO:0032733//positive regulation of interleukin-10 production;GO:0032755//positive regulation of interleukin-6 production;GO:0071404//cellular response to low-density lipoprotein particle stimulus;GO:0002283//neutrophil activation involved in immune response;GO:0031623//receptor internalization;GO:00427…	K07983//Fc receptor, IgE, high affinity I, gamma polypeptide	gi|196162692|ref|NP_001124473.1|//high affinity immunoglobulin epsilon receptor subunit gamma precursor [Rattus norvegicus]
361689	2258	1288	447	-1.51091	5.82526e-91	Down	1.70377e-92	Unc93b1	GO:0005768//endosome;GO:0005783//endoplasmic reticulum;GO:0016021//integral component of membrane;GO:0032009//early phagosome;GO:0005764//lysosome	GO:0035325//Toll-like receptor binding;GO:0008565//protein transporter activity	GO:0000902//cell morphogenesis;GO:2001184//positive regulation of interleukin-12 secretion;GO:0006886//intracellular protein transport;GO:0034162//toll-like receptor 9 signaling pathway;GO:0034154//toll-like receptor 7 signaling pathway;GO:0019886//antigen processing and presentation of exogenous peptide antigen via MHC class II;GO:2000778//positive regulation of interleukin-6 secretion;GO:003413…	K16600//tubulin polyglutamylase TTLL2 [EC:6.-.-.-]	gi|157817875|ref|NP_001101983.1|//protein unc-93 homolog B1 [Rattus norvegicus];gi|238637324|ref|NP_001154900.1|//protein unc-93 homolog B1 isoform b [Mus musculus];gi|564332335|ref|XP_006230895.1|//PREDICTED: protein unc-93 homolog B1 isoform X1 [Rattus norvegicus]
103693780	3886	2115.56	980.61	-1.09341	1.96502e-90	Down	5.79052e-92	LOC103693780	GO:0005759//mitochondrial matrix;GO:0045252//oxoglutarate dehydrogenase complex;GO:0005829//cytosol;GO:0031966//mitochondrial membrane	GO:0046872//metal ion binding;GO:0031072//heat shock protein binding;GO:0034602//oxoglutarate dehydrogenase (NAD+) activity;GO:0004591//oxoglutarate dehydrogenase (succinyl-transferring) activity;GO:0051087//chaperone binding;GO:0030976//thiamine pyrophosphate binding	GO:0006104//succinyl-CoA metabolic process;GO:0021766//hippocampus development;GO:0021860//pyramidal neuron development;GO:0006096//glycolytic process;GO:0006734//NADH metabolic process;GO:0006099//tricarboxylic acid cycle;GO:0061034//olfactory bulb mitral cell layer development;GO:0022028//tangential migration from the subventricular zone to the olfactory bulb;GO:0021695//cerebellar cortex devel…	K00164//2-oxoglutarate dehydrogenase E1 component [EC:1.2.4.2]	gi|672077139|ref|XP_008768636.1|//PREDICTED: 2-oxoglutarate dehydrogenase, mitochondrial-like, partial [Rattus norvegicus]
100912571	2229	1838.88	815.78	-1.1567	4.1961e-86	Down	1.31033e-87	LOC100912571	GO:0016020//membrane;GO:0016281//eukaryotic translation initiation factor 4F complex	GO:0008190//eukaryotic initiation factor 4E binding	GO:0030324//lung development;GO:0006446//regulation of translational initiation;GO:0045666//positive regulation of neuron differentiation;GO:0001662//behavioral fear response;GO:0045471//response to ethanol	K03260//translation initiation factor 4G	gi|564377429|ref|XP_006248617.1|//PREDICTED: eukaryotic translation initiation factor 4 gamma 1-like, partial [Rattus norvegicus]
25423	2260	963.97	280.09	-1.76722	2.80367e-85	Down	8.94004e-87	Ctsc	GO:0016020//membrane;GO:0070062//extracellular exosome;GO:0005615//extracellular space;GO:0005783//endoplasmic reticulum;GO:0005794//Golgi apparatus;GO:0005764//lysosome	GO:0004252//serine-type endopeptidase activity;GO:0042802//identical protein binding;GO:0043621//protein self-association;GO:0051087//chaperone binding;GO:0031404//chloride ion binding;GO:0019902//phosphatase binding;GO:0004197//cysteine-type endopeptidase activity;GO:0016505//peptidase activator activity involved in apoptotic process	GO:2001235//positive regulation of apoptotic signaling pathway;GO:0001913//T cell mediated cytotoxicity;GO:0010033//response to organic substance;GO:0007568//aging;GO:1903052//positive regulation of proteolysis involved in cellular protein catabolic process	K01275//cathepsin C [EC:3.4.14.1]	gi|672037509|ref|XP_008757858.1|//PREDICTED: dipeptidyl peptidase 1 isoform X1 [Rattus norvegicus];gi|149069037|gb|EDM18589.1|//cathepsin C, isoform CRA_c [Rattus norvegicus];gi|8393218|ref|NP_058793.1|//dipeptidyl peptidase 1 precursor [Rattus norvegicus]
368153	1108	1162.73	396.97	-1.53454	4.36019e-84	Down	1.4191e-85	RT1-CE7	GO:0005615//extracellular space;GO:0042612//MHC class I protein complex;GO:0030285//integral component of synaptic vesicle membrane	GO:0005164//tumor necrosis factor receptor binding;GO:0005125//cytokine activity;GO:0042605//peptide antigen binding	GO:0000902//cell morphogenesis;GO:0050672//negative regulation of lymphocyte proliferation;GO:1902600//hydrogen ion transmembrane transport;GO:0016358//dendrite development;GO:0006955//immune response;GO:0002474//antigen processing and presentation of peptide antigen via MHC class I	K06751//major histocompatibility complex, class I	gi|57012400|ref|NP_001008845.1|//RT1 class I, locus CE7 precursor [Rattus norvegicus]
64155	6028	604	104	-2.52209	8.49321e-84	Down	2.78293e-85	Scn7a	GO:0001518//voltage-gated sodium channel complex;GO:0097386//glial cell projection	GO:0005248//voltage-gated sodium channel activity	GO:0019228//neuronal action potential;GO:0035725//sodium ion transmembrane transport;GO:0086010//membrane depolarization during action potential;GO:0006936//muscle contraction;GO:0034765//regulation of ion transmembrane transport;GO:0055078//sodium ion homeostasis;GO:0060078//regulation of postsynaptic membrane potential	K04839//voltage-gated sodium channel type VII alpha	gi|25742828|ref|NP_113874.1|//sodium channel protein type 7 subunit alpha [Rattus norvegicus];gi|564341195|ref|XP_006234358.1|//PREDICTED: sodium channel protein type 7 subunit alpha isoform X1 [Rattus norvegicus]
25493	1583	2184	1064	-1.0216	1.25337e-83	Down	4.12066e-85	Nfkbia	GO:0005634//nucleus;GO:0005829//cytosol;GO:0005886//plasma membrane;GO:0033256//I-kappaB/NF-kappaB complex	GO:0051059//NF-kappaB binding;GO:0031072//heat shock protein binding;GO:0042802//identical protein binding;GO:0031625//ubiquitin protein ligase binding;GO:0008139//nuclear localization sequence binding;GO:0032403//protein complex binding	GO:0010875//positive regulation of cholesterol efflux;GO:0097421//liver regeneration;GO:0032270//positive regulation of cellular protein metabolic process;GO:0042127//regulation of cell proliferation;GO:0000060//protein import into nucleus, translocation;GO:0043330//response to exogenous dsRNA;GO:0045638//negative regulation of myeloid cell differentiation;GO:0007253//cytoplasmic sequestering of …	K04734//NF-kappa-B inhibitor alpha	gi|160333919|ref|NP_001099190.2|//NF-kappa-B inhibitor alpha [Rattus norvegicus]
690755	1913	1520	623	-1.27089	1.25235e-82	Down	4.17239e-84	Lingo3	GO:0016021//integral component of membrane	NA	GO:0007409//axonogenesis	K07523//netrin-G1 ligand	gi|157819613|ref|NP_001103079.1|//leucine-rich repeat and immunoglobulin-like domain-containing nogo receptor-interacting protein 3 precursor [Rattus norvegicus]
24546	3392	666.78	137.63	-2.26054	2.12699e-81	Down	7.29684e-83	Slco2a1	GO:0005887//integral component of plasma membrane	GO:0015132//prostaglandin transmembrane transporter activity;GO:0015347//sodium-independent organic anion transmembrane transporter activity	GO:0043252//sodium-independent organic anion transport;GO:0015732//prostaglandin transport	K14345//solute carrier organic anion transporter family, member 2A	gi|347800740|ref|NP_073158.2|//solute carrier organic anion transporter family member 2A1 [Rattus norvegicus]
60563	5504	1886	874	-1.09375	9.05843e-81	Down	3.1275e-82	Hr	GO:0016604//nuclear body;GO:0000118//histone deacetylase complex	GO:0003677//DNA binding;GO:0042809//vitamin D receptor binding;GO:0046872//metal ion binding;GO:0003714//transcription corepressor activity;GO:0046966//thyroid hormone receptor binding;GO:0042826//histone deacetylase binding;GO:0016491//oxidoreductase activity	GO:0045892//negative regulation of transcription, DNA-templated;GO:0051291//protein heterooligomerization;GO:0043433//negative regulation of sequence-specific DNA binding transcription factor activity;GO:0055114//oxidation-reduction process	K00478//lysine-specific demethylase hairless [EC:1.14.11.-]	gi|560879444|ref|NP_077340.3|//lysine-specific demethylase hairless [Rattus norvegicus]
84032	4792	1191	426	-1.46737	1.17422e-80	Down	4.07993e-82	Col3a1	GO:0005615//extracellular space;GO:0005586//collagen type III trimer	GO:0048407//platelet-derived growth factor binding;GO:0005201//extracellular matrix structural constituent;GO:0046872//metal ion binding;GO:0005178//integrin binding;GO:0046332//SMAD binding	GO:0043588//skin development;GO:0030199//collagen fibril organization;GO:0034097//response to cytokine;GO:0007179//transforming growth factor beta receptor signaling pathway;GO:0018149//peptide cross-linking;GO:0021987//cerebral cortex development;GO:0007229//integrin-mediated signaling pathway;GO:0009612//response to mechanical stimulus;GO:0007507//heart development;GO:0042060//wound healing;GO:…	K19720//collagen, type III, alpha	gi|56711254|ref|NP_114474.1|//collagen alpha-1(III) chain precursor [Rattus norvegicus]
287435	1224	500	66	-2.90551	1.19159e-80	Down	4.15339e-82	Cd68	GO:0005768//endosome;GO:0016021//integral component of membrane;GO:0005764//lysosome;GO:0005886//plasma membrane	NA	GO:0071310//cellular response to organic substance	K06501//CD68 antigen	gi|72255507|ref|NP_001026808.1|//macrosialin precursor [Rattus norvegicus]
294269	1212	453	48	-3.22253	1.55904e-80	Down	5.4513e-82	RT1-Da	GO:0005765//lysosomal membrane;GO:0070062//extracellular exosome;GO:0009986//cell surface;GO:0042613//MHC class II protein complex;GO:0016021//integral component of membrane;GO:0031902//late endosome membrane	GO:0042605//peptide antigen binding;GO:0023026//MHC class II protein complex binding	GO:0050890//cognition;GO:0002503//peptide antigen assembly with MHC class II protein complex;GO:0006955//immune response;GO:0002506//polysaccharide assembly with MHC class II protein complex;GO:0002587//negative regulation of antigen processing and presentation of peptide antigen via MHC class II	K06752//major histocompatibility complex, class II	gi|57114292|ref|NP_001008847.1|//RT1 class II, locus Da precursor [Rattus norvegicus]
363144	2642	785	200	-1.95681	8.39238e-80	Down	2.97137e-81	Cdhr4	GO:0016021//integral component of membrane	GO:0005509//calcium ion binding	GO:0007156//homophilic cell adhesion via plasma membrane adhesion molecules	K16504//cadherin-related family member 4	gi|564310624|ref|XP_006226625.1|//PREDICTED: cadherin-related family member 4 isoform X3 [Rattus norvegicus];gi|564310634|ref|XP_006226630.1|//PREDICTED: cadherin-related family member 4 isoform X2 [Rattus norvegicus];gi|564310622|ref|XP_006226624.1|//PREDICTED: cadherin-related family member 4 isoform X1 [Rattus norvegicus]
414792	1647	1513.85	633.03	-1.242	1.97719e-79	Down	7.02208e-81	RT1-CE10	GO:0005783//endoplasmic reticulum;GO:0016605//PML body;GO:0030686//90S preribosome;GO:0042613//MHC class II protein complex;GO:0000775//chromosome, centromeric region;GO:0016272//prefoldin complex;GO:0005730//nucleolus;GO:0042612//MHC class I protein complex;GO:0032040//small-subunit processome;GO:0070603//SWI/SNF superfamily-type complex;GO:0005829//cytosol;GO:0016021//integral component of memb…	GO:0003677//DNA binding;GO:0003714//transcription corepressor activity;GO:0047485//protein N-terminus binding;GO:0030295//protein kinase activator activity;GO:0031625//ubiquitin protein ligase binding;GO:0005085//guanyl-nucleotide exchange factor activity;GO:0005102//receptor binding;GO:0035064//methylated histone binding;GO:0051087//chaperone binding;GO:0019901//protein kinase binding;GO:0050681…	GO:0006338//chromatin remodeling;GO:1903955//positive regulation of protein targeting to mitochondrion;GO:0043547//positive regulation of GTPase activity;GO:0045580//regulation of T cell differentiation;GO:0002587//negative regulation of antigen processing and presentation of peptide antigen via MHC class II;GO:0030521//androgen receptor signaling pathway;GO:0002474//antigen processing and presen…	K06751//major histocompatibility complex, class I	gi|57012420|ref|NP_001008833.1|//RT1 class I, locus CE10 precursor [Rattus norvegicus];gi|71051153|gb|AAH98952.1|//RT1-CE10 protein [Rattus norvegicus]
292306	963	2024	976	-1.03638	2.07743e-79	Down	7.40092e-81	Rnaset2	GO:0005788//endoplasmic reticulum lumen;GO:0070062//extracellular exosome;GO:0005615//extracellular space;GO:0005764//lysosome	GO:0003723//RNA binding;GO:0033897//ribonuclease T2 activity	GO:0006401//RNA catabolic process;GO:0090502//RNA phosphodiester bond hydrolysis, endonucleolytic	K01166//ribonuclease T2 [EC:3.1.27.1]	gi|157819033|ref|NP_001099680.1|//ribonuclease T2 precursor [Rattus norvegicus]
25181	2446	2089.88	1024.55	-1.01255	6.36462e-79	Down	2.28842e-80	Bgn	GO:0070062//extracellular exosome;GO:0009986//cell surface;GO:0030133//transport vesicle;GO:0042383//sarcolemma;GO:0005578//proteinaceous extracellular matrix	GO:0004860//protein kinase inhibitor activity;GO:0005539//glycosaminoglycan binding;GO:0050840//extracellular matrix binding	GO:0001974//blood vessel remodeling;GO:0006469//negative regulation of protein kinase activity;GO:0019800//peptide cross-linking via chondroitin 4-sulfate glycosaminoglycan;GO:0046426//negative regulation of JAK-STAT cascade;GO:0019221//cytokine-mediated signaling pathway	K08118//biglycan	gi|8392983|ref|NP_058783.1|//biglycan precursor [Rattus norvegicus]
308113	3608	1682	749	-1.15126	2.8848e-78	Down	1.04358e-79	Cnksr3	GO:0016020//membrane;GO:0005737//cytoplasm	NA	GO:0070373//negative regulation of ERK1 and ERK2 cascade;GO:0033137//negative regulation of peptidyl-serine phosphorylation;GO:2000651//positive regulation of sodium ion transmembrane transporter activity	K17536//connector enhancer of kinase suppressor of Ras 2	gi|58865688|ref|NP_001012061.1|//connector enhancer of kinase suppressor of ras 3 [Rattus norvegicus];gi|564325207|ref|XP_006227937.1|//PREDICTED: connector enhancer of kinase suppressor of ras 3 isoform X1 [Rattus norvegicus]
24253	1475	1426	582	-1.277	3.66861e-78	Down	1.33519e-79	Cebpb	GO:0005654//nucleoplasm;GO:0036488//CHOP-C/EBP complex;GO:0000779//condensed chromosome, centromeric region;GO:0016363//nuclear matrix;GO:0000790//nuclear chromatin;GO:0005737//cytoplasm	GO:0000978//RNA polymerase II core promoter proximal region sequence-specific DNA binding;GO:0042826//histone deacetylase binding;GO:0046982//protein heterodimerization activity;GO:0001077//transcriptional activator activity, RNA polymerase II core promoter proximal region sequence-specific binding;GO:0035259//glucocorticoid receptor binding;GO:0003705//transcription factor activity, RNA polymera…	GO:0035711//T-helper 1 cell activation;GO:0097421//liver regeneration;GO:0071222//cellular response to lipopolysaccharide;GO:0042742//defense response to bacterium;GO:0001892//embryonic placenta development;GO:0042130//negative regulation of T cell proliferation;GO:0071407//cellular response to organic cyclic compound;GO:0071347//cellular response to interleukin-1;GO:0032753//positive regulation …	K10048//CCAAT/enhancer binding protein (C/EBP), beta	gi|683523926|ref|NP_001288649.1|//CCAAT/enhancer-binding protein beta isoform LIP [Rattus norvegicus];gi|81295402|ref|NP_077039.3|//CCAAT/enhancer-binding protein beta isoform LAP1 [Rattus norvegicus];gi|683523914|ref|NP_001288644.1|//CCAAT/enhancer-binding protein beta isoform LAP2 [Rattus norvegicus]
294257	2573	1306	510	-1.34071	3.41087e-77	Down	1.26014e-78	Cfb	GO:0016020//membrane;GO:0070062//extracellular exosome;GO:0072562//blood microparticle;GO:1990726//Lsm1-7-Pat1 complex;GO:0005694//chromosome;GO:0000932//P-body;GO:0032021//NELF complex;GO:0046540//U4/U6 x U5 tri-snRNP complex;GO:0071013//catalytic step 2 spliceosome;GO:0005688//U6 snRNP;GO:0071011//precatalytic spliceosome	GO:0004252//serine-type endopeptidase activity;GO:0046976//histone methyltransferase activity (H3-K27 specific);GO:0004930//G-protein coupled receptor activity;GO:0046974//histone methyltransferase activity (H3-K9 specific);GO:0070742//C2H2 zinc finger domain binding;GO:0000977//RNA polymerase II regulatory region sequence-specific DNA binding;GO:0000166//nucleotide binding;GO:0008270//zinc ion b…	GO:1902902//negative regulation of autophagosome assembly;GO:0006275//regulation of DNA replication;GO:0034244//negative regulation of transcription elongation from RNA polymerase II promoter;GO:0032496//response to lipopolysaccharide;GO:0051567//histone H3-K9 methylation;GO:0008283//cell proliferation;GO:2000427//positive regulation of apoptotic cell clearance;GO:0035265//organ growth;GO:0007186…	K01335//component factor B [EC:3.4.21.47]	gi|218156285|ref|NP_997631.2|//complement factor B precursor [Rattus norvegicus]
56083	3526	1686	759	-1.13555	9.21371e-77	Down	3.41413e-78	Tgm2	GO:0070062//extracellular exosome;GO:0005783//endoplasmic reticulum;GO:0031226//intrinsic component of plasma membrane;GO:0005925//focal adhesion;GO:0005829//cytosol;GO:0005739//mitochondrion;GO:0005578//proteinaceous extracellular matrix	GO:0019904//protein domain specific binding;GO:0005509//calcium ion binding;GO:0008483//transaminase activity;GO:0005525//GTP binding;GO:0003810//protein-glutamine gamma-glutamyltransferase activity;GO:0019899//enzyme binding	GO:0060445//branching involved in salivary gland morphogenesis;GO:0051482//positive regulation of cytosolic calcium ion concentration involved in phospholipase C-activating G-protein coupled signaling pathway;GO:0045785//positive regulation of cell adhesion;GO:0050729//positive regulation of inflammatory response;GO:0051260//protein homooligomerization;GO:0032471//negative regulation of endoplasm…	K05625//transglutaminase 2 [EC:2.3.2.13]	gi|42476287|ref|NP_062259.2|//protein-glutamine gamma-glutamyltransferase 2 [Rattus norvegicus]
299314	1505	1287	500	-1.34813	1.00743e-76	Down	3.74408e-78	Cfp	GO:0031012//extracellular matrix	NA	GO:0006957//complement activation, alternative pathway	K15412//complement factor properdin	gi|157822881|ref|NP_001100227.1|//properdin precursor [Rattus norvegicus]
289211	1435	479.76	65.44	-2.85819	3.53431e-76	Down	1.32129e-77	Fcgr2b	GO:0009897//external side of plasma membrane;GO:0045121//membrane raft;GO:0016021//integral component of membrane;GO:0055037//recycling endosome	GO:0019864//IgG binding	GO:0006911//phagocytosis, engulfment;GO:0032693//negative regulation of interleukin-10 production;GO:0001811//negative regulation of type I hypersensitivity;GO:0071222//cellular response to lipopolysaccharide;GO:0007166//cell surface receptor signaling pathway;GO:0050766//positive regulation of phagocytosis;GO:0002434//immune complex clearance;GO:0032355//response to estradiol;GO:0045576//mast ce…	K16824//low affinity immunoglobulin gamma Fc receptor II-c;K06472//low affinity immunoglobulin gamma Fc receptor II-a;K12560//low affinity immunoglobulin gamma Fc receptor II-b	gi|28461147|ref|NP_786932.1|//low affinity immunoglobulin gamma Fc region receptor II-b precursor [Rattus norvegicus];gi|149058077|gb|EDM09234.1|//rCG46303, isoform CRA_b [Rattus norvegicus];gi|126256505|gb|ABO09816.1|//low affinity Fc-gamma receptor IIB isoform 1 [Rattus norvegicus];gi|149058076|gb|EDM09233.1|//rCG46303, isoform CRA_a [Rattus norvegicus]
83781	948	417	42	-3.29571	1.17916e-75	Down	4.4342e-77	Lgals3	GO:0070062//extracellular exosome;GO:0005615//extracellular space;GO:0005681//spliceosomal complex;GO:0009897//external side of plasma membrane;GO:0005743//mitochondrial inner membrane;GO:0001772//immunological synapse;GO:0005578//proteinaceous extracellular matrix	GO:0034988//Fc-gamma receptor I complex binding;GO:0048030//disaccharide binding;GO:0050785//advanced glycation end-product receptor activity;GO:0048029//monosaccharide binding;GO:0043236//laminin binding;GO:0042056//chemoattractant activity;GO:0019863//IgE binding	GO:1903769//negative regulation of cell proliferation in bone marrow;GO:0045185//maintenance of protein location;GO:0014064//positive regulation of serotonin secretion;GO:2001189//negative regulation of T cell activation via T cell receptor contact with antigen bound to MHC molecule on antigen presenting cell;GO:0050860//negative regulation of T cell receptor signaling pathway;GO:0090280//positiv…	K06831//galectin-3	gi|13929190|ref|NP_114020.1|//galectin-3 [Rattus norvegicus]
361673	642	713.82	177.96	-1.98813	3.61373e-74	Down	1.39866e-75	Ifitm3	GO:0005765//lysosomal membrane;GO:0070062//extracellular exosome;GO:0005634//nucleus;GO:0005783//endoplasmic reticulum;GO:0031902//late endosome membrane;GO:0009986//cell surface;GO:0016021//integral component of membrane;GO:0045177//apical part of cell;GO:0005886//plasma membrane	NA	GO:0035456//response to interferon-beta;GO:0055007//cardiac muscle cell differentiation;GO:0060337//type I interferon signaling pathway;GO:0051607//defense response to virus;GO:0046597//negative regulation of viral entry into host cell;GO:0035455//response to interferon-alpha;GO:0006898//receptor-mediated endocytosis;GO:0045071//negative regulation of viral genome replication;GO:0034341//response…	K06566//interferon induced transmembrane protein	gi|209915621|ref|NP_001129596.1|//interferon-induced transmembrane protein 3 [Rattus norvegicus]
246266	2524	381	32	-3.55777	1.37054e-73	Down	5.36482e-75	Aspg	NA	GO:0004622//lysophospholipase activity;GO:0003847//1-alkyl-2-acetylglycerophosphocholine esterase activity;GO:0004067//asparaginase activity	GO:0016042//lipid catabolic process;GO:0006644//phospholipid metabolic process;GO:0006528//asparagine metabolic process	K13278//60kDa lysophospholipase [EC:3.1.1.5 3.1.1.47 3.5.1.1]	gi|21426773|ref|NP_653351.1|//60 kDa lysophospholipase [Rattus norvegicus]
309622	1542	344	24	-3.82542	4.71899e-70	Down	1.93022e-71	RT1-Bb	GO:0005765//lysosomal membrane;GO:0070062//extracellular exosome;GO:0009897//external side of plasma membrane;GO:0042613//MHC class II protein complex;GO:0031902//late endosome membrane;GO:0005794//Golgi apparatus;GO:0016021//integral component of membrane;GO:0005771//multivesicular body;GO:0005769//early endosome	GO:1990405//protein antigen binding;GO:0015643//toxic substance binding;GO:0042605//peptide antigen binding;GO:0031625//ubiquitin protein ligase binding;GO:0046982//protein heterodimerization activity;GO:0008134//transcription factor binding;GO:0023026//MHC class II protein complex binding	GO:0071315//cellular response to morphine;GO:0002506//polysaccharide assembly with MHC class II protein complex;GO:0002587//negative regulation of antigen processing and presentation of peptide antigen via MHC class II;GO:0071549//cellular response to dexamethasone stimulus;GO:0071346//cellular response to interferon-gamma;GO:0050890//cognition;GO:0042130//negative regulation of T cell proliferat…	K06752//major histocompatibility complex, class II	gi|51854235|ref|NP_001004084.1|//rano class II histocompatibility antigen, B-1 beta chain precursor [Rattus norvegicus]
24451	1600	789	237	-1.71926	2.28704e-67	Down	9.53076e-69	Hmox1	GO:0005901//caveola;GO:0005730//nucleolus;GO:0005829//cytosol;GO:0005789//endoplasmic reticulum membrane;GO:0048471//perinuclear region of cytoplasm	GO:0004630//phospholipase D activity;GO:0020037//heme binding;GO:0046872//metal ion binding;GO:0004392//heme oxygenase (decyclizing) activity;GO:0004871//signal transducer activity;GO:0019899//enzyme binding;GO:0042803//protein homodimerization activity	GO:0006879//cellular iron ion homeostasis;GO:0008217//regulation of blood pressure;GO:0035094//response to nicotine;GO:0097421//liver regeneration;GO:0043305//negative regulation of mast cell degranulation;GO:0043433//negative regulation of sequence-specific DNA binding transcription factor activity;GO:0051260//protein homooligomerization;GO:0043627//response to estrogen;GO:0042167//heme cataboli…	K00510//heme oxygenase (biliverdin-producing) [EC:1.14.14.18]	gi|6981032|ref|NP_036712.1|//heme oxygenase 1 [Rattus norvegicus]
292060	2862	1119	434	-1.35057	5.28035e-67	Down	2.22951e-68	Irf8	GO:0005654//nucleoplasm	GO:0000975//regulatory region DNA binding;GO:0005515//protein binding;GO:0003700//transcription factor activity, sequence-specific DNA binding	GO:0060261//positive regulation of transcription initiation from RNA polymerase II promoter;GO:0042832//defense response to protozoan;GO:0030099//myeloid cell differentiation;GO:0071222//cellular response to lipopolysaccharide;GO:0042742//defense response to bacterium;GO:0044130//negative regulation of growth of symbiont in host;GO:0032735//positive regulation of interleukin-12 production;GO:0006…	K10155//interferon regulatory factor 8	gi|56790291|ref|NP_001008722.1|//interferon regulatory factor 8 [Rattus norvegicus]
114487	7400	1386	622	-1.14006	1.17735e-63	Down	5.19118e-65	Wnt2	GO:0005929//cilium;GO:0016323//basolateral plasma membrane;GO:0005615//extracellular space;GO:0005925//focal adhesion;GO:0005938//cell cortex;GO:0016324//apical plasma membrane;GO:0000139//Golgi membrane;GO:0005578//proteinaceous extracellular matrix;GO:0048471//perinuclear region of cytoplasm;GO:0005768//endosome;GO:0034098//VCP-NPL4-UFD1 AAA ATPase complex;GO:0005901//caveola;GO:0005887//integr…	GO:0032947//protein complex scaffold activity;GO:0005125//cytokine activity;GO:0030674//protein binding, bridging;GO:0042802//identical protein binding;GO:0048018//receptor ligand activity;GO:0048365//Rac GTPase binding;GO:0046982//protein heterodimerization activity;GO:0051117//ATPase binding;GO:0005109//frizzled binding;GO:0019901//protein kinase binding;GO:0016504//peptidase activator activity…	GO:0086098//angiotensin-activated signaling pathway involved in heart process;GO:0030857//negative regulation of epithelial cell differentiation;GO:0000188//inactivation of MAPK activity;GO:0010608//posttranscriptional regulation of gene expression;GO:0043627//response to estrogen;GO:0032092//positive regulation of protein binding;GO:0090090//negative regulation of canonical Wnt signaling pathway…	K00182//wingless-type MMTV integration site family, member 2	gi|38322763|gb|AAR16313.1|//wingless-type MMTV integration site family member 2 precursor [Rattus norvegicus]
100910270	672	278.17	10.04	-4.77626	1.35922e-63	Down	6.02296e-65	LOC100910270	GO:0005634//nucleus	GO:0005515//protein binding;GO:0003682//chromatin binding	GO:0009409//response to cold;GO:0045944//positive regulation of transcription from RNA polymerase II promoter;GO:0050873//brown fat cell differentiation;GO:0040015//negative regulation of multicellular organism growth;GO:0042742//defense response to bacterium;GO:0043066//negative regulation of apoptotic process;GO:0008284//positive regulation of cell proliferation	K07188//hormone-sensitive lipase [EC:3.1.1.79]	gi|157820945|ref|NP_001101823.1|//placenta-specific gene 8 protein [Rattus norvegicus]
103694857	615	1346.08	608.65	-1.1292	6.55078e-61	Down	2.9604e-62	LOC103694857	GO:0070062//extracellular exosome;GO:0072562//blood microparticle;GO:0031838//haptoglobin-hemoglobin complex;GO:0005833//hemoglobin complex	GO:0020037//heme binding;GO:0005506//iron ion binding;GO:0031722//hemoglobin beta binding;GO:0019825//oxygen binding;GO:0031720//haptoglobin binding;GO:0004601//peroxidase activity;GO:0005344//oxygen transporter activity;GO:0031721//hemoglobin alpha binding	GO:0010999//regulation of eIF2 alpha phosphorylation by heme;GO:0015671//oxygen transport;GO:0051291//protein heterooligomerization;GO:0070293//renal absorption;GO:0042542//response to hydrogen peroxide;GO:0006749//glutathione metabolic process;GO:0048821//erythrocyte development;GO:0042744//hydrogen peroxide catabolic process;GO:0070527//platelet aggregation;GO:0010942//positive regulation of ce…	K13823//hemoglobin subunit beta	gi|164448680|ref|NP_001106694.1|//hemoglobin subunit beta-2 [Rattus norvegicus]
362430	1230	399	59.13	-2.73855	8.54209e-61	Down	3.86969e-62	Clec4a1	GO:0016021//integral component of membrane	GO:0030246//carbohydrate binding	NA	K10057//C-type lectin domain family 4 member A	gi|54312106|ref|NP_001005890.1|//C-type lectin domain family 4, member A1 [Rattus norvegicus]
108351097	2535	1310.27	590.65	-1.13361	1.11905e-59	Down	5.11869e-61	LOC108351097	NA	NA	NA	K19720//collagen, type III, alpha	gi|954381023|gb|KRY44973.1|//hypothetical protein T03_14148 [Trichinella britovi]
25426	4380	489	104	-2.21737	1.47352e-58	Down	7.03172e-60	Cyp1b1	GO:0005634//nucleus;GO:0031090//organelle membrane;GO:0016021//integral component of membrane;GO:0005739//mitochondrion;GO:0005789//endoplasmic reticulum membrane	GO:0020037//heme binding;GO:0005506//iron ion binding;GO:0070330//aromatase activity	GO:0018894//dibenzo-p-dioxin metabolic process;GO:0019369//arachidonic acid metabolic process;GO:0061304//retinal blood vessel morphogenesis;GO:0030199//collagen fibril organization;GO:0071356//cellular response to tumor necrosis factor;GO:0044849//estrous cycle;GO:0071373//cellular response to luteinizing hormone stimulus;GO:0008584//male gonad development;GO:0071603//endothelial cell-cell adhes…	K07410//cytochrome P450 family 1 subfamily B polypeptide 1 [EC:1.14.14.1]	gi|6978737|ref|NP_037072.1|//cytochrome P450 1B1 [Rattus norvegicus]
54232	1629	962	370	-1.36263	1.65772e-58	Down	7.95005e-60	Car3	GO:0005829//cytosol	GO:0004089//carbonate dehydratase activity;GO:0008270//zinc ion binding;GO:0016151//nickel cation binding;GO:0016791//phosphatase activity	GO:0006979//response to oxidative stress;GO:0006730//one-carbon metabolic process;GO:0016311//dephosphorylation;GO:0045471//response to ethanol	K01672//carbonic anhydrase [EC:4.2.1.1]	gi|31377484|ref|NP_062165.2|//carbonic anhydrase 3 [Rattus norvegicus]
362850	1871	1081	450	-1.24849	1.9493e-57	Down	9.53794e-59	Angptl4	GO:0072562//blood microparticle;GO:0005578//proteinaceous extracellular matrix	GO:0042802//identical protein binding;GO:0004857//enzyme inhibitor activity	GO:0051005//negative regulation of lipoprotein lipase activity;GO:0001525//angiogenesis;GO:0009267//cellular response to starvation;GO:0030154//cell differentiation;GO:0051260//protein homooligomerization;GO:2000352//negative regulation of endothelial cell apoptotic process;GO:0001666//response to hypoxia;GO:0070328//triglyceride homeostasis;GO:0045834//positive regulation of lipid metabolic proc…	K08767//angiopoietin-like 4	gi|40018598|ref|NP_954546.1|//angiopoietin-related protein 4 precursor [Rattus norvegicus]
25651	3301	273	18	-3.90695	1.509e-56	Down	7.53284e-58	Selp	GO:0070062//extracellular exosome;GO:0005615//extracellular space;GO:0005654//nucleoplasm;GO:0009897//external side of plasma membrane;GO:0016021//integral component of membrane;GO:0031092//platelet alpha granule membrane	GO:0001530//lipopolysaccharide binding;GO:0033691//sialic acid binding;GO:0005509//calcium ion binding;GO:0008201//heparin binding;GO:0008430//selenium binding;GO:0042806//fucose binding;GO:0048306//calcium-dependent protein binding;GO:0070492//oligosaccharide binding	GO:0014070//response to organic cyclic compound;GO:0045785//positive regulation of cell adhesion;GO:0032496//response to lipopolysaccharide;GO:0035584//calcium-mediated signaling using intracellular calcium source;GO:0007420//brain development;GO:0050901//leukocyte tethering or rolling;GO:0019953//sexual reproduction;GO:0009791//post-embryonic development;GO:0071354//cellular response to interleu…	K06496//selectin, platele	gi|6981524|ref|NP_037246.1|//P-selectin precursor [Rattus norvegicus];gi|564381444|ref|XP_006250212.1|//PREDICTED: P-selectin isoform X1 [Rattus norvegicus]
103692173	1205	1208.89	539.15	-1.14905	2.45063e-56	Down	1.23413e-57	LOC103692173	GO:0016021//integral component of membrane	GO:0050699//WW domain binding	NA	NA	gi|564347392|ref|XP_006236775.1|//PREDICTED: WW domain-binding protein 1 isoform X2 [Rattus norvegicus];gi|149036505|gb|EDL91123.1|//WW domain binding protein 1, isoform CRA_b [Rattus norvegicus];gi|157819565|ref|NP_001100070.1|//WW domain-binding protein 1 [Rattus norvegicus]
680338	1441	256	13	-4.28368	5.90371e-56	Down	2.99255e-57	Clec12a	GO:0009986//cell surface;GO:0016021//integral component of membrane;GO:0005886//plasma membrane	GO:0030246//carbohydrate binding;GO:0019903//protein phosphatase binding	GO:0050776//regulation of immune response	K17516//C-type lectin domain family 12 member A	gi|197927086|ref|NP_001128188.1|//C-type lectin domain family 12 member A [Rattus norvegicus]
309653	2488	712	231	-1.60811	1.90057e-55	Down	9.78014e-57	Fgd2	GO:0001726//ruffle;GO:0005856//cytoskeleton;GO:0005634//nucleus;GO:0005769//early endosome;GO:0005886//plasma membrane	GO:0046872//metal ion binding;GO:1901981//phosphatidylinositol phosphate binding;GO:0005089//Rho guanyl-nucleotide exchange factor activity	GO:0035023//regulation of Rho protein signal transduction;GO:0043507//positive regulation of JUN kinase activity	K05721//FYVE, RhoGEF and PH domain containing 2	gi|564397249|ref|XP_006256267.1|//PREDICTED: FYVE, RhoGEF and PH domain-containing protein 2 isoform X1 [Rattus norvegicus];gi|31415681|gb|AAP45200.1|//Fgd2-like protein splice form II [Mus musculus];gi|672085678|ref|XP_008770951.1|//PREDICTED: FYVE, RhoGEF and PH domain-containing protein 2 isoform X2 [Rattus norvegicus];gi|164518928|ref|NP_001101087.2|//FYVE, RhoGEF and PH domain-containing pro…
54249	846	294	27	-3.42891	2.19606e-55	Down	1.1349e-56	Cfd	GO:0070062//extracellular exosome;GO:0005615//extracellular space	GO:0004252//serine-type endopeptidase activity	GO:0006508//proteolysis;GO:0006957//complement activation, alternative pathway;GO:0007219//Notch signaling pathway	K01334//component factor D [EC:3.4.21.46]	gi|117647198|ref|NP_001071110.1|//complement factor D precursor [Rattus norvegicus]
25383	1435	356	51	-2.78743	2.3556e-55	Down	1.21994e-56	Apobec1	GO:0005634//nucleus;GO:0005737//cytoplasm	GO:0003729//mRNA binding;GO:0017091//AU-rich element binding;GO:0019904//protein domain specific binding;GO:0004126//cytidine deaminase activity;GO:0008270//zinc ion binding;GO:0004131//cytosine deaminase activity;GO:0008047//enzyme activator activity;GO:0043021//ribonucleoprotein complex binding	GO:0016554//cytidine to uridine editing;GO:0006970//response to osmotic stress;GO:0042127//regulation of cell proliferation;GO:0080111//DNA demethylation;GO:0090310//negative regulation of methylation-dependent chromatin silencing;GO:0010332//response to gamma radiation;GO:0045471//response to ethanol;GO:0009972//cytidine deamination;GO:0042953//lipoprotein transport;GO:0043085//positive regulati…	K16932//C->U-editing enzyme APOBEC1 [EC:3.5.4.36]	gi|6978519|ref|NP_037039.1|//C->U-editing enzyme APOBEC-1 [Rattus norvegicus];gi|672050785|ref|XP_008761441.1|//PREDICTED: C->U-editing enzyme APOBEC-1 isoform X2 [Rattus norvegicus]
25625	2273	1409	682	-1.03095	4.2981e-55	Down	2.23539e-56	Tnfrsf1a	GO:0030424//axon;GO:0005615//extracellular space;GO:0005634//nucleus;GO:0000139//Golgi membrane;GO:0043235//receptor complex;GO:0009986//cell surface;GO:0045121//membrane raft;GO:0005887//integral component of plasma membrane;GO:0005829//cytosol;GO:0005739//mitochondrion;GO:0045202//synapse	GO:0002020//protease binding;GO:0043120//tumor necrosis factor binding;GO:0005031//tumor necrosis factor-activated receptor activity;GO:0032403//protein complex binding	GO:0043200//response to amino acid;GO:0071260//cellular response to mechanical stimulus;GO:0008625//extrinsic apoptotic signaling pathway via death domain receptors;GO:0032715//negative regulation of interleukin-6 production;GO:0042127//regulation of cell proliferation;GO:0010629//negative regulation of gene expression;GO:0032496//response to lipopolysaccharide;GO:0042742//defense response to bac…	K03158//tumor necrosis factor receptor superfamily member 1A	gi|564348895|ref|XP_006237396.1|//PREDICTED: tumor necrosis factor receptor superfamily member 1A isoform X1 [Rattus norvegicus];gi|6981664|ref|NP_037223.1|//tumor necrosis factor receptor superfamily member 1A precursor [Rattus norvegicus]
500906	2694	1359	651	-1.04594	2.0113e-54	Down	1.05932e-55	Cyth4	GO:0005886//plasma membrane	GO:0008289//lipid binding;GO:0005086//ARF guanyl-nucleotide exchange factor activity	GO:0032012//regulation of ARF protein signal transduction;GO:0043547//positive regulation of GTPase activity	K18441//cytohesin	gi|564361059|ref|XP_006242093.1|//PREDICTED: cytohesin-4 isoform X1 [Rattus norvegicus];gi|194474052|ref|NP_001124049.1|//cytohesin-4 [Rattus norvegicus] ;gi|564361063|ref|XP_006242095.1|//PREDICTED: cytohesin-4 isoform X2 [Rattus norvegicus]
302934	6281	461	101	-2.17453	5.69854e-54	Down	3.01387e-55	Ppl	GO:0005856//cytoskeleton;GO:0070062//extracellular exosome;GO:0005634//nucleus;GO:0005913//cell-cell adherens junction;GO:0005739//mitochondrion;GO:0019897//extrinsic component of plasma membrane	GO:0098641//cadherin binding involved in cell-cell adhesion	GO:0031424//keratinization	K10386//periplakin	gi|157818431|ref|NP_001100446.1|//periplakin [Rattus norvegicus]
497942	1730	550.9	147.77	-1.88256	1.70216e-53	Down	9.09601e-55	Cxcl16	GO:0005615//extracellular space;GO:0016021//integral component of membrane	GO:0005041//low-density lipoprotein receptor activity;GO:0005044//scavenger receptor activity;GO:0008009//chemokine activity	GO:0010818//T cell chemotaxis;GO:0030335//positive regulation of cell migration;GO:0006898//receptor-mediated endocytosis;GO:0034341//response to interferon-gamma;GO:0034612//response to tumor necrosis factor;GO:0071222//cellular response to lipopolysaccharide;GO:0030307//positive regulation of cell growth	K10035//C-X-C motif chemokine 16	gi|62945312|ref|NP_001017478.1|//C-X-C motif chemokine 16 precursor [Rattus norvegicus]
116557	2391	838	313	-1.40491	1.76377e-53	Down	9.44466e-55	Foxj1	GO:0005634//nucleus	GO:0000978//RNA polymerase II core promoter proximal region sequence-specific DNA binding;GO:0001077//transcriptional activator activity, RNA polymerase II core promoter proximal region sequence-specific binding	GO:0007283//spermatogenesis;GO:0007420//brain development;GO:1990314//cellular response to insulin-like growth factor stimulus;GO:0000122//negative regulation of transcription from RNA polymerase II promoter;GO:0035502//metanephric part of ureteric bud development;GO:0050869//negative regulation of B cell activation;GO:0042130//negative regulation of T cell proliferation;GO:0032355//response to e…	K09402//forkhead box protein J1	gi|16758686|ref|NP_446284.1|//forkhead box protein J1 [Rattus norvegicus]
308995	4363	499	121	-2.02815	1.78401e-53	Down	9.57265e-55	Itgal	GO:0070062//extracellular exosome;GO:0034687//integrin alphaL-beta2 complex;GO:0009897//external side of plasma membrane;GO:0005911//cell-cell junction;GO:0001772//immunological synapse	GO:0046872//metal ion binding;GO:0050839//cell adhesion molecule binding;GO:0046982//protein heterodimerization activity;GO:0030369//ICAM-3 receptor activity;GO:0032403//protein complex binding	GO:0050850//positive regulation of calcium-mediated signaling;GO:0043113//receptor clustering;GO:0050798//activated T cell proliferation;GO:0042102//positive regulation of T cell proliferation;GO:0007157//heterophilic cell-cell adhesion via plasma membrane cell adhesion molecules;GO:0007160//cell-matrix adhesion;GO:0002291//T cell activation via T cell receptor contact with antigen bound to MHC m…	K05718//integrin alpha L	gi|77404269|ref|NP_001029170.1|//integrin alpha-L precursor [Rattus norvegicus];gi|564331001|ref|XP_006230331.1|//PREDICTED: integrin alpha-L isoform X1 [Rattus norvegicus]
680611	2442	493.6	118.33	-2.04465	1.86885e-53	Down	1.00484e-54	Bcl3	GO:0045171//intercellular bridge;GO:0005654//nucleoplasm;GO:0033257//Bcl3/NF-kappaB2 complex;GO:0005737//cytoplasm;GO:0032996//Bcl3-Bcl10 complex	GO:0003677//DNA binding;GO:0003700//transcription factor activity, sequence-specific DNA binding;GO:0008134//transcription factor binding	GO:0000060//protein import into nucleus, translocation;GO:0042345//regulation of NF-kappaB import into nucleus;GO:0042742//defense response to bacterium;GO:0045727//positive regulation of translation;GO:0019730//antimicrobial humoral response;GO:0045064//T-helper 2 cell differentiation;GO:0002268//follicular dendritic cell differentiation;GO:0010225//response to UV-C;GO:0042088//T-helper 1 type i…	K09258//B-cell CLL/lymphoma protein 3	gi|157821585|ref|NP_001102892.1|//B-cell lymphoma 3 protein [Rattus norvegicus];gi|564326672|ref|XP_006228535.1|//PREDICTED: B-cell lymphoma 3 protein isoform X1 [Rattus norvegicus]
362456	1158	1222.81	564	-1.10056	3.19034e-53	Down	1.7224e-54	Arhgdib	GO:0016020//membrane;GO:0070062//extracellular exosome;GO:0005829//cytosol	GO:0005094//Rho GDP-dissociation inhibitor activity;GO:0048365//Rac GTPase binding;GO:0003924//GTPase activity;GO:0005096//GTPase activator activity	GO:1901164//negative regulation of trophoblast cell migration;GO:0035023//regulation of Rho protein signal transduction;GO:0050790//regulation of catalytic activity;GO:0071461//cellular response to redox state;GO:2000249//regulation of actin cytoskeleton reorganization	K12462//Rho GDP-dissociation inhibitor	gi|57527565|ref|NP_001009600.1|//rho GDP-dissociation inhibitor 2 [Rattus norvegicus]
103691556	5585	246.96	13.75	-4.1509	3.98104e-53	Down	2.15366e-54	LOC103691556	GO:0005654//nucleoplasm;GO:0005667//transcription factor complex;GO:0005737//cytoplasm	GO:0003677//DNA binding;GO:0046872//metal ion binding;GO:0005515//protein binding;GO:0003700//transcription factor activity, sequence-specific DNA binding	GO:0060348//bone development;GO:0030901//midbrain development;GO:0006468//protein phosphorylation;GO:0030509//BMP signaling pathway;GO:0051216//cartilage development;GO:0001666//response to hypoxia;GO:0045893//positive regulation of transcription, DNA-templated;GO:0007179//transforming growth factor beta receptor signaling pathway;GO:0060395//SMAD protein signal transduction;GO:0001880//Mullerian…	K16791//mothers against decapentaplegic homolog 9	gi|149064762|gb|EDM14913.1|//MAD homolog 9 (Drosophila) [Rattus norvegicus]
679539	1729	833.52	312.45	-1.39971	6.56238e-53	Down	3.57175e-54	LOC679539	GO:0035370//UBC13-UEV1A complex;GO:0070062//extracellular exosome;GO:0005634//nucleus;GO:0000151//ubiquitin ligase complex;GO:0005737//cytoplasm	GO:0061630//ubiquitin protein ligase activity;GO:0031625//ubiquitin protein ligase binding;GO:0061631//ubiquitin conjugating enzyme activity;GO:0031624//ubiquitin conjugating enzyme binding	GO:0043123//positive regulation of I-kappaB kinase/NF-kappaB signaling;GO:0070534//protein K63-linked ubiquitination;GO:0042275//error-free postreplication DNA repair;GO:0051092//positive regulation of NF-kappaB transcription factor activity	K10704//ubiquitin-conjugating enzyme E2 variant	gi|42741690|ref|NP_075719.1|//ubiquitin-conjugating enzyme E2 variant 1 isoform 2 [Mus musculus]
293154	1158	270	24	-3.47598	1.69242e-51	Down	9.5278e-53	Folr2	GO:0031362//anchored component of external side of plasma membrane	GO:0005542//folic acid binding;GO:0051870//methotrexate binding;GO:0008517//folic acid transporter activity	GO:0015884//folic acid transport;GO:0006620//posttranslational protein targeting to endoplasmic reticulum membrane;GO:0008284//positive regulation of cell proliferation	K13649//folate receptor	gi|157820549|ref|NP_001099753.1|//folate receptor beta precursor [Rattus norvegicus]
298069	5193	338	50.69	-2.72137	2.48441e-51	Down	1.40684e-52	Col15a1	GO:0070062//extracellular exosome;GO:0005615//extracellular space;GO:0005581//collagen trimer;GO:0005604//basement membrane	GO:0005198//structural molecule activity	GO:0007155//cell adhesion	K08135//collagen, type XV, alpha	gi|407228400|ref|NP_001094005.1|//collagen alpha-1(XV) chain precursor [Rattus norvegicus]
108349185	669	748.85	269.31	-1.45953	1.13881e-50	Down	6.53636e-52	LOC108349185	NA	NA	NA	K09228//KRAB domain-containing zinc finger protein;K18710//histone RNA hairpin-binding protein;K07756//inositol-hexakisphosphate 5-kinase [EC:2.7.4.21];K02880//large subunit ribosomal protein L17e;K03178//ubiquitin-activating enzyme E1 [EC:6.2.1.45]	gi|672075375|ref|XP_008768129.1|//PREDICTED: LOW QUALITY PROTEIN: uncharacterized protein LOC102547825 isoform X2, partial [Rattus norvegicus]
29584	1565	1239	590	-1.05451	2.2744e-50	Down	1.33044e-51	Gjb1	GO:0005783//endoplasmic reticulum;GO:0005922//connexin complex;GO:0016021//integral component of membrane	GO:0005243//gap junction channel activity;GO:0042803//protein homodimerization activity	GO:0055085//transmembrane transport;GO:0015868//purine ribonucleotide transport;GO:0007154//cell communication;GO:0051259//protein oligomerization	K07620//gap junction protein, beta 1	gi|8393444|ref|NP_058947.1|//gap junction beta-1 protein [Rattus norvegicus]
499537	4285	595.77	182.6	-1.69019	6.28275e-50	Down	3.71661e-51	Fyb	GO:0015629//actin cytoskeleton;GO:0005886//plasma membrane	GO:0005102//receptor binding;GO:0032403//protein complex binding	GO:0007165//signal transduction;GO:0072659//protein localization to plasma membrane;GO:0006955//immune response;GO:0045576//mast cell activation	K17698//FYN binding protein	gi|672041610|ref|XP_008759006.1|//PREDICTED: FYN-binding protein isoform X1 [Rattus norvegicus];gi|157821549|ref|NP_001102646.1|//FYN-binding protein [Rattus norvegicus] ;gi|564335481|ref|XP_006232081.1|//PREDICTED: FYN-binding protein isoform X4 [Rattus norvegicus];gi|672041612|ref|XP_008759007.1|//PREDICTED: FYN-binding protein isoform X2 [Rattus norvegicus];gi|672041614|ref|XP_008759008.1|//PR…
360243	4987	337	53	-2.65281	7.71349e-50	Down	4.57994e-51	Top2a	GO:0000228//nuclear chromosome;GO:0000793//condensed chromosome;GO:0005814//centriole;GO:0005654//nucleoplasm;GO:0005730//nucleolus;GO:0009295//nucleoid;GO:0009330//DNA topoisomerase complex (ATP-hydrolyzing)	GO:0000287//magnesium ion binding;GO:0005524//ATP binding;GO:0042826//histone deacetylase binding;GO:0003918//DNA topoisomerase type II (ATP-hydrolyzing) activity;GO:0046982//protein heterodimerization activity;GO:0042803//protein homodimerization activity;GO:0005080//protein kinase C binding;GO:0043130//ubiquitin binding;GO:0008022//protein C-terminus binding;GO:0003682//chromatin binding;GO:000…	GO:0002244//hematopoietic progenitor cell differentiation;GO:0006266//DNA ligation;GO:0006268//DNA unwinding involved in DNA replication;GO:0043065//positive regulation of apoptotic process;GO:0040016//embryonic cleavage;GO:0006265//DNA topological change;GO:0006974//cellular response to DNA damage stimulus;GO:0042493//response to drug;GO:0000712//resolution of meiotic recombination intermediates…	K03164//DNA topoisomerase II [EC:5.99.1.3]	gi|1174742|sp|P41516.1|TOP2A_RAT//RecName: Full=DNA topoisomerase 2-alpha; AltName: Full=DNA topoisomerase II, alpha isozyme
361537	555	714	253	-1.48091	2.10913e-49	Down	1.26159e-50	Tyrobp	GO:0009986//cell surface;GO:0005622//intracellular;GO:0016021//integral component of membrane	GO:0005057//signal transducer activity, downstream of receptor;GO:0042802//identical protein binding;GO:0005102//receptor binding	GO:0002283//neutrophil activation involved in immune response;GO:0007229//integrin-mediated signaling pathway;GO:2001204//regulation of osteoclast development;GO:0002281//macrophage activation involved in immune response;GO:0035556//intracellular signal transduction	K07992//TYRO protein tyrosine kinase binding protein	gi|672035777|ref|XP_008757388.1|//PREDICTED: TYRO protein tyrosine kinase-binding protein isoform X1 [Rattus norvegicus];gi|47058976|ref|NP_997690.1|//TYRO protein tyrosine kinase-binding protein precursor [Rattus norvegicus]
406864	1200	1011	441	-1.18105	2.28834e-49	Down	1.37382e-50	Clic1	GO:0070062//extracellular exosome;GO:0031965//nuclear membrane;GO:0072562//blood microparticle;GO:0034707//chloride channel complex;GO:0048471//perinuclear region of cytoplasm;GO:0005913//cell-cell adherens junction;GO:0005739//mitochondrion;GO:0005886//plasma membrane	GO:0004364//glutathione transferase activity;GO:0098641//cadherin binding involved in cell-cell adhesion;GO:0005247//voltage-gated chloride channel activity	GO:0006749//glutathione metabolic process;GO:0051726//regulation of cell cycle;GO:0045669//positive regulation of osteoblast differentiation;GO:0051881//regulation of mitochondrial membrane potential;GO:0070527//platelet aggregation;GO:1903959//regulation of anion transmembrane transport;GO:1902476//chloride transmembrane transport	K05021//chloride intracellular channel protein 1	gi|672085747|ref|XP_008770967.1|//PREDICTED: chloride intracellular channel protein 1 isoform X1 [Rattus norvegicus];gi|50657380|ref|NP_001002807.1|//chloride intracellular channel protein 1 [Rattus norvegicus]
498605	2798	459.6	113.86	-1.99724	2.19322e-48	Down	1.34324e-49	Lrrc25	GO:0016021//integral component of membrane	NA	NA	NA	gi|62662417|ref|XP_573882.1|//PREDICTED: leucine-rich repeat-containing protein 25 isoform X1 [Rattus norvegicus]
362431	779	318	48	-2.71204	3.43592e-48	Down	2.12322e-49	Clec4a3	GO:0016021//integral component of membrane	NA	NA	K10057//C-type lectin domain family 4 member A	gi|54312112|ref|NP_001005891.1|//C-type lectin domain family 4, member A3 [Rattus norvegicus]
309186	2511	786.58	301.93	-1.3655	3.4431e-48	Down	2.13144e-49	Fermt3	GO:0016020//membrane;GO:0070062//extracellular exosome;GO:0042995//cell projection;GO:0002102//podosome;GO:0030054//cell junction	GO:0005178//integrin binding	GO:0007159//leukocyte cell-cell adhesion;GO:0030335//positive regulation of cell migration;GO:0033632//regulation of cell-cell adhesion mediated by integrin;GO:0034446//substrate adhesion-dependent cell spreading;GO:0007229//integrin-mediated signaling pathway;GO:0033622//integrin activation;GO:0070527//platelet aggregation	K17084//kindlin 3	gi|189011669|ref|NP_001121015.1|//fermitin family homolog 3 [Rattus norvegicus]
24770	780	204	2	-6.65655	1.76744e-47	Down	1.10967e-48	Ccl2	GO:0030425//dendrite;GO:0044299//C-fiber;GO:0005615//extracellular space;GO:0030139//endocytic vesicle;GO:0005791//rough endoplasmic reticulum;GO:0043679//axon terminus;GO:0045202//synapse;GO:0043204//perikaryon;GO:0048471//perinuclear region of cytoplasm	GO:0008201//heparin binding;GO:0031727//CCR2 chemokine receptor binding;GO:0008009//chemokine activity	GO:0031100//animal organ regeneration;GO:0043491//protein kinase B signaling;GO:0071346//cellular response to interferon-gamma;GO:0032760//positive regulation of tumor necrosis factor production;GO:0010574//regulation of vascular endothelial growth factor production;GO:2000502//negative regulation of natural killer cell chemotaxis;GO:0033552//response to vitamin B3;GO:0009611//response to woundin…	K14624//C-C motif chemokine 2	gi|13928714|ref|NP_113718.1|//C-C motif chemokine 2 precursor [Rattus norvegicus]
25406	4094	887	370	-1.24553	3.7392e-47	Down	2.36407e-48	Cd44	GO:0016323//basolateral plasma membrane;GO:0070062//extracellular exosome;GO:0005634//nucleus;GO:0005925//focal adhesion;GO:0009897//external side of plasma membrane;GO:0016324//apical plasma membrane;GO:0035692//macrophage migration inhibitory factor receptor complex;GO:0005794//Golgi apparatus;GO:0016021//integral component of membrane	GO:0019955//cytokine binding;GO:0005114//type II transforming growth factor beta receptor binding;GO:0004896//cytokine receptor activity;GO:0005154//epidermal growth factor receptor binding;GO:0004415//hyalurononglucosaminidase activity;GO:0005540//hyaluronic acid binding;GO:0019901//protein kinase binding;GO:0051219//phosphoprotein binding	GO:0043154//negative regulation of cysteine-type endopeptidase activity involved in apoptotic process;GO:0050731//positive regulation of peptidyl-tyrosine phosphorylation;GO:0014070//response to organic cyclic compound;GO:0016477//cell migration;GO:2000562//negative regulation of CD4-positive, alpha-beta T cell proliferation;GO:0030214//hyaluronan catabolic process;GO:0051216//cartilage developme…	K06256//CD44 antigen	gi|564342033|ref|XP_006234689.1|//PREDICTED: CD44 antigen isoform X1 [Rattus norvegicus];gi|564342037|ref|XP_006234691.1|//PREDICTED: CD44 antigen isoform X4 [Rattus norvegicus];gi|149022757|gb|EDL79651.1|//CD44 antigen, isoform CRA_d [Rattus norvegicus];gi|19923703|ref|NP_037056.2|//CD44 antigen precursor [Rattus norvegicus];gi|672046389|ref|XP_008760280.1|//PREDICTED: CD44 antigen isoform X6 [R…
299757	798	566	178	-1.65305	4.805e-46	Down	3.12774e-47	Nts	GO:0031410//cytoplasmic vesicle;GO:0005576//extracellular region;GO:0043679//axon terminus;GO:0043025//neuronal cell body	GO:0005184//neuropeptide hormone activity	GO:0008542//visual learning;GO:0050880//regulation of blood vessel size	K05235//neurotensin	gi|156139120|ref|NP_001095851.1|//neurotensin/neuromedin N precursor [Rattus norvegicus]
25296	1892	962.31	425.31	-1.16211	7.165e-46	Down	4.68757e-47	Bmp4	GO:0005615//extracellular space;GO:0005737//cytoplasm;GO:0005578//proteinaceous extracellular matrix	GO:0008083//growth factor activity;GO:0005125//cytokine activity;GO:0008201//heparin binding;GO:0005160//transforming growth factor beta receptor binding;GO:0039706//co-receptor binding;GO:0042056//chemoattractant activity;GO:0042803//protein homodimerization activity;GO:0070700//BMP receptor binding	GO:0060235//lens induction in camera-type eye;GO:2000137//negative regulation of cell proliferation involved in heart morphogenesis;GO:0030513//positive regulation of BMP signaling pathway;GO:0072205//metanephric collecting duct development;GO:0060592//mammary gland formation;GO:0007224//smoothened signaling pathway;GO:0072192//ureter epithelial cell differentiation;GO:0002320//lymphoid progenito…	K04662//bone morphogenetic protein 4	gi|148747216|ref|NP_036959.2|//bone morphogenetic protein 4 precursor [Rattus norvegicus]
312689	2452	560.04	175.23	-1.6604	7.44439e-46	Down	4.87855e-47	M6pr	GO:0005765//lysosomal membrane;GO:0070062//extracellular exosome;GO:0005615//extracellular space;GO:0005770//late endosome;GO:0016021//integral component of membrane;GO:0005802//trans-Golgi network;GO:0048471//perinuclear region of cytoplasm	GO:0030546//receptor activator activity;GO:0008083//growth factor activity;GO:0015578//mannose transmembrane transporter activity;GO:0043539//protein serine/threonine kinase activator activity;GO:0005179//hormone activity;GO:0005537//mannose binding;GO:0005159//insulin-like growth factor receptor binding;GO:0005158//insulin receptor binding	GO:0050731//positive regulation of peptidyl-tyrosine phosphorylation;GO:0001649//osteoblast differentiation;GO:0035094//response to nicotine;GO:0051146//striated muscle cell differentiation;GO:0051897//positive regulation of protein kinase B signaling;GO:0046628//positive regulation of insulin receptor signaling pathway;GO:0051781//positive regulation of cell division;GO:0015761//mannose transpor…	K10089//cation-dependent mannose-6-phosphate receptor	gi|56090485|ref|NP_001007701.1|//cation-dependent mannose-6-phosphate receptor precursor [Rattus norvegicus]
29427	713	957	423	-1.16198	1.28389e-45	Down	8.48433e-47	Aif1	GO:0005615//extracellular space;GO:0005634//nucleus;GO:0032587//ruffle membrane;GO:0001891//phagocytic cup;GO:0030027//lamellipodium;GO:0043204//perikaryon;GO:0048471//perinuclear region of cytoplasm;GO:0005884//actin filament;GO:0005829//cytosol;GO:0030285//integral component of synaptic vesicle membrane	GO:0005164//tumor necrosis factor receptor binding;GO:0051015//actin filament binding;GO:0005125//cytokine activity;GO:0005509//calcium ion binding	GO:0050672//negative regulation of lymphocyte proliferation;GO:0016358//dendrite development;GO:0042102//positive regulation of T cell proliferation;GO:0071673//positive regulation of smooth muscle cell chemotaxis;GO:0071672//negative regulation of smooth muscle cell chemotaxis;GO:0071346//cellular response to interferon-gamma;GO:0097178//ruffle assembly;GO:0051017//actin filament bundle assembly…	K18617//allograft inflammatory factor 1	gi|564396946|ref|XP_006256124.1|//PREDICTED: allograft inflammatory factor 1 isoform X2 [Rattus norvegicus];gi|564396944|ref|XP_006256123.1|//PREDICTED: allograft inflammatory factor 1 isoform X1 [Rattus norvegicus];gi|8392881|ref|NP_058892.1|//allograft inflammatory factor 1 [Rattus norvegicus];gi|1514969|dbj|BAA11533.1|//iba1, ionized calcium binding adapter molecule 1 [Rattus norvegicus]
304960	3123	900	386	-1.20545	1.75396e-45	Down	1.161e-46	Olfml2b	NA	NA	NA	K04592//latrophilin 1;K04594//latrophilin 3	gi|157821323|ref|NP_001100665.1|//olfactomedin-like protein 2B precursor [Rattus norvegicus] ;gi|564381654|ref|XP_006250281.1|//PREDICTED: olfactomedin-like protein 2B isoform X1 [Rattus norvegicus]
360857	1930	1139	554	-1.02393	2.98395e-44	Down	2.01125e-45	Rgs16	GO:0031224//intrinsic component of membrane;GO:0045121//membrane raft;GO:0005737//cytoplasm;GO:0005886//plasma membrane	GO:0005096//GTPase activator activity	GO:0007186//G-protein coupled receptor signaling pathway;GO:0009968//negative regulation of signal transduction;GO:0043547//positive regulation of GTPase activity	K16449//regulator of G-protein signaling	gi|117606399|ref|NP_001071057.1|//regulator of G-protein signaling 16 [Rattus norvegicus]
89815	1108	1124	545	-1.02844	5.42224e-44	Down	3.68453e-45	Syngr2	GO:0070062//extracellular exosome;GO:0030672//synaptic vesicle membrane;GO:0016021//integral component of membrane;GO:0031594//neuromuscular junction	NA	GO:0006605//protein targeting	K04403//TAK1-binding protein 1;K17783//mitochondrial FAD-linked sulfhydryl oxidase [EC:1.8.3.2]	gi|16758322|ref|NP_446005.1|//synaptogyrin-2 [Rattus norvegicus]
362720	2563	470	132	-1.81624	1.13448e-43	Down	7.77138e-45	Rrm2	GO:0005635//nuclear envelope;GO:0005971//ribonucleoside-diphosphate reductase complex	GO:0004748//ribonucleoside-diphosphate reductase activity, thioredoxin disulfide as acceptor;GO:0046872//metal ion binding;GO:0005515//protein binding	GO:0009263//deoxyribonucleotide biosynthetic process;GO:0000278//mitotic cell cycle;GO:0006260//DNA replication;GO:0009186//deoxyribonucleoside diphosphate metabolic process;GO:0006206//pyrimidine nucleobase metabolic process;GO:0051290//protein heterotetramerization;GO:0055114//oxidation-reduction process;GO:0008284//positive regulation of cell proliferation	K10808//ribonucleoside-diphosphate reductase subunit M2 [EC:1.17.4.1]	gi|71043760|ref|NP_001020911.1|//ribonucleoside-diphosphate reductase subunit M2 [Rattus norvegicus]
291005	1064	772	313	-1.28656	2.92794e-43	Down	2.03789e-44	Gadd45g	GO:0005634//nucleus;GO:0005737//cytoplasm	GO:0005515//protein binding	GO:0046330//positive regulation of JNK cascade;GO:0045063//T-helper 1 cell differentiation;GO:1900745//positive regulation of p38MAPK cascade;GO:0043065//positive regulation of apoptotic process;GO:0006469//negative regulation of protein kinase activity;GO:0000185//activation of MAPKKK activity;GO:0042095//interferon-gamma biosynthetic process;GO:0051726//regulation of cell cycle;GO:0000186//acti…	K04402//growth arrest and DNA-damage-inducible protein	gi|117647202|ref|NP_001071108.1|//growth arrest and DNA damage-inducible protein GADD45 gamma [Rattus norvegicus]
108348080	1140	220.7	0	-8.77006	5.78103e-43	Down	4.05547e-44	LOC108348080	GO:0005730//nucleolus;GO:0034399//nuclear periphery;GO:0030687//preribosome, large subunit precursor	NA	GO:0006364//rRNA processing;GO:0042273//ribosomal large subunit biogenesis	K14823//rRNA-processing protein EBP2	gi|56790289|ref|NP_001008721.1|//probable rRNA-processing protein EBP2 [Rattus norvegicus]
25333	521	585	200	-1.53256	9.95608e-43	Down	7.03906e-44	Mgp	GO:0031012//extracellular matrix;GO:0070062//extracellular exosome;GO:0005615//extracellular space;GO:0005783//endoplasmic reticulum;GO:0043234//protein complex	GO:0005201//extracellular matrix structural constituent;GO:0005509//calcium ion binding;GO:0048306//calcium-dependent protein binding	GO:0030324//lung development;GO:0009612//response to mechanical stimulus;GO:0030154//cell differentiation;GO:0051216//cartilage development;GO:0051592//response to calcium ion;GO:0030500//regulation of bone mineralization;GO:0007584//response to nutrient;GO:0006461//protein complex assembly;GO:0051384//response to glucocorticoid;GO:0048754//branching morphogenesis of an epithelial tube	K19481//matrix Gla protein	gi|6981204|ref|NP_036994.1|//matrix Gla protein precursor [Rattus norvegicus]
304005	2990	398	97	-2.02083	1.12132e-42	Down	7.94021e-44	Nfkbiz	NA	NA	NA	K14242//NF-kappa-B inhibitor zeta	gi|157819395|ref|NP_001100565.1|//NF-kappa-B inhibitor zeta [Rattus norvegicus]
246060	1931	627	226	-1.45626	1.83413e-42	Down	1.30078e-43	Cdkn1c	GO:0005634//nucleus;GO:0005737//cytoplasm	GO:0004861//cyclin-dependent protein serine/threonine kinase inhibitor activity;GO:0005515//protein binding;GO:0016301//kinase activity	GO:0001822//kidney development;GO:0060065//uterus development;GO:0030099//myeloid cell differentiation;GO:0007050//cell cycle arrest;GO:0045893//positive regulation of transcription, DNA-templated;GO:0000122//negative regulation of transcription from RNA polymerase II promoter;GO:0055123//digestive system development;GO:0060669//embryonic placenta morphogenesis;GO:0071514//genetic imprinting;GO:1…	K09993//cyclin-dependent kinase inhibitor 1C	gi|76257396|ref|NP_001028929.1|//cyclin-dependent kinase inhibitor 1C isoform 1 [Rattus norvegicus];gi|76257398|ref|NP_001028930.1|//cyclin-dependent kinase inhibitor 1C isoform 2 [Rattus norvegicus]
309621	1145	244	28	-3.1075	1.86143e-42	Down	1.32219e-43	RT1-Ba	GO:0005765//lysosomal membrane;GO:0070062//extracellular exosome;GO:0009897//external side of plasma membrane;GO:0042613//MHC class II protein complex;GO:0016021//integral component of membrane;GO:0031902//late endosome membrane	GO:0042605//peptide antigen binding;GO:0046982//protein heterodimerization activity;GO:0023026//MHC class II protein complex binding	GO:0071385//cellular response to glucocorticoid stimulus;GO:0002506//polysaccharide assembly with MHC class II protein complex;GO:0002587//negative regulation of antigen processing and presentation of peptide antigen via MHC class II;GO:0050890//cognition;GO:0042130//negative regulation of T cell proliferation;GO:0034341//response to interferon-gamma;GO:0019886//antigen processing and presentatio…	K06752//major histocompatibility complex, class II	gi|57012346|ref|NP_001008831.1|//rano class II histocompatibility antigen, B alpha chain precursor [Rattus norvegicus]
684122	4004	645	237	-1.42853	1.92558e-42	Down	1.36987e-43	Asap3	GO:0001726//ruffle;GO:0005925//focal adhesion;GO:0005737//cytoplasm	GO:0046872//metal ion binding;GO:0005096//GTPase activator activity	GO:0016477//cell migration;GO:0043547//positive regulation of GTPase activity;GO:0051492//regulation of stress fiber assembly	K12488//Arf-GAP with SH3 domain, ANK repeat and PH domain-containing protein	gi|672054835|ref|XP_008762543.1|//PREDICTED: arf-GAP with SH3 domain, ANK repeat and PH domain-containing protein 3 isoform X2 [Rattus norvegicus]
314397	3676	1075	520	-1.03188	2.38104e-42	Down	1.69913e-43	Rin3	NA	NA	NA	K17638//Ras and Rab interactor 1	gi|157822555|ref|NP_001101522.1|//ras and Rab interactor 3 [Rattus norvegicus] ;gi|564357031|ref|XP_006240536.1|//PREDICTED: ras and Rab interactor 3 isoform X3 [Rattus norvegicus];gi|564357029|ref|XP_006240535.1|//PREDICTED: ras and Rab interactor 3 isoform X2 [Rattus norvegicus]
25663	5269	889.27	395.55	-1.15288	6.06485e-42	Down	4.3546e-43	Il1r1	GO:0030424//axon;GO:0005615//extracellular space;GO:0005634//nucleus;GO:0014069//postsynaptic density;GO:0009986//cell surface;GO:0043234//protein complex;GO:0016021//integral component of membrane;GO:0005886//plasma membrane	GO:0002020//protease binding;GO:0005161//platelet-derived growth factor receptor binding;GO:0004909//interleukin-1, Type I, activating receptor activity;GO:0035255//ionotropic glutamate receptor binding;GO:0019966//interleukin-1 binding	GO:0010286//heat acclimation;GO:0071731//response to nitric oxide;GO:2000661//positive regulation of interleukin-1-mediated signaling pathway;GO:0070849//response to epidermal growth factor;GO:0030728//ovulation;GO:2000391//positive regulation of neutrophil extravasation;GO:0071333//cellular response to glucose stimulus;GO:0050727//regulation of inflammatory response;GO:0009314//response to radia…	K04386//interleukin 1 receptor type I	gi|148747433|ref|NP_037255.3|//interleukin-1 receptor type 1 [Rattus norvegicus]
361744	2082	424	113	-1.89186	1.07832e-41	Down	7.83727e-43	Tmem252	GO:0016021//integral component of membrane	NA	NA	NA	gi|56090345|ref|NP_001007739.1|//transmembrane protein 252 [Rattus norvegicus]
108348112	2991	211.65	0	-8.70966	1.55343e-41	Down	1.13587e-42	LOC108348112	GO:0005634//nucleus;GO:0005737//cytoplasm	GO:0003682//chromatin binding;GO:0070577//lysine-acetylated histone binding	GO:0006357//regulation of transcription from RNA polymerase II promoter;GO:0016569//covalent chromatin modification;GO:0006334//nucleosome assembly	K08871//bromodomain-containing protein 2	gi|672085632|ref|XP_008770941.1|//PREDICTED: bromodomain-containing protein 2 isoform X1 [Rattus norvegicus];gi|564397017|ref|XP_006256159.1|//PREDICTED: bromodomain-containing protein 2 isoform X2 [Rattus norvegicus];gi|47059183|ref|NP_997660.1|//bromodomain-containing protein 2 [Rattus norvegicus]
287526	1434	529	172	-1.60498	2.31088e-41	Down	1.69988e-42	Serpinf1	GO:0070062//extracellular exosome;GO:0005615//extracellular space;GO:0043203//axon hillock;GO:0005604//basement membrane;GO:0048471//perinuclear region of cytoplasm	GO:0004867//serine-type endopeptidase inhibitor activity	GO:0060041//retina development in camera-type eye;GO:1901215//negative regulation of neuron death;GO:0001822//kidney development;GO:0010951//negative regulation of endopeptidase activity;GO:0010629//negative regulation of gene expression;GO:0050728//negative regulation of inflammatory response;GO:0046685//response to arsenic-containing substance;GO:0007614//short-term memory;GO:0042698//ovulation…	K19614//pigment epithelium-derived factor	gi|29293811|ref|NP_808788.1|//pigment epithelium-derived factor precursor [Rattus norvegicus]
116689	2176	817	354	-1.19071	1.31473e-40	Down	9.84463e-42	Ptpn6	GO:0070062//extracellular exosome;GO:0005730//nucleolus;GO:0005911//cell-cell junction;GO:0042105//alpha-beta T cell receptor complex;GO:0005737//cytoplasm	GO:0046703//natural killer cell lectin-like receptor binding;GO:0050839//cell adhesion molecule binding;GO:0001784//phosphotyrosine residue binding;GO:0005001//transmembrane receptor protein tyrosine phosphatase activity;GO:0017124//SH3 domain binding;GO:0019901//protein kinase binding;GO:0042169//SH2 domain binding	GO:2000045//regulation of G1/S transition of mitotic cell cycle;GO:0002244//hematopoietic progenitor cell differentiation;GO:0035335//peptidyl-tyrosine dephosphorylation;GO:0043407//negative regulation of MAP kinase activity;GO:0051279//regulation of release of sequestered calcium ion into cytosol;GO:0050860//negative regulation of T cell receptor signaling pathway;GO:0042130//negative regulation…	K05697//tyrosine-protein phosphatase non-receptor type 6 [EC:3.1.3.48]	gi|16758788|ref|NP_446360.1|//tyrosine-protein phosphatase non-receptor type 6 [Rattus norvegicus]
84406	936	1058	518	-1.01444	1.41591e-40	Down	1.06334e-41	Hs3st1	GO:0005796//Golgi lumen	GO:0001537//N-acetylgalactosamine 4-O-sulfotransferase activity;GO:0004394//heparan sulfate 2-O-sulfotransferase activity;GO:0018726//9-phenanthrol sulfotransferase activity;GO:0001517//N-acetylglucosamine 6-O-sulfotransferase activity;GO:0018724//4-phenanthrol sulfotransferase activity;GO:0017095//heparan sulfate 6-O-sulfotransferase activity;GO:0018721//trans-9R,10R-dihydrodiolphenanthrene sulf…	NA	K01024//[heparan sulfate]-glucosamine 3-sulfotransferase 1 [EC:2.8.2.23]	gi|25742834|ref|NP_445843.1|//heparan sulfate glucosamine 3-O-sulfotransferase 1 precursor [Rattus norvegicus]
362423	2073	739	305	-1.26089	3.28741e-40	Down	2.49051e-41	Rassf4	GO:0005737//cytoplasm	GO:0005096//GTPase activator activity	GO:0007165//signal transduction;GO:0006897//endocytosis;GO:0007049//cell cycle	K09851//Ras association domain-containing protein 2/4	gi|66730441|ref|NP_001019446.1|//ras association domain-containing protein 4 [Rattus norvegicus]
366957	1325	505	162	-1.62441	3.30389e-40	Down	2.50663e-41	Rac2	GO:0070062//extracellular exosome;GO:0005925//focal adhesion;GO:0005635//nuclear envelope;GO:0030670//phagocytic vesicle membrane;GO:0030027//lamellipodium;GO:0005884//actin filament;GO:0005829//cytosol;GO:0005886//plasma membrane	GO:0019887//protein kinase regulator activity;GO:0005525//GTP binding;GO:0003924//GTPase activity	GO:0045859//regulation of protein kinase activity;GO:1903955//positive regulation of protein targeting to mitochondrion;GO:0030168//platelet activation;GO:0007015//actin filament organization;GO:0060263//regulation of respiratory burst;GO:0042129//regulation of T cell proliferation;GO:0010310//regulation of hydrogen peroxide metabolic process;GO:0060753//regulation of mast cell chemotaxis;GO:0043…	K07860//Ras-related C3 botulinum toxin substrate 2	gi|6679601|ref|NP_033034.1|//ras-related C3 botulinum toxin substrate 2 precursor [Mus musculus]
114216	706	345	77	-2.14779	4.65627e-40	Down	3.54802e-41	S100a3	GO:0005730//nucleolus;GO:0005737//cytoplasm	GO:0005509//calcium ion binding;GO:0008270//zinc ion binding	NA	K21128//protein S100-A9	gi|564336996|ref|XP_006232620.1|//PREDICTED: protein S100-A3 isoform X2 [Rattus norvegicus];gi|344242047|gb|EGV98150.1|//Protein S100-A3 [Cricetulus griseus];gi|149047970|gb|EDM00546.1|//S100 calcium binding protein A3, isoform CRA_b [Rattus norvegicus]
299279	3021	178.75	8.58	-4.36494	9.2341e-40	Down	7.07689e-41	RGD1565462	GO:0005615//extracellular space	GO:0004867//serine-type endopeptidase inhibitor activity	GO:0010951//negative regulation of endopeptidase activity;GO:0034097//response to cytokine;GO:0043434//response to peptide hormone	K04525//serpin peptidase inhibitor, clade A	gi|672021083|ref|XP_006225932.2|//PREDICTED: serine protease inhibitor A3F-like [Rattus norvegicus]
29185	1265	701	283	-1.29273	1.14458e-39	Down	8.7971e-41	Cd37	GO:0070062//extracellular exosome;GO:0005887//integral component of plasma membrane;GO:0001772//immunological synapse	NA	GO:0002920//regulation of humoral immune response;GO:0042832//defense response to protozoan;GO:0050688//regulation of defense response to virus;GO:0007166//cell surface receptor signaling pathway;GO:0030886//negative regulation of myeloid dendritic cell activation;GO:0002639//positive regulation of immunoglobulin production;GO:0008285//negative regulation of cell proliferation	K06475//CD37 antigen	gi|564327918|ref|XP_006229043.1|//PREDICTED: leukocyte antigen CD37 isoform X1 [Rattus norvegicus];gi|568947257|ref|XP_006540655.1|//PREDICTED: leukocyte antigen CD37 isoform X1 [Mus musculus]
309527	1468	479	149	-1.66884	1.18572e-39	Down	9.13936e-41	Ch25h	GO:0016021//integral component of membrane;GO:0005789//endoplasmic reticulum membrane	GO:0005506//iron ion binding;GO:0001567//cholesterol 25-hydroxylase activity	GO:0016126//sterol biosynthetic process;GO:0008203//cholesterol metabolic process;GO:0035754//B cell chemotaxis;GO:0006633//fatty acid biosynthetic process;GO:0055114//oxidation-reduction process	K10223//cholesterol 25-hydroxylase [EC:1.14.99.38]	gi|70794754|ref|NP_001020586.1|//cholesterol 25-hydroxylase [Rattus norvegicus]
307351	1776	640.39	245.34	-1.36829	1.49358e-39	Down	1.15287e-40	Tubb6	GO:0070062//extracellular exosome;GO:0005634//nucleus;GO:0005874//microtubule;GO:0005737//cytoplasm	GO:0005200//structural constituent of cytoskeleton;GO:0005525//GTP binding;GO:0003924//GTPase activity	GO:0007010//cytoskeleton organization;GO:0007017//microtubule-based process	K07375//tubulin beta	gi|71043680|ref|NP_001020846.1|//tubulin beta-6 chain [Rattus norvegicus]
365042	2069	245	34	-2.8333	4.61082e-39	Down	3.60465e-40	Rab32	GO:0045335//phagocytic vesicle;GO:0005783//endoplasmic reticulum;GO:0044233//ER-mitochondrion membrane contact site;GO:0005741//mitochondrial outer membrane;GO:0042470//melanosome;GO:0005769//early endosome;GO:0005802//trans-Golgi network	GO:0035650//AP-1 adaptor complex binding;GO:0036461//BLOC-2 complex binding;GO:0035651//AP-3 adaptor complex binding;GO:0030742//GTP-dependent protein binding;GO:0005525//GTP binding;GO:0003924//GTPase activity	GO:0019882//antigen processing and presentation;GO:0090382//phagosome maturation;GO:0007264//small GTPase mediated signal transduction;GO:0035646//endosome to melanosome transport;GO:1903232//melanosome assembly	K07918//Ras-related protein Rab-32	gi|157820973|ref|NP_001102372.1|//ras-related protein Rab-32 [Rattus norvegicus]
287741	1500	173	8	-4.41875	9.80712e-39	Down	7.69937e-40	FAM187A	GO:0016021//integral component of membrane	NA	NA	NA	gi|62078457|ref|NP_001013883.1|//Ig-like V-type domain-containing protein FAM187A precursor [Rattus norvegicus]
445415	376	313	65	-2.25177	1.43054e-38	Down	1.12658e-39	S100a11	GO:0001726//ruffle;GO:0070062//extracellular exosome;GO:0005615//extracellular space;GO:0005634//nucleus;GO:0005737//cytoplasm	GO:0044548//S100 protein binding;GO:0005509//calcium ion binding;GO:0048306//calcium-dependent protein binding;GO:0042803//protein homodimerization activity	GO:0042127//regulation of cell proliferation;GO:0007283//spermatogenesis	K17274//calpactin-1 light chain	gi|51854249|ref|NP_001004095.1|//protein S100-A11 [Rattus norvegicus]
288077	1976	566	204	-1.45635	1.93318e-38	Down	1.52833e-39	Hcls1	GO:0005634//nucleus;GO:0005667//transcription factor complex;GO:0005737//cytoplasm	GO:0003779//actin binding;GO:0017124//SH3 domain binding;GO:0001085//RNA polymerase II transcription factor binding;GO:0019901//protein kinase binding;GO:0032403//protein complex binding	GO:0030833//regulation of actin filament polymerization;GO:0051897//positive regulation of protein kinase B signaling;GO:0014068//positive regulation of phosphatidylinositol 3-kinase signaling;GO:0030854//positive regulation of granulocyte differentiation;GO:0030218//erythrocyte differentiation;GO:0000122//negative regulation of transcription from RNA polymerase II promoter;GO:0042531//positive r…	K06106//cortactin	gi|58865374|ref|NP_001011898.1|//hematopoietic lineage cell-specific protein [Rattus norvegicus]
303542	2160	408	116	-1.79857	1.46673e-37	Down	1.18698e-38	Ghdc	NA	NA	NA	NA	gi|300793702|ref|NP_001178580.1|//GH3 domain-containing protein precursor [Rattus norvegicus]
24699	4671	539	192	-1.4733	2.80295e-37	Down	2.29608e-38	Ptprc	GO:0070062//extracellular exosome;GO:0005887//integral component of plasma membrane;GO:0005925//focal adhesion;GO:0009897//external side of plasma membrane;GO:0045121//membrane raft;GO:0009898//cytoplasmic side of plasma membrane	GO:0043395//heparan sulfate proteoglycan binding;GO:0005001//transmembrane receptor protein tyrosine phosphatase activity;GO:0019887//protein kinase regulator activity;GO:0008201//heparin binding;GO:0004725//protein tyrosine phosphatase activity;GO:0019901//protein kinase binding	GO:0002378//immunoglobulin biosynthetic process;GO:0042102//positive regulation of T cell proliferation;GO:0010332//response to gamma radiation;GO:0045060//negative thymic T cell selection;GO:0030890//positive regulation of B cell proliferation;GO:2000648//positive regulation of stem cell proliferation;GO:0001915//negative regulation of T cell mediated cytotoxicity;GO:0048864//stem cell developme…	K06478//receptor-type tyrosine-protein phosphatase C [EC:3.1.3.48]	gi|158138494|ref|NP_001103359.1|//receptor-type tyrosine-protein phosphatase C isoform 2 precursor [Rattus norvegicus];gi|158138488|ref|NP_612516.2|//receptor-type tyrosine-protein phosphatase C isoform 4 precursor [Rattus norvegicus];gi|564380838|ref|XP_006249974.1|//PREDICTED: receptor-type tyrosine-protein phosphatase C isoform X3 [Rattus norvegicus];gi|158138490|ref|NP_001103357.1|//receptor-…
310663	1210	596	227	-1.37674	3.19384e-37	Down	2.6233e-38	Tnfaip8l2	GO:0005737//cytoplasm	GO:0005515//protein binding	GO:0050868//negative regulation of T cell activation;GO:0045087//innate immune response;GO:0050728//negative regulation of inflammatory response	NA	gi|62078809|ref|NP_001014061.1|//tumor necrosis factor alpha-induced protein 8-like protein 2 [Rattus norvegicus]
58813	2826	756.51	330.8	-1.17752	4.86072e-37	Down	4.02449e-38	Nt5e	GO:0070062//extracellular exosome;GO:0009986//cell surface;GO:0016021//integral component of membrane;GO:0005737//cytoplasm;GO:0031225//anchored component of membrane;GO:0097060//synaptic membrane	GO:0008253//5'-nucleotidase activity;GO:0000166//nucleotide binding;GO:0008198//ferrous iron binding	GO:0010044//response to aluminum ion;GO:0007159//leukocyte cell-cell adhesion;GO:0046086//adenosine biosynthetic process;GO:0007420//brain development;GO:0050728//negative regulation of inflammatory response;GO:0006196//AMP catabolic process;GO:0006164//purine nucleotide biosynthetic process;GO:0016311//dephosphorylation;GO:0046889//positive regulation of lipid biosynthetic process	K19970//5'-nucleotidase [EC:3.1.3.5]	gi|148747417|ref|NP_067587.2|//5'-nucleotidase precursor [Rattus norvegicus]
303659	3472	384.58	105.02	-1.85674	5.34387e-37	Down	4.43039e-38	Kif19	GO:0005929//cilium;GO:0005874//microtubule;GO:0005737//cytoplasm;GO:0005871//kinesin complex	GO:0005524//ATP binding;GO:0008017//microtubule binding;GO:0008574//ATP-dependent microtubule motor activity, plus-end-directed	GO:0007018//microtubule-based movement;GO:0060404//axonemal microtubule depolymerization;GO:0070462//plus-end specific microtubule depolymerization	K10401//kinesin family member 18/19	gi|403310676|ref|NP_001258131.1|//kinesin-like protein KIF19 [Rattus norvegicus]
117264	1886	619	243	-1.33311	8.19838e-37	Down	6.83301e-38	P2ry6	GO:0016323//basolateral plasma membrane;GO:0016324//apical plasma membrane;GO:0016021//integral component of membrane	GO:0045028//G-protein coupled purinergic nucleotide receptor activity;GO:0045029//UDP-activated nucleotide receptor activity;GO:0019103//pyrimidine nucleotide binding	GO:0030321//transepithelial chloride transport;GO:0035589//G-protein coupled purinergic nucleotide receptor signaling pathway;GO:0071407//cellular response to organic cyclic compound;GO:0071380//cellular response to prostaglandin E stimulus;GO:0014911//positive regulation of smooth muscle cell migration	K04272//purinergic receptor P2Y, G protein-coupled, 6	gi|16923974|ref|NP_476465.1|//P2Y purinoceptor 6 [Rattus norvegicus]
24307	1920	184	15	-3.60079	2.15975e-36	Down	1.81669e-37	Cyp4b1	GO:0031090//organelle membrane;GO:0016021//integral component of membrane;GO:0005789//endoplasmic reticulum membrane	GO:0020037//heme binding;GO:0005506//iron ion binding;GO:0008144//drug binding;GO:0015643//toxic substance binding;GO:0070330//aromatase activity;GO:0018585//fluorene oxygenase activity	GO:0042738//exogenous drug catabolic process;GO:0018879//biphenyl metabolic process;GO:0018917//fluorene metabolic process;GO:0055114//oxidation-reduction process	K07426//cytochrome P450 family 4 subfamily B polypeptide 1 [EC:1.14.14.1]	gi|23397411|ref|NP_058695.2|//cytochrome P450 4B1 [Rattus norvegicus]
79251	1496	916	443	-1.03216	2.90808e-36	Down	2.45894e-37	Aspa	GO:0070062//extracellular exosome;GO:0005634//nucleus;GO:0005829//cytosol	GO:0046872//metal ion binding;GO:0005515//protein binding;GO:0004046//aminoacylase activity;GO:0019807//aspartoacylase activity;GO:0016788//hydrolase activity, acting on ester bonds	GO:0048714//positive regulation of oligodendrocyte differentiation;GO:0006083//acetate metabolic process;GO:0022010//central nervous system myelination	K01437//aspartoacylase [EC:3.5.1.15]	gi|122065121|sp|Q9R1T5.2|ACY2_RAT//RecName: Full=Aspartoacylase; AltName: Full=Aminoacylase-2; Short=ACY-2;gi|755568077|ref|XP_006536351.2|//PREDICTED: aspartoacylase isoform X2 [Mus musculus];gi|564372983|ref|XP_006246880.1|//PREDICTED: aspartoacylase isoform X3 [Rattus norvegicus];gi|13242314|ref|NP_077375.1|//aspartoacylase [Rattus norvegicus];gi|149053332|gb|EDM05149.1|//aspartoacylase, isofo…
680875	2416	453	146	-1.61766	5.67736e-36	Down	4.88167e-37	LOC680875	NA	NA	NA	K19827//microtuble-actin crosslinking factor 1;K10382//dystonin	gi|392341530|ref|XP_003754360.1|//PREDICTED: uncharacterized protein LOC680875 [Rattus norvegicus]
297073	739	940.81	463.21	-1.00636	9.62155e-36	Down	8.31539e-37	Rarres2	GO:0031012//extracellular matrix;GO:0070062//extracellular exosome	GO:0005102//receptor binding	GO:2001275//positive regulation of glucose import in response to insulin stimulus;GO:0010759//positive regulation of macrophage chemotaxis;GO:0045600//positive regulation of fat cell differentiation;GO:0001701//in utero embryonic development;GO:0006954//inflammatory response;GO:0001523//retinoid metabolic process;GO:0050873//brown fat cell differentiation;GO:0001934//positive regulation of protei…	K10044//retinoic acid receptor responder protein 2	gi|564346642|ref|XP_006236478.1|//PREDICTED: retinoic acid receptor responder protein 2 isoform X2 [Rattus norvegicus];gi|61740621|ref|NP_001013445.1|//retinoic acid receptor responder protein 2 precursor [Rattus norvegicus]
60350	1591	301.41	66.45	-2.16551	1.72716e-35	Down	1.50599e-36	Cd14	GO:0070062//extracellular exosome;GO:0005615//extracellular space;GO:0031362//anchored component of external side of plasma membrane;GO:0045121//membrane raft;GO:0005794//Golgi apparatus;GO:0046696//lipopolysaccharide receptor complex	GO:0001530//lipopolysaccharide binding;GO:0005515//protein binding;GO:0070891//lipoteichoic acid binding	GO:0032481//positive regulation of type I interferon production;GO:0032026//response to magnesium ion;GO:0045807//positive regulation of endocytosis;GO:0045471//response to ethanol;GO:0032760//positive regulation of tumor necrosis factor production;GO:0051602//response to electrical stimulus;GO:0031663//lipopolysaccharide-mediated signaling pathway;GO:0032729//positive regulation of interferon-ga…	K04391//monocyte differentiation antigen CD14	gi|11120688|ref|NP_068512.1|//monocyte differentiation antigen CD14 precursor [Rattus norvegicus];gi|564393111|ref|XP_006254665.1|//PREDICTED: monocyte differentiation antigen CD14 isoform X1 [Rattus norvegicus]
291091	1289	318.59	74.97	-2.07144	1.83752e-35	Down	1.60423e-36	Serpinb1a	GO:0016020//membrane;GO:0070062//extracellular exosome;GO:0005615//extracellular space;GO:0005737//cytoplasm	GO:0004867//serine-type endopeptidase inhibitor activity	GO:0010951//negative regulation of endopeptidase activity;GO:0042176//regulation of protein catabolic process	K13963//serpin B	gi|72255515|ref|NP_001026812.1|//leukocyte elastase inhibitor A [Rattus norvegicus]
59103	1254	255	45	-2.48662	2.01545e-35	Down	1.76179e-36	Ptges	GO:0070062//extracellular exosome;GO:0005654//nucleoplasm;GO:0043005//neuron projection;GO:0043025//neuronal cell body;GO:0048471//perinuclear region of cytoplasm;GO:0005884//actin filament;GO:0043234//protein complex;GO:0016021//integral component of membrane;GO:0005697//telomerase holoenzyme complex;GO:0005641//nuclear envelope lumen	GO:0002039//p53 binding;GO:0003720//telomerase activity;GO:0051879//Hsp90 protein binding;GO:0004667//prostaglandin-D synthase activity;GO:0051082//unfolded protein binding;GO:0043295//glutathione binding;GO:0019899//enzyme binding;GO:0050220//prostaglandin-E synthase activity	GO:0070389//chaperone cofactor-dependent protein refolding;GO:0043588//skin development;GO:0060430//lung saccule development;GO:0034097//response to cytokine;GO:0032496//response to lipopolysaccharide;GO:0002526//acute inflammatory response;GO:0010628//positive regulation of gene expression;GO:0032526//response to retinoic acid;GO:0042921//glucocorticoid receptor signaling pathway;GO:0005978//gly…	K15729//microsomal prostaglandin-E synthase 1 [EC:5.3.99.3]	gi|11024658|ref|NP_067594.1|//prostaglandin E synthase [Rattus norvegicus]
303378	3786	639.07	262	-1.27053	2.50708e-35	Down	2.19705e-36	Slfn13	GO:0005654//nucleoplasm;GO:0016235//aggresome;GO:0005737//cytoplasm	GO:0005524//ATP binding;GO:0000049//tRNA binding	GO:0051607//defense response to virus;GO:2000134//negative regulation of G1/S transition of mitotic cell cycle	NA	gi|564373464|ref|XP_006247062.1|//PREDICTED: schlafen family member 13 isoform X3 [Rattus norvegicus];gi|564373460|ref|XP_006247060.1|//PREDICTED: schlafen family member 13 isoform X2 [Rattus norvegicus]
100912573	1420	172.94	0	-8.41825	3.02023e-35	Down	2.65007e-36	LOC100912573	GO:0016021//integral component of membrane	NA	NA	K08090//membrane-spanning 4-domains, subfamily A, member 2	gi|55741532|ref|NP_001006976.1|//membrane-spanning 4-domains, subfamily A, member 6B-like [Rattus norvegicus]
501065	1519	658.6	276.03	-1.2387	5.33262e-35	Down	4.71424e-36	Cmtm7	GO:0005615//extracellular space;GO:0016021//integral component of membrane	GO:0005125//cytokine activity	GO:0002337//B-1a B cell differentiation;GO:0006935//chemotaxis	NA	gi|157817939|ref|NP_001102770.1|//CKLF-like MARVEL transmembrane domain-containing protein 7 [Rattus norvegicus]
314654	3818	663	280	-1.2277	9.43144e-35	Down	8.42072e-36	Myo1f	GO:0030864//cortical actin cytoskeleton;GO:0016459//myosin complex;GO:0031941//filamentous actin	GO:0003779//actin binding;GO:0005524//ATP binding;GO:0003774//motor activity;GO:0005516//calmodulin binding	GO:0030335//positive regulation of cell migration;GO:0007162//negative regulation of cell adhesion;GO:0043312//neutrophil degranulation;GO:0045088//regulation of innate immune response;GO:0050830//defense response to Gram-positive bacterium;GO:0032956//regulation of actin cytoskeleton organization	K10356//myosin I	gi|157821107|ref|NP_001101546.1|//myosin-If [Rattus norvegicus]
108348139	1398	191.01	20.28	-3.21964	1.5624e-34	Down	1.40699e-35	LOC108348139	GO:0005765//lysosomal membrane;GO:0010008//endosome membrane;GO:0042613//MHC class II protein complex;GO:0005771//multivesicular body;GO:0016021//integral component of membrane	GO:0023026//MHC class II protein complex binding	GO:0019886//antigen processing and presentation of exogenous peptide antigen via MHC class II;GO:0051085//chaperone mediated protein folding requiring cofactor;GO:0006955//immune response	K06752//major histocompatibility complex, class II	gi|258613997|ref|NP_942035.2|//RT1 class II, DM beta precursor [Rattus norvegicus]
246208	1874	356	98	-1.84515	4.72629e-34	Down	4.30814e-35	Ifi47	NA	NA	NA	K17072//interferon gamma inducible protein 47	gi|309951088|ref|NP_742016.2|//interferon gamma inducible protein 47 [Rattus norvegicus]
365395	1891	163	11	-3.87342	5.07386e-34	Down	4.6417e-35	Clcf1	GO:0070062//extracellular exosome;GO:0005622//intracellular;GO:0097059//CNTFR-CLCF1 complex;GO:0097058//CRLF-CLCF1 complex	GO:0005125//cytokine activity;GO:0046982//protein heterodimerization activity;GO:0005127//ciliary neurotrophic factor receptor binding	GO:0030890//positive regulation of B cell proliferation;GO:0048295//positive regulation of isotype switching to IgE isotypes;GO:0043524//negative regulation of neuron apoptotic process;GO:0048711//positive regulation of astrocyte differentiation;GO:0007166//cell surface receptor signaling pathway;GO:0030183//B cell differentiation	K05421//B-cell stimulating factor 3	gi|76563944|ref|NP_997498.2|//cardiotrophin-like cytokine factor 1 [Rattus norvegicus]
64042	3320	147	1	-7.18379	1.60032e-33	Down	1.48161e-34	Nmur2	GO:0005829//cytosol;GO:0016021//integral component of membrane;GO:0005886//plasma membrane	GO:0042924//neuromedin U binding;GO:0005229//intracellular calcium activated chloride channel activity;GO:0001607//neuromedin U receptor activity;GO:0005525//GTP binding	GO:0007200//phospholipase C-activating G-protein coupled receptor signaling pathway;GO:0043006//activation of phospholipase A2 activity by calcium-mediated signaling;GO:0006816//calcium ion transport;GO:0007417//central nervous system development;GO:0050482//arachidonic acid secretion;GO:0048016//inositol phosphate-mediated signaling;GO:0007204//positive regulation of cytosolic calcium ion concen…	K05053//neuromedin U receptor 2	gi|149052674|gb|EDM04491.1|//neuromedin U receptor 2 [Rattus norvegicus]
303380	2078	679.57	296.65	-1.17998	1.70354e-33	Down	1.58092e-34	Slfn2	NA	NA	GO:0008285//negative regulation of cell proliferation	NA	gi|157823357|ref|NP_001100501.1|//schlafen family member 12-like [Rattus norvegicus]
308761	2889	392	121	-1.67997	5.94164e-33	Down	5.62502e-34	Prc1	GO:0005654//nucleoplasm;GO:0005874//microtubule;GO:0005819//spindle;GO:0005737//cytoplasm;GO:0005886//plasma membrane;GO:0030496//midbody;GO:0070938//contractile ring	GO:0042802//identical protein binding;GO:0019894//kinesin binding;GO:0008017//microtubule binding;GO:0019901//protein kinase binding	GO:0000910//cytokinesis;GO:0001578//microtubule bundle formation;GO:0008284//positive regulation of cell proliferation	K16732//protein regulator of cytokinesis 1	gi|157819917|ref|NP_001100999.1|//protein regulator of cytokinesis 1 [Rattus norvegicus] ;gi|564329080|ref|XP_006229497.1|//PREDICTED: protein regulator of cytokinesis 1 isoform X2 [Rattus norvegicus];gi|564329076|ref|XP_006229495.1|//PREDICTED: protein regulator of cytokinesis 1 isoform X1 [Rattus norvegicus];gi|564329084|ref|XP_006229499.1|//PREDICTED: protein regulator of cytokinesis 1 isoform…
294270	1294	305.94	75.08	-2.01087	7.38161e-33	Down	7.01262e-34	RT1-Db1	GO:0005765//lysosomal membrane;GO:0070062//extracellular exosome;GO:0005615//extracellular space;GO:0009897//external side of plasma membrane;GO:0042613//MHC class II protein complex;GO:0016021//integral component of membrane;GO:0031902//late endosome membrane	GO:0042605//peptide antigen binding;GO:0023026//MHC class II protein complex binding	GO:0035774//positive regulation of insulin secretion involved in cellular response to glucose stimulus;GO:0002587//negative regulation of antigen processing and presentation of peptide antigen via MHC class II;GO:0016045//detection of bacterium;GO:0042130//negative regulation of T cell proliferation;GO:0042088//T-helper 1 type immune response;GO:0002455//humoral immune response mediated by circul…	K06752//major histocompatibility complex, class II	gi|57114286|ref|NP_001008884.1|//rano class II histocompatibility antigen, D-1 beta chain precursor [Rattus norvegicus]
100363332	4266	398	125	-1.65496	9.26572e-33	Down	8.86367e-34	Card11	GO:0042101//T cell receptor complex;GO:0070062//extracellular exosome;GO:0045121//membrane raft;GO:0001772//immunological synapse;GO:0005737//cytoplasm	GO:0050700//CARD domain binding	GO:0045061//thymic T cell selection;GO:0045577//regulation of B cell differentiation;GO:0051092//positive regulation of NF-kappaB transcription factor activity;GO:0042102//positive regulation of T cell proliferation;GO:0045580//regulation of T cell differentiation;GO:0031295//T cell costimulation;GO:0030890//positive regulation of B cell proliferation;GO:0045086//positive regulation of interleuki…	K07367//caspase recruitment domain-containing protein 11	gi|672072378|ref|XP_008767282.1|//PREDICTED: caspase recruitment domain-containing protein 11 isoform X2 [Rattus norvegicus]
310132	5917	400.7	127.33	-1.63807	1.64968e-32	Down	1.58535e-33	Osmr	GO:0009897//external side of plasma membrane;GO:0016324//apical plasma membrane;GO:0005900//oncostatin-M receptor complex	GO:0004924//oncostatin-M receptor activity;GO:0019955//cytokine binding;GO:0019838//growth factor binding	GO:0038165//oncostatin-M-mediated signaling pathway;GO:0008284//positive regulation of cell proliferation	K05057//oncostatin M receptor	gi|564335465|ref|XP_006232074.1|//PREDICTED: oncostatin-M-specific receptor subunit beta isoform X1 [Rattus norvegicus];gi|52851389|ref|NP_001005384.1|//oncostatin-M-specific receptor subunit beta precursor [Rattus norvegicus]
171164	2395	429	144	-1.55903	2.09138e-32	Down	2.01443e-33	Gbp2	GO:0031410//cytoplasmic vesicle;GO:0020005//symbiont-containing vacuole membrane;GO:0000139//Golgi membrane;GO:0048471//perinuclear region of cytoplasm	GO:0005525//GTP binding;GO:0003924//GTPase activity	GO:0071346//cellular response to interferon-gamma;GO:0044406//adhesion of symbiont to host;GO:0035458//cellular response to interferon-beta;GO:0042832//defense response to protozoan;GO:0071222//cellular response to lipopolysaccharide;GO:0050830//defense response to Gram-positive bacterium	K20897//guanylate-binding protein 2;K20899//guanylate-binding protein 1/3/4/7	gi|19424350|ref|NP_598308.1|//guanylate-binding protein 1 [Rattus norvegicus]
24230	857	371	111	-1.72498	2.16131e-32	Down	2.08416e-33	Tspo	GO:0070062//extracellular exosome;GO:0031965//nuclear membrane;GO:0016021//integral component of membrane;GO:0005741//mitochondrial outer membrane	GO:0044325//ion channel binding;GO:0005497//androgen binding;GO:0008503//benzodiazepine receptor activity	GO:0060252//positive regulation of glial cell proliferation;GO:0072656//maintenance of protein location in mitochondrion;GO:0071222//cellular response to lipopolysaccharide;GO:0032570//response to progesterone;GO:0060242//contact inhibition;GO:0051901//positive regulation of mitochondrial depolarization;GO:0043065//positive regulation of apoptotic process;GO:0006821//chloride transport;GO:0010266…	K05770//benzodiazapine receptor	gi|6978575|ref|NP_036647.1|//translocator protein [Rattus norvegicus]
361680	1455	394	124	-1.65198	2.32843e-32	Down	2.24788e-33	Lsp1	GO:0016020//membrane;GO:0070062//extracellular exosome	GO:0004871//signal transducer activity	GO:0007165//signal transduction;GO:0006952//defense response;GO:0006935//chemotaxis	K14957//lymphocyte-specific protein 1	gi|149061710|gb|EDM12133.1|//lymphocyte specific 1, isoform CRA_b [Rattus norvegicus];gi|162287322|ref|NP_001020591.1|//lymphocyte-specific protein 1 [Rattus norvegicus];gi|564332298|ref|XP_006230877.1|//PREDICTED: lymphocyte-specific protein 1 isoform X2 [Rattus norvegicus]
108350249	669	651.22	283.38	-1.18453	2.45648e-32	Down	2.3742e-33	LOC108350249	NA	NA	NA	K09228//KRAB domain-containing zinc finger protein;K18710//histone RNA hairpin-binding protein;K07756//inositol-hexakisphosphate 5-kinase [EC:2.7.4.21];K02880//large subunit ribosomal protein L17e;K03178//ubiquitin-activating enzyme E1 [EC:6.2.1.45]	gi|672032606|ref|XP_008756739.1|//PREDICTED: LOW QUALITY PROTEIN: uncharacterized protein LOC102552367 isoform X1, partial [Rattus norvegicus]
103690057	3374	190.29	24.21	-2.95865	6.83774e-32	Down	6.729e-33	LOC103690057	GO:0016021//integral component of membrane;GO:0030054//cell junction;GO:0005886//plasma membrane	GO:0001540//amyloid-beta binding	GO:0070613//regulation of protein processing;GO:0006898//receptor-mediated endocytosis	NA	gi|564342104|ref|XP_006234722.1|//PREDICTED: low-density lipoprotein receptor class A domain-containing protein 3-like, partial [Rattus norvegicus]
25112	1237	442	154	-1.50524	9.77889e-32	Down	9.68789e-33	Gadd45a	GO:0005654//nucleoplasm;GO:0005737//cytoplasm	GO:0005515//protein binding;GO:0001047//core promoter binding	GO:0046330//positive regulation of JNK cascade;GO:0071850//mitotic cell cycle arrest;GO:0007098//centrosome cycle;GO:0071260//cellular response to mechanical stimulus;GO:2000379//positive regulation of reactive oxygen species metabolic process;GO:0000185//activation of MAPKKK activity;GO:0006469//negative regulation of protein kinase activity;GO:1900745//positive regulation of p38MAPK cascade;GO:…	K04402//growth arrest and DNA-damage-inducible protein	gi|61889085|ref|NP_077041.2|//growth arrest and DNA damage-inducible protein GADD45 alpha [Rattus norvegicus]
25156	2917	383	121	-1.64646	2.39422e-31	Down	2.41669e-32	Vav1	GO:0005911//cell-cell junction;GO:0005622//intracellular	GO:0046872//metal ion binding;GO:0005515//protein binding;GO:0030676//Rac guanyl-nucleotide exchange factor activity	GO:0007186//G-protein coupled receptor signaling pathway;GO:0030593//neutrophil chemotaxis;GO:0008361//regulation of cell size;GO:0045785//positive regulation of cell adhesion;GO:0043547//positive regulation of GTPase activity;GO:0072593//reactive oxygen species metabolic process;GO:0002768//immune response-regulating cell surface receptor signaling pathway;GO:0007229//integrin-mediated signaling…	K05730//guanine nucleotide exchange factor VAV	gi|162287067|ref|NP_036891.2|//proto-oncogene vav [Rattus norvegicus]
365476	5294	400	131	-1.59456	2.87583e-31	Down	2.91231e-32	Cfap43	NA	NA	NA	NA	gi|672040664|ref|XP_008758719.1|//PREDICTED: WD repeat-containing protein 96 isoform X3 [Rattus norvegicus];gi|392345150|ref|XP_345042.5|//PREDICTED: WD repeat-containing protein 96 isoform X2 [Rattus norvegicus];gi|564334233|ref|XP_006231650.1|//PREDICTED: WD repeat-containing protein 96 isoform X4 [Rattus norvegicus]
79129	709	574	238	-1.25421	3.09058e-31	Down	3.13658e-32	Cyba	GO:0030425//dendrite;GO:0005634//nucleus;GO:0005925//focal adhesion;GO:0016324//apical plasma membrane;GO:0097038//perinuclear endoplasmic reticulum;GO:0043025//neuronal cell body;GO:0005768//endosome;GO:0001725//stress fiber;GO:0043020//NADPH oxidase complex;GO:0005794//Golgi apparatus;GO:0005739//mitochondrion	GO:0009055//electron carrier activity;GO:0020037//heme binding;GO:0046872//metal ion binding;GO:0046982//protein heterodimerization activity;GO:0017124//SH3 domain binding;GO:0016175//superoxide-generating NADPH oxidase activity	GO:0032930//positive regulation of superoxide anion generation;GO:0071260//cellular response to mechanical stimulus;GO:1903428//positive regulation of reactive oxygen species biosynthetic process;GO:1904385//cellular response to angiotensin;GO:0017004//cytochrome complex assembly;GO:0071356//cellular response to tumor necrosis factor;GO:1900426//positive regulation of defense response to bacteriu…	K08009//cytochrome b-245, alpha polypeptide	gi|13162359|ref|NP_077074.1|//cytochrome b-245 light chain [Rattus norvegicus]
361597	2799	352	104	-1.74311	3.11115e-31	Down	3.16088e-32	Fes	GO:0005925//focal adhesion;GO:0005794//Golgi apparatus;GO:0015630//microtubule cytoskeleton;GO:0031234//extrinsic component of cytoplasmic side of plasma membrane;GO:0031410//cytoplasmic vesicle	GO:0004715//non-membrane spanning protein tyrosine kinase activity;GO:0005524//ATP binding;GO:0034987//immunoglobulin receptor binding;GO:0008017//microtubule binding;GO:0035091//phosphatidylinositol binding	GO:0038083//peptidyl-tyrosine autophosphorylation;GO:0042127//regulation of cell proliferation;GO:0010976//positive regulation of neuron projection development;GO:0031116//positive regulation of microtubule polymerization;GO:0008360//regulation of cell shape;GO:0045639//positive regulation of myeloid cell differentiation;GO:2000145//regulation of cell motility;GO:0007173//epidermal growth factor …	K07527//tyrosine-protein kinase Fes/Fps [EC:2.7.10.2]	gi|157817059|ref|NP_001101958.1|//tyrosine-protein kinase Fes/Fps [Rattus norvegicus]
361945	3117	291	72	-1.99907	4.37935e-31	Down	4.48788e-32	Postn	GO:0005615//extracellular space;GO:0031594//neuromuscular junction;GO:0005802//trans-Golgi network;GO:0005578//proteinaceous extracellular matrix	GO:0046872//metal ion binding;GO:0050839//cell adhesion molecule binding;GO:0008201//heparin binding	GO:0009888//tissue development;GO:0071356//cellular response to tumor necrosis factor;GO:0014850//response to muscle activity;GO:0071560//cellular response to transforming growth factor beta stimulus;GO:0032355//response to estradiol;GO:1990138//neuron projection extension;GO:0071307//cellular response to vitamin K;GO:0014911//positive regulation of smooth muscle cell migration;GO:1904209//positi…	K19519//transforming growth factor-beta-induced protein	gi|694266380|gb|AIS73061.1|//periostin isoform R1 [Rattus norvegicus];gi|564336409|ref|XP_006232397.1|//PREDICTED: periostin isoform X1 [Rattus norvegicus];gi|564336411|ref|XP_006232398.1|//PREDICTED: periostin isoform X2 [Rattus norvegicus];gi|157823757|ref|NP_001102020.1|//periostin precursor [Rattus norvegicus]
294235	1114	521	206	-1.32276	8.16844e-31	Down	8.46068e-32	Ier3	GO:0005634//nucleus;GO:0016021//integral component of membrane	GO:0005515//protein binding	GO:0008630//intrinsic apoptotic signaling pathway in response to DNA damage;GO:0003085//negative regulation of systemic arterial blood pressure;GO:0007095//mitotic G2 DNA damage checkpoint;GO:0046822//regulation of nucleocytoplasmic transport;GO:0050728//negative regulation of inflammatory response;GO:1901029//negative regulation of mitochondrial outer membrane permeabilization involved in apopto…	NA	gi|47059173|ref|NP_997670.1|//radiation-inducible immediate-early gene IEX-1 [Rattus norvegicus]
306460	2009	519.55	205.32	-1.32351	9.31676e-31	Down	9.66032e-32	Enpp6	GO:0070062//extracellular exosome;GO:0005886//plasma membrane;GO:0031225//anchored component of membrane	GO:0004117//calmodulin-dependent cyclic-nucleotide phosphodiesterase activity;GO:0004118//cGMP-stimulated cyclic-nucleotide phosphodiesterase activity;GO:0044688//7,8-dihydro-D-neopterin 2',3'-cyclic phosphate phosphodiesterase activity;GO:0008889//glycerophosphodiester phosphodiesterase activity;GO:0004119//cGMP-inhibited cyclic-nucleotide phosphodiesterase activity;GO:0004115//3',5'-cyclic-AMP …	GO:0019695//choline metabolic process;GO:0016042//lipid catabolic process	K08743//ectonucleotide pyrophosphatase/phosphodiesterase family member 6 [EC:3.1.4.-]	gi|672080174|ref|XP_008769481.1|//PREDICTED: ectonucleotide pyrophosphatase/phosphodiesterase family member 6 isoform X2 [Rattus norvegicus];gi|238687488|sp|B0BND0.1|ENPP6_RAT//RecName: Full=Ectonucleotide pyrophosphatase/phosphodiesterase family member 6; Short=E-NPP 6; Short=NPP-6; AltName: Full=Choline-specific glycerophosphodiester phosphodiesterase; AltName: Full=Glycerophosphocholine cholin…
315532	2515	678.39	309.99	-1.11402	1.32887e-30	Down	1.38957e-31	Fli1	GO:0005634//nucleus	GO:0000978//RNA polymerase II core promoter proximal region sequence-specific DNA binding;GO:0003682//chromatin binding;GO:0000980//RNA polymerase II distal enhancer sequence-specific DNA binding;GO:0001077//transcriptional activator activity, RNA polymerase II core promoter proximal region sequence-specific binding	GO:0008015//blood circulation;GO:0009887//animal organ morphogenesis;GO:0035855//megakaryocyte development;GO:0045944//positive regulation of transcription from RNA polymerase II promoter	K09436//friend leukemia integration 1 transcription factor	gi|672061299|ref|XP_008764277.1|//PREDICTED: Friend leukemia integration 1 transcription factor isoform X1 [Rattus norvegicus];gi|62821829|ref|NP_001017381.1|//Friend leukemia integration 1 transcription factor [Rattus norvegicus]
100911403	1054	180.1	22.9	-2.9595	2.93529e-30	Down	3.0984e-31	LOC100911403	GO:0016021//integral component of membrane	NA	NA	K08090//membrane-spanning 4-domains, subfamily A, member 2;K19928//zona pellucida sperm-binding protein 3	gi|672014678|ref|XP_008772998.1|//PREDICTED: membrane-spanning 4-domains subfamily A member 4A isoform X2 [Rattus norvegicus];gi|293344621|ref|XP_001075321.2|//PREDICTED: membrane-spanning 4-domains subfamily A member 4A isoform X1 [Rattus norvegicus]
364674	1608	733	350	-1.05058	4.43614e-30	Down	4.69729e-31	Tifab	GO:0005622//intracellular	NA	GO:0007249//I-kappaB kinase/NF-kappaB signaling	NA	gi|68163499|ref|NP_001020200.1|//TRAF-interacting protein with FHA domain-containing protein B [Rattus norvegicus]
103694908	1363	496.53	194.02	-1.3398	5.55382e-30	Down	5.90519e-31	LOC103694908	GO:0070062//extracellular exosome;GO:0009897//external side of plasma membrane;GO:0016021//integral component of membrane	GO:0019770//IgG receptor activity;GO:0019864//IgG binding	GO:0001812//positive regulation of type I hypersensitivity;GO:0006911//phagocytosis, engulfment;GO:0001820//serotonin secretion;GO:0006910//phagocytosis, recognition;GO:0030593//neutrophil chemotaxis;GO:0001788//antibody-dependent cellular cytotoxicity;GO:0001805//positive regulation of type III hypersensitivity;GO:0038094//Fc-gamma receptor signaling pathway;GO:0050766//positive regulation of ph…	K16824//low affinity immunoglobulin gamma Fc receptor II-c;K06472//low affinity immunoglobulin gamma Fc receptor II-a;K06463//low affinity immunoglobulin gamma Fc receptor III	gi|672089796|ref|XP_008772126.1|//PREDICTED: low affinity immunoglobulin gamma Fc region receptor III-like [Rattus norvegicus]
100911599	1749	140.32	0	-8.1167	1.04314e-29	Down	1.1252e-30	LOC100911599	GO:0005829//cytosol;GO:0005778//peroxisomal membrane	GO:0005524//ATP binding;GO:0008022//protein C-terminus binding;GO:0032403//protein complex binding;GO:0042623//ATPase activity, coupled	GO:0050821//protein stabilization;GO:0016561//protein import into peroxisome matrix, translocation	K13339//peroxin-6	gi|564367314|ref|XP_006244569.1|//PREDICTED: peroxisome assembly factor 2-like [Rattus norvegicus]
498109	808	230.95	46.21	-2.30543	1.44853e-29	Down	1.57044e-30	Polr2h	GO:0005665//DNA-directed RNA polymerase II, core complex;GO:0005829//cytosol;GO:0005666//DNA-directed RNA polymerase III complex;GO:0005736//DNA-directed RNA polymerase I complex	GO:0003677//DNA binding;GO:0001055//RNA polymerase II activity;GO:0001056//RNA polymerase III activity;GO:0001054//RNA polymerase I activity	GO:0032481//positive regulation of type I interferon production;GO:0045815//positive regulation of gene expression, epigenetic;GO:0006361//transcription initiation from RNA polymerase I promoter;GO:0042795//snRNA transcription from RNA polymerase II promoter;GO:0006370//7-methylguanosine mRNA capping;GO:0006283//transcription-coupled nucleotide-excision repair;GO:0035019//somatic stem cell popula…	K03016//DNA-directed RNA polymerases I, II, and III subunit RPABC3	gi|14589953|ref|NP_006223.2|//DNA-directed RNA polymerases I, II, and III subunit RPABC3 isoform 2 [Homo sapiens]
114093	3174	242	52	-2.20255	2.58035e-29	Down	2.83155e-30	St14	GO:0016323//basolateral plasma membrane;GO:0070062//extracellular exosome;GO:0005615//extracellular space;GO:0005887//integral component of plasma membrane;GO:0019897//extrinsic component of plasma membrane	GO:0004252//serine-type endopeptidase activity	GO:0016477//cell migration;GO:0006508//proteolysis;GO:0030216//keratinocyte differentiation;GO:0001843//neural tube closure;GO:0060672//epithelial cell morphogenesis involved in placental branching	K08670//suppressor of tumorigenicity protein 14 [EC:3.4.21.109]	gi|16758444|ref|NP_446087.1|//suppressor of tumorigenicity 14 protein [Rattus norvegicus]
60669	3762	455.59	171.26	-1.39567	2.60817e-29	Down	2.86495e-30	Cmklr1	GO:0016021//integral component of membrane;GO:0005886//plasma membrane	GO:0001637//G-protein coupled chemoattractant receptor activity	GO:0007186//G-protein coupled receptor signaling pathway;GO:0050848//regulation of calcium-mediated signaling;GO:0010759//positive regulation of macrophage chemotaxis;GO:0032695//negative regulation of interleukin-12 production;GO:0045600//positive regulation of fat cell differentiation;GO:0032088//negative regulation of NF-kappaB transcription factor activity	K04245//chemokine-like receptor 1	gi|83035131|ref|NP_071554.2|//chemokine-like receptor 1 [Rattus norvegicus]
25723	581	187	28	-2.72366	6.26295e-29	Down	6.94152e-30	Hcrt	GO:0030141//secretory granule;GO:0098794//postsynapse;GO:0005791//rough endoplasmic reticulum;GO:0030054//cell junction;GO:0048471//perinuclear region of cytoplasm	GO:0031772//type 2 hypocretin receptor binding;GO:0031771//type 1 hypocretin receptor binding;GO:0005184//neuropeptide hormone activity	GO:0001659//temperature homeostasis;GO:0007200//phospholipase C-activating G-protein coupled receptor signaling pathway;GO:0007205//protein kinase C-activating G-protein coupled receptor signaling pathway;GO:0043267//negative regulation of potassium ion transport;GO:0051971//positive regulation of transmission of nerve impulse;GO:0042755//eating behavior;GO:0051970//negative regulation of transmi…	K05246//hypocretin (orexin) neuropeptide	gi|6981016|ref|NP_037311.1|//orexin precursor [Rattus norvegicus]
293749	1404	178.3	24.86	-2.82653	1.12052e-28	Down	1.25424e-29	Ms4a6bl	GO:0016021//integral component of membrane	NA	NA	K08090//membrane-spanning 4-domains, subfamily A, member 2	gi|55741532|ref|NP_001006976.1|//membrane-spanning 4-domains, subfamily A, member 6B-like [Rattus norvegicus]
366126	1386	570	247	-1.19057	1.12494e-28	Down	1.26043e-29	Spi1	GO:0000790//nuclear chromatin	GO:0051525//NFAT protein binding;GO:0000978//RNA polymerase II core promoter proximal region sequence-specific DNA binding;GO:0000979//RNA polymerase II core promoter sequence-specific DNA binding;GO:0001205//transcriptional activator activity, RNA polymerase II distal enhancer sequence-specific binding;GO:0000980//RNA polymerase II distal enhancer sequence-specific DNA binding;GO:0001077//transc…	GO:1902895//positive regulation of pri-miRNA transcription from RNA polymerase II promoter;GO:0060033//anatomical structure regression;GO:0045347//negative regulation of MHC class II biosynthetic process;GO:0035019//somatic stem cell population maintenance;GO:0000122//negative regulation of transcription from RNA polymerase II promoter;GO:1902262//apoptotic process involved in blood vessel morpho…	K09438//transcription factor PU.1	gi|54312108|ref|NP_001005892.1|//transcription factor PU.1 [Rattus norvegicus];gi|564341813|ref|XP_006234594.1|//PREDICTED: transcription factor PU.1 isoform X1 [Rattus norvegicus]
252959	11065	456	176	-1.35758	3.59834e-28	Down	4.09899e-29	Dnah12	NA	NA	NA	K10408//dynein heavy chain, axonemal	gi|564388020|ref|XP_006252734.1|//PREDICTED: dynein heavy chain 12, axonemal isoform X3 [Rattus norvegicus];gi|672079383|ref|XP_008769241.1|//PREDICTED: dynein heavy chain 12, axonemal isoform X6 [Rattus norvegicus];gi|672079381|ref|XP_008769240.1|//PREDICTED: dynein heavy chain 12, axonemal isoform X5 [Rattus norvegicus];gi|564388018|ref|XP_006252733.1|//PREDICTED: dynein heavy chain 12, axonema…
266681	3273	481	192	-1.30905	4.2177e-28	Down	4.83235e-29	Tmprss5	GO:0016021//integral component of membrane;GO:0005886//plasma membrane;GO:0043025//neuronal cell body	GO:0004252//serine-type endopeptidase activity;GO:0005044//scavenger receptor activity	GO:0006508//proteolysis;GO:0006898//receptor-mediated endocytosis	K09636//transmembrane protease serine 5 [EC:3.4.21.-]	gi|23463311|ref|NP_695223.1|//transmembrane protease serine 5 [Rattus norvegicus];gi|149041594|gb|EDL95435.1|//transmembrane protease, serine 5 (spinesin), isoform CRA_a [Rattus norvegicus];gi|149041597|gb|EDL95438.1|//transmembrane protease, serine 5 (spinesin), isoform CRA_c [Rattus norvegicus]
296655	1792	620.95	286.16	-1.10178	1.23478e-27	Down	1.44595e-28	Stom	GO:0005856//cytoskeleton;GO:0070062//extracellular exosome;GO:0005783//endoplasmic reticulum;GO:0072562//blood microparticle;GO:0031410//cytoplasmic vesicle;GO:0048471//perinuclear region of cytoplasm;GO:0045121//membrane raft;GO:0005887//integral component of plasma membrane;GO:0005739//mitochondrion	GO:0070063//RNA polymerase binding;GO:0042803//protein homodimerization activity	GO:0098779//positive regulation of mitophagy in response to mitochondrial depolarization;GO:0098792//xenophagy;GO:0044829//positive regulation by host of viral genome replication;GO:1901585//regulation of acid-sensing ion channel activity;GO:0051260//protein homooligomerization;GO:0090314//positive regulation of protein targeting to membrane;GO:0002230//positive regulation of defense response to …	K17286//erythrocyte band 7 integral membrane protein	gi|58865500|ref|NP_001011965.1|//erythrocyte band 7 integral membrane protein [Rattus norvegicus]
257649	10069	179	29	-2.60996	1.49413e-26	Down	1.82194e-27	Cenpf	NA	NA	NA	K11499//centromere protein F	gi|281371331|ref|NP_001094297.1|//centromere protein F [Rattus norvegicus]
171452	1134	483	200	-1.25615	1.55861e-26	Down	1.904e-27	Rab3il1	NA	GO:0019900//kinase binding;GO:0017112//Rab guanyl-nucleotide exchange factor activity	GO:0043547//positive regulation of GTPase activity;GO:0015031//protein transport	K16779//Rab-3A-interacting protein	gi|19705545|ref|NP_599238.1|//guanine nucleotide exchange factor for Rab-3A [Rattus norvegicus]
25380	1401	260	69	-1.89797	4.01963e-26	Down	4.97668e-27	Anxa1	GO:0016323//basolateral plasma membrane;GO:0005615//extracellular space;GO:0016324//apical plasma membrane;GO:0031232//extrinsic component of external side of plasma membrane;GO:0005913//cell-cell adherens junction;GO:0031514//motile cilium;GO:0016328//lateral plasma membrane;GO:0030659//cytoplasmic vesicle membrane;GO:0070062//extracellular exosome;GO:0005654//nucleoplasm;GO:0005925//focal adhes…	GO:0019834//phospholipase A2 inhibitor activity;GO:0005544//calcium-dependent phospholipid binding;GO:0098641//cadherin binding involved in cell-cell adhesion;GO:0030674//protein binding, bridging;GO:0004386//helicase activity;GO:0033676//double-stranded DNA-dependent ATPase activity;GO:0042803//protein homodimerization activity;GO:0036310//annealing helicase activity;GO:0003697//single-stranded …	GO:0045920//negative regulation of exocytosis;GO:0000733//DNA strand renaturation;GO:0031340//positive regulation of vesicle fusion;GO:0036292//DNA rewinding;GO:0042102//positive regulation of T cell proliferation;GO:0007166//cell surface receptor signaling pathway;GO:0030073//insulin secretion;GO:0044849//estrous cycle;GO:0030850//prostate gland development;GO:0070459//prolactin secretion;GO:001…	K17091//annexin A1	gi|564333152|ref|XP_006231221.1|//PREDICTED: annexin A1 isoform X2 [Rattus norvegicus]
24617	3053	198.55	38.75	-2.34136	4.88378e-26	Down	6.07343e-27	Serpine1	GO:0031012//extracellular matrix;GO:0070062//extracellular exosome;GO:0005615//extracellular space;GO:0042583//chromaffin granule	GO:0002020//protease binding;GO:0004867//serine-type endopeptidase inhibitor activity;GO:0005102//receptor binding	GO:0071316//cellular response to nicotine;GO:0010951//negative regulation of endopeptidase activity;GO:0035690//cellular response to drug;GO:0071260//cellular response to mechanical stimulus;GO:0071222//cellular response to lipopolysaccharide;GO:0043627//response to estrogen;GO:0051918//negative regulation of fibrinolysis;GO:0071560//cellular response to transforming growth factor beta stimulus;G…	K03982//plasminogen activator inhibitor 1	gi|6981332|ref|NP_036752.1|//plasminogen activator inhibitor 1 precursor [Rattus norvegicus]
295279	1265	244	61	-1.98412	5.20555e-26	Down	6.50219e-27	Fcgr1a	GO:0009897//external side of plasma membrane;GO:0045121//membrane raft;GO:0016021//integral component of membrane	GO:0019770//IgG receptor activity;GO:0019864//IgG binding;GO:0031774//leukotriene receptor binding	GO:0006910//phagocytosis, recognition;GO:0060100//positive regulation of phagocytosis, engulfment;GO:0001788//antibody-dependent cellular cytotoxicity;GO:0042742//defense response to bacterium;GO:0001805//positive regulation of type III hypersensitivity;GO:0038094//Fc-gamma receptor signaling pathway;GO:0042590//antigen processing and presentation of exogenous peptide antigen via MHC class I;GO:0…	K06498//high affinity immunoglobulin gamma Fc receptor I	gi|158631264|ref|NP_001094306.1|//high affinity immunoglobulin gamma Fc receptor I precursor [Rattus norvegicus]
305236	1054	111	5	-4.45661	2.27076e-25	Down	2.91378e-26	Cxcl11	GO:0005615//extracellular space;GO:0016021//integral component of membrane	GO:0048248//CXCR3 chemokine receptor binding;GO:0008201//heparin binding;GO:0008009//chemokine activity	GO:0007186//G-protein coupled receptor signaling pathway;GO:0002690//positive regulation of leukocyte chemotaxis;GO:0042127//regulation of cell proliferation;GO:0070098//chemokine-mediated signaling pathway;GO:0032496//response to lipopolysaccharide;GO:0051281//positive regulation of release of sequestered calcium ion into cytosol;GO:0006954//inflammatory response;GO:0030816//positive regulation …	K12672//C-X-C motif chemokine 11	gi|33636734|ref|NP_891997.1|//C-X-C motif chemokine 11 precursor [Rattus norvegicus]
102546968	663	235.01	58.66	-1.9864	3.93748e-25	Down	5.1001e-26	LOC102546968	GO:0042612//MHC class I protein complex;GO:0016021//integral component of membrane	GO:0042605//peptide antigen binding;GO:0005102//receptor binding	GO:0006955//immune response;GO:0002474//antigen processing and presentation of peptide antigen via MHC class I	K06751//major histocompatibility complex, class I	gi|672085904|ref|XP_008771011.1|//PREDICTED: LOW QUALITY PROTEIN: H-2 class I histocompatibility antigen, Q9 alpha chain-like isoform X2 [Rattus norvegicus]
114247	5327	350.19	123.52	-1.48752	5.698e-25	Down	7.41177e-26	Slfn4	GO:0016021//integral component of membrane	GO:0005524//ATP binding	GO:0048286//lung alveolus development	NA	gi|16758506|ref|NP_446139.1|//schlafen 4 [Rattus norvegicus]
406161	5354	449.99	185.89	-1.25957	6.70138e-25	Down	8.7243e-26	C4b	GO:0016020//membrane;GO:0070062//extracellular exosome;GO:0072562//blood microparticle;GO:1990726//Lsm1-7-Pat1 complex;GO:0044216//other organism cell;GO:0005694//chromosome;GO:0000932//P-body;GO:0032021//NELF complex;GO:0046540//U4/U6 x U5 tri-snRNP complex;GO:0071013//catalytic step 2 spliceosome;GO:0005688//U6 snRNP;GO:0071011//precatalytic spliceosome	GO:0004252//serine-type endopeptidase activity;GO:0001849//complement component C1q binding;GO:0046976//histone methyltransferase activity (H3-K27 specific);GO:0004930//G-protein coupled receptor activity;GO:0046974//histone methyltransferase activity (H3-K9 specific);GO:0030246//carbohydrate binding;GO:0070742//C2H2 zinc finger domain binding;GO:0000166//nucleotide binding;GO:0000977//RNA polyme…	GO:0010951//negative regulation of endopeptidase activity;GO:1902902//negative regulation of autophagosome assembly;GO:0006275//regulation of DNA replication;GO:0034244//negative regulation of transcription elongation from RNA polymerase II promoter;GO:0051567//histone H3-K9 methylation;GO:2000427//positive regulation of apoptotic cell clearance;GO:0045087//innate immune response;GO:0035265//orga…	K03989//complement component 4	gi|50657362|ref|NP_001002805.1|//complement component 4, gene 2 precursor [Rattus norvegicus]
296952	6800	318.18	105.01	-1.58344	7.14779e-25	Down	9.32205e-26	Kcp	GO:0005615//extracellular space	NA	GO:0002244//hematopoietic progenitor cell differentiation;GO:0030513//positive regulation of BMP signaling pathway	K18273//alpha-tectorin;K19721//collagen, type V/XI/XXIV/XXVII, alpha	gi|672018111|ref|XP_008773912.1|//PREDICTED: kielin/chordin-like protein [Rattus norvegicus]
499194	681	165	27	-2.59556	2.00934e-24	Down	2.65788e-25	Nmb	GO:0005576//extracellular region;GO:0043005//neuron projection	GO:0031710//neuromedin B receptor binding	GO:0046887//positive regulation of hormone secretion;GO:0050482//arachidonic acid secretion;GO:0046888//negative regulation of hormone secretion;GO:0007204//positive regulation of cytosolic calcium ion concentration;GO:0007218//neuropeptide signaling pathway;GO:0008284//positive regulation of cell proliferation;GO:0042593//glucose homeostasis	K13280//signal peptidase, endoplasmic reticulum-type [EC:3.4.-.-];K05223//neuromedin B	gi|157820747|ref|NP_001102619.1|//neuromedin-B precursor [Rattus norvegicus];gi|564329101|ref|XP_006229507.1|//PREDICTED: neuromedin-B isoform X2 [Rattus norvegicus]
445442	3734	403	161	-1.30784	1.07158e-23	Down	1.44572e-24	Thbs1	GO:0031012//extracellular matrix;GO:0070062//extracellular exosome;GO:0005577//fibrinogen complex;GO:0009897//external side of plasma membrane;GO:0031091//platelet alpha granule;GO:0016529//sarcoplasmic reticulum	GO:0070052//collagen V binding;GO:0001968//fibronectin binding;GO:0030169//low-density lipoprotein particle binding;GO:0043236//laminin binding;GO:0005178//integrin binding;GO:0005509//calcium ion binding;GO:0017134//fibroblast growth factor binding;GO:0008201//heparin binding;GO:0001786//phosphatidylserine binding;GO:0050431//transforming growth factor beta binding;GO:0070051//fibrinogen binding	GO:0010751//negative regulation of nitric oxide mediated signal transduction;GO:0010763//positive regulation of fibroblast migration;GO:0043154//negative regulation of cysteine-type endopeptidase activity involved in apoptotic process;GO:0032026//response to magnesium ion;GO:0034976//response to endoplasmic reticulum stress;GO:0071356//cellular response to tumor necrosis factor;GO:0030823//regula…	K16857//thrombospondin 1	gi|61556835|ref|NP_001013080.1|//thrombospondin-1 precursor [Rattus norvegicus]
301012	9230	617	305	-1.00058	1.26016e-23	Down	1.70846e-24	Col7a1	NA	NA	NA	K16628//collagen, type VII, alpha	gi|564365444|ref|XP_006243821.1|//PREDICTED: collagen alpha-1(VII) chain isoform X1 [Rattus norvegicus];gi|157819015|ref|NP_001100328.1|//collagen alpha-1(VII) chain precursor [Rattus norvegicus]
366518	2089	140.69	18.41	-2.91808	1.41253e-23	Down	1.91658e-24	Tnfrsf14	GO:0005887//integral component of plasma membrane;GO:0009897//external side of plasma membrane	GO:0031625//ubiquitin protein ligase binding;GO:0005031//tumor necrosis factor-activated receptor activity	GO:0002741//positive regulation of cytokine secretion involved in immune response;GO:0050731//positive regulation of peptidyl-tyrosine phosphorylation;GO:0050829//defense response to Gram-negative bacterium;GO:0097190//apoptotic signaling pathway;GO:0032496//response to lipopolysaccharide;GO:0006954//inflammatory response;GO:0046642//negative regulation of alpha-beta T cell proliferation;GO:00072…	K05152//tumor necrosis factor receptor superfamily member 14	gi|149024782|gb|EDL81279.1|//tumor necrosis factor receptor superfamily, member 14 (herpesvirus entry mediator) [Rattus norvegicus];gi|564354544|ref|XP_006239649.1|//PREDICTED: tumor necrosis factor receptor superfamily member 14 isoform X2 [Rattus norvegicus]
499991	3112	214	52	-2.02515	1.54158e-23	Down	2.09338e-24	Steap4	GO:0005768//endosome;GO:0070062//extracellular exosome;GO:0005887//integral component of plasma membrane;GO:0000139//Golgi membrane	GO:0008823//cupric reductase activity;GO:0046872//metal ion binding;GO:0052851//ferric-chelate reductase (NADPH) activity	GO:0055072//iron ion homeostasis;GO:0045444//fat cell differentiation;GO:0015677//copper ion import;GO:0055114//oxidation-reduction process	K19876//metalloreductase STEAP4 [EC:1.16.1.-]	gi|112984288|ref|NP_001037730.1|//metalloreductase STEAP4 [Rattus norvegicus]
117250	12639	320	111	-1.51163	1.95353e-23	Down	2.66138e-24	Dnah6	NA	NA	NA	K10408//dynein heavy chain, axonemal	gi|672050033|ref|XP_008761235.1|//PREDICTED: LOW QUALITY PROTEIN: dynein heavy chain 6, axonemal isoform X2 [Rattus norvegicus]
317468	3815	478.98	213.05	-1.1529	4.01915e-23	Down	5.54616e-24	Tlr7	GO:0005768//endosome;GO:0005783//endoplasmic reticulum;GO:0005887//integral component of plasma membrane;GO:0032009//early phagosome;GO:0005764//lysosome;GO:0043235//receptor complex	GO:0035197//siRNA binding;GO:0008144//drug binding;GO:0004888//transmembrane signaling receptor activity;GO:0003725//double-stranded RNA binding;GO:0003727//single-stranded RNA binding	GO:0007252//I-kappaB phosphorylation;GO:0032755//positive regulation of interleukin-6 production;GO:0071260//cellular response to mechanical stimulus;GO:0051607//defense response to virus;GO:0006954//inflammatory response;GO:0042346//positive regulation of NF-kappaB import into nucleus;GO:0001932//regulation of protein phosphorylation;GO:0045359//positive regulation of interferon-beta biosyntheti…	K05404//toll-like receptor 7	gi|149035902|gb|EDL90569.1|//rCG63194, partial [Rattus norvegicus];gi|564398991|ref|XP_006256904.1|//PREDICTED: toll-like receptor 7 isoform X2 [Rattus norvegicus];gi|147900684|ref|NP_001091051.1|//toll-like receptor 7 [Rattus norvegicus]
100912228	578	295.36	98.46	-1.56899	7.11871e-23	Down	9.92512e-24	LOC100912228	GO:0005615//extracellular space;GO:0005794//Golgi apparatus;GO:0043195//terminal bouton;GO:0043204//perikaryon;GO:0048471//perinuclear region of cytoplasm	GO:0005184//neuropeptide hormone activity;GO:0031841//neuropeptide Y receptor binding	GO:1901215//negative regulation of neuron death;GO:0050829//defense response to Gram-negative bacterium;GO:0007586//digestion;GO:1904000//positive regulation of eating behavior;GO:0045776//negative regulation of blood pressure;GO:0021987//cerebral cortex development;GO:0002865//negative regulation of acute inflammatory response to antigenic stimulus;GO:0031175//neuron projection development;GO:00…	K05232//neuropeptide Y	gi|6981286|ref|NP_036746.1|//pro-neuropeptide Y preproprotein [Rattus norvegicus]
100910678	473	102.12	0	-7.65824	7.73906e-23	Down	1.08326e-23	LOC100910678	NA	NA	NA	K06562//lysosomal-associated membrane protein 3	gi|392339933|ref|XP_003753943.1|//PREDICTED: translation machinery-associated protein 7-like isoform X1 [Rattus norvegicus]
103694873	2645	269.99	84.65	-1.65745	1.20932e-22	Down	1.71266e-23	LOC103694873	NA	NA	NA	NA	gi|564321978|ref|XP_006223922.1|//PREDICTED: uncharacterized protein C22orf15 isoform X1 [Rattus norvegicus];gi|564321984|ref|XP_006223925.1|//PREDICTED: uncharacterized protein C22orf15 isoform X3 [Rattus norvegicus];gi|564321986|ref|XP_006223926.1|//PREDICTED: uncharacterized protein C22orf15 isoform X4 [Rattus norvegicus];gi|672031630|ref|XP_008773160.1|//PREDICTED: uncharacterized protein C22…
313373	1952	334.37	122.99	-1.42703	1.59741e-22	Down	2.27458e-23	Cyp2j10	GO:0016021//integral component of membrane	GO:0008395//steroid hydroxylase activity;GO:0020037//heme binding;GO:0005506//iron ion binding;GO:0016712//oxidoreductase activity, acting on paired donors, with incorporation or reduction of molecular oxygen, reduced flavin or flavoprotein as one donor, and incorporation of one atom of oxygen;GO:0008392//arachidonic acid epoxygenase activity	GO:0019369//arachidonic acid metabolic process;GO:0055114//oxidation-reduction process	K07418//cytochrome P450 family 2 subfamily J [EC:1.14.14.1]	gi|201066389|ref|NP_001128452.1|//cytochrome P450, family 2, subfamily j, polypeptide 10 [Rattus norvegicus]
59109	2633	266	83	-1.66436	1.87597e-22	Down	2.6836e-23	Ntrk1	GO:0030424//axon;GO:0030425//dendrite;GO:0031410//cytoplasmic vesicle;GO:0031902//late endosome membrane;GO:0000139//Golgi membrane;GO:0043025//neuronal cell body;GO:0043235//receptor complex;GO:0031901//early endosome membrane;GO:0009986//cell surface;GO:0005887//integral component of plasma membrane	GO:0005524//ATP binding;GO:0005166//neurotrophin p75 receptor binding;GO:0010465//nerve growth factor receptor activity;GO:0048406//nerve growth factor binding;GO:0042803//protein homodimerization activity;GO:0005004//GPI-linked ephrin receptor activity;GO:0019900//kinase binding;GO:0004675//transmembrane receptor protein serine/threonine kinase activity	GO:0071316//cellular response to nicotine;GO:0048011//neurotrophin TRK receptor signaling pathway;GO:0051965//positive regulation of synapse assembly;GO:0045471//response to ethanol;GO:0051968//positive regulation of synaptic transmission, glutamatergic;GO:0045766//positive regulation of angiogenesis;GO:0007411//axon guidance;GO:0000186//activation of MAPKK activity;GO:0008285//negative regulatio…	K03176//neurotrophic tyrosine kinase receptor type 1 [EC:2.7.10.1]	gi|11024666|ref|NP_067600.1|//high affinity nerve growth factor receptor precursor [Rattus norvegicus]
103693608	3179	311.66	109.65	-1.49119	2.00057e-22	Down	2.86404e-23	LOC103693608	GO:0016021//integral component of membrane	NA	GO:0050890//cognition;GO:0042493//response to drug	K03910//alpha-2-macroglobulin	gi|672071881|ref|XP_008767158.1|//PREDICTED: integral membrane protein DGCR2/IDD-like [Rattus norvegicus]
100911730	1777	405.65	168.16	-1.25452	2.00258e-22	Down	2.86912e-23	LOC100911730	GO:0005887//integral component of plasma membrane;GO:0005925//focal adhesion;GO:0005604//basement membrane	GO:0005178//integrin binding	GO:0016477//cell migration;GO:0042098//T cell proliferation;GO:0007166//cell surface receptor signaling pathway	K06537//CD151 antigen	gi|11968106|ref|NP_071968.1|//CD151 antigen [Rattus norvegicus]
293502	2098	221	59	-1.88938	3.00653e-22	Down	4.34717e-23	Kif22	GO:0072686//mitotic spindle;GO:0005634//nucleus;GO:0005874//microtubule;GO:0005925//focal adhesion;GO:0000785//chromatin;GO:0005737//cytoplasm;GO:0005871//kinesin complex	GO:0003677//DNA binding;GO:0005524//ATP binding;GO:0003777//microtubule motor activity;GO:0008017//microtubule binding;GO:0016887//ATPase activity	GO:0007018//microtubule-based movement;GO:0006281//DNA repair;GO:0007080//mitotic metaphase plate congression;GO:0007062//sister chromatid cohesion	K10403//kinesin family member 22	gi|57528246|ref|NP_001009645.1|//kinesin-like protein KIF22 [Rattus norvegicus]
500904	1496	209	53	-1.96356	3.74014e-22	Down	5.43257e-23	Ncf4	GO:0010008//endosome membrane;GO:0005829//cytosol;GO:0043020//NADPH oxidase complex	GO:0016176//superoxide-generating NADPH oxidase activator activity;GO:0005515//protein binding;GO:0032266//phosphatidylinositol-3-phosphate binding	GO:0043085//positive regulation of catalytic activity	K08012//neutrophil cytosolic factor 4	gi|564360847|ref|XP_006242001.1|//PREDICTED: neutrophil cytosol factor 4 isoform X1 [Rattus norvegicus];gi|187937026|ref|NP_001120776.1|//neutrophil cytosol factor 4 [Rattus norvegicus]
498276	1368	134.13	18.24	-2.86258	3.95094e-22	Down	5.75614e-23	LOC498276	GO:0070062//extracellular exosome;GO:0009897//external side of plasma membrane;GO:0016021//integral component of membrane	GO:0019770//IgG receptor activity;GO:0019864//IgG binding	GO:0001812//positive regulation of type I hypersensitivity;GO:0006911//phagocytosis, engulfment;GO:0001820//serotonin secretion;GO:0006910//phagocytosis, recognition;GO:0030593//neutrophil chemotaxis;GO:0001788//antibody-dependent cellular cytotoxicity;GO:0001805//positive regulation of type III hypersensitivity;GO:0038094//Fc-gamma receptor signaling pathway;GO:0050766//positive regulation of ph…	K16824//low affinity immunoglobulin gamma Fc receptor II-c;K06472//low affinity immunoglobulin gamma Fc receptor II-a;K06463//low affinity immunoglobulin gamma Fc receptor III	gi|209862917|ref|NP_001129464.1|//Fc gamma receptor II beta [Rattus norvegicus]
311546	2878	295	101	-1.53048	4.44101e-22	Down	6.48965e-23	Tpx2	GO:0000922//spindle pole;GO:0005654//nucleoplasm;GO:0005818//aster;GO:0043203//axon hillock;GO:0005737//cytoplasm;GO:0005844//polysome;GO:0005876//spindle microtubule	GO:0061676//importin-alpha family protein binding;GO:0000166//nucleotide binding;GO:0008494//translation activator activity;GO:0042802//identical protein binding;GO:0003730//mRNA 3'-UTR binding;GO:0019901//protein kinase binding	GO:0007147//female meiosis II;GO:0032147//activation of protein kinase activity;GO:0001556//oocyte maturation;GO:0045836//positive regulation of meiotic nuclear division;GO:0007283//spermatogenesis;GO:0045948//positive regulation of translational initiation;GO:0006915//apoptotic process;GO:0090307//mitotic spindle assembly;GO:0051301//cell division;GO:0007275//multicellular organism development;G…	K16812//targeting protein for Xklp2	gi|564343675|ref|XP_006235336.1|//PREDICTED: targeting protein for Xklp2 isoform X2 [Rattus norvegicus];gi|157821445|ref|NP_001101260.1|//targeting protein for Xklp2 [Rattus norvegicus]
306575	2549	176	37	-2.2341	5.33465e-22	Down	7.83073e-23	Ckap2	GO:0005881//cytoplasmic microtubule;GO:0005813//centrosome	NA	GO:0000281//mitotic cytokinesis;GO:0045944//positive regulation of transcription from RNA polymerase II promoter;GO:0007026//negative regulation of microtubule depolymerization;GO:0006915//apoptotic process	K16769//cytoskeleton-associated protein 2	gi|281306796|ref|NP_001162610.1|//cytoskeleton-associated protein 2 [Rattus norvegicus]
310486	1360	372	149	-1.30411	7.08312e-22	Down	1.0444e-22	Rarres1	GO:0070062//extracellular exosome	NA	GO:0008285//negative regulation of cell proliferation	NA	gi|62339361|ref|NP_001014790.1|//retinoic acid receptor responder protein 1 precursor [Rattus norvegicus]
290571	3458	568.97	281.34	-1.00016	7.23305e-22	Down	1.06731e-22	Zfp488	GO:0005634//nucleus	GO:0046872//metal ion binding	GO:0045892//negative regulation of transcription, DNA-templated;GO:0014003//oligodendrocyte development;GO:0048714//positive regulation of oligodendrocyte differentiation	K20797//PR domain zinc finger protein 8 [EC:2.1.1.-]	gi|564318533|ref|XP_006222166.1|//PREDICTED: zinc finger protein 488 [Rattus norvegicus]
289459	1113	180	40	-2.15405	1.56278e-21	Down	2.35243e-22	Slc10a6	GO:0005887//integral component of plasma membrane	GO:0043250//sodium-dependent organic anion transmembrane transporter activity;GO:0008508//bile acid:sodium symporter activity	GO:0055085//transmembrane transport;GO:0015721//bile acid and bile salt transport;GO:0006814//sodium ion transport;GO:0043251//sodium-dependent organic anion transport	K14346//solute carrier family 10 (sodium/bile acid cotransporter), member 6	gi|37591183|ref|NP_932166.1|//solute carrier family 10 member 6 [Rattus norvegicus]
360962	2427	392.68	164.23	-1.24176	2.01044e-21	Down	3.04618e-22	Tacc3	GO:0005813//centrosome;GO:0005737//cytoplasm	GO:0019904//protein domain specific binding	GO:0032886//regulation of microtubule-based process;GO:0042994//cytoplasmic sequestering of transcription factor;GO:0001666//response to hypoxia;GO:0022008//neurogenesis;GO:0021987//cerebral cortex development;GO:0051726//regulation of cell cycle;GO:0030953//astral microtubule organization;GO:0030097//hemopoiesis;GO:0022027//interkinetic nuclear migration	K14283//transforming acidic coiled-coil-containing protein 3	gi|564384522|ref|XP_006251391.1|//PREDICTED: transforming acidic coiled-coil-containing protein 3 isoform X1 [Rattus norvegicus];gi|564384524|ref|XP_006251392.1|//PREDICTED: transforming acidic coiled-coil-containing protein 3 isoform X2 [Rattus norvegicus];gi|564384526|ref|XP_006251393.1|//PREDICTED: transforming acidic coiled-coil-containing protein 3 isoform X3 [Rattus norvegicus];gi|52486979|…
116718	2227	212.38	56.74	-1.88833	2.04364e-21	Down	3.10097e-22	Pex12	GO:0005779//integral component of peroxisomal membrane;GO:1990429//peroxisomal importomer complex	GO:0008022//protein C-terminus binding;GO:0008270//zinc ion binding;GO:0004842//ubiquitin-protein transferase activity	GO:0006513//protein monoubiquitination;GO:0016558//protein import into peroxisome matrix	K13345//peroxin-12	gi|16758802|ref|NP_446373.1|//peroxisome assembly protein 12 [Rattus norvegicus]
304663	1484	306	110	-1.46015	2.11152e-21	Down	3.20629e-22	Lyl1	GO:0005634//nucleus	GO:0000981//RNA polymerase II transcription factor activity, sequence-specific DNA binding;GO:0000977//RNA polymerase II regulatory region sequence-specific DNA binding;GO:0046983//protein dimerization activity	GO:0006357//regulation of transcription from RNA polymerase II promoter;GO:0060216//definitive hemopoiesis;GO:0030183//B cell differentiation;GO:0001955//blood vessel maturation;GO:0045893//positive regulation of transcription, DNA-templated	K15604//protein lyl-1	gi|56090489|ref|NP_001007678.1|//protein lyl-1 [Rattus norvegicus]
690492	1691	478.01	221.73	-1.09236	2.91597e-21	Down	4.44066e-22	Cd33	GO:0009897//external side of plasma membrane;GO:0016021//integral component of membrane	GO:0030246//carbohydrate binding	GO:0007155//cell adhesion	K06473//CD33 antigen;K06549//sialic acid binding Ig-like lectin 5/14	gi|672013488|ref|XP_008772739.1|//PREDICTED: LOW QUALITY PROTEIN: myeloid cell surface antigen CD33 [Rattus norvegicus];gi|149056119|gb|EDM07550.1|//rCG54544 [Rattus norvegicus]
299338	3051	199	50.41	-1.96511	3.57669e-21	Down	5.45866e-22	Exoc3l4	GO:0000145//exocyst	GO:0000149//SNARE binding	GO:0051601//exocyst localization;GO:0006887//exocytosis	K19988//exocyst complex component 3-like protein 2;K06110//exocyst complex component 3	gi|157822943|ref|NP_001100229.1|//exocyst complex component 3-like protein 4 [Rattus norvegicus]
102554393	4571	245.16	75.38	-1.68559	3.80794e-21	Down	5.82415e-22	Adamts13	GO:0005615//extracellular space;GO:0005578//proteinaceous extracellular matrix	GO:0004222//metalloendopeptidase activity;GO:0008270//zinc ion binding	GO:0006508//proteolysis;GO:0007596//blood coagulation;GO:0043171//peptide catabolic process	K08627//a disintegrin and metalloproteinase with thrombospondin motifs 13 [EC:3.4.24.87]	gi|672045041|ref|XP_006233941.2|//PREDICTED: A disintegrin and metalloproteinase with thrombospondin motifs 13 [Rattus norvegicus]
500853	5180	284	98	-1.51916	4.41482e-21	Down	6.75721e-22	Rgs22	GO:0005634//nucleus;GO:0005737//cytoplasm;GO:0005886//plasma membrane	GO:0005096//GTPase activator activity	GO:0009968//negative regulation of signal transduction	K10318//F-box protein 43;K16449//regulator of G-protein signaling	gi|564359806|ref|XP_006241610.1|//PREDICTED: regulator of G-protein signaling 22 isoform X2 [Rattus norvegicus]
502902	2425	108	10	-3.41708	5.12264e-21	Down	7.90254e-22	Clec7a	GO:0005654//nucleoplasm;GO:0016021//integral component of membrane	GO:0030246//carbohydrate binding;GO:0008329//signaling pattern recognition receptor activity	GO:0002366//leukocyte activation involved in immune response;GO:0002221//pattern recognition receptor signaling pathway;GO:0006910//phagocytosis, recognition;GO:0071226//cellular response to molecule of fungal origin	K10074//C-type lectin domain family 7 member A	gi|197267597|dbj|BAG69161.1|//C-type lectin domain family 7 member A transcript variant 2 [Rattus norvegicus];gi|290563188|ref|NP_001166857.1|//C-type lectin domain family 7 member A [Rattus norvegicus]
171100	2138	151	28	-2.41517	8.68674e-21	Down	1.35536e-21	Angptl2	GO:0070062//extracellular exosome	NA	NA	K10104//ficolin;K05466//angiopoietin 2;K05465//angiopoietin 1	gi|19424254|ref|NP_598253.1|//angiopoietin-related protein 2 precursor [Rattus norvegicus]
117517	4637	452.63	207.17	-1.11164	9.60867e-21	Down	1.5066e-21	C7	NA	NA	NA	K03996//complement component 7	gi|672041790|ref|XP_008759053.1|//PREDICTED: complement component C7 isoform X3 [Rattus norvegicus]
29243	1618	117	15	-2.9476	5.38644e-20	Down	8.69448e-21	F10	GO:0016020//membrane;GO:0005783//endoplasmic reticulum;GO:0005576//extracellular region	GO:0004252//serine-type endopeptidase activity;GO:0005509//calcium ion binding;GO:0005543//phospholipid binding	GO:0051897//positive regulation of protein kinase B signaling;GO:0006508//proteolysis;GO:0007596//blood coagulation	K01314//coagulation factor X [EC:3.4.21.6]	gi|149057627|gb|EDM08870.1|//coagulation factor X [Rattus norvegicus]
156767	2924	382	164	-1.204	6.16417e-20	Down	9.9905e-21	Tnfrsf1b	GO:0043196//varicosity;GO:0005634//nucleus;GO:0005887//integral component of plasma membrane;GO:0045121//membrane raft;GO:0043025//neuronal cell body;GO:0048471//perinuclear region of cytoplasm	GO:0031625//ubiquitin protein ligase binding;GO:0005031//tumor necrosis factor-activated receptor activity	GO:0008630//intrinsic apoptotic signaling pathway in response to DNA damage;GO:0050779//RNA destabilization;GO:0097191//extrinsic apoptotic signaling pathway;GO:0042127//regulation of cell proliferation;GO:0051044//positive regulation of membrane protein ectodomain proteolysis;GO:0071222//cellular response to lipopolysaccharide;GO:0050728//negative regulation of inflammatory response;GO:0007568//…	K05141//tumor necrosis factor receptor superfamily member 1B	gi|30794230|ref|NP_569110.1|//tumor necrosis factor receptor superfamily member 1B precursor [Rattus norvegicus]
54237	1184	131	21	-2.62523	7.25456e-20	Down	1.17817e-20	Cdk1	GO:0016020//membrane;GO:0070062//extracellular exosome;GO:0072686//mitotic spindle;GO:0000784//nuclear chromosome, telomeric region;GO:0005813//centrosome;GO:0005739//mitochondrion;GO:0005876//spindle microtubule;GO:0030496//midbody	GO:0008353//RNA polymerase II carboxy-terminal domain kinase activity;GO:0004693//cyclin-dependent protein serine/threonine kinase activity;GO:0005524//ATP binding;GO:0035173//histone kinase activity;GO:0003682//chromatin binding;GO:0030544//Hsp70 protein binding;GO:0030332//cyclin binding	GO:0031100//animal organ regeneration;GO:0014070//response to organic cyclic compound;GO:0055015//ventricular cardiac muscle cell development;GO:0007095//mitotic G2 DNA damage checkpoint;GO:0009636//response to toxic substance;GO:0045471//response to ethanol;GO:0034501//protein localization to kinetochore;GO:0016572//histone phosphorylation;GO:0090166//Golgi disassembly;GO:0070301//cellular respo…	K02087//cyclin-dependent kinase 1 [EC:2.7.11.22 2.7.11.23]	gi|9506475|ref|NP_062169.1|//cyclin-dependent kinase 1 [Rattus norvegicus]
498638	3651	188.47	48.4	-1.94538	7.26953e-20	Down	1.1814e-20	Msr1	NA	NA	NA	K06558//macrophage scavenger receptor 1	gi|564389351|ref|XP_006253268.1|//PREDICTED: macrophage scavenger receptor types I and II isoform X1 [Rattus norvegicus];gi|564389353|ref|XP_006253269.1|//PREDICTED: macrophage scavenger receptor types I and II isoform X2 [Rattus norvegicus]
103690014	2563	91.88	6.09	-3.89936	8.99029e-20	Down	1.46697e-20	LOC103690014	GO:0070062//extracellular exosome;GO:0005654//nucleoplasm;GO:0032154//cleavage furrow;GO:0051233//spindle midzone;GO:0097149//centralspindlin complex;GO:0031234//extrinsic component of cytoplasmic side of plasma membrane;GO:0031410//cytoplasmic vesicle;GO:0030496//midbody	GO:0008017//microtubule binding;GO:0019901//protein kinase binding;GO:0046872//metal ion binding;GO:0043015//gamma-tubulin binding;GO:0005547//phosphatidylinositol-3,4,5-trisphosphate binding;GO:0048487//beta-tubulin binding;GO:0043014//alpha-tubulin binding;GO:0005096//GTPase activator activity	GO:0032467//positive regulation of cytokinesis;GO:0000915//actomyosin contractile ring assembly;GO:0008272//sulfate transport;GO:0035556//intracellular signal transduction;GO:0043547//positive regulation of GTPase activity;GO:0007283//spermatogenesis;GO:0051256//mitotic spindle midzone assembly;GO:0007405//neuroblast proliferation;GO:0000281//mitotic cytokinesis;GO:0051988//regulation of attachme…	K16733//Rac GTPase-activating protein 1	gi|157822001|ref|NP_001101582.1|//rac GTPase-activating protein 1 [Rattus norvegicus]
83518	3670	327.04	129.71	-1.3183	1.10203e-19	Down	1.80912e-20	Aplnr	GO:0016021//integral component of membrane;GO:0005886//plasma membrane	GO:0042277//peptide binding;GO:0004930//G-protein coupled receptor activity	GO:0007186//G-protein coupled receptor signaling pathway;GO:0007369//gastrulation;GO:0007507//heart development;GO:0050878//regulation of body fluid levels	K04174//apelin receptor	gi|13786192|ref|NP_112639.1|//apelin receptor [Rattus norvegicus]
308977	2532	177.94	43.57	-2.01411	1.20595e-19	Down	1.9837e-20	Il21r	GO:0016021//integral component of membrane	GO:0004896//cytokine receptor activity	GO:0019221//cytokine-mediated signaling pathway	K05075//interleukin 21 receptor	gi|60223063|ref|NP_001012487.1|//interleukin-21 receptor precursor [Rattus norvegicus]
300802	1340	177.12	43.89	-1.99688	2.34591e-19	Down	3.92075e-20	Aph1b	GO:0030133//transport vesicle;GO:0016021//integral component of membrane	GO:0004175//endopeptidase activity	GO:0016485//protein processing;GO:0007219//Notch signaling pathway;GO:0043085//positive regulation of catalytic activity	K06172//gamma-secretase subunit APH-1A	gi|114053317|ref|NP_001040555.1|//gamma-secretase subunit APH-1B [Rattus norvegicus]
498282	3672	301	115	-1.37225	2.71518e-19	Down	4.55286e-20	Arhgap30	NA	NA	NA	K20645//Rho GTPase-activating protein 30	gi|157818617|ref|NP_001102547.1|//rho GTPase-activating protein 30 [Rattus norvegicus]
310553	2670	449	213	-1.05998	3.81868e-19	Down	6.46201e-20	Tlr2	GO:0031226//intrinsic component of plasma membrane;GO:0042995//cell projection;GO:0009897//external side of plasma membrane;GO:0031410//cytoplasmic vesicle;GO:0035354//Toll-like receptor 1-Toll-like receptor 2 protein complex;GO:0044297//cell body;GO:0045121//membrane raft;GO:0005794//Golgi apparatus;GO:0035355//Toll-like receptor 2-Toll-like receptor 6 protein complex;GO:0016021//integral compon…	GO:0046982//protein heterodimerization activity;GO:0042834//peptidoglycan binding;GO:0042497//triacyl lipopeptide binding;GO:0035325//Toll-like receptor binding;GO:0001530//lipopolysaccharide binding;GO:0042498//diacyl lipopeptide binding;GO:0004888//transmembrane signaling receptor activity;GO:0070891//lipoteichoic acid binding;GO:0008329//signaling pattern recognition receptor activity	GO:0052063//induction by symbiont of defense-related host nitric oxide production;GO:0048714//positive regulation of oligodendrocyte differentiation;GO:0034123//positive regulation of toll-like receptor signaling pathway;GO:0032570//response to progesterone;GO:0034134//toll-like receptor 2 signaling pathway;GO:0042495//detection of triacyl bacterial lipopeptide;GO:0001774//microglial cell activat…	K10159//toll-like receptor 2	gi|672042714|ref|XP_008759324.1|//PREDICTED: toll-like receptor 2 isoform X1 [Rattus norvegicus];gi|38454274|ref|NP_942064.1|//toll-like receptor 2 precursor [Rattus norvegicus]
140924	1611	193	53	-1.84866	4.73742e-19	Down	8.06358e-20	Il2rg	GO:0009897//external side of plasma membrane;GO:0016021//integral component of membrane	GO:0004896//cytokine receptor activity;GO:0019976//interleukin-2 binding	GO:0033089//positive regulation of T cell differentiation in thymus;GO:0019221//cytokine-mediated signaling pathway;GO:0032831//positive regulation of CD4-positive, CD25-positive, alpha-beta regulatory T cell differentiation;GO:0045579//positive regulation of B cell differentiation;GO:0010628//positive regulation of gene expression	K05070//interleukin 2 receptor gamma	gi|820375848|ref|NP_001295464.1|//cytokine receptor common subunit gamma isoform b precursor [Mus musculus];gi|61097900|ref|NP_543165.1|//cytokine receptor common subunit gamma precursor [Rattus norvegicus]
25026	1759	179.03	45.79	-1.95122	5.27352e-19	Down	9.02827e-20	Adm	GO:0005615//extracellular space;GO:0005737//cytoplasm	GO:0031700//adrenomedullin receptor binding;GO:0005179//hormone activity	GO:0031100//animal organ regeneration;GO:0045906//negative regulation of vasoconstriction;GO:0043065//positive regulation of apoptotic process;GO:0043116//negative regulation of vascular permeability;GO:0060712//spongiotrophoblast layer development;GO:0045766//positive regulation of angiogenesis;GO:0001878//response to yeast;GO:0030819//positive regulation of cAMP biosynthetic process;GO:0008285/…	K12333//adrenomedullin	gi|6978507|ref|NP_036847.1|//ADM precursor [Rattus norvegicus]
498795	4350	263	93	-1.48388	5.49579e-19	Down	9.42088e-20	Ccdc3	GO:0005783//endoplasmic reticulum;GO:0005576//extracellular region	NA	GO:0045600//positive regulation of fat cell differentiation;GO:0046889//positive regulation of lipid biosynthetic process	NA	gi|392334002|ref|XP_001071191.3|//PREDICTED: coiled-coil domain-containing protein 3 [Rattus norvegicus]
498582	10059	324	131	-1.29055	6.36153e-19	Down	1.09469e-19	Wdfy4	GO:0012505//endomembrane system;GO:0019898//extrinsic component of membrane	GO:0005543//phospholipid binding	NA	K18953//factor associated with neutral sphingomyelinase activation	gi|564388246|ref|XP_006252824.1|//PREDICTED: WD repeat- and FYVE domain-containing protein 4 isoform X5 [Rattus norvegicus];gi|564388240|ref|XP_006252821.1|//PREDICTED: WD repeat- and FYVE domain-containing protein 4 isoform X4 [Rattus norvegicus]
26296	1619	77	2	-5.25091	7.12564e-19	Down	1.23166e-19	Tfec	GO:0005654//nucleoplasm;GO:0005737//cytoplasm	GO:0003677//DNA binding;GO:0046983//protein dimerization activity	GO:0006355//regulation of transcription, DNA-templated;GO:0034605//cellular response to heat	K15591//transcription factor EC	gi|158187526|ref|NP_071774.1|//transcription factor EC [Rattus norvegicus];gi|564345901|ref|XP_006236190.1|//PREDICTED: transcription factor EC isoform X1 [Rattus norvegicus]
100361292	4791	115.8	16.96	-2.75555	1.3923e-18	Down	2.45098e-19	Fam205a	GO:0005634//nucleus;GO:0016021//integral component of membrane	NA	NA	NA	gi|564305176|ref|XP_006225314.1|//PREDICTED: protein FAM205A-like isoform X1 [Rattus norvegicus];gi|672019239|ref|XP_008774156.1|//PREDICTED: protein FAM205A-like isoform X2 [Rattus norvegicus]
25464	2602	455	221	-1.02594	1.93595e-18	Down	3.4144e-19	Icam1	GO:0070062//extracellular exosome;GO:0005615//extracellular space;GO:0005887//integral component of plasma membrane;GO:0005925//focal adhesion;GO:0009897//external side of plasma membrane;GO:0045121//membrane raft;GO:0001772//immunological synapse	GO:0005178//integrin binding	GO:0010477//response to sulfur dioxide;GO:0050731//positive regulation of peptidyl-tyrosine phosphorylation;GO:0071222//cellular response to lipopolysaccharide;GO:0071356//cellular response to tumor necrosis factor;GO:0033627//cell adhesion mediated by integrin;GO:0045471//response to ethanol;GO:0002291//T cell activation via T cell receptor contact with antigen bound to MHC molecule on antigen p…	K06490//intercellular adhesion molecule 1	gi|6981068|ref|NP_037099.1|//intercellular adhesion molecule 1 precursor [Rattus norvegicus]
311336	1976	144	30	-2.24716	2.41237e-18	Down	4.28647e-19	Nusap1	NA	NA	NA	K14321//nucleoporin-like protein 2	gi|564342392|ref|XP_006234832.1|//PREDICTED: nucleolar and spindle-associated protein 1 isoform X5 [Rattus norvegicus];gi|157820737|ref|NP_001101232.1|//nucleolar and spindle-associated protein 1 [Rattus norvegicus] ;gi|564342390|ref|XP_006234831.1|//PREDICTED: nucleolar and spindle-associated protein 1 isoform X2 [Rattus norvegicus];gi|171846762|gb|AAI61947.1|//Nusap1 protein [Rattus norvegicus]…
362893	1927	372.81	166.5	-1.14704	3.92791e-18	Down	7.05714e-19	Arhgap9	NA	GO:0005547//phosphatidylinositol-3,4,5-trisphosphate binding;GO:0005096//GTPase activator activity	GO:0007165//signal transduction;GO:0043547//positive regulation of GTPase activity	K20634//Rho GTPase-activating protein 9	gi|124248581|ref|NP_001074258.1|//rho GTPase-activating protein 9 isoform 1 [Rattus norvegicus];gi|564359616|ref|XP_006241530.1|//PREDICTED: rho GTPase-activating protein 9 isoform X5 [Rattus norvegicus];gi|564359610|ref|XP_006241527.1|//PREDICTED: rho GTPase-activating protein 9 isoform X2 [Rattus norvegicus];gi|149066598|gb|EDM16471.1|//rCG59799 [Rattus norvegicus];gi|564359608|ref|XP_006241526…
690976	982	400	185	-1.0966	4.25475e-18	Down	7.66307e-19	Cnn2	GO:0016020//membrane;GO:0070062//extracellular exosome;GO:0001725//stress fiber;GO:0005913//cell-cell adherens junction;GO:0005925//focal adhesion	GO:0003779//actin binding;GO:0098641//cadherin binding involved in cell-cell adhesion;GO:0005516//calmodulin binding	GO:0031032//actomyosin structure organization;GO:0071260//cellular response to mechanical stimulus;GO:0042060//wound healing;GO:0042127//regulation of cell proliferation;GO:0030336//negative regulation of cell migration;GO:0010628//positive regulation of gene expression;GO:0032970//regulation of actin filament-based process;GO:0050765//negative regulation of phagocytosis;GO:0030097//hemopoiesis	K07441//beta-1,4-N-acetylglucosaminyltransferase [EC:2.4.1.141];K06712//butyrophilin;K20526//transgelin	gi|564358403|ref|XP_006241100.1|//PREDICTED: calponin-2 isoform X2 [Rattus norvegicus]
406163	1259	432	207	-1.04552	4.37419e-18	Down	7.88781e-19	Gpsm3	GO:0005737//cytoplasm;GO:0005886//plasma membrane	GO:0030695//GTPase regulator activity	GO:0002690//positive regulation of leukocyte chemotaxis;GO:0006955//immune response;GO:0050790//regulation of catalytic activity;GO:1900017//positive regulation of cytokine production involved in inflammatory response	K15838//G-protein signaling modulator 3	gi|51571901|ref|NP_001003974.1|//G-protein-signaling modulator 3 [Rattus norvegicus]
287561	807	77	0	-7.25091	4.73468e-18	Down	8.54952e-19	Ccl7	GO:0005615//extracellular space	GO:0008201//heparin binding;GO:0031727//CCR2 chemokine receptor binding;GO:0008009//chemokine activity;GO:0031726//CCR1 chemokine receptor binding	GO:0043547//positive regulation of GTPase activity;GO:0050729//positive regulation of inflammatory response;GO:0071356//cellular response to tumor necrosis factor;GO:0010332//response to gamma radiation;GO:0071346//cellular response to interferon-gamma;GO:0071347//cellular response to interleukin-1;GO:0002548//monocyte chemotaxis;GO:0071361//cellular response to ethanol;GO:0007186//G-protein coup…	K14624//C-C motif chemokine 2;K05509//C-C motif chemokine 7	gi|56090537|ref|NP_001007613.1|//C-C motif chemokine 7 precursor [Rattus norvegicus]
54133	1391	247	87	-1.48955	5.30165e-18	Down	9.62439e-19	Pdlim1	GO:0005856//cytoskeleton;GO:0005913//cell-cell adherens junction;GO:0005925//focal adhesion;GO:0005667//transcription factor complex;GO:0005737//cytoplasm	GO:0098641//cadherin binding involved in cell-cell adhesion;GO:0003713//transcription coactivator activity;GO:0008270//zinc ion binding	GO:0006355//regulation of transcription, DNA-templated;GO:0001666//response to hypoxia	K19867//LIM domain-binding protein 3	gi|8393153|ref|NP_059061.1|//PDZ and LIM domain protein 1 [Rattus norvegicus]
58923	3231	132	26	-2.32808	1.3288e-17	Down	2.46485e-18	Mefv	GO:0001726//ruffle;GO:0005634//nucleus;GO:0005874//microtubule;GO:0005875//microtubule associated complex;GO:0031410//cytoplasmic vesicle;GO:0005776//autophagosome;GO:0030027//lamellipodium	GO:0003779//actin binding;GO:0008270//zinc ion binding	GO:0032695//negative regulation of interleukin-12 production;GO:0034021//response to silicon dioxide;GO:2001056//positive regulation of cysteine-type endopeptidase activity;GO:0032496//response to lipopolysaccharide;GO:0032691//negative regulation of interleukin-1 beta production;GO:1900016//negative regulation of cytokine production involved in inflammatory response;GO:1900226//negative regulati…	K12803//pyrin	gi|149042691|gb|EDL96328.1|//Mediterranean fever, isoform CRA_c [Rattus norvegicus];gi|13928876|ref|NP_113822.1|//pyrin [Rattus norvegicus]
29395	1225	209.13	66.31	-1.64122	1.37785e-17	Down	2.5619e-18	Hmgb2	GO:0000793//condensed chromosome;GO:0005615//extracellular space;GO:0005730//nucleolus;GO:0043234//protein complex;GO:0000790//nuclear chromatin;GO:0048471//perinuclear region of cytoplasm	GO:0031493//nucleosomal histone binding;GO:0050786//RAGE receptor binding;GO:0001158//enhancer sequence-specific DNA binding;GO:0044378//non-sequence-specific DNA binding, bending;GO:0008289//lipid binding;GO:0003697//single-stranded DNA binding;GO:0003684//damaged DNA binding;GO:0019904//protein domain specific binding;GO:0097100//supercoiled DNA binding;GO:0008144//drug binding;GO:0003700//tran…	GO:0031100//animal organ regeneration;GO:0050829//defense response to Gram-negative bacterium;GO:0045089//positive regulation of innate immune response;GO:0072091//regulation of stem cell proliferation;GO:0071222//cellular response to lipopolysaccharide;GO:0045654//positive regulation of megakaryocyte differentiation;GO:0051054//positive regulation of DNA metabolic process;GO:0008584//male gonad …	K11295//high mobility group protein B2	gi|8393536|ref|NP_058883.1|//high mobility group protein B2 [Rattus norvegicus]
297594	1361	134	27	-2.29532	1.42577e-17	Down	2.65726e-18	Cdca3	GO:0005829//cytosol;GO:0005911//cell-cell junction	NA	GO:0051301//cell division;GO:0016567//protein ubiquitination	NA	gi|564348911|ref|XP_006237404.1|//PREDICTED: cell division cycle-associated protein 3 isoform X2 [Rattus norvegicus];gi|56090612|ref|NP_001007649.1|//cell division cycle-associated protein 3 [Rattus norvegicus]
308894	5355	192.06	57.05	-1.73538	1.73848e-17	Down	3.25344e-18	Rassf10	GO:0005856//cytoskeleton;GO:0005737//cytoplasm	NA	GO:0007165//signal transduction	K09856//Ras association domain-containing protein 9/10	gi|149068256|gb|EDM17808.1|//rCG39882 [Rattus norvegicus]
246239	2062	398.65	187.39	-1.0732	1.82924e-17	Down	3.43134e-18	Slc15a3	GO:0005765//lysosomal membrane;GO:0016021//integral component of membrane	GO:0005427//proton-dependent oligopeptide secondary active transmembrane transporter activity;GO:0015293//symporter activity	GO:0035672//oligopeptide transmembrane transport;GO:0015031//protein transport;GO:0030163//protein catabolic process	K14638//solute carrier family 15 (peptide/histidine transporter), member 3/4	gi|21326469|ref|NP_647557.1|//solute carrier family 15 member 3 [Rattus norvegicus]
317371	1346	190	56	-1.74662	1.8536e-17	Down	3.48112e-18	Was	GO:0005856//cytoskeleton;GO:0012506//vesicle membrane;GO:0070062//extracellular exosome;GO:0005911//cell-cell junction;GO:0005737//cytoplasm	GO:0003779//actin binding;GO:0042802//identical protein binding;GO:0043274//phospholipase binding;GO:0017124//SH3 domain binding;GO:0019901//protein kinase binding	GO:0016197//endosomal transport;GO:0030048//actin filament-based movement;GO:0042110//T cell activation;GO:0002625//regulation of T cell antigen processing and presentation;GO:2000146//negative regulation of cell motility;GO:2000601//positive regulation of Arp2/3 complex-mediated actin nucleation	K05747//Wiskott-Aldrich syndrome protein	gi|157816991|ref|NP_001101718.1|//wiskott-Aldrich syndrome protein [Rattus norvegicus]
373540	2644	70	1	-6.1134	2.3516e-17	Down	4.43448e-18	Il18rap	GO:0016021//integral component of membrane	GO:0004908//interleukin-1 receptor activity	GO:0007165//signal transduction	K05174//interleukin 18 receptor accessory protein	gi|149046277|gb|EDL99170.1|//rCG22315 [Rattus norvegicus]
287910	348	93	10	-3.20135	2.38898e-17	Down	4.51548e-18	Ccl6	GO:0005615//extracellular space	GO:0008009//chemokine activity;GO:0048020//CCR chemokine receptor binding	GO:0007186//G-protein coupled receptor signaling pathway;GO:0048247//lymphocyte chemotaxis;GO:0030593//neutrophil chemotaxis;GO:0070098//chemokine-mediated signaling pathway;GO:0043547//positive regulation of GTPase activity;GO:0050729//positive regulation of inflammatory response;GO:0071356//cellular response to tumor necrosis factor;GO:0006915//apoptotic process;GO:0071346//cellular response to…	K05510//C-C motif chemokine 6/9;K05511//C-C motif chemokine 15/23	gi|149053674|gb|EDM05491.1|//rCG32832 [Rattus norvegicus]
291885	2528	230	80	-1.50768	3.95358e-17	Down	7.52929e-18	Mcm5	GO:0016020//membrane;GO:0000784//nuclear chromosome, telomeric region;GO:0005654//nucleoplasm;GO:0042555//MCM complex	GO:0003688//DNA replication origin binding;GO:0005524//ATP binding;GO:0003682//chromatin binding;GO:0003678//DNA helicase activity	GO:0006270//DNA replication initiation;GO:0007049//cell cycle;GO:0032508//DNA duplex unwinding	K02209//DNA replication licensing factor MCM5 [EC:3.6.4.12]	gi|157823053|ref|NP_001099640.1|//DNA replication licensing factor MCM5 [Rattus norvegicus] ;gi|183986534|gb|AAI66442.1|//Mcm5 protein [Rattus norvegicus]
100911422	1099	295.11	120.36	-1.27802	4.19559e-17	Down	8.01323e-18	LOC100911422	GO:0005634//nucleus;GO:0005874//microtubule;GO:0005794//Golgi apparatus	GO:0005515//protein binding	GO:0051301//cell division;GO:0043434//response to peptide hormone;GO:0007097//nuclear migration	K04515//calcium/calmodulin-dependent protein kinase (CaM kinase) II [EC:2.7.11.17]	gi|672089738|ref|XP_008772104.1|//PREDICTED: nuclear migration protein nudC-like [Rattus norvegicus]
363782	7376	313	132	-1.22975	4.4222e-17	Down	8.4509e-18	Cfap44	NA	NA	NA	K18598//echinoderm microtubule-associated protein-like 6	gi|672071361|ref|XP_008767007.1|//PREDICTED: WD repeat-containing protein 52 isoform X2 [Rattus norvegicus]
362675	4749	224	77	-1.52469	5.67472e-17	Down	1.08944e-17	Tp73	NA	NA	NA	K10148//tumor protein p73	gi|157822833|ref|NP_001102166.1|//tumor protein p73 [Rattus norvegicus]
289586	1997	187	56	-1.72366	6.60655e-17	Down	1.27197e-17	Spata18	GO:0036126//sperm flagellum;GO:0005741//mitochondrial outer membrane	NA	GO:0030154//cell differentiation;GO:0007275//multicellular organism development;GO:0035695//mitophagy by induced vacuole formation;GO:0035694//mitochondrial protein catabolic process;GO:0006974//cellular response to DNA damage stimulus;GO:0007283//spermatogenesis	NA	gi|38603652|dbj|BAD02927.1|//spetex-1 [Rattus norvegicus];gi|51491896|ref|NP_955406.2|//mitochondria-eating protein [Rattus norvegicus]
103689947	1690	71	0	-7.13387	7.26405e-17	Down	1.40335e-17	LOC103689947	GO:0016020//membrane;GO:0070062//extracellular exosome;GO:0005615//extracellular space;GO:0005730//nucleolus;GO:0005829//cytosol	GO:0008430//selenium binding	GO:0050873//brown fat cell differentiation;GO:0015031//protein transport	K17285//selenium-binding protein 1	gi|18266692|ref|NP_543168.1|//selenium-binding protein 1 [Rattus norvegicus]
497948	6187	376.61	175.6	-1.0849	7.74018e-17	Down	1.49874e-17	Trpv3	NA	NA	NA	K04972//transient receptor potential cation channel subfamily V member 3	gi|672068027|ref|XP_008766082.1|//PREDICTED: transient receptor potential cation channel subfamily V member 3 isoform X2 [Rattus norvegicus];gi|429535830|ref|NP_001020928.2|//transient receptor potential cation channel subfamily V member 3 [Rattus norvegicus]
102555039	1863	98.46	13.39	-2.8625	1.43313e-16	Down	2.81123e-17	LOC102555039	NA	NA	NA	K04257//olfactory receptor;K10279//F-box and leucine-rich repeat protein 13	gi|672080093|ref|XP_006249348.2|//PREDICTED: MLV-related proviral Env polyprotein-like [Rattus norvegicus]
117539	3337	414	203	-1.01227	1.51333e-16	Down	2.97187e-17	Il10ra	GO:0016021//integral component of membrane;GO:0005886//plasma membrane	GO:0004920//interleukin-10 receptor activity;GO:0019969//interleukin-10 binding	GO:0019221//cytokine-mediated signaling pathway;GO:0032496//response to lipopolysaccharide;GO:0050807//regulation of synapse organization	K05134//interleukin 10 receptor alpha	gi|340523096|ref|NP_476541.2|//interleukin-10 receptor subunit alpha precursor [Rattus norvegicus]
83509	2400	233	84	-1.45599	1.60453e-16	Down	3.15273e-17	Slc7a7	GO:0016323//basolateral plasma membrane;GO:0005887//integral component of plasma membrane	GO:0015174//basic amino acid transmembrane transporter activity;GO:0015179//L-amino acid transmembrane transporter activity;GO:0015297//antiporter activity	GO:0015807//L-amino acid transport;GO:1990822//basic amino acid transmembrane transport;GO:1902475//L-alpha-amino acid transmembrane transport;GO:0000821//regulation of arginine metabolic process	K13867//solute carrier family 7 (L-type amino acid transporter), member 7	gi|13786176|ref|NP_112631.1|//Y+L amino acid transporter 1 [Rattus norvegicus]
84007	3614	294.05	122.29	-1.24988	1.66986e-16	Down	3.28478e-17	C3ar1	GO:0005829//cytosol;GO:0016021//integral component of membrane;GO:0005886//plasma membrane	GO:0001850//complement component C3a binding	GO:0007186//G-protein coupled receptor signaling pathway;GO:0008217//regulation of blood pressure;GO:0090023//positive regulation of neutrophil chemotaxis;GO:0010575//positive regulation of vascular endothelial growth factor production;GO:0002462//tolerance induction to nonself antigen;GO:0010759//positive regulation of macrophage chemotaxis;GO:0002430//complement receptor mediated signaling path…	K04009//C3a anaphylatoxin chemotactic receptor	gi|149049524|gb|EDM01978.1|//complement component 3a receptor 1 [Rattus norvegicus];gi|14091740|ref|NP_114449.1|//C3a anaphylatoxin chemotactic receptor [Rattus norvegicus]
102554658	4334	197	63	-1.62889	1.80311e-16	Down	3.55482e-17	LOC102554658	NA	NA	NA	NA	gi|564398217|ref|XP_006256610.1|//PREDICTED: transmembrane protein FLJ37396 isoform X2 [Rattus norvegicus];gi|672086765|ref|XP_008771243.1|//PREDICTED: transmembrane protein FLJ37396 isoform X3 [Rattus norvegicus]
100363268	486	126.22	26.02	-2.26237	2.36597e-16	Down	4.6853e-17	LOC100363268	GO:0005747//mitochondrial respiratory chain complex I	NA	GO:0006810//transport;GO:0032981//mitochondrial respiratory chain complex I assembly;GO:0055114//oxidation-reduction process	K03938//NADH dehydrogenase (ubiquinone) Fe-S protein 5	gi|72086149|ref|NP_001025223.1|//NADH dehydrogenase [ubiquinone] iron-sulfur protein 5 [Rattus norvegicus]
117253	13909	294.41	123.33	-1.23942	2.5418e-16	Down	5.04188e-17	Dnah11	NA	NA	NA	K10408//dynein heavy chain, axonemal	gi|672057440|ref|XP_008763232.1|//PREDICTED: dynein heavy chain 11, axonemal isoform X10 [Rattus norvegicus]
84386	667	91	11	-3.03248	3.14032e-16	Down	6.25672e-17	Slpi	GO:0031012//extracellular matrix;GO:0070062//extracellular exosome;GO:0005615//extracellular space	GO:0004867//serine-type endopeptidase inhibitor activity;GO:0019899//enzyme binding	GO:0010951//negative regulation of endopeptidase activity;GO:0032091//negative regulation of protein binding;GO:0045071//negative regulation of viral genome replication;GO:0032496//response to lipopolysaccharide;GO:0019731//antibacterial humoral response;GO:0045087//innate immune response;GO:0050728//negative regulation of inflammatory response	K17106//whey acidic protein	gi|16758102|ref|NP_445824.1|//secretory leukocyte peptidase inhibitor precursor [Rattus norvegicus]
501512	5393	224	80	-1.46955	3.91647e-16	Down	7.84187e-17	RGD1559731	NA	NA	NA	K02599//Notch 1	gi|672086943|ref|XP_008771282.1|//PREDICTED: deleted in autism-related protein 1 isoform X3, partial [Rattus norvegicus]
308584	2846	258	101	-1.33714	4.14512e-16	Down	8.30881e-17	Plekha4	GO:0016020//membrane;GO:0005737//cytoplasm	GO:0008289//lipid binding	NA	K20642//Rho GTPase-activating protein 22/24/25;K17536//connector enhancer of kinase suppressor of Ras 2	gi|40018570|ref|NP_954532.1|//pleckstrin homology domain-containing family A member 4 [Rattus norvegicus];gi|564328100|ref|XP_006229133.1|//PREDICTED: pleckstrin homology domain-containing family A member 4 isoform X1 [Rattus norvegicus];gi|564328102|ref|XP_006229134.1|//PREDICTED: pleckstrin homology domain-containing family A member 4 isoform X2 [Rattus norvegicus]
117249	11515	179	54	-1.71305	4.19445e-16	Down	8.41692e-17	Dnah3	NA	GO:0003777//microtubule motor activity	GO:0007018//microtubule-based movement	K10408//dynein heavy chain, axonemal	gi|672038306|ref|XP_008758058.1|//PREDICTED: LOW QUALITY PROTEIN: dynein heavy chain 3, axonemal isoform X2 [Rattus norvegicus]
681031	452	251.11	97.15	-1.35416	5.37875e-16	Down	1.08703e-16	Snrpg	GO:0005685//U1 snRNP;GO:0005686//U2 snRNP;GO:0005829//cytosol;GO:0071011//precatalytic spliceosome;GO:0043186//P granule;GO:0097526//spliceosomal tri-snRNP complex;GO:0034719//SMN-Sm protein complex;GO:0005654//nucleoplasm;GO:0005732//small nucleolar ribonucleoprotein complex;GO:0034709//methylosome;GO:0005687//U4 snRNP;GO:0071013//catalytic step 2 spliceosome;GO:0071004//U2-type prespliceosome;G…	GO:0005515//protein binding;GO:1990446//U1 snRNP binding	GO:0008334//histone mRNA metabolic process;GO:0051170//nuclear import;GO:0000245//spliceosomal complex assembly;GO:0006369//termination of RNA polymerase II transcription;GO:0000387//spliceosomal snRNP assembly	K11099//small nuclear ribonucleoprotein G	gi|640808081|ref|XP_008060558.1|//PREDICTED: small nuclear ribonucleoprotein G isoform X1 [Tarsius syrichta];gi|4507133|ref|NP_003087.1|//small nuclear ribonucleoprotein G isoform a [Homo sapiens]
81780	570	79	7	-3.48055	6.44961e-16	Down	1.31054e-16	Ccl5	GO:0005615//extracellular space;GO:0005737//cytoplasm	GO:0004435//phosphatidylinositol phospholipase C activity;GO:0046817//chemokine receptor antagonist activity;GO:0031726//CCR1 chemokine receptor binding;GO:0043621//protein self-association;GO:0042803//protein homodimerization activity;GO:0031729//CCR4 chemokine receptor binding;GO:0004672//protein kinase activity;GO:0008201//heparin binding;GO:0016004//phospholipase activator activity;GO:0031730…	GO:0010820//positive regulation of T cell chemotaxis;GO:0018894//dibenzo-p-dioxin metabolic process;GO:0045666//positive regulation of neuron differentiation;GO:0043491//protein kinase B signaling;GO:0043627//response to estrogen;GO:0050796//regulation of insulin secretion;GO:0071346//cellular response to interferon-gamma;GO:0071560//cellular response to transforming growth factor beta stimulus;G…	K12499//C-C motif chemokine 5	gi|61889094|ref|NP_112378.2|//C-C motif chemokine 5 precursor [Rattus norvegicus]
500300	1416	291	123	-1.22648	6.66652e-16	Down	1.35682e-16	LOC500300	GO:0005739//mitochondrion	NA	NA	NA	gi|66793441|ref|NP_001019505.2|//protein DEPP [Rattus norvegicus]
363088	1520	113	20.97	-2.41405	7.42964e-16	Down	1.51622e-16	Ccnb2	GO:0016020//membrane;GO:0005634//nucleus;GO:0005813//centrosome	NA	GO:0043029//T cell homeostasis;GO:0051301//cell division;GO:0048538//thymus development;GO:0001701//in utero embryonic development;GO:0040007//growth	K05868//cyclin B	gi|57164093|ref|NP_001009470.1|//G2/mitotic-specific cyclin-B2 [Rattus norvegicus]
414779	1098	279.43	115.93	-1.25335	8.29828e-16	Down	1.70078e-16	RT1-CE2	GO:0042612//MHC class I protein complex;GO:0016021//integral component of membrane	GO:0042605//peptide antigen binding;GO:0005102//receptor binding	GO:0006955//immune response;GO:0002474//antigen processing and presentation of peptide antigen via MHC class I	K06751//major histocompatibility complex, class I	gi|57012402|ref|NP_001008840.1|//RT1 class I, locus CE2 precursor [Rattus norvegicus]
100912108	634	154	41.33	-1.88179	8.52097e-16	Down	1.7483e-16	Nupr1	GO:0005634//nucleus;GO:0005737//cytoplasm	GO:0003677//DNA binding;GO:0005515//protein binding;GO:0003682//chromatin binding	GO:2000194//regulation of female gonad development;GO:0045786//negative regulation of cell cycle;GO:0042771//intrinsic apoptotic signaling pathway in response to DNA damage by p53 class mediator;GO:0002526//acute inflammatory response;GO:0006473//protein acetylation;GO:0016049//cell growth;GO:0048147//negative regulation of fibroblast proliferation;GO:0008584//male gonad development;GO:0009636//r…	K15626//nuclear protein, 1	gi|149067879|gb|EDM17431.1|//nuclear protein 1, isoform CRA_b [Rattus norvegicus]
100910581	954	65.54	0	-7.01843	9.07229e-16	Down	1.86541e-16	LOC100910581	NA	GO:0004864//protein phosphatase inhibitor activity;GO:0019902//phosphatase binding	GO:0010923//negative regulation of phosphatase activity	K17574//protein phosphatase 1 regulatory subunit 35	gi|157822313|ref|NP_001102921.1|//protein phosphatase 1 regulatory subunit 35 [Rattus norvegicus]
317227	4019	241	92	-1.37345	1.03299e-15	Down	2.13148e-16	Tlr13	GO:0005768//endosome;GO:0016021//integral component of membrane	GO:0003725//double-stranded RNA binding;GO:0042803//protein homodimerization activity;GO:0019843//rRNA binding	GO:0098542//defense response to other organism;GO:0002755//MyD88-dependent toll-like receptor signaling pathway;GO:0043408//regulation of MAPK cascade;GO:0009615//response to virus;GO:0034178//toll-like receptor 13 signaling pathway;GO:0006954//inflammatory response	K18808//toll-like receptor 13	gi|672088004|ref|XP_008771576.1|//PREDICTED: LOW QUALITY PROTEIN: toll-like receptor 13 [Rattus norvegicus]
316273	2932	210	74	-1.48891	1.78066e-15	Down	3.70243e-16	Mcm3	GO:0016020//membrane;GO:0000784//nuclear chromosome, telomeric region;GO:0005654//nucleoplasm;GO:0042555//MCM complex;GO:0005813//centrosome;GO:0048471//perinuclear region of cytoplasm	GO:0003677//DNA binding;GO:0005524//ATP binding;GO:0003678//DNA helicase activity	GO:0006270//DNA replication initiation;GO:0007049//cell cycle	K02541//DNA replication licensing factor MCM3 [EC:3.6.4.12]	gi|558611343|ref|NP_001178734.2|//DNA replication licensing factor MCM3 [Rattus norvegicus]
66021	1713	130	30	-2.0996	2.01525e-15	Down	4.21016e-16	Cybb	GO:0030425//dendrite;GO:0005635//nuclear envelope;GO:0005791//rough endoplasmic reticulum;GO:0043025//neuronal cell body;GO:0048471//perinuclear region of cytoplasm;GO:0045335//phagocytic vesicle;GO:0043020//NADPH oxidase complex;GO:0005794//Golgi apparatus;GO:0005739//mitochondrion	GO:0009055//electron carrier activity;GO:0016174//NAD(P)H oxidase activity;GO:0005244//voltage-gated ion channel activity;GO:0020037//heme binding;GO:0052693//epoxyqueuosine reductase activity;GO:0043826//sulfur oxygenase reductase activity;GO:0046982//protein heterodimerization activity;GO:0050660//flavin adenine dinucleotide binding;GO:0043883//malolactic enzyme activity;GO:0043738//reduced coe…	GO:0055114//oxidation-reduction process;GO:1904044//response to aldosterone;GO:1990776//response to angiotensin;GO:0007584//response to nutrient;GO:0042554//superoxide anion generation;GO:0045766//positive regulation of angiogenesis;GO:1904845//cellular response to L-glutamine;GO:0097411//hypoxia-inducible factor-1alpha signaling pathway;GO:0045087//innate immune response;GO:0071276//cellular res…	K08008//NADPH oxidase	gi|13027416|ref|NP_076455.1|//cytochrome b-245, beta polypeptide [Rattus norvegicus]
78969	1972	345	162	-1.07472	2.62737e-15	Down	5.52941e-16	Trib1	GO:0005634//nucleus;GO:0005737//cytoplasm	GO:0031434//mitogen-activated protein kinase kinase binding;GO:0004860//protein kinase inhibitor activity;GO:0005524//ATP binding;GO:0004672//protein kinase activity;GO:0031625//ubiquitin protein ligase binding;GO:0055106//ubiquitin-protein transferase regulator activity;GO:0008134//transcription factor binding	GO:0048662//negative regulation of smooth muscle cell proliferation;GO:1904030//negative regulation of cyclin-dependent protein kinase activity;GO:0031665//negative regulation of lipopolysaccharide-mediated signaling pathway;GO:0043433//negative regulation of sequence-specific DNA binding transcription factor activity;GO:0032436//positive regulation of proteasomal ubiquitin-dependent protein cata…	K08814//tribbles homolog 1/2	gi|123173739|ref|NP_076475.1|//tribbles homolog 1 [Rattus norvegicus]
64515	1777	192	64	-1.56908	2.67112e-15	Down	5.62735e-16	Cdc20	GO:0000922//spindle pole;GO:0005654//nucleoplasm;GO:0005813//centrosome;GO:0005680//anaphase-promoting complex;GO:0048471//perinuclear region of cytoplasm	GO:0010997//anaphase-promoting complex binding;GO:0097027//ubiquitin-protein transferase activator activity;GO:0008022//protein C-terminus binding;GO:0042826//histone deacetylase binding	GO:0040020//regulation of meiotic nuclear division;GO:1904668//positive regulation of ubiquitin protein ligase activity;GO:0050773//regulation of dendrite development;GO:0090307//mitotic spindle assembly;GO:0000089//mitotic metaphase;GO:0051301//cell division;GO:0031145//anaphase-promoting complex-dependent catabolic process;GO:0007064//mitotic sister chromatid cohesion;GO:0031915//positive regul…	K03363//cell division cycle 20, cofactor of APC complex	gi|25282463|ref|NP_741990.1|//cell division cycle protein 20 homolog [Rattus norvegicus]
266684	1630	187.4	61.43	-1.59323	2.85616e-15	Down	6.02975e-16	Cyp2d1	GO:0031090//organelle membrane;GO:0016021//integral component of membrane;GO:0005739//mitochondrion;GO:0005789//endoplasmic reticulum membrane	GO:0008395//steroid hydroxylase activity;GO:0020037//heme binding;GO:0005506//iron ion binding;GO:0070330//aromatase activity;GO:0008392//arachidonic acid epoxygenase activity	GO:0014070//response to organic cyclic compound;GO:0042738//exogenous drug catabolic process;GO:0019369//arachidonic acid metabolic process;GO:0006805//xenobiotic metabolic process;GO:0055114//oxidation-reduction process	K07414//cytochrome P450 family 2 subfamily D [EC:1.14.14.1]	gi|23463315|ref|NP_695225.1|//cytochrome P450 2D1 [Rattus norvegicus]
399684	4790	318.2	144.08	-1.12719	2.96134e-15	Down	6.2583e-16	Vkorc1l1	GO:0016021//integral component of membrane;GO:0005789//endoplasmic reticulum membrane	GO:0048038//quinone binding;GO:0047057//vitamin-K-epoxide reductase (warfarin-sensitive) activity	GO:0042373//vitamin K metabolic process;GO:0034599//cellular response to oxidative stress;GO:0055114//oxidation-reduction process;GO:0017187//peptidyl-glutamic acid carboxylation	K05357//vitamin-K-epoxide reductase (warfarin-sensitive) [EC:1.17.4.4]	gi|672061119|ref|XP_008764223.1|//PREDICTED: vitamin K epoxide reductase complex subunit 1-like protein 1 isoform X2 [Rattus norvegicus];gi|42627869|ref|NP_976083.1|//vitamin K epoxide reductase complex subunit 1-like protein 1 [Rattus norvegicus]
306760	1618	269	112	-1.24823	3.58624e-15	Down	7.61048e-16	Dok3	GO:0005737//cytoplasm;GO:0005886//plasma membrane	GO:0005158//insulin receptor binding	GO:0007265//Ras protein signal transduction	K14752//docking protein 1;K20234//docking protein 2	gi|157823803|ref|NP_001100806.1|//docking protein 3 [Rattus norvegicus]
499271	4851	67.21	4	-4.05473	3.98106e-15	Down	8.46584e-16	Itgax	GO:0008305//integrin complex;GO:0009897//external side of plasma membrane	GO:0046872//metal ion binding	GO:0050798//activated T cell proliferation;GO:1903955//positive regulation of protein targeting to mitochondrion;GO:0007229//integrin-mediated signaling pathway;GO:0034113//heterotypic cell-cell adhesion;GO:0051607//defense response to virus	K06462//integrin alpha X	gi|564331298|ref|XP_006230444.1|//PREDICTED: integrin alpha-X isoform X2 [Rattus norvegicus];gi|293356227|ref|XP_574569.3|//PREDICTED: integrin alpha-X isoform X1 [Rattus norvegicus]
24494	1339	81	9	-3.15405	4.46611e-15	Down	9.53169e-16	Il1b	GO:0070062//extracellular exosome;GO:0005615//extracellular space;GO:0030141//secretory granule;GO:0005829//cytosol;GO:0005764//lysosome;GO:0005776//autophagosome	GO:0005125//cytokine activity;GO:0019904//protein domain specific binding;GO:0005149//interleukin-1 receptor binding	GO:0043491//protein kinase B signaling;GO:0030728//ovulation;GO:0032308//positive regulation of prostaglandin secretion;GO:0050796//regulation of insulin secretion;GO:0030213//hyaluronan biosynthetic process;GO:0009408//response to heat;GO:0050996//positive regulation of lipid catabolic process;GO:0070487//monocyte aggregation;GO:0071333//cellular response to glucose stimulus;GO:0045944//positive…	K04519//interleukin 1 beta	gi|158186736|ref|NP_113700.2|//interleukin-1 beta precursor [Rattus norvegicus]
81639	2269	178	57	-1.62697	5.6431e-15	Down	1.21181e-15	Alox15	GO:0005811//lipid droplet;GO:0005829//cytosol;GO:0031234//extrinsic component of cytoplasmic side of plasma membrane;GO:0042383//sarcolemma	GO:0004052//arachidonate 12-lipoxygenase activity;GO:0019870//potassium channel inhibitor activity;GO:0005506//iron ion binding;GO:0047977//hepoxilin-epoxide hydrolase activity;GO:0050473//arachidonate 15-lipoxygenase activity;GO:0005546//phosphatidylinositol-4,5-bisphosphate binding;GO:0051120//hepoxilin A3 synthase activity	GO:0006646//phosphatidylethanolamine biosynthetic process;GO:0019395//fatty acid oxidation;GO:1901074//regulation of engulfment of apoptotic cell;GO:0019369//arachidonic acid metabolic process;GO:0034976//response to endoplasmic reticulum stress;GO:0030307//positive regulation of cell growth;GO:2001303//lipoxin A4 biosynthetic process;GO:0035358//regulation of peroxisome proliferator activated re…	K00460//arachidonate 15-lipoxygenase [EC:1.13.11.33]	gi|31542125|ref|NP_112272.2|//arachidonate 15-lipoxygenase [Rattus norvegicus];gi|564372993|ref|XP_006246885.1|//PREDICTED: arachidonate 15-lipoxygenase isoform X1 [Rattus norvegicus];gi|564372995|ref|XP_006246886.1|//PREDICTED: arachidonate 15-lipoxygenase isoform X2 [Rattus norvegicus]
171576	4382	88	12	-2.85859	6.41396e-15	Down	1.38299e-15	Bub1b	NA	NA	NA	K06637//mitotic checkpoint serine/threonine-protein kinase BUB1 beta [EC:2.7.11.1]	gi|747165376|ref|NP_612549.1|//mitotic checkpoint serine/threonine-protein kinase BUB1 beta [Rattus norvegicus]
316527	2466	188	63	-1.56143	6.57555e-15	Down	1.41856e-15	Wnt10a	GO:0005615//extracellular space;GO:0005578//proteinaceous extracellular matrix	GO:0005109//frizzled binding	GO:0045165//cell fate commitment;GO:0030182//neuron differentiation;GO:0014033//neural crest cell differentiation;GO:0010628//positive regulation of gene expression;GO:0048733//sebaceous gland development;GO:0043586//tongue development;GO:0042487//regulation of odontogenesis of dentin-containing tooth;GO:0031069//hair follicle morphogenesis;GO:0016055//Wnt signaling pathway	K01357//wingless-type MMTV integration site family, member 10	gi|157817686|ref|NP_001101697.1|//protein Wnt-10a precursor [Rattus norvegicus]
24886	1922	174	55	-1.64571	6.87959e-15	Down	1.48717e-15	Tbxas1	GO:0016021//integral component of membrane;GO:0005789//endoplasmic reticulum membrane	GO:0016705//oxidoreductase activity, acting on paired donors, with incorporation or reduction of molecular oxygen;GO:0020037//heme binding;GO:0005506//iron ion binding;GO:0004497//monooxygenase activity;GO:0004796//thromboxane-A synthase activity	GO:0030644//cellular chloride ion homeostasis;GO:0045907//positive regulation of vasoconstriction;GO:0070542//response to fatty acid;GO:0001516//prostaglandin biosynthetic process;GO:0055114//oxidation-reduction process;GO:0045471//response to ethanol	K01832//thromboxane-A synthase [EC:5.3.99.5]	gi|672049083|ref|XP_008760983.1|//PREDICTED: thromboxane-A synthase isoform X3 [Rattus norvegicus];gi|6981634|ref|NP_036819.1|//thromboxane-A synthase [Rattus norvegicus];gi|672049081|ref|XP_008760982.1|//PREDICTED: thromboxane-A synthase isoform X2 [Rattus norvegicus]
293618	672	121.74	27.29	-2.14148	7.40284e-15	Down	1.60354e-15	Ifitm1	GO:0016021//integral component of membrane;GO:0005886//plasma membrane	NA	GO:0007507//heart development;GO:0001756//somitogenesis;GO:0051607//defense response to virus;GO:0046597//negative regulation of viral entry into host cell;GO:0001503//ossification;GO:0045087//innate immune response	K06566//interferon induced transmembrane protein;K19831//interferon induced transmembrane protein 1	gi|157821317|ref|NP_001099784.1|//interferon-induced transmembrane protein 1 [Rattus norvegicus];gi|564331689|ref|XP_006230592.1|//PREDICTED: interferon-induced transmembrane protein 1 isoform X1 [Rattus norvegicus]
108348298	1983	60.83	0	-6.91083	8.28238e-15	Down	1.7977e-15	LOC108348298	GO:0016020//membrane;GO:0005730//nucleolus;GO:0005913//cell-cell adherens junction;GO:0022625//cytosolic large ribosomal subunit	GO:0098641//cadherin binding involved in cell-cell adhesion	GO:0000470//maturation of LSU-rRNA;GO:0001649//osteoblast differentiation;GO:0032880//regulation of protein localization;GO:0006412//translation;GO:2000772//regulation of cellular senescence;GO:0042981//regulation of apoptotic process	K14775//ribosome biogenesis protein UTP30	gi|672066617|ref|XP_008765724.1|//PREDICTED: ribosomal L1 domain-containing protein 1 [Rattus norvegicus]
690276	1118	141	38	-1.87575	1.65795e-14	Down	3.66969e-15	LOC690276	NA	NA	NA	K13696//abhydrolase domain-containing protein 1/3	gi|157818621|ref|NP_001103043.1|//uncharacterized protein C2orf50 homolog [Rattus norvegicus]
25734	2081	330	156	-1.06504	1.69206e-14	Down	3.74892e-15	Hck	GO:0005634//nucleus;GO:0042995//cell projection;GO:0005925//focal adhesion;GO:0005764//lysosome;GO:0005884//actin filament;GO:0005901//caveola;GO:0031234//extrinsic component of cytoplasmic side of plasma membrane;GO:0030133//transport vesicle;GO:0005829//cytosol;GO:0005794//Golgi apparatus	GO:0004715//non-membrane spanning protein tyrosine kinase activity;GO:0005524//ATP binding;GO:0005102//receptor binding	GO:0030154//cell differentiation;GO:0038083//peptidyl-tyrosine autophosphorylation;GO:0071801//regulation of podosome assembly;GO:0043066//negative regulation of apoptotic process;GO:0008360//regulation of cell shape;GO:0051090//regulation of sequence-specific DNA binding transcription factor activity;GO:0006954//inflammatory response;GO:0007169//transmembrane receptor protein tyrosine kinase sig…	K08893//hemopoietic cell kinase [EC:2.7.10.2]	gi|34734058|ref|NP_037317.2|//tyrosine-protein kinase HCK [Rattus norvegicus]
360559	1487	73	7	-3.36659	1.94561e-14	Down	4.31923e-15	Fam64a	GO:0005730//nucleolus;GO:0005737//cytoplasm	NA	GO:0051301//cell division	NA	gi|166795897|ref|NP_001107253.2|//protein FAM64A [Rattus norvegicus]
108348074	4888	144	40.09	-1.82888	2.48858e-14	Down	5.5602e-15	LOC108348074	GO:0070062//extracellular exosome;GO:0005615//extracellular space;GO:0005581//collagen trimer;GO:0005604//basement membrane	GO:0005198//structural molecule activity	GO:0007155//cell adhesion	K08135//collagen, type XV, alpha	gi|407228400|ref|NP_001094005.1|//collagen alpha-1(XV) chain precursor [Rattus norvegicus]
502091	1757	263	112	-1.21569	2.6379e-14	Down	5.90252e-15	Rnf122	GO:0005783//endoplasmic reticulum;GO:0005794//Golgi apparatus;GO:0016021//integral component of membrane	GO:0061630//ubiquitin protein ligase activity;GO:0008270//zinc ion binding	GO:0043161//proteasome-mediated ubiquitin-dependent protein catabolic process;GO:0042787//protein ubiquitination involved in ubiquitin-dependent protein catabolic process;GO:0000209//protein polyubiquitination	K15699//RING finger protein 122	gi|148700833|gb|EDL32780.1|//ring finger protein 122, isoform CRA_b, partial [Mus musculus]
364206	1671	351	172	-1.01318	3.1254e-14	Down	7.01741e-15	Plek	GO:0032587//ruffle membrane;GO:0005737//cytoplasm	GO:0005080//protein kinase C binding;GO:0043325//phosphatidylinositol-3,4-bisphosphate binding;GO:0042803//protein homodimerization activity	GO:0002244//hematopoietic progenitor cell differentiation;GO:0030836//positive regulation of actin filament depolymerization;GO:0070560//protein secretion by platelet;GO:0006904//vesicle docking involved in exocytosis;GO:0030866//cortical actin cytoskeleton organization;GO:0045744//negative regulation of G-protein coupled receptor protein signaling pathway;GO:0010925//positive regulation of inosi…	K19993//pleckstrin	gi|71043674|ref|NP_001020921.1|//pleckstrin [Rattus norvegicus]
310670	4061	331	159	-1.04193	4.57325e-14	Down	1.03437e-14	Adamtsl4	GO:0005614//interstitial matrix	GO:0002020//protease binding;GO:0004222//metalloendopeptidase activity	GO:0043065//positive regulation of apoptotic process;GO:0002064//epithelial cell development;GO:0006508//proteolysis;GO:0030198//extracellular matrix organization	K08630//a disintegrin and metalloproteinase with thrombospondin motifs 16 [EC:3.4.24.-];K08632//a disintegrin and metalloproteinase with thrombospondin motifs 18 [EC:3.4.24.-]	gi|77404407|ref|NP_001029184.1|//ADAMTS-like protein 4 precursor [Rattus norvegicus]
102551034	7091	241	99	-1.26765	5.04214e-14	Down	1.14541e-14	Crocc2	NA	NA	NA	K16469//rootletin	gi|672066203|ref|XP_008765608.1|//PREDICTED: LOW QUALITY PROTEIN: putative ciliary rootlet coiled-coil protein-like 3 protein isoform X2 [Rattus norvegicus]
113959	1772	169	55	-1.60364	5.20951e-14	Down	1.18515e-14	C5ar1	GO:0016323//basolateral plasma membrane;GO:0009986//cell surface;GO:0016021//integral component of membrane;GO:0045177//apical part of cell	GO:0001856//complement component C5a binding;GO:0004878//complement component C5a receptor activity	GO:0031100//animal organ regeneration;GO:0032494//response to peptidoglycan;GO:0090023//positive regulation of neutrophil chemotaxis;GO:0010575//positive regulation of vascular endothelial growth factor production;GO:0010759//positive regulation of macrophage chemotaxis;GO:0043524//negative regulation of neuron apoptotic process;GO:0032496//response to lipopolysaccharide;GO:0042789//mRNA transcri…	K04010//C5a anaphylatoxin chemotactic receptor	gi|16758418|ref|NP_446071.1|//C5a anaphylatoxin chemotactic receptor 1 [Rattus norvegicus]
171304	4731	136	37	-1.86213	6.56147e-14	Down	1.5057e-14	Kif11	GO:0016020//membrane;GO:0072686//mitotic spindle;GO:0000922//spindle pole;GO:0005737//cytoplasm;GO:0005871//kinesin complex;GO:0005876//spindle microtubule	GO:0005524//ATP binding;GO:0008017//microtubule binding;GO:0008574//ATP-dependent microtubule motor activity, plus-end-directed;GO:0019901//protein kinase binding;GO:0032403//protein complex binding	GO:0007018//microtubule-based movement;GO:0007059//chromosome segregation;GO:0090307//mitotic spindle assembly;GO:0051301//cell division;GO:0046602//regulation of mitotic centrosome separation	K10398//kinesin family member 11	gi|281332137|ref|NP_001162583.1|//kinesin-like protein KIF11 [Rattus norvegicus]
304608	1965	221	87	-1.32908	7.41e-14	Down	1.70857e-14	Mmp19	GO:0005886//plasma membrane;GO:0031225//anchored component of membrane;GO:0005578//proteinaceous extracellular matrix	GO:0004252//serine-type endopeptidase activity;GO:0004222//metalloendopeptidase activity;GO:0005509//calcium ion binding;GO:0008270//zinc ion binding	GO:0001525//angiogenesis;GO:0030154//cell differentiation;GO:0051591//response to cAMP;GO:0001541//ovarian follicle development;GO:0006508//proteolysis;GO:0001542//ovulation from ovarian follicle;GO:0009725//response to hormone;GO:0001554//luteolysis;GO:0030574//collagen catabolic process	K07998//matrix metalloproteinase-19 (RASI) [EC:3.4.24.-]	gi|157820645|ref|NP_001100629.1|//matrix metalloproteinase-19 precursor [Rattus norvegicus]
103693640	1895	286.55	129.85	-1.12606	7.72493e-14	Down	1.78203e-14	LOC103693640	NA	NA	NA	K04257//olfactory receptor;K10279//F-box and leucine-rich repeat protein 13	gi|672072880|ref|XP_008767426.1|//PREDICTED: MLV-related proviral Env polyprotein-like [Rattus norvegicus]
497932	2951	249	105	-1.22988	7.73615e-14	Down	1.78547e-14	Pik3r6	GO:0005944//phosphatidylinositol 3-kinase complex, class IB;GO:0005737//cytoplasm;GO:0005886//plasma membrane	GO:0046935//1-phosphatidylinositol-3-kinase regulator activity;GO:0046934//phosphatidylinositol-4,5-bisphosphate 3-kinase activity	GO:0007186//G-protein coupled receptor signaling pathway;GO:0042269//regulation of natural killer cell mediated cytotoxicity;GO:0043406//positive regulation of MAP kinase activity;GO:0043551//regulation of phosphatidylinositol 3-kinase activity;GO:0045582//positive regulation of T cell differentiation;GO:0045766//positive regulation of angiogenesis;GO:0046854//phosphatidylinositol phosphorylation	K21290//phosphoinositide-3-kinase regulatory subunit 5/6	gi|672068001|ref|XP_008766073.1|//PREDICTED: phosphoinositide 3-kinase regulatory subunit 6 isoform X1 [Rattus norvegicus]
500561	3156	203.2	76.14	-1.4003	8.37505e-14	Down	1.94029e-14	Themis2	GO:0005634//nucleus;GO:0005737//cytoplasm	GO:0005515//protein binding	GO:0050852//T cell receptor signaling pathway;GO:0006954//inflammatory response	NA	gi|407228396|ref|NP_001258409.1|//protein THEMIS2 [Rattus norvegicus]
300219	2157	101	20	-2.32041	1.04985e-13	Down	2.4484e-14	Troap	GO:0005737//cytoplasm	NA	GO:0007155//cell adhesion	NA	gi|403420638|ref|NP_001258172.1|//tastin [Rattus norvegicus];gi|564400237|ref|XP_006257410.1|//PREDICTED: tastin isoform X1 [Rattus norvegicus]
679565	2963	221.26	88.25	-1.3102	1.35621e-13	Down	3.17183e-14	LOC679565	GO:0005654//nucleoplasm;GO:0016021//integral component of membrane;GO:0005778//peroxisomal membrane	GO:0008289//lipid binding;GO:0000062//fatty-acyl-CoA binding	GO:0006810//transport;GO:0030242//autophagy of peroxisome;GO:0035973//aggrephagy	K13239//peroxisomal 3,2-trans-enoyl-CoA isomerase [EC:5.3.3.8]	gi|564304813|ref|XP_006225225.1|//PREDICTED: acyl-CoA-binding domain-containing protein 5-like [Rattus norvegicus]
364396	1485	156	49	-1.65481	1.43156e-13	Down	3.35277e-14	Arl11	GO:0005622//intracellular	GO:0005525//GTP binding	GO:0002244//hematopoietic progenitor cell differentiation;GO:0007264//small GTPase mediated signal transduction	K07959//ADP-ribosylation factor-like protein 11	gi|61740633|ref|NP_001013451.1|//ADP-ribosylation factor-like protein 11 [Rattus norvegicus]
679975	1536	180	63	-1.4987	1.47246e-13	Down	3.45019e-14	Gpr183	GO:0016021//integral component of membrane;GO:0005886//plasma membrane	GO:0008142//oxysterol binding;GO:0004930//G-protein coupled receptor activity	GO:0007186//G-protein coupled receptor signaling pathway;GO:0030316//osteoclast differentiation;GO:0061470//T follicular helper cell differentiation;GO:0002407//dendritic cell chemotaxis;GO:0002250//adaptive immune response;GO:0002313//mature B cell differentiation involved in immune response;GO:0030890//positive regulation of B cell proliferation;GO:0010818//T cell chemotaxis;GO:0006959//humoral…	K04305//Epstein-Barr virus induced gene 2	gi|157820511|ref|NP_001102856.1|//G-protein coupled receptor 183 [Rattus norvegicus]
114555	1350	211	82	-1.34767	1.5211e-13	Down	3.5725e-14	Casp4	GO:0016020//membrane;GO:0005783//endoplasmic reticulum;GO:0072557//IPAF inflammasome complex;GO:0043005//neuron projection;GO:0043025//neuronal cell body;GO:0072559//NLRP3 inflammasome complex;GO:0072558//NLRP1 inflammasome complex;GO:0005576//extracellular region;GO:0005739//mitochondrion;GO:0097169//AIM2 inflammasome complex	GO:0097110//scaffold protein binding;GO:0097153//cysteine-type endopeptidase activity involved in apoptotic process	GO:0021762//substantia nigra development;GO:0070269//pyroptosis;GO:0050718//positive regulation of interleukin-1 beta secretion;GO:0071260//cellular response to mechanical stimulus;GO:1904646//cellular response to amyloid-beta;GO:0050727//regulation of inflammatory response;GO:0007015//actin filament organization;GO:0070059//intrinsic apoptotic signaling pathway in response to endoplasmic reticul…	K04394//caspase 4 [EC:3.4.22.57];K12808//caspase 11 [EC:3.4.22.64]	gi|76253906|ref|NP_446188.2|//caspase 4 [Rattus norvegicus]
171339	12872	286.51	131.43	-1.10841	1.6129e-13	Down	3.79343e-14	Dnah1	NA	NA	NA	K10408//dynein heavy chain, axonemal	gi|672079222|ref|XP_008769200.1|//PREDICTED: dynein heavy chain 1, axonemal isoform X2 [Rattus norvegicus];gi|256773236|ref|NP_001028827.2|//dynein heavy chain 1, axonemal [Rattus norvegicus];gi|672079220|ref|XP_008769199.1|//PREDICTED: dynein heavy chain 1, axonemal isoform X1 [Rattus norvegicus]
89826	2147	160.01	51.56	-1.61796	1.73698e-13	Down	4.09863e-14	Rpe65	GO:0005783//endoplasmic reticulum;GO:0044297//cell body;GO:0031090//organelle membrane;GO:0005886//plasma membrane	GO:0016702//oxidoreductase activity, acting on single donors with incorporation of molecular oxygen, incorporation of two atoms of oxygen;GO:0031210//phosphatidylcholine binding;GO:1901612//cardiolipin binding;GO:0052885//all-trans-retinyl-ester hydrolase, 11-cis retinol forming activity;GO:0004744//retinal isomerase activity;GO:0046872//metal ion binding;GO:0005515//protein binding;GO:0001786//p…	GO:0007623//circadian rhythm;GO:0071257//cellular response to electrical stimulus;GO:0008286//insulin receptor signaling pathway;GO:0050908//detection of light stimulus involved in visual perception;GO:0042572//retinol metabolic process;GO:0001895//retina homeostasis;GO:0042574//retinal metabolic process;GO:0060042//retina morphogenesis in camera-type eye;GO:0055114//oxidation-reduction process;G…	K11158//retinoid isomerohydrolase [EC:3.1.1.64]	gi|472235305|ref|NP_446014.2|//retinoid isomerohydrolase [Rattus norvegicus]
81503	929	130	35	-1.87721	1.75119e-13	Down	4.13601e-14	Cxcl1	GO:0005615//extracellular space;GO:0005623//cell	GO:0008083//growth factor activity;GO:0045236//CXCR chemokine receptor binding;GO:0008009//chemokine activity	GO:0032930//positive regulation of superoxide anion generation;GO:0032496//response to lipopolysaccharide;GO:0010332//response to gamma radiation;GO:1902035//positive regulation of hematopoietic stem cell proliferation;GO:0032355//response to estradiol;GO:0051384//response to glucocorticoid;GO:0007186//G-protein coupled receptor signaling pathway;GO:0090023//positive regulation of neutrophil chem…	K05505//C-X-C motif chemokine 1/2/3	gi|13540652|ref|NP_110472.1|//growth-regulated alpha protein precursor [Rattus norvegicus]
682408	2641	91	16	-2.49192	1.91335e-13	Down	4.53585e-14	Cdsn	NA	NA	NA	NA	gi|564396863|ref|XP_003751976.2|//PREDICTED: corneodesmosin isoform X2 [Rattus norvegicus]
266714	8076	199	75	-1.39193	1.96512e-13	Down	4.67586e-14	Myo7a	GO:0005765//lysosomal membrane;GO:0001917//photoreceptor inner segment;GO:0016324//apical plasma membrane;GO:0032391//photoreceptor connecting cilium;GO:0042470//melanosome;GO:1990435//upper tip-link density;GO:0001750//photoreceptor outer segment;GO:0005902//microvillus;GO:0005829//cytosol;GO:0032420//stereocilium;GO:0031477//myosin VII complex;GO:0045202//synapse	GO:0051015//actin filament binding;GO:0005524//ATP binding;GO:0047485//protein N-terminus binding;GO:0042803//protein homodimerization activity;GO:0043531//ADP binding;GO:0019904//protein domain specific binding;GO:0000146//microfilament motor activity;GO:0005516//calmodulin binding;GO:0030898//actin-dependent ATPase activity;GO:0030507//spectrin binding	GO:0030048//actin filament-based movement;GO:0060088//auditory receptor cell stereocilium organization;GO:0007601//visual perception;GO:0006886//intracellular protein transport;GO:0050957//equilibrioception;GO:0001845//phagolysosome assembly;GO:0051904//pigment granule transport;GO:0048563//post-embryonic animal organ morphogenesis;GO:0007605//sensory perception of sound	K10359//myosin VII	gi|23618899|ref|NP_703203.1|//unconventional myosin-VIIa [Rattus norvegicus];gi|564329781|ref|XP_006229805.1|//PREDICTED: unconventional myosin-VIIa isoform X2 [Rattus norvegicus];gi|564329783|ref|XP_006229806.1|//PREDICTED: unconventional myosin-VIIa isoform X3 [Rattus norvegicus];gi|564329779|ref|XP_006229804.1|//PREDICTED: unconventional myosin-VIIa isoform X1 [Rattus norvegicus]
294521	6129	225	92	-1.27434	2.82657e-13	Down	6.78777e-14	Ak9	GO:0005654//nucleoplasm;GO:0031965//nuclear membrane;GO:0005737//cytoplasm	GO:0050145//nucleoside phosphate kinase activity;GO:0019206//nucleoside kinase activity;GO:0004550//nucleoside diphosphate kinase activity	GO:0006757//ATP generation from ADP;GO:0061570//dCDP phosphorylation;GO:0006174//dADP phosphorylation;GO:0006756//AMP phosphorylation;GO:0061565//dAMP phosphorylation;GO:0006186//dGDP phosphorylation;GO:0061566//CMP phosphorylation;GO:0061571//TDP phosphorylation;GO:0061569//UDP phosphorylation;GO:0061508//CDP phosphorylation;GO:0061567//dCMP phosphorylation;GO:0061568//GDP phosphorylation	K18533//adenylate/nucleoside-diphosphate kinase [EC:2.7.4.3 2.7.4.6]	gi|672086761|ref|XP_008771242.1|//PREDICTED: adenylate kinase 9 isoform X4 [Rattus norvegicus]
108348048	3832	141.58	42.01	-1.73693	3.17189e-13	Down	7.64494e-14	LOC108348048	GO:0005654//nucleoplasm	NA	NA	K10798//poly [ADP-ribose] polymerase [EC:2.4.2.30];K18466//vacuolar protein sorting-associated protein 26	gi|564344231|ref|XP_006235565.1|//PREDICTED: von Willebrand factor A domain-containing protein 5A isoform X5 [Rattus norvegicus];gi|38454250|ref|NP_942050.1|//von Willebrand factor A domain-containing protein 5A [Rattus norvegicus];gi|564344233|ref|XP_006235566.1|//PREDICTED: von Willebrand factor A domain-containing protein 5A isoform X6 [Rattus norvegicus]
684440	3381	56	3	-4.20651	4.72365e-13	Down	1.14733e-13	Tlr8	GO:0005622//intracellular;GO:0016021//integral component of membrane	GO:0003677//DNA binding;GO:0005515//protein binding;GO:0008144//drug binding;GO:0003725//double-stranded RNA binding;GO:0003727//single-stranded RNA binding	GO:0071260//cellular response to mechanical stimulus;GO:0051607//defense response to virus;GO:0006954//inflammatory response;GO:0001932//regulation of protein phosphorylation;GO:0045359//positive regulation of interferon-beta biosynthetic process;GO:0050707//regulation of cytokine secretion;GO:0007249//I-kappaB kinase/NF-kappaB signaling;GO:0034158//toll-like receptor 8 signaling pathway;GO:00450…	K10170//toll-like receptor 8	gi|149035901|gb|EDL90568.1|//rCG49623 [Rattus norvegicus]
292477	5258	122	32	-1.91486	4.86477e-13	Down	1.18268e-13	Adgb	NA	NA	NA	K08576//calpain-7 [EC:3.4.22.-]	gi|564295952|ref|XP_006222881.1|//PREDICTED: LOW QUALITY PROTEIN: androglobin [Rattus norvegicus]
25655	1617	254	112	-1.16545	4.86675e-13	Down	1.18369e-13	Gja4	GO:0005922//connexin complex;GO:0016021//integral component of membrane	NA	GO:0007267//cell-cell signaling;GO:0048265//response to pain;GO:0001568//blood vessel development;GO:0006816//calcium ion transport;GO:0003158//endothelium development	K07613//gap junction protein, alpha 4	gi|11067369|ref|NP_067686.1|//gap junction alpha-4 protein [Rattus norvegicus]
361921	4043	89	16	-2.45986	5.32786e-13	Down	1.29877e-13	Ect2	GO:0005634//nucleus;GO:0032154//cleavage furrow;GO:0097149//centralspindlin complex;GO:0005923//bicellular tight junction;GO:0005737//cytoplasm;GO:0030496//midbody	GO:0017048//Rho GTPase binding;GO:0004871//signal transducer activity;GO:0042803//protein homodimerization activity;GO:0005089//Rho guanyl-nucleotide exchange factor activity;GO:0005096//GTPase activator activity	GO:0000902//cell morphogenesis;GO:0032467//positive regulation of cytokinesis;GO:0090630//activation of GTPase activity;GO:0045666//positive regulation of neuron differentiation;GO:0032147//activation of protein kinase activity;GO:0051260//protein homooligomerization;GO:0043123//positive regulation of I-kappaB kinase/NF-kappaB signaling;GO:0043065//positive regulation of apoptotic process;GO:0071…	K20704//protein ECT2	gi|403420598|ref|NP_001102017.2|//protein ECT2 [Rattus norvegicus]
298381	1364	265	120	-1.12708	6.61474e-13	Down	1.61975e-13	Echdc2	GO:0005739//mitochondrion	GO:0004300//enoyl-CoA hydratase activity	GO:0006635//fatty acid beta-oxidation	K05607//methylglutaconyl-CoA hydratase [EC:4.2.1.18]	gi|157821153|ref|NP_001100145.1|//enoyl-CoA hydratase domain-containing protein 2, mitochondrial [Rattus norvegicus] ;gi|564351983|ref|XP_006238569.1|//PREDICTED: enoyl-CoA hydratase domain-containing protein 2, mitochondrial isoform X1 [Rattus norvegicus]
313587	2567	297	142	-1.04869	7.16754e-13	Down	1.75984e-13	Zc3h12a	GO:0005856//cytoskeleton;GO:0005654//nucleoplasm;GO:0042406//extrinsic component of endoplasmic reticulum membrane;GO:0030867//rough endoplasmic reticulum membrane;GO:0043234//protein complex;GO:0000932//P-body;GO:0005886//plasma membrane	GO:0043022//ribosome binding;GO:0043765//T/G mismatch-specific endonuclease activity;GO:0003677//DNA binding;GO:0004843//thiol-dependent ubiquitin-specific protease activity;GO:0035613//RNA stem-loop binding;GO:0042578//phosphoric ester hydrolase activity;GO:0004532//exoribonuclease activity;GO:0004521//endoribonuclease activity;GO:0046872//metal ion binding;GO:0005515//protein binding;GO:0003682…	GO:1903003//positive regulation of protein deubiquitination;GO:0050713//negative regulation of interleukin-1 beta secretion;GO:0071222//cellular response to lipopolysaccharide;GO:0010595//positive regulation of endothelial cell migration;GO:0071356//cellular response to tumor necrosis factor;GO:0055118//negative regulation of cardiac muscle contraction;GO:2000627//positive regulation of miRNA cat…	K18668//ribonuclease ZC3H12 [EC:3.1.-.-]	gi|117940029|ref|NP_001071139.1|//ribonuclease ZC3H12A [Rattus norvegicus]
499418	1304	111.5	27.15	-2.02214	7.95032e-13	Down	1.95728e-13	Spatc1l	GO:0005813//centrosome	NA	NA	NA	gi|66730329|ref|NP_001019467.1|//speriolin-like protein [Rattus norvegicus]
25748	1899	305	148	-1.02733	8.67725e-13	Down	2.14388e-13	Alas2	GO:0005759//mitochondrial matrix;GO:0005743//mitochondrial inner membrane	GO:0016594//glycine binding;GO:0003870//5-aminolevulinate synthase activity;GO:0030170//pyridoxal phosphate binding;GO:0050662//coenzyme binding	GO:0006879//cellular iron ion homeostasis;GO:0007595//lactation;GO:0042493//response to drug;GO:1901423//response to benzene;GO:0060135//maternal process involved in female pregnancy;GO:0097421//liver regeneration;GO:0006782//protoporphyrinogen IX biosynthetic process;GO:0042541//hemoglobin biosynthetic process;GO:0001666//response to hypoxia;GO:0030218//erythrocyte differentiation;GO:0032025//re…	K00643//5-aminolevulinate synthase [EC:2.3.1.37]	gi|6978485|ref|NP_037329.1|//5-aminolevulinate synthase, erythroid-specific, mitochondrial [Rattus norvegicus]
497931	3298	218.06	90	-1.26085	1.03898e-12	Down	2.58413e-13	Pik3r5	GO:0005944//phosphatidylinositol 3-kinase complex, class IB;GO:0005634//nucleus;GO:0005737//cytoplasm;GO:0005886//plasma membrane	GO:0046935//1-phosphatidylinositol-3-kinase regulator activity	GO:0043551//regulation of phosphatidylinositol 3-kinase activity	K21290//phosphoinositide-3-kinase regulatory subunit 5/6	gi|300794017|ref|NP_001178852.1|//phosphoinositide 3-kinase regulatory subunit 5 [Rattus norvegicus]
288079	8527	124	34	-1.85086	1.0739e-12	Down	2.67334e-13	Polq	GO:0005634//nucleus;GO:0005694//chromosome	GO:0003677//DNA binding;GO:0003887//DNA-directed DNA polymerase activity;GO:0005524//ATP binding;GO:0051575//5'-deoxyribose-5-phosphate lyase activity;GO:0003682//chromatin binding;GO:0043142//single-stranded DNA-dependent ATPase activity	GO:0006284//base-excision repair;GO:0071897//DNA biosynthetic process;GO:2000042//negative regulation of double-strand break repair via homologous recombination;GO:0016446//somatic hypermutation of immunoglobulin genes;GO:0006261//DNA-dependent DNA replication;GO:0051260//protein homooligomerization;GO:0097681//double-strand break repair via alternative nonhomologous end joining	K02349//DNA polymerase theta [EC:2.7.7.7]	gi|672071106|ref|XP_008766938.1|//PREDICTED: DNA polymerase theta isoform X2 [Rattus norvegicus];gi|157786800|ref|NP_001099348.1|//DNA polymerase theta [Rattus norvegicus] ;gi|564376945|ref|XP_006248452.1|//PREDICTED: DNA polymerase theta isoform X1 [Rattus norvegicus]
361735	2503	160.99	54.97	-1.53438	1.20322e-12	Down	3.00454e-13	Ms4a6a	GO:0016021//integral component of membrane	NA	NA	K08090//membrane-spanning 4-domains, subfamily A, member 2	gi|672014692|ref|XP_001075502.5|//PREDICTED: membrane-spanning 4-domains subfamily A member 6D [Rattus norvegicus]
171553	1936	239	104	-1.18455	1.24e-12	Down	3.10043e-13	A3galt2	GO:0032580//Golgi cisterna membrane;GO:0016021//integral component of membrane;GO:0031982//vesicle	GO:0046872//metal ion binding;GO:0047276//N-acetyllactosaminide 3-alpha-galactosyltransferase activity;GO:0001962//alpha-1,3-galactosyltransferase activity	GO:0006688//glycosphingolipid biosynthetic process;GO:0030259//lipid glycosylation;GO:0033580//protein galactosylation at cell surface	K20736//alpha-1,3-galactosyltransferase 2 [EC:2.4.1.87]	gi|19924055|ref|NP_612533.1|//alpha-1,3-galactosyltransferase 2 [Rattus norvegicus]
294286	2316	189	72	-1.37644	1.27099e-12	Down	3.18075e-13	Kifc1	GO:0005783//endoplasmic reticulum;GO:0005874//microtubule;GO:0016272//prefoldin complex;GO:0005730//nucleolus;GO:0005829//cytosol;GO:0070603//SWI/SNF superfamily-type complex;GO:0005819//spindle;GO:0016021//integral component of membrane;GO:0005769//early endosome;GO:0005871//kinesin complex;GO:0030686//90S preribosome;GO:0016605//PML body;GO:0005815//microtubule organizing center;GO:0042613//MHC…	GO:0003677//DNA binding;GO:0003714//transcription corepressor activity;GO:0005524//ATP binding;GO:0047485//protein N-terminus binding;GO:0030295//protein kinase activator activity;GO:0031625//ubiquitin protein ligase binding;GO:0005085//guanyl-nucleotide exchange factor activity;GO:0035064//methylated histone binding;GO:0051087//chaperone binding;GO:0019901//protein kinase binding;GO:0050681//and…	GO:0006338//chromatin remodeling;GO:1903955//positive regulation of protein targeting to mitochondrion;GO:0043547//positive regulation of GTPase activity;GO:0045580//regulation of T cell differentiation;GO:0002587//negative regulation of antigen processing and presentation of peptide antigen via MHC class II;GO:0007283//spermatogenesis;GO:0030521//androgen receptor signaling pathway;GO:0007080//m…	K10405//kinesin family member C1	gi|54312052|ref|NP_001005878.1|//kinesin-like protein KIFC1 [Rattus norvegicus]
102551539	1911	50.28	0	-6.63603	1.30344e-12	Down	3.26338e-13	LOC102551539	GO:0005622//intracellular	GO:0046872//metal ion binding;GO:0003676//nucleic acid binding	GO:0006355//regulation of transcription, DNA-templated	K09228//KRAB domain-containing zinc finger protein	gi|213385268|ref|NP_001132959.1|//zinc finger protein LOC100125368 [Rattus norvegicus]
690126	1162	116.89	30.72	-1.91202	1.60332e-12	Down	4.03181e-13	LOC690126	GO:0016020//membrane;GO:0070062//extracellular exosome;GO:0000784//nuclear chromosome, telomeric region;GO:0005913//cell-cell adherens junction;GO:0000788//nuclear nucleosome	GO:0042393//histone binding;GO:0003677//DNA binding;GO:0098641//cadherin binding involved in cell-cell adhesion;GO:0003682//chromatin binding;GO:0046982//protein heterodimerization activity	GO:0000122//negative regulation of transcription from RNA polymerase II promoter;GO:0006335//DNA replication-dependent nucleosome assembly;GO:0060968//regulation of gene silencing;GO:0098792//xenophagy;GO:0002230//positive regulation of defense response to virus by host;GO:0051290//protein heterotetramerization	K11253//histone H3	gi|27372732|gb|AAO06264.1|//histone protein Hist2h3c1 [Mus musculus]
114592	1817	149	49	-1.58858	2.41821e-12	Down	6.14215e-13	Aurkb	GO:0010369//chromocenter;GO:0005654//nucleoplasm;GO:0051233//spindle midzone;GO:0000780//condensed nuclear chromosome, centromeric region;GO:0005737//cytoplasm;GO:0032133//chromosome passenger complex;GO:0030496//midbody;GO:0097431//mitotic spindle pole;GO:0045171//intercellular bridge;GO:0000776//kinetochore;GO:0031616//spindle pole centrosome;GO:0005876//spindle microtubule	GO:0004712//protein serine/threonine/tyrosine kinase activity;GO:0046872//metal ion binding;GO:0005515//protein binding;GO:0005524//ATP binding;GO:0035174//histone serine kinase activity	GO:0051973//positive regulation of telomerase activity;GO:0051256//mitotic spindle midzone assembly;GO:0000122//negative regulation of transcription from RNA polymerase II promoter;GO:0034644//cellular response to UV;GO:0002903//negative regulation of B cell apoptotic process;GO:0008283//cell proliferation;GO:0032212//positive regulation of telomere maintenance via telomerase;GO:0034501//protein …	K11479//aurora kinase B [EC:2.7.11.1]	gi|16758580|ref|NP_446201.1|//aurora kinase B [Rattus norvegicus]
54238	1462	250	113	-1.12973	2.76229e-12	Down	7.04042e-13	Cdkn2c	GO:0005634//nucleus;GO:0005737//cytoplasm	GO:0004861//cyclin-dependent protein serine/threonine kinase inhibitor activity;GO:0016301//kinase activity;GO:0019901//protein kinase binding	GO:0030308//negative regulation of cell growth;GO:0000082//G1/S transition of mitotic cell cycle;GO:0048709//oligodendrocyte differentiation;GO:0045736//negative regulation of cyclin-dependent protein serine/threonine kinase activity;GO:0007050//cell cycle arrest;GO:0008285//negative regulation of cell proliferation	K06622//cyclin-dependent kinase inhibitor 2C	gi|18777724|ref|NP_571977.1|//cyclin-dependent kinase 4 inhibitor C [Rattus norvegicus]
171529	2650	83	15	-2.45227	3.64074e-12	Down	9.35943e-13	Kif2c	GO:0016020//membrane;GO:0005634//nucleus;GO:0005881//cytoplasmic microtubule;GO:0035371//microtubule plus-end;GO:0005737//cytoplasm;GO:0000777//condensed chromosome kinetochore;GO:0000776//kinetochore;GO:0005871//kinesin complex	GO:0005524//ATP binding;GO:0003777//microtubule motor activity;GO:0051010//microtubule plus-end binding;GO:0016887//ATPase activity	GO:0007018//microtubule-based movement;GO:0051983//regulation of chromosome segregation;GO:0007080//mitotic metaphase plate congression;GO:0030951//establishment or maintenance of microtubule cytoskeleton polarity;GO:0051301//cell division;GO:0007019//microtubule depolymerization	K10393//kinesin family member 2/24	gi|145699093|ref|NP_608302.2|//kinesin-like protein KIF2C isoform 2 [Rattus norvegicus];gi|564352294|ref|XP_006238695.1|//PREDICTED: kinesin-like protein KIF2C isoform X2 [Rattus norvegicus];gi|564352292|ref|XP_006238694.1|//PREDICTED: kinesin-like protein KIF2C isoform X1 [Rattus norvegicus];gi|145699112|ref|NP_001078838.1|//kinesin-like protein KIF2C isoform 1 [Rattus norvegicus];gi|767806570|r…
24968	1086	296	145.26	-1.01108	3.73206e-12	Down	9.60239e-13	Psmb8	GO:0070062//extracellular exosome;GO:0005634//nucleus;GO:1990111//spermatoproteasome complex;GO:0005737//cytoplasm;GO:0005839//proteasome core complex	GO:0004298//threonine-type endopeptidase activity	GO:0052548//regulation of endopeptidase activity;GO:0019882//antigen processing and presentation;GO:0051603//proteolysis involved in cellular protein catabolic process;GO:0045444//fat cell differentiation	K02740//20S proteasome subunit beta 8 [EC:3.4.25.1]	gi|258614012|ref|NP_542945.2|//proteasome subunit beta type-8 [Rattus norvegicus]
292165	3084	149	50	-1.55943	4.77262e-12	Down	1.23847e-12	Wdr63	NA	NA	NA	K17770//mitochondrial import receptor subunit TOM20;K11143//dynein intermediate chain 2, axonemal	gi|197927137|ref|NP_001128208.1|//WD repeat-containing protein 63 [Rattus norvegicus]
84397	1401	159	56	-1.48965	5.06561e-12	Down	1.31784e-12	Tnfaip6	GO:0005615//extracellular space	GO:0005540//hyaluronic acid binding	GO:0007155//cell adhesion;GO:0030335//positive regulation of cell migration;GO:0030728//ovulation;GO:0050728//negative regulation of inflammatory response	K19018//tumor necrosis factor-inducible gene 6 protein	gi|197304765|ref|NP_445834.1|//tumor necrosis factor-inducible gene 6 protein precursor [Rattus norvegicus]
689388	1923	252	116	-1.10342	5.85571e-12	Down	1.53111e-12	Ptx3	GO:0005615//extracellular space;GO:0005634//nucleus	GO:0000978//RNA polymerase II core promoter proximal region sequence-specific DNA binding;GO:0001872//(1->3)-beta-D-glucan binding;GO:0001077//transcriptional activator activity, RNA polymerase II core promoter proximal region sequence-specific binding;GO:0001849//complement component C1q binding;GO:0046790//virion binding	GO:0030901//midbrain development;GO:0002089//lens morphogenesis in camera-type eye;GO:0044871//negative regulation by host of viral glycoprotein metabolic process;GO:0046597//negative regulation of viral entry into host cell;GO:0071542//dopaminergic neuron differentiation;GO:0044869//negative regulation by host of viral exo-alpha-sialidase activity;GO:0048666//neuron development;GO:0070306//lens …	K11453//chromobox protein 6;K01672//carbonic anhydrase [EC:4.2.1.1];K01115//phospholipase D1/2 [EC:3.1.4.4]	gi|157817545|ref|NP_001103006.1|//pentraxin-related protein PTX3 precursor [Rattus norvegicus]
291359	968	202	83	-1.26729	6.00463e-12	Down	1.57137e-12	Ly86	GO:0005576//extracellular region	NA	GO:0031666//positive regulation of lipopolysaccharide-mediated signaling pathway;GO:0045087//innate immune response;GO:0006954//inflammatory response	K05400//lymphocyte antigen 96	gi|157821741|ref|NP_001099598.1|//lymphocyte antigen 86 [Rattus norvegicus]
303181	2803	47	0	-6.53871	6.52638e-12	Down	1.71078e-12	Wnt3a	GO:1990909//Wnt signalosome;GO:0005615//extracellular space;GO:0009986//cell surface;GO:1990851//Wnt-Frizzled-LRP5/6 complex;GO:0005578//proteinaceous extracellular matrix	GO:0005110//frizzled-2 binding;GO:0003713//transcription coactivator activity;GO:0019904//protein domain specific binding;GO:0048018//receptor ligand activity;GO:0039706//co-receptor binding	GO:2000679//positive regulation of transcription regulatory region DNA binding;GO:0001649//osteoblast differentiation;GO:0021766//hippocampus development;GO:0021874//Wnt signaling pathway involved in forebrain neuroblast division;GO:0003136//negative regulation of heart induction by canonical Wnt signaling pathway;GO:0002092//positive regulation of receptor internalization;GO:0001819//positive re…	K00312//wingless-type MMTV integration site family, member 3	gi|404501508|ref|NP_001100475.2|//protein Wnt-3a [Rattus norvegicus];gi|7106447|ref|NP_033548.1|//protein Wnt-3a precursor [Mus musculus]
501105	2015	86	17	-2.32292	7.28283e-12	Down	1.91948e-12	Ankrd66	NA	NA	NA	K15504//serine/threonine-protein phosphatase 6 regulatory ankyrin repeat subunit C;K15503//serine/threonine-protein phosphatase 6 regulatory ankyrin repeat subunit B;K16289//ankyrin repeat and protein kinase domain-containing protein 1 [EC:2.7.11.1];K17593//ankyrin repeat domain-containing protein 42;K18405//tudor domain-containing protein 1/4/6/7	gi|564311271|ref|XP_006226813.1|//PREDICTED: ankyrin repeat domain-containing protein 66 isoform X1 [Rattus norvegicus];gi|672023776|ref|XP_008756197.1|//PREDICTED: ankyrin repeat domain-containing protein 66 isoform X2 [Rattus norvegicus]
308097	2868	187	74	-1.32156	8.06908e-12	Down	2.13469e-12	Tagap	NA	GO:0005085//guanyl-nucleotide exchange factor activity	GO:0007165//signal transduction;GO:0051607//defense response to virus	K20654//T-cell activation Rho GTPase-activating protein	gi|827342578|ref|NP_001296378.1|//T-cell activation Rho GTPase-activating protein [Rattus norvegicus] ;gi|564296362|ref|XP_006222972.1|//PREDICTED: T-cell activation Rho GTPase-activating protein isoform X2 [Rattus norvegicus]
679819	1089	123	36	-1.75671	8.16018e-12	Down	2.16058e-12	Glipr2	GO:0070062//extracellular exosome;GO:0000139//Golgi membrane	GO:0042803//protein homodimerization activity	GO:0010634//positive regulation of epithelial cell migration;GO:0010718//positive regulation of epithelial to mesenchymal transition;GO:0070374//positive regulation of ERK1 and ERK2 cascade	K19919//cysteine-rich secretory protein;K19867//LIM domain-binding protein 3;K14388//solute carrier family 5 (sodium-coupled monocarboxylate transporter), member 8/12	gi|149045781|gb|EDL98781.1|//rCG54881 [Rattus norvegicus];gi|564305242|ref|XP_006225338.1|//PREDICTED: golgi-associated plant pathogenesis-related protein 1 isoform X1 [Rattus norvegicus]
83517	1291	133	42	-1.64709	1.11013e-11	Down	2.9686e-12	Fcna	GO:0005576//extracellular region;GO:0031232//extrinsic component of external side of plasma membrane;GO:0005581//collagen trimer	GO:0030246//carbohydrate binding;GO:0046872//metal ion binding;GO:0005515//protein binding;GO:0097367//carbohydrate derivative binding;GO:0008329//signaling pattern recognition receptor activity	GO:0007186//G-protein coupled receptor signaling pathway;GO:0001867//complement activation, lectin pathway;GO:2000484//positive regulation of interleukin-8 secretion;GO:0002752//cell surface pattern recognition receptor signaling pathway	K10104//ficolin	gi|672044741|ref|XP_008759836.1|//PREDICTED: ficolin-1 isoform X1 [Rattus norvegicus];gi|56961645|ref|NP_112638.2|//ficolin-1 precursor [Rattus norvegicus]
102552659	2588	77.89	13.72	-2.48928	1.13514e-11	Down	3.04049e-12	LOC102552659	GO:0010008//endosome membrane;GO:0005634//nucleus;GO:0016324//apical plasma membrane;GO:0031410//cytoplasmic vesicle;GO:0043219//lateral loop;GO:0005902//microvillus;GO:0009925//basal plasma membrane;GO:0043235//receptor complex;GO:0048471//perinuclear region of cytoplasm;GO:0045121//membrane raft;GO:0016021//integral component of membrane;GO:0045211//postsynaptic membrane	GO:0003677//DNA binding;GO:0005524//ATP binding;GO:0042802//identical protein binding;GO:0019903//protein phosphatase binding;GO:0031625//ubiquitin protein ligase binding;GO:0046982//protein heterodimerization activity;GO:0019838//growth factor binding;GO:0004716//signal transducer, downstream of receptor, with protein tyrosine kinase activity;GO:0051879//Hsp90 protein binding;GO:0008022//protein…	GO:0007528//neuromuscular junction development;GO:0032570//response to progesterone;GO:0044849//estrous cycle;GO:0042493//response to drug;GO:0007507//heart development;GO:0008045//motor neuron axon guidance;GO:0070372//regulation of ERK1 and ERK2 cascade;GO:0014068//positive regulation of phosphatidylinositol 3-kinase signaling;GO:0048709//oligodendrocyte differentiation;GO:0043066//negative reg…	K05083//receptor tyrosine-protein kinase erbB-2 [EC:2.7.10.1]	gi|149054113|gb|EDM05930.1|//v-erb-b2 erythroblastic leukemia viral oncogene homolog 2, neuro/glioblastoma derived oncogene homolog (avian), isoform CRA_a [Rattus norvegicus]
679584	1987	93	21	-2.13096	1.42081e-11	Down	3.83065e-12	Ccdc27	NA	NA	NA	NA	gi|300797073|ref|NP_001177992.1|//coiled-coil domain-containing protein 27 [Rattus norvegicus];gi|672055038|ref|XP_008762606.1|//PREDICTED: coiled-coil domain-containing protein 27 isoform X1 [Rattus norvegicus]
364018	2680	121.77	36.17	-1.73542	1.56479e-11	Down	4.22916e-12	Ncf2	GO:0016020//membrane;GO:0005730//nucleolus;GO:0001669//acrosomal vesicle	GO:0008022//protein C-terminus binding;GO:0048365//Rac GTPase binding;GO:0016175//superoxide-generating NADPH oxidase activity	GO:0042493//response to drug;GO:0043525//positive regulation of neuron apoptotic process;GO:0045777//positive regulation of blood pressure;GO:0014823//response to activity;GO:0032496//response to lipopolysaccharide;GO:0032570//response to progesterone;GO:0032870//cellular response to hormone stimulus;GO:0007568//aging;GO:0009749//response to glucose;GO:0055093//response to hyperoxia;GO:0042554//s…	K08010//neutrophil cytosolic factor 2	gi|155369652|ref|NP_001094454.1|//neutrophil cytosol factor 2 [Rattus norvegicus];gi|564381102|ref|XP_006250075.1|//PREDICTED: neutrophil cytosol factor 2 isoform X2 [Rattus norvegicus];gi|672074500|ref|XP_008767886.1|//PREDICTED: neutrophil cytosol factor 2 isoform X1 [Rattus norvegicus]
364069	2141	194	80	-1.26211	1.85332e-11	Down	5.03748e-12	Hlx	GO:0005634//nucleus	GO:0043565//sequence-specific DNA binding	GO:0001889//liver development;GO:0006355//regulation of transcription, DNA-templated;GO:0045627//positive regulation of T-helper 1 cell differentiation;GO:0045629//negative regulation of T-helper 2 cell differentiation;GO:0048484//enteric nervous system development;GO:0046622//positive regulation of organ growth;GO:0007519//skeletal muscle tissue development;GO:0048557//embryonic digestive tract …	K09339//homeobox protein HLX1	gi|117940019|ref|NP_001071142.1|//H2.0-like homeobox protein [Rattus norvegicus]
686075	1896	52	4	-3.68456	2.54141e-11	Down	6.96926e-12	Gapt	GO:0016021//integral component of membrane;GO:0005886//plasma membrane	NA	GO:0002381//immunoglobulin production involved in immunoglobulin mediated immune response;GO:0001782//B cell homeostasis;GO:0002322//B cell proliferation involved in immune response	NA	gi|157823571|ref|NP_001102961.1|//protein GAPT [Rattus norvegicus]
301957	2307	263	127	-1.03436	2.61852e-11	Down	7.19686e-12	Efcab1	NA	GO:0005509//calcium ion binding	NA	K19932//neuronal calcium sensor 1;K13338//peroxin-1	gi|672071698|ref|XP_008767093.1|//PREDICTED: EF-hand calcium-binding domain-containing protein 1 isoform X1 [Rattus norvegicus];gi|157817833|ref|NP_001100400.1|//EF-hand calcium-binding domain-containing protein 1 [Rattus norvegicus]
64195	1374	177	70	-1.32244	2.90125e-11	Down	8.00388e-12	Clec10a	GO:0016021//integral component of membrane	GO:0030246//carbohydrate binding	GO:0002248//connective tissue replacement involved in inflammatory response wound healing	K06721//C-type lectin domain family 10 member A	gi|564372953|ref|XP_006246865.1|//PREDICTED: C-type lectin domain family 10 member A isoform X2 [Rattus norvegicus];gi|61889079|ref|NP_071788.2|//C-type lectin domain family 10 member A [Rattus norvegicus]
103692939	740	43.78	0	-6.43632	3.20451e-11	Down	8.87926e-12	LOC103692939	GO:0005622//intracellular	GO:0046872//metal ion binding;GO:0003700//transcription factor activity, sequence-specific DNA binding;GO:0003676//nucleic acid binding	GO:0006355//regulation of transcription, DNA-templated	K09228//KRAB domain-containing zinc finger protein	gi|564360558|ref|XP_006241878.1|//PREDICTED: zinc finger protein 707 isoform X2 [Rattus norvegicus]
313022	4264	175	69	-1.32681	3.35061e-11	Down	9.29515e-12	Map3k6	NA	GO:0000287//magnesium ion binding;GO:0004709//MAP kinase kinase kinase activity;GO:0005515//protein binding;GO:0005524//ATP binding	GO:0000186//activation of MAPKK activity	K04425//mitogen-activated protein kinase kinase kinase 6 [EC:2.7.11.25]	gi|564353196|ref|XP_006239082.1|//PREDICTED: mitogen-activated protein kinase kinase kinase 6 isoform X2 [Rattus norvegicus];gi|672054079|ref|XP_008762359.1|//PREDICTED: mitogen-activated protein kinase kinase kinase 6 isoform X3 [Rattus norvegicus];gi|564353198|ref|XP_006239083.1|//PREDICTED: mitogen-activated protein kinase kinase kinase 6 isoform X4 [Rattus norvegicus];gi|564353200|ref|XP_0062…
361122	3226	101.16	26.09	-1.93919	3.45515e-11	Down	9.59277e-12	Ankle1	NA	NA	NA	K18441//cytohesin;K01077//alkaline phosphatase [EC:3.1.3.1]	gi|564318736|ref|XP_006222228.1|//PREDICTED: ankyrin repeat and LEM domain-containing protein 1 isoform X1 [Rattus norvegicus];gi|564318743|ref|XP_006222230.1|//PREDICTED: ankyrin repeat and LEM domain-containing protein 1 isoform X2 [Rattus norvegicus]
293744	1051	54	5	-3.41708	4.04904e-11	Down	1.12861e-11	Ms4a7	NA	NA	NA	K08090//membrane-spanning 4-domains, subfamily A, member 2	gi|672039829|ref|XP_008758478.1|//PREDICTED: membrane-spanning 4-domains subfamily A member 7 isoform X1 [Rattus norvegicus];gi|157823009|ref|NP_001099808.1|//membrane-spanning 4-domains subfamily A member 7 [Rattus norvegicus]
311325	1374	69	11	-2.63321	4.47263e-11	Down	1.25062e-11	Knstrn	GO:0072686//mitotic spindle;GO:0000922//spindle pole;GO:0005634//nucleus;GO:0035371//microtubule plus-end;GO:0000777//condensed chromosome kinetochore;GO:0005737//cytoplasm	GO:0005515//protein binding	GO:0000070//mitotic sister chromatid segregation;GO:0007051//spindle organization;GO:0051301//cell division;GO:0051988//regulation of attachment of spindle microtubules to kinetochore	NA	gi|564342366|ref|XP_006234819.1|//PREDICTED: small kinetochore-associated protein isoform X1 [Rattus norvegicus];gi|51948504|ref|NP_001004264.1|//small kinetochore-associated protein [Rattus norvegicus];gi|564342368|ref|XP_006234820.1|//PREDICTED: small kinetochore-associated protein isoform X2 [Rattus norvegicus]
680860	10359	209.37	92.15	-1.16812	5.35792e-11	Down	1.50228e-11	Eppk1	GO:0005856//cytoskeleton;GO:0005737//cytoplasm	NA	NA	K10388//plectin	gi|672059708|ref|XP_008763862.1|//PREDICTED: LOW QUALITY PROTEIN: epiplakin isoform X2 [Rattus norvegicus]
171409	937	142	50	-1.49001	7.15726e-11	Down	2.03119e-11	Tnnt1	GO:0005861//troponin complex	GO:0005523//tropomyosin binding;GO:0031014//troponin T binding	GO:0045932//negative regulation of muscle contraction;GO:0031444//slow-twitch skeletal muscle fiber contraction;GO:0014883//transition between fast and slow fiber	K10372//troponin T, slow skeletal muscle	gi|471270240|ref|NP_599215.2|//troponin T, slow skeletal muscle isoform 1 [Rattus norvegicus];gi|471270248|ref|NP_001264190.1|//troponin T, slow skeletal muscle isoform 3 [Rattus norvegicus];gi|471270250|ref|NP_001264191.1|//troponin T, slow skeletal muscle isoform 4 [Rattus norvegicus];gi|471270242|ref|NP_001264189.1|//troponin T, slow skeletal muscle isoform 2 [Rattus norvegicus]
300732	1698	160	61	-1.37531	7.333e-11	Down	2.08348e-11	Pstpip1	GO:0016020//membrane;GO:0001725//stress fiber;GO:0042995//cell projection;GO:0032154//cleavage furrow;GO:0005886//plasma membrane;GO:0005826//actomyosin contractile ring	GO:0003779//actin binding;GO:0019903//protein phosphatase binding	GO:0007155//cell adhesion;GO:0016477//cell migration;GO:0000910//cytokinesis;GO:0006897//endocytosis;GO:0045087//innate immune response;GO:0006954//inflammatory response	K12804//proline-serine-threonine phosphatase interacting protein 1	gi|672061882|ref|XP_008764445.1|//PREDICTED: proline-serine-threonine phosphatase-interacting protein 1 isoform X1 [Rattus norvegicus];gi|166157470|ref|NP_001100294.2|//proline-serine-threonine phosphatase-interacting protein 1 [Rattus norvegicus];gi|564363830|ref|XP_006243175.1|//PREDICTED: proline-serine-threonine phosphatase-interacting protein 1 isoform X2 [Rattus norvegicus]
171108	1931	227	105	-1.09642	8.52668e-11	Down	2.43482e-11	P2ry14	GO:0005887//integral component of plasma membrane	GO:0045028//G-protein coupled purinergic nucleotide receptor activity	GO:0035589//G-protein coupled purinergic nucleotide receptor signaling pathway;GO:0006955//immune response	K04299//purinergic receptor P2Y, G protein-coupled, 14	gi|53734355|gb|AAH83545.1|//P2ry14 protein [Rattus norvegicus];gi|25742689|ref|NP_598261.1|//P2Y purinoceptor 14 [Rattus norvegicus]
54258	1148	189	80	-1.22444	9.88164e-11	Down	2.83586e-11	Cxcr1	GO:0016021//integral component of membrane;GO:0005886//plasma membrane	GO:0004918//interleukin-8 receptor activity;GO:0019959//interleukin-8 binding	GO:0007186//G-protein coupled receptor signaling pathway;GO:0031623//receptor internalization;GO:0070098//chemokine-mediated signaling pathway;GO:0006935//chemotaxis	K04175//C-X-C chemokine receptor type 1	gi|9506809|ref|NP_062183.1|//C-X-C chemokine receptor type 1 [Rattus norvegicus]
100911725	3037	41.34	0	-6.35359	1.08971e-10	Down	3.13687e-11	LOC100911725	NA	GO:0004331//fructose-2,6-bisphosphate 2-phosphatase activity;GO:0005524//ATP binding;GO:0003873//6-phosphofructo-2-kinase activity	GO:0046835//carbohydrate phosphorylation;GO:0006003//fructose 2,6-bisphosphate metabolic process;GO:0006000//fructose metabolic process;GO:0016311//dephosphorylation	K19030//6-phosphofructo-2-kinase / fructose-2,6-biphosphatase 4 [EC:2.7.1.105 3.1.3.46]	gi|564365610|ref|XP_006243903.1|//PREDICTED: 6-phosphofructo-2-kinase/fructose-2,6-bisphosphatase 4 isoform X3 [Rattus norvegicus]
102555557	2153	246.23	119.08	-1.0322	1.24125e-10	Down	3.58675e-11	LOC102555557	NA	NA	NA	K08063//regulatory factor X-associated protein;K04257//olfactory receptor;K10279//F-box and leucine-rich repeat protein 13	gi|672072880|ref|XP_008767426.1|//PREDICTED: MLV-related proviral Env polyprotein-like [Rattus norvegicus]
100360573	514	41.07	0	-6.34413	1.24878e-10	Down	3.60986e-11	LOC100360573	GO:0016020//membrane;GO:0005654//nucleoplasm;GO:0005763//mitochondrial small ribosomal subunit;GO:0022625//cytosolic large ribosomal subunit;GO:0022627//cytosolic small ribosomal subunit	GO:0003735//structural constituent of ribosome	GO:0006413//translational initiation;GO:0006614//SRP-dependent cotranslational protein targeting to membrane;GO:0010243//response to organonitrogen compound;GO:0032543//mitochondrial translation;GO:0000184//nuclear-transcribed mRNA catabolic process, nonsense-mediated decay;GO:0019083//viral transcription;GO:0006364//rRNA processing	K02951//small subunit ribosomal protein S12e	gi|293355224|ref|XP_002728643.1|//PREDICTED: 40S ribosomal protein S12-like [Rattus norvegicus]
108348111	1008	130.28	44.16	-1.54493	1.46745e-10	Down	4.25975e-11	LOC108348111	GO:0005759//mitochondrial matrix	NA	GO:0034553//mitochondrial respiratory chain complex II assembly	K18167//succinate dehydrogenase assembly factor 1	gi|295148058|ref|NP_001171158.1|//succinate dehydrogenase assembly factor 1, mitochondrial [Rattus norvegicus]
24930	1903	59.78	8.11	-2.86601	1.49856e-10	Down	4.35332e-11	Cd8a	GO:0009897//external side of plasma membrane;GO:0016021//integral component of membrane	GO:0042803//protein homodimerization activity;GO:0019901//protein kinase binding	GO:0050850//positive regulation of calcium-mediated signaling;GO:0045065//cytotoxic T cell differentiation;GO:0051607//defense response to virus;GO:0007166//cell surface receptor signaling pathway;GO:0002456//T cell mediated immunity;GO:0006954//inflammatory response	K06458//T-cell surface glycoprotein CD8 alpha chain	gi|13928726|ref|NP_113726.1|//T-cell surface glycoprotein CD8 alpha chain precursor [Rattus norvegicus]
305354	2565	83.7	18.92	-2.12944	1.57455e-10	Down	4.57928e-11	Tlr1	GO:0045335//phagocytic vesicle;GO:0005887//integral component of plasma membrane;GO:0045121//membrane raft;GO:0005794//Golgi apparatus;GO:0035355//Toll-like receptor 2-Toll-like receptor 6 protein complex;GO:0035354//Toll-like receptor 1-Toll-like receptor 2 protein complex	GO:0035663//Toll-like receptor 2 binding;GO:0004888//transmembrane signaling receptor activity;GO:0046982//protein heterodimerization activity;GO:0042497//triacyl lipopeptide binding	GO:0045410//positive regulation of interleukin-6 biosynthetic process;GO:0034130//toll-like receptor 1 signaling pathway;GO:0007250//activation of NF-kappaB-inducing kinase activity;GO:0071727//cellular response to triacyl bacterial lipopeptide;GO:0042742//defense response to bacterium;GO:0006954//inflammatory response;GO:0071726//cellular response to diacyl bacterial lipopeptide;GO:0042535//posi…	K05398//toll-like receptor 1;K10169//toll-like receptor 6	gi|149035377|gb|EDL90081.1|//rCG56938 [Rattus norvegicus]
307645	2774	51	5	-3.33462	2.21528e-10	Down	6.52309e-11	Adgrg5	GO:0016021//integral component of membrane	GO:0004930//G-protein coupled receptor activity	GO:0007186//G-protein coupled receptor signaling pathway;GO:0007166//cell surface receptor signaling pathway	K08459//G protein-coupled receptor 114	gi|672084121|ref|XP_008770519.1|//PREDICTED: probable G-protein coupled receptor 114 isoform X1 [Rattus norvegicus];gi|672084140|ref|XP_008770528.1|//PREDICTED: probable G-protein coupled receptor 114 isoform X5 [Rattus norvegicus];gi|672084123|ref|XP_008770520.1|//PREDICTED: probable G-protein coupled receptor 114 isoform X2 [Rattus norvegicus];gi|672084125|ref|XP_008770521.1|//PREDICTED: probab…
307742	1393	215	99	-1.10296	2.23587e-10	Down	6.5911e-11	Snx20	GO:0005634//nucleus;GO:0031901//early endosome membrane;GO:0005886//plasma membrane	GO:0032266//phosphatidylinositol-3-phosphate binding;GO:0005546//phosphatidylinositol-4,5-bisphosphate binding	GO:0015031//protein transport	K17931//sorting nexin-20	gi|68163433|ref|NP_001020170.1|//sorting nexin-20 [Rattus norvegicus];gi|672084453|ref|XP_008770624.1|//PREDICTED: sorting nexin-20 isoform X1 [Rattus norvegicus]
292406	5728	212	97	-1.11213	2.2653e-10	Down	6.68783e-11	Thbs2	GO:0031091//platelet alpha granule;GO:0005604//basement membrane	GO:0005515//protein binding;GO:0005509//calcium ion binding;GO:0008201//heparin binding	GO:0007155//cell adhesion;GO:0016525//negative regulation of angiogenesis;GO:0051965//positive regulation of synapse assembly	K04659//thrombospondin 2/3/4/5	gi|281332082|ref|NP_001162609.1|//thrombospondin-2 precursor [Rattus norvegicus]
56822	960	96	26	-1.86864	3.20014e-10	Down	9.56386e-11	Cd86	GO:0043231//intracellular membrane-bounded organelle;GO:0070062//extracellular exosome;GO:0009897//external side of plasma membrane;GO:0016021//integral component of membrane	GO:0005102//receptor binding	GO:0042493//response to drug;GO:0051607//defense response to virus;GO:0071222//cellular response to lipopolysaccharide;GO:0007568//aging;GO:0034341//response to interferon-gamma;GO:0071248//cellular response to metal ion;GO:0002309//T cell proliferation involved in immune response;GO:0002668//negative regulation of T cell anergy;GO:0071345//cellular response to cytokine stimulus;GO:0001878//respo…	K05413//CD86 antigen	gi|149060561|gb|EDM11275.1|//cd86 antigen, isoform CRA_a [Rattus norvegicus];gi|11464989|ref|NP_064466.1|//T-lymphocyte activation antigen CD86 precursor [Rattus norvegicus]
103694169	380	164.67	66.62	-1.28967	3.29495e-10	Down	9.85446e-11	LOC103694169	NA	NA	NA	K02924//large subunit ribosomal protein L39e	gi|861504629|ref|XP_012923730.1|//PREDICTED: 60S ribosomal protein L39 [Heterocephalus glaber]
308350	3424	114	36	-1.64709	3.46157e-10	Down	1.0368e-10	Lilrb3	GO:0016021//integral component of membrane	NA	GO:0045671//negative regulation of osteoclast differentiation	K06512//leukocyte immunoglobulin-like receptor	gi|564296785|ref|XP_006223102.1|//PREDICTED: leukocyte immunoglobulin-like receptor subfamily B member 3 isoform X1 [Rattus norvegicus];gi|564296798|ref|XP_006223108.1|//PREDICTED: leukocyte immunoglobulin-like receptor subfamily B member 3 isoform X5 [Rattus norvegicus];gi|564296792|ref|XP_006223105.1|//PREDICTED: leukocyte immunoglobulin-like receptor subfamily B member 3 isoform X3 [Rattus nor…
316580	3003	184	80	-1.18576	5.05839e-10	Down	1.53788e-10	Sp140	GO:0005730//nucleolus;GO:0005739//mitochondrion	GO:0003677//DNA binding;GO:0008270//zinc ion binding	NA	K15413//nuclear autoantigen Sp-100	gi|58865836|ref|NP_001012133.1|//nuclear body protein SP140 [Rattus norvegicus]
303575	3299	120	40	-1.56908	5.06428e-10	Down	1.54023e-10	Kif18b	GO:0005634//nucleus;GO:0000235//astral microtubule;GO:0035371//microtubule plus-end;GO:0005871//kinesin complex	GO:0005524//ATP binding;GO:0019894//kinesin binding;GO:0008017//microtubule binding;GO:0008574//ATP-dependent microtubule motor activity, plus-end-directed	GO:0000070//mitotic sister chromatid segregation;GO:0007018//microtubule-based movement;GO:0051302//regulation of cell division;GO:0007019//microtubule depolymerization	K10401//kinesin family member 18/19	gi|672069503|ref|XP_008766505.1|//PREDICTED: kinesin-like protein KIF18B isoform X2 [Rattus norvegicus];gi|84781652|ref|NP_001034108.1|//kinesin-like protein KIF18B [Rattus norvegicus]
499419	1532	124.44	42.73	-1.52625	5.50711e-10	Down	1.68096e-10	RGD1564149	NA	NA	NA	NA	gi|119310195|ref|NP_001073176.1|//uncharacterized protein C21orf58 homolog [Rattus norvegicus]
171154	1465	38	0	-6.23205	5.88792e-10	Down	1.80303e-10	Serpina10	GO:0070062//extracellular exosome;GO:0005615//extracellular space	GO:0004867//serine-type endopeptidase inhibitor activity;GO:0008201//heparin binding	GO:0060046//regulation of acrosome reaction;GO:0007596//blood coagulation;GO:0010951//negative regulation of endopeptidase activity;GO:0042246//tissue regeneration	K04525//serpin peptidase inhibitor, clade A	gi|564357155|ref|XP_006240580.1|//PREDICTED: protein Z-dependent protease inhibitor isoform X2 [Rattus norvegicus];gi|56961653|ref|NP_598301.2|//protein Z-dependent protease inhibitor precursor [Rattus norvegicus]
305340	4940	168	70	-1.24716	6.34253e-10	Down	1.94573e-10	Rbm47	GO:0005634//nucleus	GO:0005515//protein binding;GO:0000166//nucleotide binding	GO:0002244//hematopoietic progenitor cell differentiation;GO:0016554//cytidine to uridine editing	K13161//heterogeneous nuclear ribonucleoprotein R;K11972//E3 ubiquitin-protein ligase RNF19A [EC:2.3.2.27]	gi|54312090|ref|NP_001005882.1|//RNA-binding protein 47 [Rattus norvegicus]
499586	1559	136	50	-1.42773	6.80532e-10	Down	2.08995e-10	Tmem212	GO:0016021//integral component of membrane	NA	NA	NA	gi|672042017|ref|XP_008759120.1|//PREDICTED: transmembrane protein 212 isoform X2 [Rattus norvegicus];gi|256574780|ref|NP_001157911.1|//transmembrane protein 212 isoform 2 [Rattus norvegicus] ;gi|256574778|ref|NP_001157910.1|//transmembrane protein 212 isoform 1 [Rattus norvegicus];gi|564336057|ref|XP_006232281.1|//PREDICTED: transmembrane protein 212 isoform X1 [Rattus norvegicus]
406195	1616	189	84	-1.15405	7.03242e-10	Down	2.16355e-10	Tcf19	GO:0070062//extracellular exosome;GO:0005615//extracellular space;GO:0000790//nuclear chromatin;GO:0005737//cytoplasm;GO:0000439//core TFIIH complex;GO:0043235//receptor complex;GO:0005675//holo TFIIH complex;GO:0017053//transcriptional repressor complex;GO:0005887//integral component of plasma membrane;GO:0005730//nucleolus	GO:0003714//transcription corepressor activity;GO:0005524//ATP binding;GO:0001158//enhancer sequence-specific DNA binding;GO:0031490//chromatin DNA binding;GO:0031625//ubiquitin protein ligase binding;GO:0046982//protein heterodimerization activity;GO:0001077//transcriptional activator activity, RNA polymerase II core promoter proximal region sequence-specific binding;GO:0001162//RNA polymerase I…	GO:0009786//regulation of asymmetric cell division;GO:0001952//regulation of cell-matrix adhesion;GO:0001710//mesodermal cell fate commitment;GO:0001829//trophectodermal cell differentiation;GO:0070816//phosphorylation of RNA polymerase II C-terminal domain;GO:0014909//smooth muscle cell migration;GO:0060444//branching involved in mammary gland duct morphogenesis;GO:0006289//nucleotide-excision r…	NA	gi|78187977|ref|NP_998726.2|//transcription factor 19 [Rattus norvegicus]
24247	6500	228.39	111.11	-1.02363	7.82219e-10	Down	2.41427e-10	Casr	GO:0016323//basolateral plasma membrane;GO:0005634//nucleus;GO:0016324//apical plasma membrane;GO:0005737//cytoplasm;GO:0043025//neuronal cell body;GO:0009986//cell surface;GO:0016021//integral component of membrane;GO:0043679//axon terminus	GO:0000287//magnesium ion binding;GO:0044325//ion channel binding;GO:0005178//integrin binding;GO:0005509//calcium ion binding;GO:0008144//drug binding;GO:0019808//polyamine binding;GO:0004930//G-protein coupled receptor activity;GO:0019901//protein kinase binding	GO:0007200//phospholipase C-activating G-protein coupled receptor signaling pathway;GO:0071456//cellular response to hypoxia;GO:0032024//positive regulation of insulin secretion;GO:0071404//cellular response to low-density lipoprotein particle stimulus;GO:0001503//ossification;GO:0050927//positive regulation of positive chemotaxis;GO:0090280//positive regulation of calcium ion import;GO:0045907//…	K04612//calcium-sensing receptor	gi|8393053|ref|NP_058692.1|//extracellular calcium-sensing receptor precursor [Rattus norvegicus]
100911956	1132	129.14	46.31	-1.46366	9.05335e-10	Down	2.81417e-10	LOC100911956	GO:0005730//nucleolus	NA	NA	K02910//large subunit ribosomal protein L31e	gi|197333844|ref|NP_001127936.1|//protein LLP homolog [Rattus norvegicus]
295704	1184	198	91	-1.10568	1.09195e-09	Down	3.41346e-10	Ube2l6	NA	GO:0043130//ubiquitin binding;GO:0005524//ATP binding;GO:0042296//ISG15 transferase activity	GO:0032020//ISG15-protein conjugation;GO:0016567//protein ubiquitination;GO:0019941//modification-dependent protein catabolic process	K04553//ubiquitin-conjugating enzyme E2 L6 [EC:2.3.2.23]	gi|67078502|ref|NP_001019926.1|//ubiquitin/ISG15-conjugating enzyme E2 L6 [Rattus norvegicus]
140473	2691	194	89	-1.1083	1.50575e-09	Down	4.75833e-10	Ackr2	GO:0005884//actin filament;GO:0005887//integral component of plasma membrane;GO:0005769//early endosome;GO:0055037//recycling endosome	GO:0005044//scavenger receptor activity;GO:0016493//C-C chemokine receptor activity;GO:0019957//C-C chemokine binding	GO:0007186//G-protein coupled receptor signaling pathway;GO:0006898//receptor-mediated endocytosis;GO:0070098//chemokine-mediated signaling pathway;GO:0006935//chemotaxis;GO:0006954//inflammatory response	K04187//chemokine binding protein 2	gi|55926223|ref|NP_511176.2|//atypical chemokine receptor 2 [Rattus norvegicus]
156726	1230	42	3	-3.79148	1.51285e-09	Down	4.78244e-10	Runx3	GO:0000790//nuclear chromatin;GO:0005737//cytoplasm	GO:0000981//RNA polymerase II transcription factor activity, sequence-specific DNA binding;GO:0005524//ATP binding;GO:0000977//RNA polymerase II regulatory region sequence-specific DNA binding;GO:0042826//histone deacetylase binding;GO:0046332//SMAD binding	GO:0045786//negative regulation of cell cycle;GO:0001503//ossification;GO:0042789//mRNA transcription from RNA polymerase II promoter;GO:0000122//negative regulation of transcription from RNA polymerase II promoter;GO:0071559//response to transforming growth factor beta;GO:2001238//positive regulation of extrinsic apoptotic signaling pathway;GO:0007411//axon guidance;GO:0030097//hemopoiesis;GO:00…	K09279//runt-related transcription factor 3	gi|18426856|ref|NP_569109.1|//runt-related transcription factor 3 [Rattus norvegicus]
25245	3937	105	33	-1.65397	1.5742e-09	Down	4.98158e-10	Bdkrb2	GO:0005768//endosome;GO:0016021//integral component of membrane;GO:0005886//plasma membrane	GO:0002020//protease binding;GO:0031702//type 1 angiotensin receptor binding;GO:0004947//bradykinin receptor activity;GO:0031698//beta-2 adrenergic receptor binding;GO:0046982//protein heterodimerization activity	GO:0007186//G-protein coupled receptor signaling pathway;GO:0071456//cellular response to hypoxia;GO:0033137//negative regulation of peptidyl-serine phosphorylation;GO:0042493//response to drug;GO:0006939//smooth muscle contraction;GO:0042310//vasoconstriction;GO:0035633//maintenance of permeability of blood-brain barrier;GO:1902239//negative regulation of intrinsic apoptotic signaling pathway in…	K03916//bradykinin receptor B2	gi|397787567|ref|NP_001257642.1|//B2 bradykinin receptor isoform 1 [Rattus norvegicus];gi|397787570|ref|NP_775123.2|//B2 bradykinin receptor isoform 2 [Rattus norvegicus]
291861	9519	191.94	88	-1.1092	1.80259e-09	Down	5.72611e-10	Nlrc5	NA	NA	NA	K08060//class II, major histocompatibility complex, transactivator	gi|672084231|ref|XP_008770553.1|//PREDICTED: LOW QUALITY PROTEIN: protein NLRC5 isoform X2 [Rattus norvegicus]
25216	3021	130	48	-1.42153	1.8617e-09	Down	5.92206e-10	Sdc1	GO:0070062//extracellular exosome;GO:0005925//focal adhesion;GO:0009897//external side of plasma membrane;GO:0043234//protein complex;GO:0016021//integral component of membrane;GO:0005737//cytoplasm	GO:0008022//protein C-terminus binding;GO:0050840//extracellular matrix binding	GO:1903543//positive regulation of exosomal secretion;GO:0016477//cell migration;GO:0009636//response to toxic substance;GO:0048627//myoblast development;GO:0051384//response to glucocorticoid;GO:0042476//odontogenesis;GO:0055002//striated muscle cell development;GO:0051591//response to cAMP;GO:0042060//wound healing;GO:0060009//Sertoli cell development;GO:0042542//response to hydrogen peroxide;G…	K06257//syndecan 1	gi|6981518|ref|NP_037158.1|//syndecan-1 precursor [Rattus norvegicus]
171048	1182	205	97	-1.06369	1.87881e-09	Down	5.97855e-10	Tspan8	GO:0070062//extracellular exosome;GO:0005887//integral component of plasma membrane	GO:0005178//integrin binding	GO:0030195//negative regulation of blood coagulation;GO:0007166//cell surface receptor signaling pathway	K17349//tetraspanin-8	gi|19424176|ref|NP_598210.1|//tetraspanin-8 [Rattus norvegicus]
499223	3766	190	87	-1.11103	2.07643e-09	Down	6.63251e-10	Trim30	GO:0005622//intracellular	GO:0008270//zinc ion binding	NA	K10648//tripartite motif-containing protein 5 [EC:2.3.2.27]	gi|564330170|ref|XP_006229979.1|//PREDICTED: tripartite motif-containing protein 30A-like isoform X2 [Rattus norvegicus]
499363	2223	214.53	103.88	-1.03038	2.1294e-09	Down	6.80875e-10	RGD1564887	GO:0016021//integral component of membrane	NA	NA	K17598//synaptotagmin-like protein	gi|672040621|ref|XP_008758706.1|//PREDICTED: UPF0668 protein C10orf76 homolog [Rattus norvegicus]
498547	1582	219	107	-1.01744	2.13506e-09	Down	6.83155e-10	Epsti1	NA	NA	NA	NA	gi|112984176|ref|NP_001037722.1|//epithelial-stromal interaction protein 1 [Rattus norvegicus]
103689994	2707	107.71	35.14	-1.60009	2.39242e-09	Down	7.68132e-10	LOC103689994	GO:0005654//nucleoplasm;GO:0005730//nucleolus;GO:0005737//cytoplasm;GO:0005930//axoneme	NA	GO:0003341//cilium movement;GO:0035082//axoneme assembly	K19756//radial spoke head protein 4A	gi|392338416|ref|XP_003753528.1|//PREDICTED: radial spoke head protein 4 homolog A [Rattus norvegicus]
64193	1001	74	17	-2.10611	2.44453e-09	Down	7.85939e-10	Pttg1	GO:0005634//nucleus;GO:0005737//cytoplasm	GO:0043022//ribosome binding;GO:0031072//heat shock protein binding;GO:0017124//SH3 domain binding;GO:0004869//cysteine-type endopeptidase inhibitor activity	GO:0001558//regulation of cell growth;GO:0006281//DNA repair;GO:0010951//negative regulation of endopeptidase activity;GO:0006355//regulation of transcription, DNA-templated;GO:0045143//homologous chromosome segregation;GO:0051301//cell division;GO:0007064//mitotic sister chromatid cohesion;GO:0008285//negative regulation of cell proliferation	K06635//securin	gi|11761541|ref|NP_071786.1|//securin [Rattus norvegicus]
316602	4435	179	80	-1.14601	2.49205e-09	Down	8.02036e-10	Hjurp	GO:0005730//nucleolus;GO:0000777//condensed chromosome kinetochore;GO:0005737//cytoplasm	GO:0042393//histone binding;GO:0042802//identical protein binding	GO:0007059//chromosome segregation;GO:0043254//regulation of protein complex assembly;GO:0034080//CENP-A containing nucleosome assembly;GO:0051101//regulation of DNA binding	NA	gi|564369492|ref|XP_006245455.1|//PREDICTED: Holliday junction recognition protein isoform X1 [Rattus norvegicus];gi|300796955|ref|NP_001178742.1|//Holliday junction recognition protein [Rattus norvegicus]
291813	1519	201	95	-1.06532	2.59467e-09	Down	8.3592e-10	Cmtm3	GO:0005615//extracellular space;GO:0031965//nuclear membrane;GO:0016021//integral component of membrane;GO:0005737//cytoplasm	GO:0005125//cytokine activity	GO:0006935//chemotaxis;GO:0050861//positive regulation of B cell receptor signaling pathway	NA	gi|157818099|ref|NP_001099634.1|//CKLF-like MARVEL transmembrane domain-containing protein 3 [Rattus norvegicus]
289785	3282	114	39	-1.53161	2.72546e-09	Down	8.79256e-10	Myo1g	GO:0070062//extracellular exosome;GO:0016459//myosin complex;GO:0031256//leading edge membrane;GO:0001891//phagocytic cup;GO:0005902//microvillus;GO:0030027//lamellipodium;GO:0030175//filopodium	GO:0005547//phosphatidylinositol-3,4,5-trisphosphate binding;GO:0005524//ATP binding;GO:0003774//motor activity;GO:0043325//phosphatidylinositol-3,4-bisphosphate binding;GO:0005546//phosphatidylinositol-4,5-bisphosphate binding	GO:0072678//T cell migration;GO:0038096//Fc-gamma receptor signaling pathway involved in phagocytosis;GO:0071976//cell gliding;GO:0031589//cell-substrate adhesion;GO:0002456//T cell mediated immunity;GO:0006887//exocytosis	K10356//myosin I	gi|564384300|ref|XP_006251283.1|//PREDICTED: unconventional myosin-Ig isoform X2 [Rattus norvegicus];gi|564384294|ref|XP_006251280.1|//PREDICTED: unconventional myosin-Ig isoform X1 [Rattus norvegicus];gi|198386353|ref|NP_001128315.1|//unconventional myosin-Ig [Rattus norvegicus]
24298	1963	91	26	-1.79148	2.82832e-09	Down	9.13062e-10	Cyp21a1	GO:0031090//organelle membrane;GO:0005789//endoplasmic reticulum membrane	GO:0020037//heme binding;GO:0004509//steroid 21-monooxygenase activity;GO:0005506//iron ion binding;GO:0005496//steroid binding	GO:0046677//response to antibiotic;GO:0006700//C21-steroid hormone biosynthetic process;GO:0042448//progesterone metabolic process;GO:0006705//mineralocorticoid biosynthetic process;GO:0055114//oxidation-reduction process;GO:0071375//cellular response to peptide hormone stimulus	K00513//steroid 21-monooxygenase [EC:1.14.14.16]	gi|259906405|ref|NP_476442.2|//steroid 21-hydroxylase [Rattus norvegicus];gi|564396596|ref|XP_006255969.1|//PREDICTED: steroid 21-hydroxylase isoform X1 [Rattus norvegicus]
100911825	1368	112.18	38.33	-1.53339	3.56698e-09	Down	1.1578e-09	LOC100911825	GO:0070062//extracellular exosome;GO:0009897//external side of plasma membrane;GO:0016021//integral component of membrane	GO:0019770//IgG receptor activity;GO:0019864//IgG binding	GO:0001812//positive regulation of type I hypersensitivity;GO:0006911//phagocytosis, engulfment;GO:0001820//serotonin secretion;GO:0006910//phagocytosis, recognition;GO:0030593//neutrophil chemotaxis;GO:0001788//antibody-dependent cellular cytotoxicity;GO:0001805//positive regulation of type III hypersensitivity;GO:0038094//Fc-gamma receptor signaling pathway;GO:0050766//positive regulation of ph…	K16824//low affinity immunoglobulin gamma Fc receptor II-c;K06472//low affinity immunoglobulin gamma Fc receptor II-a;K06463//low affinity immunoglobulin gamma Fc receptor III	gi|209862917|ref|NP_001129464.1|//Fc gamma receptor II beta [Rattus norvegicus];gi|672074912|ref|XP_008767999.1|//PREDICTED: low affinity immunoglobulin gamma Fc region receptor III-like isoform X2 [Rattus norvegicus]
[truncated: 245 more rows]

## Sheet: 143 DEGs
143 genes were increased after minocycline application in CCI rats ( between the CCI group and the minocycline-treated group)
[truncated: 144 more rows]

## Sheet: 697 DEGs
697 genes were decreased after minocycline application in CCI rats ( between the CCI group and the minocycline-treated group)
[truncated: 698 more rows]
