# Supplementary material for: Intra-CA1 Administration of Minocycline Alters the Expression of Inflammation-Related Genes in Hippocampus of CCI Rats
Source: Front Mol Neurosci. 2019 Oct 24;12:248. doi: 10.3389/fnmol.2019.00248 (PMC6822549; doi:10.3389/fnmol.2019.00248)
Supplement: Supplementary file 3 [file Table_3.xls]

## Sheet: 448 DEGs
Common elements in "sham VS CCI" and" CCI VS Minocycline"
GeneID	Length	Symbol	Cellular Component	Molecular Function	Biological Process	Kegg Orthology	Nr Description
24153	4614	Myo1f	GO:0030864//cortical actin cytoskeleton;GO:0016459//myosin complex;GO:0031941//filamentous actin	GO:0003779//actin binding;GO:0005524//ATP binding;GO:0003774//motor activity;GO:0005516//calmodulin binding	GO:0030335//positive regulation of cell migration;GO:0007162//negative regulation of cell adhesion;GO:0043312//neutrophil degranulation;GO:0045088//regulation of innate immune response;GO:0050830//defense response to Gram-positive bacterium;GO:0032956//regulation of actin cytoskeleton organization	K10356//myosin I	gi|157821107|ref|NP_001101546.1|//myosin-If [Rattus norvegicus]
171553	1936	Myo1g	GO:0070062//extracellular exosome;GO:0016459//myosin complex;GO:0031256//leading edge membrane;GO:0001891//phagocytic cup;GO:0005902//microvillus;GO:0030027//lamellipodium;GO:0030175//filopodium	GO:0005547//phosphatidylinositol-3,4,5-trisphosphate binding;GO:0005524//ATP binding;GO:0003774//motor activity;GO:0043325//phosphatidylinositol-3,4-bisphosphate binding;GO:0005546//phosphatidylinositol-4,5-bisphosphate binding	GO:0072678//T cell migration;GO:0038096//Fc-gamma receptor signaling pathway involved in phagocytosis;GO:0071976//cell gliding;GO:0031589//cell-substrate adhesion;GO:0002456//T cell mediated immunity;GO:0006887//exocytosis	K10356//myosin I	gi|564384300|ref|XP_006251283.1|//PREDICTED: unconventional myosin-Ig isoform X2 [Rattus norvegicus];gi|564384294|ref|XP_006251280.1|//PREDICTED: unconventional myosin-Ig isoform X1 [Rattus norvegicus];gi|198386353|ref|NP_001128315.1|//unconventional myosin-Ig [Rattus norvegicus]
287443	2468	Ncf2	GO:0016020//membrane;GO:0005730//nucleolus;GO:0001669//acrosomal vesicle	GO:0008022//protein C-terminus binding;GO:0048365//Rac GTPase binding;GO:0016175//superoxide-generating NADPH oxidase activity	GO:0042493//response to drug;GO:0043525//positive regulation of neuron apoptotic process;GO:0045777//positive regulation of blood pressure;GO:0014823//response to activity;GO:0032496//response to lipopolysaccharide;GO:0032570//response to progesterone;GO:0032870//cellular response to hormone stimulus;GO:0007568//aging;GO:0009749//response to glucose;GO:0055093//response to hyperoxia;GO:0042554//s…	K08010//neutrophil cytosolic factor 2	gi|155369652|ref|NP_001094454.1|//neutrophil cytosol factor 2 [Rattus norvegicus];gi|564381102|ref|XP_006250075.1|//PREDICTED: neutrophil cytosol factor 2 isoform X2 [Rattus norvegicus];gi|672074500|ref|XP_008767886.1|//PREDICTED: neutrophil cytosol factor 2 isoform X1 [Rattus norvegicus]
102554393	4571	Ncf4	GO:0010008//endosome membrane;GO:0005829//cytosol;GO:0043020//NADPH oxidase complex	GO:0016176//superoxide-generating NADPH oxidase activator activity;GO:0005515//protein binding;GO:0032266//phosphatidylinositol-3-phosphate binding	GO:0043085//positive regulation of catalytic activity	K08012//neutrophil cytosolic factor 4	gi|564360847|ref|XP_006242001.1|//PREDICTED: neutrophil cytosol factor 4 isoform X1 [Rattus norvegicus];gi|187937026|ref|NP_001120776.1|//neutrophil cytosol factor 4 [Rattus norvegicus]
316137	3211	Ndc80	GO:0016020//membrane;GO:0000942//condensed nuclear chromosome outer kinetochore;GO:0031262//Ndc80 complex	GO:0042802//identical protein binding;GO:0005200//structural constituent of cytoskeleton	GO:0000132//establishment of mitotic spindle orientation;GO:0051315//attachment of mitotic spindle microtubules to kinetochore;GO:0051301//cell division;GO:0007052//mitotic spindle organization	K11547//kinetochore protein NDC80	gi|187282132|ref|NP_001119742.1|//kinetochore protein NDC80 homolog [Rattus norvegicus];gi|171847205|gb|AAI61935.1|//Ndc80 protein [Rattus norvegicus]
307645	2774	Neurl3	NA	GO:0061630//ubiquitin protein ligase activity;GO:0070738//tubulin-glycine ligase activity;GO:0070740//tubulin-glutamic acid ligase activity;GO:0070736//protein-glycine ligase activity, initiating;GO:0008766//UDP-N-acetylmuramoylalanyl-D-glutamyl-2,6-diaminopimelate-D-alanyl-D-alanine ligase activity;GO:0018169//ribosomal S6-glutamic acid ligase activity;GO:0070737//protein-glycine ligase activity…	GO:0016567//protein ubiquitination	K15689//E3 ubiquitin-protein ligase NEURL3 [EC:2.3.2.27]	gi|62078933|ref|NP_001014122.1|//E3 ubiquitin-protein ligase NEURL3 [Rattus norvegicus]
25026	1759	Nfe2l3	GO:0005634//nucleus;GO:0005737//cytoplasm	GO:0000978//RNA polymerase II core promoter proximal region sequence-specific DNA binding;GO:0001078//transcriptional repressor activity, RNA polymerase II core promoter proximal region sequence-specific binding	GO:0000122//negative regulation of transcription from RNA polymerase II promoter;GO:0045893//positive regulation of transcription, DNA-templated	K09040//nuclear factor erythroid 2-related factor 1/3	gi|758818546|ref|NP_001291976.1|//nuclear factor erythroid 2-related factor 3 precursor [Rattus norvegicus]
29427	713	Nfkbiz	NA	NA	NA	K14242//NF-kappa-B inhibitor zeta	gi|157819395|ref|NP_001100565.1|//NF-kappa-B inhibitor zeta [Rattus norvegicus]
25748	1899	Nkg7	GO:0016021//integral component of membrane	NA	NA	K09106//upstream stimulatory factor	gi|19424202|ref|NP_598224.1|//protein NKG7 [Rattus norvegicus]
81639	2269	Nos2	GO:0012506//vesicle membrane;GO:0005615//extracellular space;GO:0005634//nucleus;GO:0005829//cytosol;GO:0005777//peroxisome;GO:0030863//cortical cytoskeleton;GO:0048471//perinuclear region of cytoplasm	GO:0050660//flavin adenine dinucleotide binding;GO:0004517//nitric-oxide synthase activity;GO:0005102//receptor binding;GO:0019901//protein kinase binding;GO:0051879//Hsp90 protein binding;GO:0050998//nitric-oxide synthase binding;GO:0034617//tetrahydrobiopterin binding;GO:0005516//calmodulin binding;GO:0034618//arginine binding;GO:0020037//heme binding;GO:0042803//protein homodimerization activi…	GO:0006801//superoxide metabolic process;GO:0045859//regulation of protein kinase activity;GO:0035690//cellular response to drug;GO:0051712//positive regulation of killing of cells of other organism;GO:0042127//regulation of cell proliferation;GO:0042177//negative regulation of protein catabolic process;GO:0071222//cellular response to lipopolysaccharide;GO:0007263//nitric oxide mediated signal t…	K13241//nitric-oxide synthase, inducible [EC:1.14.13.39]	gi|148298711|ref|NP_036743.3|//nitric oxide synthase, inducible [Rattus norvegicus]
362850	1871	Nrg4	GO:0005615//extracellular space;GO:0005622//intracellular;GO:0016021//integral component of membrane;GO:0005886//plasma membrane	GO:0008083//growth factor activity	GO:0048513//animal organ development;GO:0035556//intracellular signal transduction	K05458//neuregulin 4	gi|300798035|ref|NP_001178038.1|//pro-neuregulin-4, membrane-bound isoform [Rattus norvegicus]
361122	3226	Nuf2	GO:0016020//membrane;GO:0005634//nucleus;GO:0000777//condensed chromosome kinetochore;GO:0031262//Ndc80 complex	NA	GO:0051301//cell division;GO:0008608//attachment of spindle microtubules to kinetochore	K11548//kinetochore protein Nuf2	gi|58865624|ref|NP_001012028.1|//kinetochore protein Nuf2 [Rattus norvegicus]
25380	1401	A2m	GO:0070062//extracellular exosome;GO:0072562//blood microparticle	GO:0002020//protease binding;GO:0048403//brain-derived neurotrophic factor binding;GO:0004867//serine-type endopeptidase inhibitor activity;GO:0005102//receptor binding;GO:0048406//nerve growth factor binding;GO:0019966//interleukin-1 binding;GO:0042803//protein homodimerization activity;GO:0043120//tumor necrosis factor binding;GO:0048306//calcium-dependent protein binding;GO:0019959//interleuki…	GO:0009611//response to wounding;GO:0010037//response to carbon dioxide;GO:1990402//embryonic liver development;GO:0010951//negative regulation of endopeptidase activity;GO:0051289//protein homotetramerization;GO:0006953//acute-phase response;GO:0034695//response to prostaglandin E;GO:0001869//negative regulation of complement activation, lectin pathway;GO:0048863//stem cell differentiation;GO:00…	K03910//alpha-2-macroglobulin	gi|158138551|ref|NP_036620.2|//alpha-2-macroglobulin precursor [Rattus norvegicus]
498757	1747	A3galt2	GO:0032580//Golgi cisterna membrane;GO:0016021//integral component of membrane;GO:0031982//vesicle	GO:0046872//metal ion binding;GO:0047276//N-acetyllactosaminide 3-alpha-galactosyltransferase activity;GO:0001962//alpha-1,3-galactosyltransferase activity	GO:0006688//glycosphingolipid biosynthetic process;GO:0030259//lipid glycosylation;GO:0033580//protein galactosylation at cell surface	K20736//alpha-1,3-galactosyltransferase 2 [EC:2.4.1.87]	gi|19924055|ref|NP_612533.1|//alpha-1,3-galactosyltransferase 2 [Rattus norvegicus]
83518	3670	Acap1	GO:0005768//endosome;GO:0016020//membrane	GO:0046872//metal ion binding;GO:0016787//hydrolase activity;GO:0004871//signal transducer activity;GO:0005096//GTPase activator activity	GO:0016042//lipid catabolic process;GO:0007165//signal transduction	K12489//Arf-GAP with coiled-coil, ANK repeat and PH domain-containing protein	gi|300390201|ref|NP_001099266.2|//arf-GAP with coiled-coil, ANK repeat and PH domain-containing protein 1 [Rattus norvegicus]
25383	1435	Adamts13	GO:0005615//extracellular space;GO:0005578//proteinaceous extracellular matrix	GO:0004222//metalloendopeptidase activity;GO:0008270//zinc ion binding	GO:0006508//proteolysis;GO:0007596//blood coagulation;GO:0043171//peptide catabolic process	K08627//a disintegrin and metalloproteinase with thrombospondin motifs 13 [EC:3.4.24.87]	gi|672045041|ref|XP_006233941.2|//PREDICTED: A disintegrin and metalloproteinase with thrombospondin motifs 13 [Rattus norvegicus]
498282	3672	Adgre1	GO:0009897//external side of plasma membrane;GO:0016021//integral component of membrane	GO:0005509//calcium ion binding;GO:0004930//G-protein coupled receptor activity	GO:0007186//G-protein coupled receptor signaling pathway;GO:0007166//cell surface receptor signaling pathway;GO:0002250//adaptive immune response	K04591//egf-like module containing, mucin-like, hormone receptor-like 1	gi|564366774|ref|XP_006244342.1|//PREDICTED: EGF-like module-containing mucin-like hormone receptor-like 1 isoform X2 [Rattus norvegicus];gi|56090594|ref|NP_001007558.1|//adhesion G protein-coupled receptor E2 precursor [Rattus norvegicus]
362456	1158	Adgrg5	GO:0016021//integral component of membrane	GO:0004930//G-protein coupled receptor activity	GO:0007186//G-protein coupled receptor signaling pathway;GO:0007166//cell surface receptor signaling pathway	K08459//G protein-coupled receptor 114	gi|672084121|ref|XP_008770519.1|//PREDICTED: probable G-protein coupled receptor 114 isoform X1 [Rattus norvegicus];gi|672084140|ref|XP_008770528.1|//PREDICTED: probable G-protein coupled receptor 114 isoform X5 [Rattus norvegicus];gi|672084123|ref|XP_008770520.1|//PREDICTED: probable G-protein coupled receptor 114 isoform X2 [Rattus norvegicus];gi|672084125|ref|XP_008770521.1|//PREDICTED: probab…
364396	1485	Adm	GO:0005615//extracellular space;GO:0005737//cytoplasm	GO:0031700//adrenomedullin receptor binding;GO:0005179//hormone activity	GO:0031100//animal organ regeneration;GO:0045906//negative regulation of vasoconstriction;GO:0043065//positive regulation of apoptotic process;GO:0043116//negative regulation of vascular permeability;GO:0060712//spongiotrophoblast layer development;GO:0045766//positive regulation of angiogenesis;GO:0001878//response to yeast;GO:0030819//positive regulation of cAMP biosynthetic process;GO:0008285/…	K12333//adrenomedullin	gi|6978507|ref|NP_036847.1|//ADM precursor [Rattus norvegicus]
54227	1536	Aif1	GO:0005615//extracellular space;GO:0005634//nucleus;GO:0032587//ruffle membrane;GO:0001891//phagocytic cup;GO:0030027//lamellipodium;GO:0043204//perikaryon;GO:0048471//perinuclear region of cytoplasm;GO:0005884//actin filament;GO:0005829//cytosol;GO:0030285//integral component of synaptic vesicle membrane	GO:0005164//tumor necrosis factor receptor binding;GO:0051015//actin filament binding;GO:0005125//cytokine activity;GO:0005509//calcium ion binding	GO:0050672//negative regulation of lymphocyte proliferation;GO:0016358//dendrite development;GO:0042102//positive regulation of T cell proliferation;GO:0071673//positive regulation of smooth muscle cell chemotaxis;GO:0071672//negative regulation of smooth muscle cell chemotaxis;GO:0071346//cellular response to interferon-gamma;GO:0097178//ruffle assembly;GO:0051017//actin filament bundle assembly…	K18617//allograft inflammatory factor 1	gi|564396946|ref|XP_006256124.1|//PREDICTED: allograft inflammatory factor 1 isoform X2 [Rattus norvegicus];gi|564396944|ref|XP_006256123.1|//PREDICTED: allograft inflammatory factor 1 isoform X1 [Rattus norvegicus];gi|8392881|ref|NP_058892.1|//allograft inflammatory factor 1 [Rattus norvegicus];gi|1514969|dbj|BAA11533.1|//iba1, ionized calcium binding adapter molecule 1 [Rattus norvegicus]
684122	4004	Alas2	GO:0005759//mitochondrial matrix;GO:0005743//mitochondrial inner membrane	GO:0016594//glycine binding;GO:0003870//5-aminolevulinate synthase activity;GO:0030170//pyridoxal phosphate binding;GO:0050662//coenzyme binding	GO:0006879//cellular iron ion homeostasis;GO:0007595//lactation;GO:0042493//response to drug;GO:1901423//response to benzene;GO:0060135//maternal process involved in female pregnancy;GO:0097421//liver regeneration;GO:0006782//protoporphyrinogen IX biosynthetic process;GO:0042541//hemoglobin biosynthetic process;GO:0001666//response to hypoxia;GO:0030218//erythrocyte differentiation;GO:0032025//re…	K00643//5-aminolevulinate synthase [EC:2.3.1.37]	gi|6978485|ref|NP_037329.1|//5-aminolevulinate synthase, erythroid-specific, mitochondrial [Rattus norvegicus]
304648	1586	Alox15	GO:0005811//lipid droplet;GO:0005829//cytosol;GO:0031234//extrinsic component of cytoplasmic side of plasma membrane;GO:0042383//sarcolemma	GO:0004052//arachidonate 12-lipoxygenase activity;GO:0019870//potassium channel inhibitor activity;GO:0005506//iron ion binding;GO:0047977//hepoxilin-epoxide hydrolase activity;GO:0050473//arachidonate 15-lipoxygenase activity;GO:0005546//phosphatidylinositol-4,5-bisphosphate binding;GO:0051120//hepoxilin A3 synthase activity	GO:0006646//phosphatidylethanolamine biosynthetic process;GO:0019395//fatty acid oxidation;GO:1901074//regulation of engulfment of apoptotic cell;GO:0019369//arachidonic acid metabolic process;GO:0034976//response to endoplasmic reticulum stress;GO:0030307//positive regulation of cell growth;GO:2001303//lipoxin A4 biosynthetic process;GO:0035358//regulation of peroxisome proliferator activated re…	K00460//arachidonate 15-lipoxygenase [EC:1.13.11.33]	gi|31542125|ref|NP_112272.2|//arachidonate 15-lipoxygenase [Rattus norvegicus];gi|564372993|ref|XP_006246885.1|//PREDICTED: arachidonate 15-lipoxygenase isoform X1 [Rattus norvegicus];gi|564372995|ref|XP_006246886.1|//PREDICTED: arachidonate 15-lipoxygenase isoform X2 [Rattus norvegicus]
29403	1384	Angptl4	GO:0072562//blood microparticle;GO:0005578//proteinaceous extracellular matrix	GO:0042802//identical protein binding;GO:0004857//enzyme inhibitor activity	GO:0051005//negative regulation of lipoprotein lipase activity;GO:0001525//angiogenesis;GO:0009267//cellular response to starvation;GO:0030154//cell differentiation;GO:0051260//protein homooligomerization;GO:2000352//negative regulation of endothelial cell apoptotic process;GO:0001666//response to hypoxia;GO:0070328//triglyceride homeostasis;GO:0045834//positive regulation of lipid metabolic proc…	K08767//angiopoietin-like 4	gi|40018598|ref|NP_954546.1|//angiopoietin-related protein 4 precursor [Rattus norvegicus]
246266	2524	Ankle1	NA	NA	NA	K18441//cytohesin;K01077//alkaline phosphatase [EC:3.1.3.1]	gi|564318736|ref|XP_006222228.1|//PREDICTED: ankyrin repeat and LEM domain-containing protein 1 isoform X1 [Rattus norvegicus];gi|564318743|ref|XP_006222230.1|//PREDICTED: ankyrin repeat and LEM domain-containing protein 1 isoform X2 [Rattus norvegicus]
680611	2442	Anxa1	GO:0016323//basolateral plasma membrane;GO:0005615//extracellular space;GO:0016324//apical plasma membrane;GO:0031232//extrinsic component of external side of plasma membrane;GO:0005913//cell-cell adherens junction;GO:0031514//motile cilium;GO:0016328//lateral plasma membrane;GO:0030659//cytoplasmic vesicle membrane;GO:0070062//extracellular exosome;GO:0005654//nucleoplasm;GO:0005925//focal adhes…	GO:0019834//phospholipase A2 inhibitor activity;GO:0005544//calcium-dependent phospholipid binding;GO:0098641//cadherin binding involved in cell-cell adhesion;GO:0030674//protein binding, bridging;GO:0004386//helicase activity;GO:0033676//double-stranded DNA-dependent ATPase activity;GO:0042803//protein homodimerization activity;GO:0036310//annealing helicase activity;GO:0003697//single-stranded …	GO:0045920//negative regulation of exocytosis;GO:0000733//DNA strand renaturation;GO:0031340//positive regulation of vesicle fusion;GO:0036292//DNA rewinding;GO:0042102//positive regulation of T cell proliferation;GO:0007166//cell surface receptor signaling pathway;GO:0030073//insulin secretion;GO:0044849//estrous cycle;GO:0030850//prostate gland development;GO:0070459//prolactin secretion;GO:001…	K17091//annexin A1	gi|564333152|ref|XP_006231221.1|//PREDICTED: annexin A1 isoform X2 [Rattus norvegicus]
78971	4559	Aoah	GO:0005576//extracellular region	GO:0050528//acyloxyacyl hydrolase activity	GO:0008653//lipopolysaccharide metabolic process;GO:0050728//negative regulation of inflammatory response	K01065//acyloxyacyl hydrolase [EC:3.1.1.77]	gi|300794357|ref|NP_001178869.1|//acyloxyacyl hydrolase precursor [Rattus norvegicus]
64041	903	Aplnr	GO:0016021//integral component of membrane;GO:0005886//plasma membrane	GO:0042277//peptide binding;GO:0004930//G-protein coupled receptor activity	GO:0007186//G-protein coupled receptor signaling pathway;GO:0007369//gastrulation;GO:0007507//heart development;GO:0050878//regulation of body fluid levels	K04174//apelin receptor	gi|13786192|ref|NP_112639.1|//apelin receptor [Rattus norvegicus]
367901	1983	Apobec1	GO:0005634//nucleus;GO:0005737//cytoplasm	GO:0003729//mRNA binding;GO:0017091//AU-rich element binding;GO:0019904//protein domain specific binding;GO:0004126//cytidine deaminase activity;GO:0008270//zinc ion binding;GO:0004131//cytosine deaminase activity;GO:0008047//enzyme activator activity;GO:0043021//ribonucleoprotein complex binding	GO:0016554//cytidine to uridine editing;GO:0006970//response to osmotic stress;GO:0042127//regulation of cell proliferation;GO:0080111//DNA demethylation;GO:0090310//negative regulation of methylation-dependent chromatin silencing;GO:0010332//response to gamma radiation;GO:0045471//response to ethanol;GO:0009972//cytidine deamination;GO:0042953//lipoprotein transport;GO:0043085//positive regulati…	K16932//C->U-editing enzyme APOBEC1 [EC:3.5.4.36]	gi|6978519|ref|NP_037039.1|//C->U-editing enzyme APOBEC-1 [Rattus norvegicus];gi|672050785|ref|XP_008761441.1|//PREDICTED: C->U-editing enzyme APOBEC-1 isoform X2 [Rattus norvegicus]
171576	4382	Arhgap30	NA	NA	NA	K20645//Rho GTPase-activating protein 30	gi|157818617|ref|NP_001102547.1|//rho GTPase-activating protein 30 [Rattus norvegicus]
298566	1025	Arhgdib	GO:0016020//membrane;GO:0070062//extracellular exosome;GO:0005829//cytosol	GO:0005094//Rho GDP-dissociation inhibitor activity;GO:0048365//Rac GTPase binding;GO:0003924//GTPase activity;GO:0005096//GTPase activator activity	GO:1901164//negative regulation of trophoblast cell migration;GO:0035023//regulation of Rho protein signal transduction;GO:0050790//regulation of catalytic activity;GO:0071461//cellular response to redox state;GO:2000249//regulation of actin cytoskeleton reorganization	K12462//Rho GDP-dissociation inhibitor	gi|57527565|ref|NP_001009600.1|//rho GDP-dissociation inhibitor 2 [Rattus norvegicus]
29687	1136	Arl11	GO:0005622//intracellular	GO:0005525//GTP binding	GO:0002244//hematopoietic progenitor cell differentiation;GO:0007264//small GTPase mediated signal transduction	K07959//ADP-ribosylation factor-like protein 11	gi|61740633|ref|NP_001013451.1|//ADP-ribosylation factor-like protein 11 [Rattus norvegicus]
362634	1062	Arpc1b	GO:0036284//tubulobulbar complex;GO:0070062//extracellular exosome;GO:0005885//Arp2/3 protein complex;GO:0005925//focal adhesion;GO:0005737//cytoplasm	GO:0051015//actin filament binding;GO:0005200//structural constituent of cytoskeleton	GO:0034314//Arp2/3 complex-mediated actin nucleation;GO:0043627//response to estrogen	K05757//actin related protein 2/3 complex, subunit 1A/1B	gi|9506405|ref|NP_062162.1|//actin-related protein 2/3 complex subunit 1B [Rattus norvegicus]
24231	2629	Asap3	GO:0001726//ruffle;GO:0005925//focal adhesion;GO:0005737//cytoplasm	GO:0046872//metal ion binding;GO:0005096//GTPase activator activity	GO:0016477//cell migration;GO:0043547//positive regulation of GTPase activity;GO:0051492//regulation of stress fiber assembly	K12488//Arf-GAP with SH3 domain, ANK repeat and PH domain-containing protein	gi|672054835|ref|XP_008762543.1|//PREDICTED: arf-GAP with SH3 domain, ANK repeat and PH domain-containing protein 3 isoform X2 [Rattus norvegicus]
24232	5091	Asf1b	GO:0005654//nucleoplasm;GO:0043234//protein complex;GO:0000790//nuclear chromatin	GO:0042393//histone binding	GO:0006335//DNA replication-dependent nucleosome assembly;GO:0006355//regulation of transcription, DNA-templated;GO:0016569//covalent chromatin modification;GO:0006336//DNA replication-independent nucleosome assembly	K10753//histone chaperone ASF1	gi|157820675|ref|NP_001100630.1|//histone chaperone ASF1B [Rattus norvegicus]
84007	3614	Asgr2	GO:0016021//integral component of membrane	GO:0030246//carbohydrate binding	GO:0009100//glycoprotein metabolic process;GO:0030282//bone mineralization;GO:0031647//regulation of protein stability;GO:0006897//endocytosis;GO:0055088//lipid homeostasis	K10064//asialoglycoprotein receptor 2	gi|8392926|ref|NP_058885.1|//asialoglycoprotein receptor 2 [Rattus norvegicus]
24233	5377	Aspg	NA	GO:0004622//lysophospholipase activity;GO:0003847//1-alkyl-2-acetylglycerophosphocholine esterase activity;GO:0004067//asparaginase activity	GO:0016042//lipid catabolic process;GO:0006644//phospholipid metabolic process;GO:0006528//asparagine metabolic process	K13278//60kDa lysophospholipase [EC:3.1.1.5 3.1.1.47 3.5.1.1]	gi|21426773|ref|NP_653351.1|//60 kDa lysophospholipase [Rattus norvegicus]
406161	5354	Bcl3	GO:0045171//intercellular bridge;GO:0005654//nucleoplasm;GO:0033257//Bcl3/NF-kappaB2 complex;GO:0005737//cytoplasm;GO:0032996//Bcl3-Bcl10 complex	GO:0003677//DNA binding;GO:0003700//transcription factor activity, sequence-specific DNA binding;GO:0008134//transcription factor binding	GO:0000060//protein import into nucleus, translocation;GO:0042345//regulation of NF-kappaB import into nucleus;GO:0042742//defense response to bacterium;GO:0045727//positive regulation of translation;GO:0019730//antimicrobial humoral response;GO:0045064//T-helper 2 cell differentiation;GO:0002268//follicular dendritic cell differentiation;GO:0010225//response to UV-C;GO:0042088//T-helper 1 type i…	K09258//B-cell CLL/lymphoma protein 3	gi|157821585|ref|NP_001102892.1|//B-cell lymphoma 3 protein [Rattus norvegicus];gi|564326672|ref|XP_006228535.1|//PREDICTED: B-cell lymphoma 3 protein isoform X1 [Rattus norvegicus]
113959	1772	Birc3	GO:0005654//nucleoplasm;GO:0045121//membrane raft;GO:0043234//protein complex;GO:0005737//cytoplasm;GO:0005876//spindle microtubule	GO:0043027//cysteine-type endopeptidase inhibitor activity involved in apoptotic process;GO:0008270//zinc ion binding;GO:0004842//ubiquitin-protein transferase activity	GO:0034121//regulation of toll-like receptor signaling pathway;GO:0051291//protein heterooligomerization;GO:0031398//positive regulation of protein ubiquitination;GO:0060546//negative regulation of necroptotic process;GO:0007283//spermatogenesis;GO:0042326//negative regulation of phosphorylation;GO:0090307//mitotic spindle assembly;GO:2000378//negative regulation of reactive oxygen species metabo…	K16060//baculoviral IAP repeat-containing protein 2/3	gi|53733400|gb|AAH83555.1|//Baculoviral IAP repeat-containing 3 [Rattus norvegicus];gi|347921974|ref|NP_076477.3|//baculoviral IAP repeat-containing protein 3 [Rattus norvegicus]
117517	4637	Birc5	GO:0016324//apical plasma membrane;GO:0005881//cytoplasmic microtubule;GO:0032133//chromosome passenger complex;GO:0030496//midbody;GO:0000228//nuclear chromosome;GO:0005814//centriole;GO:0005829//cytosol;GO:0031021//interphase microtubule organizing center;GO:0000777//condensed chromosome kinetochore;GO:0005876//spindle microtubule	GO:0043027//cysteine-type endopeptidase inhibitor activity involved in apoptotic process;GO:0046982//protein heterodimerization activity;GO:0051087//chaperone binding;GO:0008017//microtubule binding;GO:0042803//protein homodimerization activity;GO:0004842//ubiquitin-protein transferase activity;GO:0008536//Ran GTPase binding;GO:0008270//zinc ion binding;GO:0048037//cofactor binding	GO:0007059//chromosome segregation;GO:0016567//protein ubiquitination;GO:0051303//establishment of chromosome localization;GO:0061469//regulation of type B pancreatic cell proliferation;GO:0061178//regulation of insulin secretion involved in cellular response to glucose stimulus;GO:1990001//inhibition of cysteine-type endopeptidase activity involved in apoptotic process;GO:0051384//response to gl…	K08731//baculoviral IAP repeat-containing protein 5	gi|11560097|ref|NP_071610.1|//baculoviral IAP repeat-containing protein 5 [Rattus norvegicus]
100363332	4266	Btk	GO:0005634//nucleus;GO:0045121//membrane raft;GO:0005829//cytosol;GO:0031234//extrinsic component of cytoplasmic side of plasma membrane;GO:0031410//cytoplasmic vesicle;GO:0042629//mast cell granule;GO:0048471//perinuclear region of cytoplasm	GO:0005547//phosphatidylinositol-3,4,5-trisphosphate binding;GO:0046872//metal ion binding;GO:0004715//non-membrane spanning protein tyrosine kinase activity;GO:0005524//ATP binding;GO:0042802//identical protein binding	GO:0001812//positive regulation of type I hypersensitivity;GO:0034614//cellular response to reactive oxygen species;GO:0038083//peptidyl-tyrosine autophosphorylation;GO:0002553//histamine secretion by mast cell;GO:0006355//regulation of transcription, DNA-templated;GO:0042127//regulation of cell proliferation;GO:0001805//positive regulation of type III hypersensitivity;GO:0006915//apoptotic proce…	K07370//Bruton agammaglobulinemia tyrosine kinase [EC:2.7.10.2]	gi|56119141|ref|NP_001007799.1|//tyrosine-protein kinase BTK [Rattus norvegicus]
114555	1350	Bub1b	NA	NA	NA	K06637//mitotic checkpoint serine/threonine-protein kinase BUB1 beta [EC:2.7.11.1]	gi|747165376|ref|NP_612549.1|//mitotic checkpoint serine/threonine-protein kinase BUB1 beta [Rattus norvegicus]
498006	983	C1qa	GO:0070062//extracellular exosome;GO:0005581//collagen trimer	GO:0005515//protein binding	GO:0006958//complement activation, classical pathway;GO:0010039//response to iron ion;GO:0045087//innate immune response	K03986//complement C1q subcomponent subunit A	gi|56606082|ref|NP_001008515.1|//complement C1q subcomponent subunit A precursor [Rattus norvegicus]
24770	780	C1qb	GO:0070062//extracellular exosome;GO:0072562//blood microparticle;GO:0005602//complement component C1 complex;GO:0005581//collagen trimer	GO:0042803//protein homodimerization activity	GO:0006958//complement activation, classical pathway;GO:0048839//inner ear development;GO:0007420//brain development;GO:0045087//innate immune response;GO:0051384//response to glucocorticoid;GO:0007568//aging	K03987//complement C1q subcomponent subunit B	gi|9506433|ref|NP_062135.1|//complement C1q subcomponent subunit B precursor [Rattus norvegicus]
25542	755	C1qc	GO:0070062//extracellular exosome;GO:0072562//blood microparticle;GO:0005581//collagen trimer	NA	GO:0006958//complement activation, classical pathway;GO:0030853//negative regulation of granulocyte differentiation;GO:0045650//negative regulation of macrophage differentiation;GO:0045087//innate immune response	K03988//complement C1q subcomponent subunit C	gi|149024329|gb|EDL80826.1|//complement component 1, q subcomponent, gamma polypeptide [Rattus norvegicus]
81780	570	C2	GO:0016020//membrane;GO:0070062//extracellular exosome;GO:0019773//proteasome core complex, alpha-subunit complex;GO:1990726//Lsm1-7-Pat1 complex;GO:0005813//centrosome;GO:0005694//chromosome;GO:0000932//P-body;GO:0032021//NELF complex;GO:0046540//U4/U6 x U5 tri-snRNP complex;GO:0071013//catalytic step 2 spliceosome;GO:0005688//U6 snRNP;GO:0071011//precatalytic spliceosome	GO:0004252//serine-type endopeptidase activity;GO:0004298//threonine-type endopeptidase activity;GO:0046976//histone methyltransferase activity (H3-K27 specific);GO:0004930//G-protein coupled receptor activity;GO:0046974//histone methyltransferase activity (H3-K9 specific);GO:0001530//lipopolysaccharide binding;GO:0070742//C2H2 zinc finger domain binding;GO:0000166//nucleotide binding;GO:0000977/…	GO:1902902//negative regulation of autophagosome assembly;GO:0006275//regulation of DNA replication;GO:0034244//negative regulation of transcription elongation from RNA polymerase II promoter;GO:0051567//histone H3-K9 methylation;GO:0006511//ubiquitin-dependent protein catabolic process;GO:2000427//positive regulation of apoptotic cell clearance;GO:0007584//response to nutrient;GO:0045087//innate…	K01332//complement component 2 [EC:3.4.21.43]	gi|47575877|ref|NP_757376.2|//complement C2 precursor [Rattus norvegicus]
287910	348	C3	GO:0070062//extracellular exosome;GO:0072562//blood microparticle	GO:0008289//lipid binding;GO:0004866//endopeptidase inhibitor activity;GO:0048037//cofactor binding;GO:0031715//C5L2 anaphylatoxin chemotactic receptor binding	GO:0007596//blood coagulation;GO:0010951//negative regulation of endopeptidase activity;GO:0010575//positive regulation of vascular endothelial growth factor production;GO:0048639//positive regulation of developmental growth;GO:0032026//response to magnesium ion;GO:0010884//positive regulation of lipid storage;GO:0032570//response to progesterone;GO:0043627//response to estrogen;GO:0010828//posit…	K03990//complement component 3	gi|158138561|ref|NP_058690.2|//complement C3 precursor [Rattus norvegicus]
287561	807	C3ar1	GO:0005829//cytosol;GO:0016021//integral component of membrane;GO:0005886//plasma membrane	GO:0001850//complement component C3a binding	GO:0007186//G-protein coupled receptor signaling pathway;GO:0008217//regulation of blood pressure;GO:0090023//positive regulation of neutrophil chemotaxis;GO:0010575//positive regulation of vascular endothelial growth factor production;GO:0002462//tolerance induction to nonself antigen;GO:0010759//positive regulation of macrophage chemotaxis;GO:0002430//complement receptor mediated signaling path…	K04009//C3a anaphylatoxin chemotactic receptor	gi|149049524|gb|EDM01978.1|//complement component 3a receptor 1 [Rattus norvegicus];gi|14091740|ref|NP_114449.1|//C3a anaphylatoxin chemotactic receptor [Rattus norvegicus]
114494	2959	C4a	GO:0016020//membrane;GO:0070062//extracellular exosome;GO:0072562//blood microparticle;GO:1990726//Lsm1-7-Pat1 complex;GO:0044216//other organism cell;GO:0005694//chromosome;GO:0000932//P-body;GO:0032021//NELF complex;GO:0046540//U4/U6 x U5 tri-snRNP complex;GO:0071013//catalytic step 2 spliceosome;GO:0005688//U6 snRNP;GO:0071011//precatalytic spliceosome	GO:0004252//serine-type endopeptidase activity;GO:0001849//complement component C1q binding;GO:0046976//histone methyltransferase activity (H3-K27 specific);GO:0004930//G-protein coupled receptor activity;GO:0046974//histone methyltransferase activity (H3-K9 specific);GO:0030246//carbohydrate binding;GO:0070742//C2H2 zinc finger domain binding;GO:0000166//nucleotide binding;GO:0000977//RNA polyme…	GO:0010951//negative regulation of endopeptidase activity;GO:1902902//negative regulation of autophagosome assembly;GO:0006275//regulation of DNA replication;GO:0034244//negative regulation of transcription elongation from RNA polymerase II promoter;GO:0051567//histone H3-K9 methylation;GO:2000427//positive regulation of apoptotic cell clearance;GO:0045087//innate immune response;GO:0035265//orga…	K03989//complement component 4	gi|158186621|ref|NP_113692.2|//complement C4 precursor [Rattus norvegicus]
363088	1520	C4b	GO:0016020//membrane;GO:0070062//extracellular exosome;GO:0072562//blood microparticle;GO:1990726//Lsm1-7-Pat1 complex;GO:0044216//other organism cell;GO:0005694//chromosome;GO:0000932//P-body;GO:0032021//NELF complex;GO:0046540//U4/U6 x U5 tri-snRNP complex;GO:0071013//catalytic step 2 spliceosome;GO:0005688//U6 snRNP;GO:0071011//precatalytic spliceosome	GO:0004252//serine-type endopeptidase activity;GO:0001849//complement component C1q binding;GO:0046976//histone methyltransferase activity (H3-K27 specific);GO:0004930//G-protein coupled receptor activity;GO:0046974//histone methyltransferase activity (H3-K9 specific);GO:0030246//carbohydrate binding;GO:0070742//C2H2 zinc finger domain binding;GO:0000166//nucleotide binding;GO:0000977//RNA polyme…	GO:0010951//negative regulation of endopeptidase activity;GO:1902902//negative regulation of autophagosome assembly;GO:0006275//regulation of DNA replication;GO:0034244//negative regulation of transcription elongation from RNA polymerase II promoter;GO:0051567//histone H3-K9 methylation;GO:2000427//positive regulation of apoptotic cell clearance;GO:0045087//innate immune response;GO:0035265//orga…	K03989//complement component 4	gi|50657362|ref|NP_001002805.1|//complement component 4, gene 2 precursor [Rattus norvegicus]
60350	1591	C5ar1	GO:0016323//basolateral plasma membrane;GO:0009986//cell surface;GO:0016021//integral component of membrane;GO:0045177//apical part of cell	GO:0001856//complement component C5a binding;GO:0004878//complement component C5a receptor activity	GO:0031100//animal organ regeneration;GO:0032494//response to peptidoglycan;GO:0090023//positive regulation of neutrophil chemotaxis;GO:0010575//positive regulation of vascular endothelial growth factor production;GO:0010759//positive regulation of macrophage chemotaxis;GO:0043524//negative regulation of neuron apoptotic process;GO:0032496//response to lipopolysaccharide;GO:0042789//mRNA transcri…	K04010//C5a anaphylatoxin chemotactic receptor	gi|16758418|ref|NP_446071.1|//C5a anaphylatoxin chemotactic receptor 1 [Rattus norvegicus]
497761	1168	C7	NA	NA	NA	K03996//complement component 7	gi|672041790|ref|XP_008759053.1|//PREDICTED: complement component C7 isoform X3 [Rattus norvegicus]
501736	1514	Card11	GO:0042101//T cell receptor complex;GO:0070062//extracellular exosome;GO:0045121//membrane raft;GO:0001772//immunological synapse;GO:0005737//cytoplasm	GO:0050700//CARD domain binding	GO:0045061//thymic T cell selection;GO:0045577//regulation of B cell differentiation;GO:0051092//positive regulation of NF-kappaB transcription factor activity;GO:0042102//positive regulation of T cell proliferation;GO:0045580//regulation of T cell differentiation;GO:0031295//T cell costimulation;GO:0030890//positive regulation of B cell proliferation;GO:0045086//positive regulation of interleuki…	K07367//caspase recruitment domain-containing protein 11	gi|672072378|ref|XP_008767282.1|//PREDICTED: caspase recruitment domain-containing protein 11 isoform X2 [Rattus norvegicus]
690492	1691	Casp4	GO:0016020//membrane;GO:0005783//endoplasmic reticulum;GO:0072557//IPAF inflammasome complex;GO:0043005//neuron projection;GO:0043025//neuronal cell body;GO:0072559//NLRP3 inflammasome complex;GO:0072558//NLRP1 inflammasome complex;GO:0005576//extracellular region;GO:0005739//mitochondrion;GO:0097169//AIM2 inflammasome complex	GO:0097110//scaffold protein binding;GO:0097153//cysteine-type endopeptidase activity involved in apoptotic process	GO:0021762//substantia nigra development;GO:0070269//pyroptosis;GO:0050718//positive regulation of interleukin-1 beta secretion;GO:0071260//cellular response to mechanical stimulus;GO:1904646//cellular response to amyloid-beta;GO:0050727//regulation of inflammatory response;GO:0007015//actin filament organization;GO:0070059//intrinsic apoptotic signaling pathway in response to endoplasmic reticul…	K04394//caspase 4 [EC:3.4.22.57];K12808//caspase 11 [EC:3.4.22.64]	gi|76253906|ref|NP_446188.2|//caspase 4 [Rattus norvegicus]
29185	1265	Ccdc103	GO:0031514//motile cilium;GO:0005737//cytoplasm	GO:0042803//protein homodimerization activity	GO:0001947//heart looping;GO:0003341//cilium movement;GO:0036159//inner dynein arm assembly;GO:0071907//determination of digestive tract left/right asymmetry;GO:0036158//outer dynein arm assembly	NA	gi|157817819|ref|NP_001102519.1|//coiled-coil domain-containing protein 103 [Rattus norvegicus]
24932	3054	Ccl2	GO:0030425//dendrite;GO:0044299//C-fiber;GO:0005615//extracellular space;GO:0030139//endocytic vesicle;GO:0005791//rough endoplasmic reticulum;GO:0043679//axon terminus;GO:0045202//synapse;GO:0043204//perikaryon;GO:0048471//perinuclear region of cytoplasm	GO:0008201//heparin binding;GO:0031727//CCR2 chemokine receptor binding;GO:0008009//chemokine activity	GO:0031100//animal organ regeneration;GO:0043491//protein kinase B signaling;GO:0071346//cellular response to interferon-gamma;GO:0032760//positive regulation of tumor necrosis factor production;GO:0010574//regulation of vascular endothelial growth factor production;GO:2000502//negative regulation of natural killer cell chemotaxis;GO:0033552//response to vitamin B3;GO:0009611//response to woundin…	K14624//C-C motif chemokine 2	gi|13928714|ref|NP_113718.1|//C-C motif chemokine 2 precursor [Rattus norvegicus]
25406	4094	Ccl3	GO:0005615//extracellular space;GO:0005829//cytosol	GO:0042802//identical protein binding;GO:0008201//heparin binding;GO:0016004//phospholipase activator activity;GO:0031730//CCR5 chemokine receptor binding;GO:0008009//chemokine activity;GO:0031726//CCR1 chemokine receptor binding;GO:0042056//chemoattractant activity;GO:0004698//calcium-dependent protein kinase C activity	GO:0050850//positive regulation of calcium-mediated signaling;GO:0001649//osteoblast differentiation;GO:0071356//cellular response to tumor necrosis factor;GO:0045672//positive regulation of osteoclast differentiation;GO:0071346//cellular response to interferon-gamma;GO:0032760//positive regulation of tumor necrosis factor production;GO:0071347//cellular response to interleukin-1;GO:0043922//nega…	K05408//C-C motif chemokine 3	gi|40254794|ref|NP_037157.2|//C-C motif chemokine 3 precursor [Rattus norvegicus]
25752	2725	Ccl5	GO:0005615//extracellular space;GO:0005737//cytoplasm	GO:0004435//phosphatidylinositol phospholipase C activity;GO:0046817//chemokine receptor antagonist activity;GO:0031726//CCR1 chemokine receptor binding;GO:0043621//protein self-association;GO:0042803//protein homodimerization activity;GO:0031729//CCR4 chemokine receptor binding;GO:0004672//protein kinase activity;GO:0008201//heparin binding;GO:0016004//phospholipase activator activity;GO:0031730…	GO:0010820//positive regulation of T cell chemotaxis;GO:0018894//dibenzo-p-dioxin metabolic process;GO:0045666//positive regulation of neuron differentiation;GO:0043491//protein kinase B signaling;GO:0043627//response to estrogen;GO:0050796//regulation of insulin secretion;GO:0071346//cellular response to interferon-gamma;GO:0071560//cellular response to transforming growth factor beta stimulus;G…	K12499//C-C motif chemokine 5	gi|61889094|ref|NP_112378.2|//C-C motif chemokine 5 precursor [Rattus norvegicus]
287435	1224	Ccl6	GO:0005615//extracellular space	GO:0008009//chemokine activity;GO:0048020//CCR chemokine receptor binding	GO:0007186//G-protein coupled receptor signaling pathway;GO:0048247//lymphocyte chemotaxis;GO:0030593//neutrophil chemotaxis;GO:0070098//chemokine-mediated signaling pathway;GO:0043547//positive regulation of GTPase activity;GO:0050729//positive regulation of inflammatory response;GO:0071356//cellular response to tumor necrosis factor;GO:0006915//apoptotic process;GO:0071346//cellular response to…	K05510//C-C motif chemokine 6/9;K05511//C-C motif chemokine 15/23	gi|149053674|gb|EDM05491.1|//rCG32832 [Rattus norvegicus]
313498	1495	Ccl7	GO:0005615//extracellular space	GO:0008201//heparin binding;GO:0031727//CCR2 chemokine receptor binding;GO:0008009//chemokine activity;GO:0031726//CCR1 chemokine receptor binding	GO:0043547//positive regulation of GTPase activity;GO:0050729//positive regulation of inflammatory response;GO:0071356//cellular response to tumor necrosis factor;GO:0010332//response to gamma radiation;GO:0071346//cellular response to interferon-gamma;GO:0071347//cellular response to interleukin-1;GO:0002548//monocyte chemotaxis;GO:0071361//cellular response to ethanol;GO:0007186//G-protein coup…	K14624//C-C motif chemokine 2;K05509//C-C motif chemokine 7	gi|56090537|ref|NP_001007613.1|//C-C motif chemokine 7 precursor [Rattus norvegicus]
25599	1318	Ccna2	GO:0001939//female pronucleus;GO:0005654//nucleoplasm;GO:0097124//cyclin A2-CDK2 complex;GO:0005794//Golgi apparatus;GO:0001940//male pronucleus	GO:0019901//protein kinase binding	GO:0031100//animal organ regeneration;GO:0071456//cellular response to hypoxia;GO:0071373//cellular response to luteinizing hormone stimulus;GO:0045893//positive regulation of transcription, DNA-templated;GO:1990314//cellular response to insulin-like growth factor stimulus;GO:0036120//cellular response to platelet-derived growth factor stimulus;GO:0044320//cellular response to leptin stimulus;GO:…	K06627//cyclin A	gi|118150676|ref|NP_446154.3|//cyclin-A2 [Rattus norvegicus];gi|672042034|ref|XP_008759125.1|//PREDICTED: cyclin-A2 isoform X2 [Rattus norvegicus];gi|564336217|ref|XP_006232328.1|//PREDICTED: cyclin-A2 isoform X1 [Rattus norvegicus]
56822	960	Ccnb2	GO:0016020//membrane;GO:0005634//nucleus;GO:0005813//centrosome	NA	GO:0043029//T cell homeostasis;GO:0051301//cell division;GO:0048538//thymus development;GO:0001701//in utero embryonic development;GO:0040007//growth	K05868//cyclin B	gi|57164093|ref|NP_001009470.1|//G2/mitotic-specific cyclin-B2 [Rattus norvegicus]
24930	1903	Cd14	GO:0070062//extracellular exosome;GO:0005615//extracellular space;GO:0031362//anchored component of external side of plasma membrane;GO:0045121//membrane raft;GO:0005794//Golgi apparatus;GO:0046696//lipopolysaccharide receptor complex	GO:0001530//lipopolysaccharide binding;GO:0005515//protein binding;GO:0070891//lipoteichoic acid binding	GO:0032481//positive regulation of type I interferon production;GO:0032026//response to magnesium ion;GO:0045807//positive regulation of endocytosis;GO:0045471//response to ethanol;GO:0032760//positive regulation of tumor necrosis factor production;GO:0051602//response to electrical stimulus;GO:0031663//lipopolysaccharide-mediated signaling pathway;GO:0032729//positive regulation of interferon-ga…	K04391//monocyte differentiation antigen CD14	gi|11120688|ref|NP_068512.1|//monocyte differentiation antigen CD14 precursor [Rattus norvegicus];gi|564393111|ref|XP_006254665.1|//PREDICTED: monocyte differentiation antigen CD14 isoform X1 [Rattus norvegicus]
24931	1261	Cd2	GO:0005654//nucleoplasm;GO:0031965//nuclear membrane;GO:0009897//external side of plasma membrane;GO:0000785//chromatin;GO:0097129//cyclin D2-CDK4 complex;GO:0005730//nucleolus;GO:0045121//membrane raft;GO:0005911//cell-cell junction;GO:0005829//cytosol;GO:0005576//extracellular region;GO:0016021//integral component of membrane;GO:0009898//cytoplasmic side of plasma membrane;GO:0046658//anchored …	GO:0030971//receptor tyrosine kinase binding;GO:0043621//protein self-association;GO:0003823//antigen binding;GO:0042803//protein homodimerization activity	GO:0042110//T cell activation;GO:1902715//positive regulation of interferon-gamma secretion;GO:0045737//positive regulation of cyclin-dependent protein serine/threonine kinase activity;GO:0032760//positive regulation of tumor necrosis factor production;GO:2000484//positive regulation of interleukin-8 secretion;GO:0051301//cell division;GO:0034113//heterotypic cell-cell adhesion;GO:0000082//G1/S t…	K06449//T-cell surface glycoprotein CD2	gi|6978627|ref|NP_036962.1|//T-cell surface antigen CD2 precursor [Rattus norvegicus]
64515	1777	Cd300a	GO:0070062//extracellular exosome;GO:0016021//integral component of membrane;GO:0005886//plasma membrane;GO:0042629//mast cell granule	GO:0038023//signaling receptor activity;GO:0008429//phosphatidylethanolamine binding;GO:0019902//phosphatase binding;GO:0001786//phosphatidylserine binding	GO:1902567//negative regulation of eosinophil activation;GO:2000417//negative regulation of eosinophil migration;GO:0043407//negative regulation of MAP kinase activity;GO:0032516//positive regulation of phosphoprotein phosphatase activity;GO:0043305//negative regulation of mast cell degranulation;GO:0060101//negative regulation of phagocytosis, engulfment;GO:0048147//negative regulation of fibrob…	K06719//CD300 antigen	gi|329112553|ref|NP_001192277.1|//CMRF35-like molecule 8 precursor [Rattus norvegicus]
305984	3647	Cd33	GO:0009897//external side of plasma membrane;GO:0016021//integral component of membrane	GO:0030246//carbohydrate binding	GO:0007155//cell adhesion	K06473//CD33 antigen;K06549//sialic acid binding Ig-like lectin 5/14	gi|672013488|ref|XP_008772739.1|//PREDICTED: LOW QUALITY PROTEIN: myeloid cell surface antigen CD33 [Rattus norvegicus];gi|149056119|gb|EDM07550.1|//rCG54544 [Rattus norvegicus]
297594	1361	Cd37	GO:0070062//extracellular exosome;GO:0005887//integral component of plasma membrane;GO:0001772//immunological synapse	NA	GO:0002920//regulation of humoral immune response;GO:0042832//defense response to protozoan;GO:0050688//regulation of defense response to virus;GO:0007166//cell surface receptor signaling pathway;GO:0030886//negative regulation of myeloid dendritic cell activation;GO:0002639//positive regulation of immunoglobulin production;GO:0008285//negative regulation of cell proliferation	K06475//CD37 antigen	gi|564327918|ref|XP_006229043.1|//PREDICTED: leukocyte antigen CD37 isoform X1 [Rattus norvegicus];gi|568947257|ref|XP_006540655.1|//PREDICTED: leukocyte antigen CD37 isoform X1 [Mus musculus]
684771	1910	Cd4	GO:0005788//endoplasmic reticulum lumen;GO:0009897//external side of plasma membrane;GO:0045121//membrane raft;GO:0016021//integral component of membrane;GO:0005789//endoplasmic reticulum membrane	GO:0042289//MHC class II protein binding;GO:0008270//zinc ion binding;GO:0019865//immunoglobulin binding;GO:1990782//protein tyrosine kinase binding;GO:0015026//coreceptor activity;GO:0042803//protein homodimerization activity	GO:0050731//positive regulation of peptidyl-tyrosine phosphorylation;GO:0050850//positive regulation of calcium-mediated signaling;GO:0035397//helper T cell enhancement of adaptive immune response;GO:0050829//defense response to Gram-negative bacterium;GO:0032507//maintenance of protein location in cell;GO:0042102//positive regulation of T cell proliferation;GO:0007166//cell surface receptor sign…	K06454//T-cell surface glycoprotein CD4	gi|564348892|ref|XP_006237395.1|//PREDICTED: T-cell surface glycoprotein CD4 isoform X2 [Rattus norvegicus];gi|6978631|ref|NP_036837.1|//T-cell surface glycoprotein CD4 precursor [Rattus norvegicus]
54237	1184	Cd44	GO:0016323//basolateral plasma membrane;GO:0070062//extracellular exosome;GO:0005634//nucleus;GO:0005925//focal adhesion;GO:0009897//external side of plasma membrane;GO:0016324//apical plasma membrane;GO:0035692//macrophage migration inhibitory factor receptor complex;GO:0005794//Golgi apparatus;GO:0016021//integral component of membrane	GO:0019955//cytokine binding;GO:0005114//type II transforming growth factor beta receptor binding;GO:0004896//cytokine receptor activity;GO:0005154//epidermal growth factor receptor binding;GO:0004415//hyalurononglucosaminidase activity;GO:0005540//hyaluronic acid binding;GO:0019901//protein kinase binding;GO:0051219//phosphoprotein binding	GO:0043154//negative regulation of cysteine-type endopeptidase activity involved in apoptotic process;GO:0050731//positive regulation of peptidyl-tyrosine phosphorylation;GO:0014070//response to organic cyclic compound;GO:0016477//cell migration;GO:2000562//negative regulation of CD4-positive, alpha-beta T cell proliferation;GO:0030214//hyaluronan catabolic process;GO:0051216//cartilage developme…	K06256//CD44 antigen	gi|564342033|ref|XP_006234689.1|//PREDICTED: CD44 antigen isoform X1 [Rattus norvegicus];gi|564342037|ref|XP_006234691.1|//PREDICTED: CD44 antigen isoform X4 [Rattus norvegicus];gi|149022757|gb|EDL79651.1|//CD44 antigen, isoform CRA_d [Rattus norvegicus];gi|19923703|ref|NP_037056.2|//CD44 antigen precursor [Rattus norvegicus];gi|672046389|ref|XP_008760280.1|//PREDICTED: CD44 antigen isoform X6 [R…
289993	792	Cd6	GO:0042101//T cell receptor complex;GO:0001772//immunological synapse;GO:0044214//spanning component of plasma membrane	GO:0001530//lipopolysaccharide binding;GO:0005044//scavenger receptor activity;GO:0070891//lipoteichoic acid binding;GO:0019901//protein kinase binding	GO:0001771//immunological synapse formation;GO:0006898//receptor-mediated endocytosis;GO:0001934//positive regulation of protein phosphorylation;GO:0042102//positive regulation of T cell proliferation;GO:0002438//acute inflammatory response to antigenic stimulus;GO:0031663//lipopolysaccharide-mediated signaling pathway;GO:0007157//heterophilic cell-cell adhesion via plasma membrane cell adhesion …	K06456//T-cell surface glycoprotein CD6	gi|672039681|ref|XP_008758440.1|//PREDICTED: T-cell differentiation antigen CD6 isoform X2 [Rattus norvegicus];gi|564332824|ref|XP_006231083.1|//PREDICTED: T-cell differentiation antigen CD6 isoform X1 [Rattus norvegicus];gi|672039683|ref|XP_008758441.1|//PREDICTED: T-cell differentiation antigen CD6 isoform X3 [Rattus norvegicus];gi|77539059|ref|NP_783167.2|//T-cell differentiation antigen CD6 p…
682408	2641	Cd68	GO:0005768//endosome;GO:0016021//integral component of membrane;GO:0005764//lysosome;GO:0005886//plasma membrane	NA	GO:0071310//cellular response to organic substance	K06501//CD68 antigen	gi|72255507|ref|NP_001026808.1|//macrosialin precursor [Rattus norvegicus]
298850	1721	Cd72	GO:0005887//integral component of plasma membrane	NA	NA	K06504//CD72 antigen	gi|62543519|ref|NP_001015016.1|//B-cell differentiation antigen CD72 [Rattus norvegicus]
257649	10069	Cd74	GO:0070062//extracellular exosome;GO:0005783//endoplasmic reticulum;GO:0009897//external side of plasma membrane;GO:0016324//apical plasma membrane;GO:0042613//MHC class II protein complex;GO:0005764//lysosome;GO:0035692//macrophage migration inhibitory factor receptor complex;GO:0035693//NOS2-CD74 complex;GO:0005887//integral component of plasma membrane;GO:0005794//Golgi apparatus;GO:0005771//m…	GO:0001540//amyloid-beta binding;GO:0035718//macrophage migration inhibitory factor binding;GO:0050998//nitric-oxide synthase binding;GO:0004896//cytokine receptor activity;GO:0042658//MHC class II protein binding, via antigen binding groove;GO:0015293//symporter activity;GO:0044183//protein binding involved in protein folding	GO:0050731//positive regulation of peptidyl-tyrosine phosphorylation;GO:0016064//immunoglobulin mediated immune response;GO:0045089//positive regulation of innate immune response;GO:0051085//chaperone mediated protein folding requiring cofactor;GO:0002606//positive regulation of dendritic cell antigen processing and presentation;GO:0045060//negative thymic T cell selection;GO:0001961//positive re…	K06505//CD74 antigen	gi|6978637|ref|NP_037201.1|//H-2 class II histocompatibility antigen gamma chain [Rattus norvegicus];gi|123111|sp|P10247.2|HG2A_RAT//RecName: Full=H-2 class II histocompatibility antigen gamma chain; AltName: Full=Ia antigen-associated invariant chain; Short=Ii; AltName: Full=MHC class II-associated invariant chain; AltName: CD_antigen=CD74
307805	1694	Cd86	GO:0043231//intracellular membrane-bounded organelle;GO:0070062//extracellular exosome;GO:0009897//external side of plasma membrane;GO:0016021//integral component of membrane	GO:0005102//receptor binding	GO:0042493//response to drug;GO:0051607//defense response to virus;GO:0071222//cellular response to lipopolysaccharide;GO:0007568//aging;GO:0034341//response to interferon-gamma;GO:0071248//cellular response to metal ion;GO:0002309//T cell proliferation involved in immune response;GO:0002668//negative regulation of T cell anergy;GO:0071345//cellular response to cytokine stimulus;GO:0001878//respo…	K05413//CD86 antigen	gi|149060561|gb|EDM11275.1|//cd86 antigen, isoform CRA_a [Rattus norvegicus];gi|11464989|ref|NP_064466.1|//T-lymphocyte activation antigen CD86 precursor [Rattus norvegicus]
294074	2222	Cd8a	GO:0009897//external side of plasma membrane;GO:0016021//integral component of membrane	GO:0042803//protein homodimerization activity;GO:0019901//protein kinase binding	GO:0050850//positive regulation of calcium-mediated signaling;GO:0045065//cytotoxic T cell differentiation;GO:0051607//defense response to virus;GO:0007166//cell surface receptor signaling pathway;GO:0002456//T cell mediated immunity;GO:0006954//inflammatory response	K06458//T-cell surface glycoprotein CD8 alpha chain	gi|13928726|ref|NP_113726.1|//T-cell surface glycoprotein CD8 alpha chain precursor [Rattus norvegicus]
294257	2573	Cd8b	GO:0009897//external side of plasma membrane;GO:0016021//integral component of membrane	NA	GO:0002250//adaptive immune response	K06459//T-cell surface glycoprotein CD8 beta chain	gi|13928728|ref|NP_113727.1|//T-cell surface glycoprotein CD8 beta chain precursor [Rattus norvegicus]
54249	846	Cdc20	GO:0000922//spindle pole;GO:0005654//nucleoplasm;GO:0005813//centrosome;GO:0005680//anaphase-promoting complex;GO:0048471//perinuclear region of cytoplasm	GO:0010997//anaphase-promoting complex binding;GO:0097027//ubiquitin-protein transferase activator activity;GO:0008022//protein C-terminus binding;GO:0042826//histone deacetylase binding	GO:0040020//regulation of meiotic nuclear division;GO:1904668//positive regulation of ubiquitin protein ligase activity;GO:0050773//regulation of dendrite development;GO:0090307//mitotic spindle assembly;GO:0000089//mitotic metaphase;GO:0051301//cell division;GO:0031145//anaphase-promoting complex-dependent catabolic process;GO:0007064//mitotic sister chromatid cohesion;GO:0031915//positive regul…	K03363//cell division cycle 20, cofactor of APC complex	gi|25282463|ref|NP_741990.1|//cell division cycle protein 20 homolog [Rattus norvegicus]
299314	1505	Cdca2	GO:0005654//nucleoplasm;GO:0005694//chromosome;GO:0005737//cytoplasm	NA	GO:0007059//chromosome segregation;GO:0051301//cell division;GO:0035307//positive regulation of protein dephosphorylation	K17590//cell division cycle-associated protein 2	gi|157821957|ref|NP_001100743.1|//cell division cycle-associated protein 2 [Rattus norvegicus];gi|564386512|ref|XP_006252179.1|//PREDICTED: cell division cycle-associated protein 2 isoform X1 [Rattus norvegicus];gi|564386518|ref|XP_006252182.1|//PREDICTED: cell division cycle-associated protein 2 isoform X2 [Rattus norvegicus];gi|564386520|ref|XP_006252183.1|//PREDICTED: cell division cycle-assoc…
309527	1468	Cdca3	GO:0005829//cytosol;GO:0005911//cell-cell junction	NA	GO:0051301//cell division;GO:0016567//protein ubiquitination	NA	gi|564348911|ref|XP_006237404.1|//PREDICTED: cell division cycle-associated protein 3 isoform X2 [Rattus norvegicus];gi|56090612|ref|NP_001007649.1|//cell division cycle-associated protein 3 [Rattus norvegicus]
89824	1696	Cdca5	GO:0005654//nucleoplasm;GO:0000790//nuclear chromatin;GO:0005737//cytoplasm;GO:0005886//plasma membrane;GO:0008278//cohesin complex	GO:0003682//chromatin binding	GO:0006302//double-strand break repair;GO:0007080//mitotic metaphase plate congression;GO:0071922//regulation of cohesin loading;GO:0000082//G1/S transition of mitotic cell cycle;GO:0007064//mitotic sister chromatid cohesion;GO:0007076//mitotic chromosome condensation;GO:0031536//positive regulation of exit from mitosis	K17390//sororin	gi|169790785|ref|NP_001108514.2|//sororin [Rattus norvegicus];gi|672039504|ref|XP_008758398.1|//PREDICTED: sororin isoform X1 [Rattus norvegicus];gi|672039506|ref|XP_008758399.1|//PREDICTED: sororin isoform X2 [Rattus norvegicus]
306575	2549	Cdk1	GO:0016020//membrane;GO:0070062//extracellular exosome;GO:0072686//mitotic spindle;GO:0000784//nuclear chromosome, telomeric region;GO:0005813//centrosome;GO:0005739//mitochondrion;GO:0005876//spindle microtubule;GO:0030496//midbody	GO:0008353//RNA polymerase II carboxy-terminal domain kinase activity;GO:0004693//cyclin-dependent protein serine/threonine kinase activity;GO:0005524//ATP binding;GO:0035173//histone kinase activity;GO:0003682//chromatin binding;GO:0030544//Hsp70 protein binding;GO:0030332//cyclin binding	GO:0031100//animal organ regeneration;GO:0014070//response to organic cyclic compound;GO:0055015//ventricular cardiac muscle cell development;GO:0007095//mitotic G2 DNA damage checkpoint;GO:0009636//response to toxic substance;GO:0045471//response to ethanol;GO:0034501//protein localization to kinetochore;GO:0016572//histone phosphorylation;GO:0090166//Golgi disassembly;GO:0070301//cellular respo…	K02087//cyclin-dependent kinase 1 [EC:2.7.11.22 2.7.11.23]	gi|9506475|ref|NP_062169.1|//cyclin-dependent kinase 1 [Rattus norvegicus]
680515	2379	Cdkn3	GO:0005634//nucleus;GO:0048471//perinuclear region of cytoplasm	GO:0005515//protein binding;GO:0008138//protein tyrosine/serine/threonine phosphatase activity;GO:0004725//protein tyrosine phosphatase activity;GO:0004722//protein serine/threonine phosphatase activity	GO:0035335//peptidyl-tyrosine dephosphorylation;GO:0000082//G1/S transition of mitotic cell cycle;GO:0006974//cellular response to DNA damage stimulus;GO:0007050//cell cycle arrest	K14167//cyclin-dependent kinase inhibitor 3 [EC:3.1.3.16 3.1.3.48]	gi|302595726|sp|B2RZ50.1|CDKN3_RAT//RecName: Full=Cyclin-dependent kinase inhibitor 3; AltName: Full=CDK2-associated dual-specificity phosphatase; AltName: Full=Kinase-associated phosphatase;gi|568988872|ref|XP_006519656.1|//PREDICTED: cyclin-dependent kinase inhibitor 3 isoform X2 [Mus musculus];gi|564385751|ref|XP_006251854.1|//PREDICTED: cyclin-dependent kinase inhibitor 3 isoform X2 [Rattus n…
64195	1374	Cdsn	NA	NA	NA	NA	gi|564396863|ref|XP_003751976.2|//PREDICTED: corneodesmosin isoform X2 [Rattus norvegicus]
680338	1441	Cenpa	GO:0000939//condensed chromosome inner kinetochore;GO:0000778//condensed nuclear chromosome kinetochore;GO:0000786//nucleosome	GO:0003677//DNA binding;GO:0046982//protein heterodimerization activity	GO:0000132//establishment of mitotic spindle orientation;GO:0071459//protein localization to chromosome, centromeric region;GO:0051382//kinetochore assembly	K11495//histone H3-like centromeric protein A	gi|157821871|ref|NP_001100181.1|//histone H3-like centromeric protein A [Rattus norvegicus]
362430	1230	Cenpf	NA	NA	NA	K11499//centromere protein F	gi|281371331|ref|NP_001094297.1|//centromere protein F [Rattus norvegicus]
297584	790	Cenpt	GO:0005634//nucleus;GO:0000777//condensed chromosome kinetochore	GO:0003677//DNA binding;GO:0046982//protein heterodimerization activity	GO:0007059//chromosome segregation;GO:0051301//cell division;GO:0051382//kinetochore assembly	K11512//centromere protein T	gi|66730427|ref|NP_001019428.1|//centromere protein T [Rattus norvegicus];gi|564395528|ref|XP_006255556.1|//PREDICTED: centromere protein T isoform X1 [Rattus norvegicus];gi|564395530|ref|XP_006255557.1|//PREDICTED: centromere protein T isoform X2 [Rattus norvegicus]
362431	779	Cep55	GO:0005814//centriole;GO:0016020//membrane;GO:0045171//intercellular bridge;GO:0032154//cleavage furrow;GO:0030496//midbody	NA	GO:0045184//establishment of protein localization;GO:0000281//mitotic cytokinesis;GO:0006997//nucleus organization;GO:0000920//cell separation after cytokinesis;GO:0007080//mitotic metaphase plate congression	K16456//centrosomal protein CEP55	gi|71043816|ref|NP_001020817.1|//centrosomal protein of 55 kDa [Rattus norvegicus]
502902	2425	Cfb	GO:0016020//membrane;GO:0070062//extracellular exosome;GO:0072562//blood microparticle;GO:1990726//Lsm1-7-Pat1 complex;GO:0005694//chromosome;GO:0000932//P-body;GO:0032021//NELF complex;GO:0046540//U4/U6 x U5 tri-snRNP complex;GO:0071013//catalytic step 2 spliceosome;GO:0005688//U6 snRNP;GO:0071011//precatalytic spliceosome	GO:0004252//serine-type endopeptidase activity;GO:0046976//histone methyltransferase activity (H3-K27 specific);GO:0004930//G-protein coupled receptor activity;GO:0046974//histone methyltransferase activity (H3-K9 specific);GO:0070742//C2H2 zinc finger domain binding;GO:0000977//RNA polymerase II regulatory region sequence-specific DNA binding;GO:0000166//nucleotide binding;GO:0008270//zinc ion b…	GO:1902902//negative regulation of autophagosome assembly;GO:0006275//regulation of DNA replication;GO:0034244//negative regulation of transcription elongation from RNA polymerase II promoter;GO:0032496//response to lipopolysaccharide;GO:0051567//histone H3-K9 methylation;GO:0008283//cell proliferation;GO:2000427//positive regulation of apoptotic cell clearance;GO:0035265//organ growth;GO:0007186…	K01335//component factor B [EC:3.4.21.47]	gi|218156285|ref|NP_997631.2|//complement factor B precursor [Rattus norvegicus]
406864	1200	Cfd	GO:0070062//extracellular exosome;GO:0005615//extracellular space	GO:0004252//serine-type endopeptidase activity	GO:0006508//proteolysis;GO:0006957//complement activation, alternative pathway;GO:0007219//Notch signaling pathway	K01334//component factor D [EC:3.4.21.46]	gi|117647198|ref|NP_001071110.1|//complement factor D precursor [Rattus norvegicus]
60669	3762	Cfp	GO:0031012//extracellular matrix	NA	GO:0006957//complement activation, alternative pathway	K15412//complement factor properdin	gi|157822881|ref|NP_001100227.1|//properdin precursor [Rattus norvegicus]
501065	1519	Ch25h	GO:0016021//integral component of membrane;GO:0005789//endoplasmic reticulum membrane	GO:0005506//iron ion binding;GO:0001567//cholesterol 25-hydroxylase activity	GO:0016126//sterol biosynthetic process;GO:0008203//cholesterol metabolic process;GO:0035754//B cell chemotaxis;GO:0006633//fatty acid biosynthetic process;GO:0055114//oxidation-reduction process	K10223//cholesterol 25-hydroxylase [EC:1.14.99.38]	gi|70794754|ref|NP_001020586.1|//cholesterol 25-hydroxylase [Rattus norvegicus]
690976	982	Chi3l1	GO:0070062//extracellular exosome;GO:0005615//extracellular space;GO:0005783//endoplasmic reticulum;GO:0048471//perinuclear region of cytoplasm	GO:0030246//carbohydrate binding;GO:0008061//chitin binding;GO:0004568//chitinase activity	GO:0030324//lung development;GO:0009612//response to mechanical stimulus;GO:0051897//positive regulation of protein kinase B signaling;GO:0007250//activation of NF-kappaB-inducing kinase activity;GO:0070741//response to interleukin-6;GO:0071356//cellular response to tumor necrosis factor;GO:0072606//interleukin-8 secretion;GO:0006915//apoptotic process;GO:0006954//inflammatory response;GO:0010800…	K17523//chitinase-3-like protein 1/2	gi|832626572|ref|NP_001296749.1|//chitinase-3-like protein 1 isoform 1 precursor [Rattus norvegicus];gi|834400289|ref|NP_446012.2|//chitinase-3-like protein 1 isoform 2 precursor [Rattus norvegicus]
298069	5193	Ckap2	GO:0005881//cytoplasmic microtubule;GO:0005813//centrosome	NA	GO:0000281//mitotic cytokinesis;GO:0045944//positive regulation of transcription from RNA polymerase II promoter;GO:0007026//negative regulation of microtubule depolymerization;GO:0006915//apoptotic process	K16769//cytoskeleton-associated protein 2	gi|281306796|ref|NP_001162610.1|//cytoskeleton-associated protein 2 [Rattus norvegicus]
84032	4792	Ckap2l	GO:0005813//centrosome;GO:0005737//cytoplasm	NA	NA	K16769//cytoskeleton-associated protein 2	gi|149023265|gb|EDL80159.1|//rCG26481 [Rattus norvegicus];gi|392339456|ref|XP_002726220.2|//PREDICTED: cytoskeleton-associated protein 2-like isoform X1 [Rattus norvegicus]
301012	9230	Clec10a	GO:0016021//integral component of membrane	GO:0030246//carbohydrate binding	GO:0002248//connective tissue replacement involved in inflammatory response wound healing	K06721//C-type lectin domain family 10 member A	gi|564372953|ref|XP_006246865.1|//PREDICTED: C-type lectin domain family 10 member A isoform X2 [Rattus norvegicus];gi|61889079|ref|NP_071788.2|//C-type lectin domain family 10 member A [Rattus norvegicus]
24268	3744	Clec12a	GO:0009986//cell surface;GO:0016021//integral component of membrane;GO:0005886//plasma membrane	GO:0030246//carbohydrate binding;GO:0019903//protein phosphatase binding	GO:0050776//regulation of immune response	K17516//C-type lectin domain family 12 member A	gi|197927086|ref|NP_001128188.1|//C-type lectin domain family 12 member A [Rattus norvegicus]
171081	2905	Clec4a1	GO:0016021//integral component of membrane	GO:0030246//carbohydrate binding	NA	K10057//C-type lectin domain family 4 member A	gi|54312106|ref|NP_001005890.1|//C-type lectin domain family 4, member A1 [Rattus norvegicus]
25610	1297	Clec4a2	GO:0016021//integral component of membrane	GO:0097367//carbohydrate derivative binding	GO:0006955//immune response	K10057//C-type lectin domain family 4 member A	gi|149049520|gb|EDM01974.1|//rCG29675, partial [Rattus norvegicus];gi|54312086|ref|NP_001005880.1|//C-type lectin domain family 4, member A2 [Rattus norvegicus]
296257	1140	Clec4a3	GO:0016021//integral component of membrane	NA	NA	K10057//C-type lectin domain family 4 member A	gi|54312112|ref|NP_001005891.1|//C-type lectin domain family 4, member A3 [Rattus norvegicus]
25423	2260	Clec7a	GO:0005654//nucleoplasm;GO:0016021//integral component of membrane	GO:0030246//carbohydrate binding;GO:0008329//signaling pattern recognition receptor activity	GO:0002366//leukocyte activation involved in immune response;GO:0002221//pattern recognition receptor signaling pathway;GO:0006910//phagocytosis, recognition;GO:0071226//cellular response to molecule of fungal origin	K10074//C-type lectin domain family 7 member A	gi|197267597|dbj|BAG69161.1|//C-type lectin domain family 7 member A transcript variant 2 [Rattus norvegicus];gi|290563188|ref|NP_001166857.1|//C-type lectin domain family 7 member A [Rattus norvegicus]
293676	1272	Clic1	GO:0070062//extracellular exosome;GO:0031965//nuclear membrane;GO:0072562//blood microparticle;GO:0034707//chloride channel complex;GO:0048471//perinuclear region of cytoplasm;GO:0005913//cell-cell adherens junction;GO:0005739//mitochondrion;GO:0005886//plasma membrane	GO:0004364//glutathione transferase activity;GO:0098641//cadherin binding involved in cell-cell adhesion;GO:0005247//voltage-gated chloride channel activity	GO:0006749//glutathione metabolic process;GO:0051726//regulation of cell cycle;GO:0045669//positive regulation of osteoblast differentiation;GO:0051881//regulation of mitochondrial membrane potential;GO:0070527//platelet aggregation;GO:1903959//regulation of anion transmembrane transport;GO:1902476//chloride transmembrane transport	K05021//chloride intracellular channel protein 1	gi|672085747|ref|XP_008770967.1|//PREDICTED: chloride intracellular channel protein 1 isoform X1 [Rattus norvegicus];gi|50657380|ref|NP_001002807.1|//chloride intracellular channel protein 1 [Rattus norvegicus]
252929	1358	Cmklr1	GO:0016021//integral component of membrane;GO:0005886//plasma membrane	GO:0001637//G-protein coupled chemoattractant receptor activity	GO:0007186//G-protein coupled receptor signaling pathway;GO:0050848//regulation of calcium-mediated signaling;GO:0010759//positive regulation of macrophage chemotaxis;GO:0032695//negative regulation of interleukin-12 production;GO:0045600//positive regulation of fat cell differentiation;GO:0032088//negative regulation of NF-kappaB transcription factor activity	K04245//chemokine-like receptor 1	gi|83035131|ref|NP_071554.2|//chemokine-like receptor 1 [Rattus norvegicus]
81503	929	Cmtm7	GO:0005615//extracellular space;GO:0016021//integral component of membrane	GO:0005125//cytokine activity	GO:0002337//B-1a B cell differentiation;GO:0006935//chemotaxis	NA	gi|157817939|ref|NP_001102770.1|//CKLF-like MARVEL transmembrane domain-containing protein 7 [Rattus norvegicus]
305236	1054	Cnn2	GO:0016020//membrane;GO:0070062//extracellular exosome;GO:0001725//stress fiber;GO:0005913//cell-cell adherens junction;GO:0005925//focal adhesion	GO:0003779//actin binding;GO:0098641//cadherin binding involved in cell-cell adhesion;GO:0005516//calmodulin binding	GO:0031032//actomyosin structure organization;GO:0071260//cellular response to mechanical stimulus;GO:0042060//wound healing;GO:0042127//regulation of cell proliferation;GO:0030336//negative regulation of cell migration;GO:0010628//positive regulation of gene expression;GO:0032970//regulation of actin filament-based process;GO:0050765//negative regulation of phagocytosis;GO:0030097//hemopoiesis	K07441//beta-1,4-N-acetylglucosaminyltransferase [EC:2.4.1.141];K06712//butyrophilin;K20526//transgelin	gi|564358403|ref|XP_006241100.1|//PREDICTED: calponin-2 isoform X2 [Rattus norvegicus]
498335	1138	Col15a1	GO:0070062//extracellular exosome;GO:0005615//extracellular space;GO:0005581//collagen trimer;GO:0005604//basement membrane	GO:0005198//structural molecule activity	GO:0007155//cell adhesion	K08135//collagen, type XV, alpha	gi|407228400|ref|NP_001094005.1|//collagen alpha-1(XV) chain precursor [Rattus norvegicus]
497942	1730	Col3a1	GO:0005615//extracellular space;GO:0005586//collagen type III trimer	GO:0048407//platelet-derived growth factor binding;GO:0005201//extracellular matrix structural constituent;GO:0046872//metal ion binding;GO:0005178//integrin binding;GO:0046332//SMAD binding	GO:0043588//skin development;GO:0030199//collagen fibril organization;GO:0034097//response to cytokine;GO:0007179//transforming growth factor beta receptor signaling pathway;GO:0018149//peptide cross-linking;GO:0021987//cerebral cortex development;GO:0007229//integrin-mediated signaling pathway;GO:0009612//response to mechanical stimulus;GO:0007507//heart development;GO:0042060//wound healing;GO:…	K19720//collagen, type III, alpha	gi|56711254|ref|NP_114474.1|//collagen alpha-1(III) chain precursor [Rattus norvegicus]
84475	1678	Col7a1	NA	NA	NA	K16628//collagen, type VII, alpha	gi|564365444|ref|XP_006243821.1|//PREDICTED: collagen alpha-1(VII) chain isoform X1 [Rattus norvegicus];gi|157819015|ref|NP_001100328.1|//collagen alpha-1(VII) chain precursor [Rattus norvegicus]
79129	709	Cp	GO:0005765//lysosomal membrane;GO:0070062//extracellular exosome;GO:0072562//blood microparticle;GO:0046658//anchored component of plasma membrane	GO:0004322//ferroxidase activity;GO:0005507//copper ion binding;GO:0051087//chaperone binding	GO:0006879//cellular iron ion homeostasis;GO:0030324//lung development;GO:0001889//liver development;GO:0015679//plasma membrane copper ion transport;GO:0007584//response to nutrient;GO:0046688//response to copper ion;GO:0055114//oxidation-reduction process;GO:0007568//aging	K13624//ceruloplasmin [EC:1.16.3.1]	gi|401461786|ref|NP_036664.2|//ceruloplasmin isoform 1 precursor [Rattus norvegicus];gi|401461788|ref|NP_001257890.1|//ceruloplasmin isoform 2 precursor [Rattus norvegicus]
66021	1713	Csf2rb	GO:0016021//integral component of membrane;GO:0005886//plasma membrane	GO:0005515//protein binding;GO:0004896//cytokine receptor activity	GO:0001558//regulation of cell growth;GO:0019221//cytokine-mediated signaling pathway;GO:0032496//response to lipopolysaccharide	K04738//cytokine receptor common subunit beta	gi|19424232|ref|NP_598239.1|//cytokine receptor common subunit beta precursor [Rattus norvegicus]
266684	1630	Csf3	GO:0005615//extracellular space	GO:0008083//growth factor activity;GO:0005125//cytokine activity;GO:0019899//enzyme binding;GO:0005130//granulocyte colony-stimulating factor receptor binding	GO:0050731//positive regulation of peptidyl-tyrosine phosphorylation;GO:1901215//negative regulation of neuron death;GO:0051897//positive regulation of protein kinase B signaling;GO:0014068//positive regulation of phosphatidylinositol 3-kinase signaling;GO:0045639//positive regulation of myeloid cell differentiation;GO:0032092//positive regulation of protein binding;GO:0045944//positive regulatio…	K05423//granulocyte colony-stimulating factor	gi|149054126|gb|EDM05943.1|//colony stimulating factor 3 (granulocyte) [Rattus norvegicus]
24307	1920	Cst7	NA	NA	NA	K13903//cystatin-F	gi|157820635|ref|NP_001099993.1|//cystatin-F precursor [Rattus norvegicus] ;gi|672047411|ref|XP_008760528.1|//PREDICTED: cystatin-F isoform X2 [Rattus norvegicus];gi|672047409|ref|XP_008760527.1|//PREDICTED: cystatin-F isoform X1 [Rattus norvegicus];gi|564343533|ref|XP_006235275.1|//PREDICTED: cystatin-F isoform X3 [Rattus norvegicus]
500906	2694	Ctsc	GO:0016020//membrane;GO:0070062//extracellular exosome;GO:0005615//extracellular space;GO:0005783//endoplasmic reticulum;GO:0005794//Golgi apparatus;GO:0005764//lysosome	GO:0004252//serine-type endopeptidase activity;GO:0042802//identical protein binding;GO:0043621//protein self-association;GO:0051087//chaperone binding;GO:0031404//chloride ion binding;GO:0019902//phosphatase binding;GO:0004197//cysteine-type endopeptidase activity;GO:0016505//peptidase activator activity involved in apoptotic process	GO:2001235//positive regulation of apoptotic signaling pathway;GO:0001913//T cell mediated cytotoxicity;GO:0010033//response to organic substance;GO:0007568//aging;GO:1903052//positive regulation of proteolysis involved in cellular protein catabolic process	K01275//cathepsin C [EC:3.4.14.1]	gi|672037509|ref|XP_008757858.1|//PREDICTED: dipeptidyl peptidase 1 isoform X1 [Rattus norvegicus];gi|149069037|gb|EDM18589.1|//cathepsin C, isoform CRA_c [Rattus norvegicus];gi|8393218|ref|NP_058793.1|//dipeptidyl peptidase 1 precursor [Rattus norvegicus]
311047	2108	Ctsw	GO:0016020//membrane;GO:0005615//extracellular space;GO:0005764//lysosome	GO:0004197//cysteine-type endopeptidase activity	GO:0051603//proteolysis involved in cellular protein catabolic process;GO:0006955//immune response	K08569//cathepsin W [EC:3.4.22.-]	gi|66730453|ref|NP_001019413.1|//cathepsin W precursor [Rattus norvegicus]
295538	2500	Ctsz	GO:0070062//extracellular exosome;GO:0005615//extracellular space;GO:0005783//endoplasmic reticulum;GO:0005764//lysosome	GO:0004197//cysteine-type endopeptidase activity	GO:0060441//epithelial tube branching involved in lung morphogenesis;GO:0051603//proteolysis involved in cellular protein catabolic process	K08568//cathepsin X [EC:3.4.18.1]	gi|34328540|ref|NP_899159.1|//cathepsin Z precursor [Rattus norvegicus]
306760	1618	Cxcl1	GO:0005615//extracellular space;GO:0005623//cell	GO:0008083//growth factor activity;GO:0045236//CXCR chemokine receptor binding;GO:0008009//chemokine activity	GO:0032930//positive regulation of superoxide anion generation;GO:0032496//response to lipopolysaccharide;GO:0010332//response to gamma radiation;GO:1902035//positive regulation of hematopoietic stem cell proliferation;GO:0032355//response to estradiol;GO:0051384//response to glucocorticoid;GO:0007186//G-protein coupled receptor signaling pathway;GO:0090023//positive regulation of neutrophil chem…	K05505//C-X-C motif chemokine 1/2/3	gi|13540652|ref|NP_110472.1|//growth-regulated alpha protein precursor [Rattus norvegicus]
140547	1560	Cxcl11	GO:0005615//extracellular space;GO:0016021//integral component of membrane	GO:0048248//CXCR3 chemokine receptor binding;GO:0008201//heparin binding;GO:0008009//chemokine activity	GO:0007186//G-protein coupled receptor signaling pathway;GO:0002690//positive regulation of leukocyte chemotaxis;GO:0042127//regulation of cell proliferation;GO:0070098//chemokine-mediated signaling pathway;GO:0032496//response to lipopolysaccharide;GO:0051281//positive regulation of release of sequestered calcium ion into cytosol;GO:0006954//inflammatory response;GO:0030816//positive regulation …	K12672//C-X-C motif chemokine 11	gi|33636734|ref|NP_891997.1|//C-X-C motif chemokine 11 precursor [Rattus norvegicus]
361921	4043	Cxcl13	GO:0005615//extracellular space;GO:0005829//cytosol	GO:0031724//CXCR5 chemokine receptor binding;GO:0031735//CCR10 chemokine receptor binding;GO:0048248//CXCR3 chemokine receptor binding;GO:0048018//receptor ligand activity;GO:0008201//heparin binding;GO:0017134//fibroblast growth factor binding;GO:0046982//protein heterodimerization activity;GO:0008009//chemokine activity	GO:0007186//G-protein coupled receptor signaling pathway;GO:0010820//positive regulation of T cell chemotaxis;GO:0090630//activation of GTPase activity;GO:0007267//cell-cell signaling;GO:0042127//regulation of cell proliferation;GO:0070098//chemokine-mediated signaling pathway;GO:0032496//response to lipopolysaccharide;GO:0042742//defense response to bacterium;GO:0048535//lymph node development;G…	K10032//C-X-C motif chemokine 13	gi|149046869|gb|EDL99643.1|//similar to Small inducible cytokine B13 precursor (CXCL13) (B lymphocyte chemoattractant) (CXC chemokine BLC) [Rattus norvegicus];gi|62945344|ref|NP_001017496.1|//C-X-C motif chemokine 13 precursor [Rattus norvegicus]
498547	1582	Cxcl16	GO:0005615//extracellular space;GO:0016021//integral component of membrane	GO:0005041//low-density lipoprotein receptor activity;GO:0005044//scavenger receptor activity;GO:0008009//chemokine activity	GO:0010818//T cell chemotaxis;GO:0030335//positive regulation of cell migration;GO:0006898//receptor-mediated endocytosis;GO:0034341//response to interferon-gamma;GO:0034612//response to tumor necrosis factor;GO:0071222//cellular response to lipopolysaccharide;GO:0030307//positive regulation of cell growth	K10035//C-X-C motif chemokine 16	gi|62945312|ref|NP_001017478.1|//C-X-C motif chemokine 16 precursor [Rattus norvegicus]
315330	6696	Cxcr3	GO:0009897//external side of plasma membrane;GO:0005622//intracellular;GO:0016021//integral component of membrane	GO:0019958//C-X-C chemokine binding;GO:0016494//C-X-C chemokine receptor activity	GO:0030816//positive regulation of cAMP metabolic process;GO:0010818//T cell chemotaxis;GO:0071954//chemokine (C-C motif) ligand 11 production;GO:1900119//positive regulation of execution phase of apoptosis;GO:0045766//positive regulation of angiogenesis;GO:0043950//positive regulation of cAMP-mediated signaling;GO:0001937//negative regulation of endothelial cell proliferation;GO:0007186//G-prote…	K04188//C-X-C chemokine receptor type 3	gi|16758152|ref|NP_445867.1|//C-X-C chemokine receptor type 3 [Rattus norvegicus]
29243	1618	Cyba	GO:0030425//dendrite;GO:0005634//nucleus;GO:0005925//focal adhesion;GO:0016324//apical plasma membrane;GO:0097038//perinuclear endoplasmic reticulum;GO:0043025//neuronal cell body;GO:0005768//endosome;GO:0001725//stress fiber;GO:0043020//NADPH oxidase complex;GO:0005794//Golgi apparatus;GO:0005739//mitochondrion	GO:0009055//electron carrier activity;GO:0020037//heme binding;GO:0046872//metal ion binding;GO:0046982//protein heterodimerization activity;GO:0017124//SH3 domain binding;GO:0016175//superoxide-generating NADPH oxidase activity	GO:0032930//positive regulation of superoxide anion generation;GO:0071260//cellular response to mechanical stimulus;GO:1903428//positive regulation of reactive oxygen species biosynthetic process;GO:1904385//cellular response to angiotensin;GO:0017004//cytochrome complex assembly;GO:0071356//cellular response to tumor necrosis factor;GO:1900426//positive regulation of defense response to bacteriu…	K08009//cytochrome b-245, alpha polypeptide	gi|13162359|ref|NP_077074.1|//cytochrome b-245 light chain [Rattus norvegicus]
116498	1694	Cybb	GO:0030425//dendrite;GO:0005635//nuclear envelope;GO:0005791//rough endoplasmic reticulum;GO:0043025//neuronal cell body;GO:0048471//perinuclear region of cytoplasm;GO:0045335//phagocytic vesicle;GO:0043020//NADPH oxidase complex;GO:0005794//Golgi apparatus;GO:0005739//mitochondrion	GO:0009055//electron carrier activity;GO:0016174//NAD(P)H oxidase activity;GO:0005244//voltage-gated ion channel activity;GO:0020037//heme binding;GO:0052693//epoxyqueuosine reductase activity;GO:0043826//sulfur oxygenase reductase activity;GO:0046982//protein heterodimerization activity;GO:0050660//flavin adenine dinucleotide binding;GO:0043883//malolactic enzyme activity;GO:0043738//reduced coe…	GO:0055114//oxidation-reduction process;GO:1904044//response to aldosterone;GO:1990776//response to angiotensin;GO:0007584//response to nutrient;GO:0042554//superoxide anion generation;GO:0045766//positive regulation of angiogenesis;GO:1904845//cellular response to L-glutamine;GO:0097411//hypoxia-inducible factor-1alpha signaling pathway;GO:0045087//innate immune response;GO:0071276//cellular res…	K08008//NADPH oxidase	gi|13027416|ref|NP_076455.1|//cytochrome b-245, beta polypeptide [Rattus norvegicus]
499322	3173	Cyp2d1	GO:0031090//organelle membrane;GO:0016021//integral component of membrane;GO:0005739//mitochondrion;GO:0005789//endoplasmic reticulum membrane	GO:0008395//steroid hydroxylase activity;GO:0020037//heme binding;GO:0005506//iron ion binding;GO:0070330//aromatase activity;GO:0008392//arachidonic acid epoxygenase activity	GO:0014070//response to organic cyclic compound;GO:0042738//exogenous drug catabolic process;GO:0019369//arachidonic acid metabolic process;GO:0006805//xenobiotic metabolic process;GO:0055114//oxidation-reduction process	K07414//cytochrome P450 family 2 subfamily D [EC:1.14.14.1]	gi|23463315|ref|NP_695225.1|//cytochrome P450 2D1 [Rattus norvegicus]
287741	1500	Cyp4b1	GO:0031090//organelle membrane;GO:0016021//integral component of membrane;GO:0005789//endoplasmic reticulum membrane	GO:0020037//heme binding;GO:0005506//iron ion binding;GO:0008144//drug binding;GO:0015643//toxic substance binding;GO:0070330//aromatase activity;GO:0018585//fluorene oxygenase activity	GO:0042738//exogenous drug catabolic process;GO:0018879//biphenyl metabolic process;GO:0018917//fluorene metabolic process;GO:0055114//oxidation-reduction process	K07426//cytochrome P450 family 4 subfamily B polypeptide 1 [EC:1.14.14.1]	gi|23397411|ref|NP_058695.2|//cytochrome P450 4B1 [Rattus norvegicus]
100361292	4791	Cyth4	GO:0005886//plasma membrane	GO:0008289//lipid binding;GO:0005086//ARF guanyl-nucleotide exchange factor activity	GO:0032012//regulation of ARF protein signal transduction;GO:0043547//positive regulation of GTPase activity	K18441//cytohesin	gi|564361059|ref|XP_006242093.1|//PREDICTED: cytohesin-4 isoform X1 [Rattus norvegicus];gi|194474052|ref|NP_001124049.1|//cytohesin-4 [Rattus norvegicus] ;gi|564361063|ref|XP_006242095.1|//PREDICTED: cytohesin-4 isoform X2 [Rattus norvegicus]
360559	1487	Cytip	GO:0005654//nucleoplasm;GO:0005938//cell cortex;GO:0005769//early endosome	NA	GO:0030155//regulation of cell adhesion	K04465//nuclear receptor subfamily 4 group A member 1;K08789//microtubule-associated serine/threonine kinase [EC:2.7.11.1]	gi|58865742|ref|NP_001012086.1|//cytohesin-interacting protein [Rattus norvegicus];gi|564340976|ref|XP_006234264.1|//PREDICTED: cytohesin-interacting protein isoform X1 [Rattus norvegicus]
246097	2554	Depdc1	GO:0005654//nucleoplasm;GO:0017053//transcriptional repressor complex	GO:0005096//GTPase activator activity	GO:0045892//negative regulation of transcription, DNA-templated;GO:0035556//intracellular signal transduction	K20631//Rho GTPase-activating protein 6;K20632//deleted in liver cancer protein	gi|762205487|ref|NP_001292134.1|//DEP domain-containing protein 1A [Rattus norvegicus];gi|149026338|gb|EDL82581.1|//rCG28484, isoform CRA_b [Rattus norvegicus]
282583	4305	Dok3	GO:0005737//cytoplasm;GO:0005886//plasma membrane	GO:0005158//insulin receptor binding	GO:0007265//Ras protein signal transduction	K14752//docking protein 1;K20234//docking protein 2	gi|157823803|ref|NP_001100806.1|//docking protein 3 [Rattus norvegicus]
25441	657	Echs1	GO:0005759//mitochondrial matrix;GO:0070062//extracellular exosome	GO:0004300//enoyl-CoA hydratase activity	GO:0006635//fatty acid beta-oxidation	K07511//enoyl-CoA hydratase [EC:4.2.1.17]	gi|17530977|ref|NP_511178.1|//enoyl-CoA hydratase, mitochondrial precursor [Rattus norvegicus]
295279	1265	Ect2	GO:0005634//nucleus;GO:0032154//cleavage furrow;GO:0097149//centralspindlin complex;GO:0005923//bicellular tight junction;GO:0005737//cytoplasm;GO:0030496//midbody	GO:0017048//Rho GTPase binding;GO:0004871//signal transducer activity;GO:0042803//protein homodimerization activity;GO:0005089//Rho guanyl-nucleotide exchange factor activity;GO:0005096//GTPase activator activity	GO:0000902//cell morphogenesis;GO:0032467//positive regulation of cytokinesis;GO:0090630//activation of GTPase activity;GO:0045666//positive regulation of neuron differentiation;GO:0032147//activation of protein kinase activity;GO:0051260//protein homooligomerization;GO:0043123//positive regulation of I-kappaB kinase/NF-kappaB signaling;GO:0043065//positive regulation of apoptotic process;GO:0071…	K20704//protein ECT2	gi|403420598|ref|NP_001102017.2|//protein ECT2 [Rattus norvegicus]
289211	1435	Epsti1	NA	NA	NA	NA	gi|112984176|ref|NP_001037722.1|//epithelial-stromal interaction protein 1 [Rattus norvegicus]
304966	1266	Espl1	GO:0072686//mitotic spindle;GO:0005634//nucleus;GO:0005813//centrosome;GO:0005737//cytoplasm	GO:0004197//cysteine-type endopeptidase activity	GO:1901970//positive regulation of mitotic sister chromatid separation;GO:0006508//proteolysis;GO:0045143//homologous chromosome segregation;GO:0051307//meiotic chromosome separation;GO:0000212//meiotic spindle organization	K02365//separase [EC:3.4.22.49]	gi|282158055|ref|NP_001164073.1|//separin [Rattus norvegicus]
83517	1291	F10	GO:0016020//membrane;GO:0005783//endoplasmic reticulum;GO:0005576//extracellular region	GO:0004252//serine-type endopeptidase activity;GO:0005509//calcium ion binding;GO:0005543//phospholipid binding	GO:0051897//positive regulation of protein kinase B signaling;GO:0006508//proteolysis;GO:0007596//blood coagulation	K01314//coagulation factor X [EC:3.4.21.6]	gi|149057627|gb|EDM08870.1|//coagulation factor X [Rattus norvegicus]
310694	2262	F2rl3	GO:0016021//integral component of membrane;GO:0005886//plasma membrane	GO:0015057//thrombin-activated receptor activity	GO:0007596//blood coagulation;GO:0051281//positive regulation of release of sequestered calcium ion into cytosol;GO:0070493//thrombin-activated receptor signaling pathway	K04236//coagulation factor II (thrombin) receptor-like 3	gi|17105330|ref|NP_446260.1|//proteinase-activated receptor 4 [Rattus norvegicus]
309186	2511	Fam111a	GO:0005634//nucleus;GO:0000785//chromatin;GO:0005737//cytoplasm	NA	GO:0006260//DNA replication;GO:0045071//negative regulation of viral genome replication	NA	gi|157821173|ref|NP_001102633.1|//family with sequence similarity 111, member A [Rattus norvegicus]
361597	2799	FAM187A	GO:0016021//integral component of membrane	NA	NA	NA	gi|62078457|ref|NP_001013883.1|//Ig-like V-type domain-containing protein FAM187A precursor [Rattus norvegicus]
309653	2488	Fam205a	GO:0005634//nucleus;GO:0016021//integral component of membrane	NA	NA	NA	gi|564305176|ref|XP_006225314.1|//PREDICTED: protein FAM205A-like isoform X1 [Rattus norvegicus];gi|672019239|ref|XP_008774156.1|//PREDICTED: protein FAM205A-like isoform X2 [Rattus norvegicus]
315532	2515	Fam64a	GO:0005730//nucleolus;GO:0005737//cytoplasm	NA	GO:0051301//cell division	NA	gi|166795897|ref|NP_001107253.2|//protein FAM64A [Rattus norvegicus]
293154	1158	Fas	GO:0070062//extracellular exosome;GO:0005615//extracellular space;GO:0005634//nucleus;GO:0009897//external side of plasma membrane;GO:0016324//apical plasma membrane;GO:0031265//CD95 death-inducing signaling complex;GO:0097440//apical dendrite;GO:0043025//neuronal cell body;GO:0048471//perinuclear region of cytoplasm;GO:0030141//secretory granule;GO:0005887//integral component of plasma membrane;…	GO:0002020//protease binding;GO:0042802//identical protein binding;GO:0019900//kinase binding;GO:0005031//tumor necrosis factor-activated receptor activity;GO:0032403//protein complex binding	GO:0060135//maternal process involved in female pregnancy;GO:0071260//cellular response to mechanical stimulus;GO:0097421//liver regeneration;GO:0008625//extrinsic apoptotic signaling pathway via death domain receptors;GO:0042127//regulation of cell proliferation;GO:0071464//cellular response to hydrostatic pressure;GO:0043009//chordate embryonic development;GO:0045060//negative thymic T cell sel…	K04390//tumor necrosis factor receptor superfamily member 6	gi|59624977|ref|NP_631933.2|//tumor necrosis factor receptor superfamily member 6 precursor [Rattus norvegicus]
296564	2045	Fbln2	GO:0070062//extracellular exosome;GO:0005578//proteinaceous extracellular matrix	GO:0005515//protein binding;GO:0005509//calcium ion binding;GO:0050840//extracellular matrix binding	GO:0010811//positive regulation of cell-substrate adhesion	K17307//fibulin 1/2	gi|149036744|gb|EDL91362.1|//fibulin 2, isoform CRA_a [Rattus norvegicus];gi|149036745|gb|EDL91363.1|//fibulin 2, isoform CRA_b [Rattus norvegicus]
499537	4285	Fcer1g	GO:0032998//Fc-epsilon receptor I complex;GO:0005887//integral component of plasma membrane;GO:0009897//external side of plasma membrane;GO:0045121//membrane raft	GO:0019767//IgE receptor activity;GO:0019863//IgE binding;GO:0019864//IgG binding	GO:0001812//positive regulation of type I hypersensitivity;GO:0006911//phagocytosis, engulfment;GO:0032733//positive regulation of interleukin-10 production;GO:0032755//positive regulation of interleukin-6 production;GO:0071404//cellular response to low-density lipoprotein particle stimulus;GO:0002283//neutrophil activation involved in immune response;GO:0031623//receptor internalization;GO:00427…	K07983//Fc receptor, IgE, high affinity I, gamma polypeptide	gi|196162692|ref|NP_001124473.1|//high affinity immunoglobulin epsilon receptor subunit gamma precursor [Rattus norvegicus]
686075	1896	Fcgr1a	GO:0009897//external side of plasma membrane;GO:0045121//membrane raft;GO:0016021//integral component of membrane	GO:0019770//IgG receptor activity;GO:0019864//IgG binding;GO:0031774//leukotriene receptor binding	GO:0006910//phagocytosis, recognition;GO:0060100//positive regulation of phagocytosis, engulfment;GO:0001788//antibody-dependent cellular cytotoxicity;GO:0042742//defense response to bacterium;GO:0001805//positive regulation of type III hypersensitivity;GO:0038094//Fc-gamma receptor signaling pathway;GO:0042590//antigen processing and presentation of exogenous peptide antigen via MHC class I;GO:0…	K06498//high affinity immunoglobulin gamma Fc receptor I	gi|158631264|ref|NP_001094306.1|//high affinity immunoglobulin gamma Fc receptor I precursor [Rattus norvegicus]
171164	2395	Fcgr2b	GO:0009897//external side of plasma membrane;GO:0045121//membrane raft;GO:0016021//integral component of membrane;GO:0055037//recycling endosome	GO:0019864//IgG binding	GO:0006911//phagocytosis, engulfment;GO:0032693//negative regulation of interleukin-10 production;GO:0001811//negative regulation of type I hypersensitivity;GO:0071222//cellular response to lipopolysaccharide;GO:0007166//cell surface receptor signaling pathway;GO:0050766//positive regulation of phagocytosis;GO:0002434//immune complex clearance;GO:0032355//response to estradiol;GO:0045576//mast ce…	K16824//low affinity immunoglobulin gamma Fc receptor II-c;K06472//low affinity immunoglobulin gamma Fc receptor II-a;K12560//low affinity immunoglobulin gamma Fc receptor II-b	gi|28461147|ref|NP_786932.1|//low affinity immunoglobulin gamma Fc region receptor II-b precursor [Rattus norvegicus];gi|149058077|gb|EDM09234.1|//rCG46303, isoform CRA_b [Rattus norvegicus];gi|126256505|gb|ABO09816.1|//low affinity Fc-gamma receptor IIB isoform 1 [Rattus norvegicus];gi|149058076|gb|EDM09233.1|//rCG46303, isoform CRA_a [Rattus norvegicus]
78947	2702	Fcgr3a	GO:0070062//extracellular exosome;GO:0009897//external side of plasma membrane	NA	GO:0051930//regulation of sensory perception of pain;GO:0042060//wound healing;GO:0071222//cellular response to lipopolysaccharide	K06463//low affinity immunoglobulin gamma Fc receptor III	gi|134290448|gb|ABO70343.1|//Fc fragment of IgG intermediate affinity IV receptor [Rattus norvegicus];gi|46485398|ref|NP_997486.1|//Fc fragment of IgG, low affinity IIIa, receptor precursor [Rattus norvegicus]
24387	2714	Fcna	GO:0005576//extracellular region;GO:0031232//extrinsic component of external side of plasma membrane;GO:0005581//collagen trimer	GO:0030246//carbohydrate binding;GO:0046872//metal ion binding;GO:0005515//protein binding;GO:0097367//carbohydrate derivative binding;GO:0008329//signaling pattern recognition receptor activity	GO:0007186//G-protein coupled receptor signaling pathway;GO:0001867//complement activation, lectin pathway;GO:2000484//positive regulation of interleukin-8 secretion;GO:0002752//cell surface pattern recognition receptor signaling pathway	K10104//ficolin	gi|672044741|ref|XP_008759836.1|//PREDICTED: ficolin-1 isoform X1 [Rattus norvegicus];gi|56961645|ref|NP_112638.2|//ficolin-1 precursor [Rattus norvegicus]
312312	1248	Fcrl2	NA	NA	NA	K06727//Fc receptor-like protein	gi|157819017|ref|NP_001101172.1|//Fc receptor-like 2 precursor [Rattus norvegicus]
286938	1467	Fermt3	GO:0016020//membrane;GO:0070062//extracellular exosome;GO:0042995//cell projection;GO:0002102//podosome;GO:0030054//cell junction	GO:0005178//integrin binding	GO:0007159//leukocyte cell-cell adhesion;GO:0030335//positive regulation of cell migration;GO:0033632//regulation of cell-cell adhesion mediated by integrin;GO:0034446//substrate adhesion-dependent cell spreading;GO:0007229//integrin-mediated signaling pathway;GO:0033622//integrin activation;GO:0070527//platelet aggregation	K17084//kindlin 3	gi|189011669|ref|NP_001121015.1|//fermitin family homolog 3 [Rattus norvegicus]
25655	1617	Fes	GO:0005925//focal adhesion;GO:0005794//Golgi apparatus;GO:0015630//microtubule cytoskeleton;GO:0031234//extrinsic component of cytoplasmic side of plasma membrane;GO:0031410//cytoplasmic vesicle	GO:0004715//non-membrane spanning protein tyrosine kinase activity;GO:0005524//ATP binding;GO:0034987//immunoglobulin receptor binding;GO:0008017//microtubule binding;GO:0035091//phosphatidylinositol binding	GO:0038083//peptidyl-tyrosine autophosphorylation;GO:0042127//regulation of cell proliferation;GO:0010976//positive regulation of neuron projection development;GO:0031116//positive regulation of microtubule polymerization;GO:0008360//regulation of cell shape;GO:0045639//positive regulation of myeloid cell differentiation;GO:2000145//regulation of cell motility;GO:0007173//epidermal growth factor …	K07527//tyrosine-protein kinase Fes/Fps [EC:2.7.10.2]	gi|157817059|ref|NP_001101958.1|//tyrosine-protein kinase Fes/Fps [Rattus norvegicus]
679819	1089	Fgd2	GO:0001726//ruffle;GO:0005856//cytoskeleton;GO:0005634//nucleus;GO:0005769//early endosome;GO:0005886//plasma membrane	GO:0046872//metal ion binding;GO:1901981//phosphatidylinositol phosphate binding;GO:0005089//Rho guanyl-nucleotide exchange factor activity	GO:0035023//regulation of Rho protein signal transduction;GO:0043507//positive regulation of JUN kinase activity	K05721//FYVE, RhoGEF and PH domain containing 2	gi|564397249|ref|XP_006256267.1|//PREDICTED: FYVE, RhoGEF and PH domain-containing protein 2 isoform X1 [Rattus norvegicus];gi|31415681|gb|AAP45200.1|//Fgd2-like protein splice form II [Mus musculus];gi|672085678|ref|XP_008770951.1|//PREDICTED: FYVE, RhoGEF and PH domain-containing protein 2 isoform X2 [Rattus norvegicus];gi|164518928|ref|NP_001101087.2|//FYVE, RhoGEF and PH domain-containing pro…
690825	703	Fli1	GO:0005634//nucleus	GO:0000978//RNA polymerase II core promoter proximal region sequence-specific DNA binding;GO:0003682//chromatin binding;GO:0000980//RNA polymerase II distal enhancer sequence-specific DNA binding;GO:0001077//transcriptional activator activity, RNA polymerase II core promoter proximal region sequence-specific binding	GO:0008015//blood circulation;GO:0009887//animal organ morphogenesis;GO:0035855//megakaryocyte development;GO:0045944//positive regulation of transcription from RNA polymerase II promoter	K09436//friend leukemia integration 1 transcription factor	gi|672061299|ref|XP_008764277.1|//PREDICTED: Friend leukemia integration 1 transcription factor isoform X1 [Rattus norvegicus];gi|62821829|ref|NP_001017381.1|//Friend leukemia integration 1 transcription factor [Rattus norvegicus]
113955	2320	Folr2	GO:0031362//anchored component of external side of plasma membrane	GO:0005542//folic acid binding;GO:0051870//methotrexate binding;GO:0008517//folic acid transporter activity	GO:0015884//folic acid transport;GO:0006620//posttranslational protein targeting to endoplasmic reticulum membrane;GO:0008284//positive regulation of cell proliferation	K13649//folate receptor	gi|157820549|ref|NP_001099753.1|//folate receptor beta precursor [Rattus norvegicus]
499588	1709	Fut7	GO:0032580//Golgi cisterna membrane;GO:0016021//integral component of membrane	GO:0008417//fucosyltransferase activity	GO:0002522//leukocyte migration involved in immune response;GO:0002361//CD4-positive, CD25-positive, alpha-beta regulatory T cell differentiation;GO:0006486//protein glycosylation;GO:0036065//fucosylation	K07635//galactoside alpha-1,3-fucosyltransferase 7 [EC:2.4.1.-]	gi|149039368|gb|EDL93588.1|//fucosyltransferase 7 [Rattus norvegicus];gi|564339509|ref|XP_006233647.1|//PREDICTED: alpha-(1,3)-fucosyltransferase 7 isoform X1 [Rattus norvegicus];gi|41054896|ref|NP_955785.1|//alpha-(1,3)-fucosyltransferase 7 [Rattus norvegicus] ;gi|564339511|ref|XP_006233648.1|//PREDICTED: alpha-(1,3)-fucosyltransferase 7 isoform X2 [Rattus norvegicus];gi|564339513|ref|XP_0062336…
679975	1536	Fyb	GO:0015629//actin cytoskeleton;GO:0005886//plasma membrane	GO:0005102//receptor binding;GO:0032403//protein complex binding	GO:0007165//signal transduction;GO:0072659//protein localization to plasma membrane;GO:0006955//immune response;GO:0045576//mast cell activation	K17698//FYN binding protein	gi|672041610|ref|XP_008759006.1|//PREDICTED: FYN-binding protein isoform X1 [Rattus norvegicus];gi|157821549|ref|NP_001102646.1|//FYN-binding protein [Rattus norvegicus] ;gi|564335481|ref|XP_006232081.1|//PREDICTED: FYN-binding protein isoform X4 [Rattus norvegicus];gi|672041612|ref|XP_008759007.1|//PREDICTED: FYN-binding protein isoform X2 [Rattus norvegicus];gi|672041614|ref|XP_008759008.1|//PR…
292310	960	Gapt	GO:0016021//integral component of membrane;GO:0005886//plasma membrane	NA	GO:0002381//immunoglobulin production involved in immunoglobulin mediated immune response;GO:0001782//B cell homeostasis;GO:0002322//B cell proliferation involved in immune response	NA	gi|157823571|ref|NP_001102961.1|//protein GAPT [Rattus norvegicus]
299242	1014	Gbp2	GO:0031410//cytoplasmic vesicle;GO:0020005//symbiont-containing vacuole membrane;GO:0000139//Golgi membrane;GO:0048471//perinuclear region of cytoplasm	GO:0005525//GTP binding;GO:0003924//GTPase activity	GO:0071346//cellular response to interferon-gamma;GO:0044406//adhesion of symbiont to host;GO:0035458//cellular response to interferon-beta;GO:0042832//defense response to protozoan;GO:0071222//cellular response to lipopolysaccharide;GO:0050830//defense response to Gram-positive bacterium	K20897//guanylate-binding protein 2;K20899//guanylate-binding protein 1/3/4/7	gi|19424350|ref|NP_598308.1|//guanylate-binding protein 1 [Rattus norvegicus]
406163	1259	Gcs1	GO:0070062//extracellular exosome;GO:0016021//integral component of membrane;GO:0005789//endoplasmic reticulum membrane	GO:0004573//mannosyl-oligosaccharide glucosidase activity	GO:0009311//oligosaccharide metabolic process;GO:0006487//protein N-linked glycosylation	K01228//mannosyl-oligosaccharide glucosidase [EC:3.2.1.106]	gi|13994184|ref|NP_113937.1|//mannosyl-oligosaccharide glucosidase [Rattus norvegicus]
25734	2081	Gfap	GO:0097450//astrocyte end-foot;GO:0044297//cell body;GO:0043209//myelin sheath;GO:0005882//intermediate filament;GO:0098574//cytoplasmic side of lysosomal membrane	GO:0005178//integrin binding;GO:0019900//kinase binding;GO:0005200//structural constituent of cytoskeleton	GO:0009611//response to wounding;GO:0045109//intermediate filament organization;GO:0014002//astrocyte development;GO:0051580//regulation of neurotransmitter uptake;GO:0010977//negative regulation of neuron projection development;GO:0010625//positive regulation of Schwann cell proliferation;GO:0060291//long-term synaptic potentiation;GO:0031102//neuron projection regeneration;GO:0030198//extracell…	K05640//glial fibrillary acidic protein	gi|158186732|ref|NP_058705.2|//glial fibrillary acidic protein [Rattus norvegicus]
288077	1976	Gimap1	GO:0005783//endoplasmic reticulum;GO:0005794//Golgi apparatus;GO:0016021//integral component of membrane	GO:0005525//GTP binding	GO:0030183//B cell differentiation;GO:0030217//T cell differentiation	K09228//KRAB domain-containing zinc finger protein;K15261//poly [ADP-ribose] polymerase 10/14/15 [EC:2.4.2.30]	gi|77817745|ref|NP_001030021.1|//GTPase, IMAP family member 1 [Rattus norvegicus]
306970	607	Gimap4	GO:0005829//cytosol	GO:0005525//GTP binding	NA	K09228//KRAB domain-containing zinc finger protein;K15261//poly [ADP-ribose] polymerase 10/14/15 [EC:2.4.2.30];K10884//ATP-dependent DNA helicase 2 subunit 1	gi|76677905|ref|NP_775176.2|//GTPase IMAP family member 4 [Rattus norvegicus]
316602	4435	Gja4	GO:0005922//connexin complex;GO:0016021//integral component of membrane	NA	GO:0007267//cell-cell signaling;GO:0048265//response to pain;GO:0001568//blood vessel development;GO:0006816//calcium ion transport;GO:0003158//endothelium development	K07613//gap junction protein, alpha 4	gi|11067369|ref|NP_067686.1|//gap junction alpha-4 protein [Rattus norvegicus]
364069	2141	Glipr2	GO:0070062//extracellular exosome;GO:0000139//Golgi membrane	GO:0042803//protein homodimerization activity	GO:0010634//positive regulation of epithelial cell migration;GO:0010718//positive regulation of epithelial to mesenchymal transition;GO:0070374//positive regulation of ERK1 and ERK2 cascade	K19919//cysteine-rich secretory protein;K19867//LIM domain-binding protein 3;K14388//solute carrier family 5 (sodium-coupled monocarboxylate transporter), member 8/12	gi|149045781|gb|EDL98781.1|//rCG54881 [Rattus norvegicus];gi|564305242|ref|XP_006225338.1|//PREDICTED: golgi-associated plant pathogenesis-related protein 1 isoform X1 [Rattus norvegicus]
24451	1600	Gngt2	GO:0005834//heterotrimeric G-protein complex	GO:0004871//signal transducer activity;GO:0003924//GTPase activity	GO:0007186//G-protein coupled receptor signaling pathway	K04549//guanine nucleotide-binding protein G(I)/G(S)/G(O) subunit gamma-T2	gi|209413716|ref|NP_001129239.1|//guanine nucleotide-binding protein G(I)/G(S)/G(O) subunit gamma-T2 [Rattus norvegicus]
58962	1410	Gpnmb	GO:0005887//integral component of plasma membrane;GO:0042470//melanosome	GO:0005178//integrin binding;GO:0008201//heparin binding	GO:0001649//osteoblast differentiation;GO:0007155//cell adhesion;GO:0030282//bone mineralization;GO:0032720//negative regulation of tumor necrosis factor production	K20732//transmembrane glycoprotein NMB	gi|18959234|ref|NP_579832.1|//transmembrane glycoprotein NMB precursor [Rattus norvegicus]
24471	890	Gpr160	GO:0016021//integral component of membrane;GO:0005886//plasma membrane;GO:0043235//receptor complex	GO:0004930//G-protein coupled receptor activity	GO:0007186//G-protein coupled receptor signaling pathway	K08438//G protein-coupled receptor 160	gi|68341997|ref|NP_001020318.1|//probable G-protein coupled receptor 160 [Rattus norvegicus]
313641	14466	Gpr183	GO:0016021//integral component of membrane;GO:0005886//plasma membrane	GO:0008142//oxysterol binding;GO:0004930//G-protein coupled receptor activity	GO:0007186//G-protein coupled receptor signaling pathway;GO:0030316//osteoclast differentiation;GO:0061470//T follicular helper cell differentiation;GO:0002407//dendritic cell chemotaxis;GO:0002250//adaptive immune response;GO:0002313//mature B cell differentiation involved in immune response;GO:0030890//positive regulation of B cell proliferation;GO:0010818//T cell chemotaxis;GO:0006959//humoral…	K04305//Epstein-Barr virus induced gene 2	gi|157820511|ref|NP_001102856.1|//G-protein coupled receptor 183 [Rattus norvegicus]
294235	1114	Gpr31	GO:0016021//integral component of membrane;GO:0005886//plasma membrane	GO:0004930//G-protein coupled receptor activity	GO:0007186//G-protein coupled receptor signaling pathway	K08406//G protein-coupled receptor 31	gi|281332076|ref|NP_001162603.1|//12-(S)-hydroxy-5,8,10,14-eicosatetraenoic acid receptor [Rattus norvegicus]
290644	1333	Gpr65	GO:0016021//integral component of membrane;GO:0005886//plasma membrane	GO:0004930//G-protein coupled receptor activity	GO:0007186//G-protein coupled receptor signaling pathway;GO:0031532//actin cytoskeleton reorganization;GO:0051496//positive regulation of stress fiber assembly;GO:0090630//activation of GTPase activity;GO:0010447//response to acidic pH;GO:0030819//positive regulation of cAMP biosynthetic process	K08416//G protein-coupled receptor 65	gi|157822703|ref|NP_001100221.1|//psychosine receptor [Rattus norvegicus]
246208	1874	Gpsm3	GO:0005737//cytoplasm;GO:0005886//plasma membrane	GO:0030695//GTPase regulator activity	GO:0002690//positive regulation of leukocyte chemotaxis;GO:0006955//immune response;GO:0050790//regulation of catalytic activity;GO:1900017//positive regulation of cytokine production involved in inflammatory response	K15838//G-protein signaling modulator 3	gi|51571901|ref|NP_001003974.1|//G-protein-signaling modulator 3 [Rattus norvegicus]
293618	672	Hck	GO:0005634//nucleus;GO:0042995//cell projection;GO:0005925//focal adhesion;GO:0005764//lysosome;GO:0005884//actin filament;GO:0005901//caveola;GO:0031234//extrinsic component of cytoplasmic side of plasma membrane;GO:0030133//transport vesicle;GO:0005829//cytosol;GO:0005794//Golgi apparatus	GO:0004715//non-membrane spanning protein tyrosine kinase activity;GO:0005524//ATP binding;GO:0005102//receptor binding	GO:0030154//cell differentiation;GO:0038083//peptidyl-tyrosine autophosphorylation;GO:0071801//regulation of podosome assembly;GO:0043066//negative regulation of apoptotic process;GO:0008360//regulation of cell shape;GO:0051090//regulation of sequence-specific DNA binding transcription factor activity;GO:0006954//inflammatory response;GO:0007169//transmembrane receptor protein tyrosine kinase sig…	K08893//hemopoietic cell kinase [EC:2.7.10.2]	gi|34734058|ref|NP_037317.2|//tyrosine-protein kinase HCK [Rattus norvegicus]
361673	642	Hcls1	GO:0005634//nucleus;GO:0005667//transcription factor complex;GO:0005737//cytoplasm	GO:0003779//actin binding;GO:0017124//SH3 domain binding;GO:0001085//RNA polymerase II transcription factor binding;GO:0019901//protein kinase binding;GO:0032403//protein complex binding	GO:0030833//regulation of actin filament polymerization;GO:0051897//positive regulation of protein kinase B signaling;GO:0014068//positive regulation of phosphatidylinositol 3-kinase signaling;GO:0030854//positive regulation of granulocyte differentiation;GO:0030218//erythrocyte differentiation;GO:0000122//negative regulation of transcription from RNA polymerase II promoter;GO:0042531//positive r…	K06106//cortactin	gi|58865374|ref|NP_001011898.1|//hematopoietic lineage cell-specific protein [Rattus norvegicus]
25662	1316	Hist1h2an	GO:0070062//extracellular exosome;GO:0000790//nuclear chromatin;GO:0000786//nucleosome	GO:0003677//DNA binding;GO:0046982//protein heterodimerization activity;GO:0019899//enzyme binding	GO:0006342//chromatin silencing;GO:0008285//negative regulation of cell proliferation	K11251//histone H2A	gi|10645195|ref|NP_066390.1|//histone H2A type 1-B/E [Homo sapiens]
373540	2644	Hjurp	GO:0005730//nucleolus;GO:0000777//condensed chromosome kinetochore;GO:0005737//cytoplasm	GO:0042393//histone binding;GO:0042802//identical protein binding	GO:0007059//chromosome segregation;GO:0043254//regulation of protein complex assembly;GO:0034080//CENP-A containing nucleosome assembly;GO:0051101//regulation of DNA binding	NA	gi|564369492|ref|XP_006245455.1|//PREDICTED: Holliday junction recognition protein isoform X1 [Rattus norvegicus];gi|300796955|ref|NP_001178742.1|//Holliday junction recognition protein [Rattus norvegicus]
24494	1339	Hlx	GO:0005634//nucleus	GO:0043565//sequence-specific DNA binding	GO:0001889//liver development;GO:0006355//regulation of transcription, DNA-templated;GO:0045627//positive regulation of T-helper 1 cell differentiation;GO:0045629//negative regulation of T-helper 2 cell differentiation;GO:0048484//enteric nervous system development;GO:0046622//positive regulation of organ growth;GO:0007519//skeletal muscle tissue development;GO:0048557//embryonic digestive tract …	K09339//homeobox protein HLX1	gi|117940019|ref|NP_001071142.1|//H2.0-like homeobox protein [Rattus norvegicus]
25663	5269	Hmox1	GO:0005901//caveola;GO:0005730//nucleolus;GO:0005829//cytosol;GO:0005789//endoplasmic reticulum membrane;GO:0048471//perinuclear region of cytoplasm	GO:0004630//phospholipase D activity;GO:0020037//heme binding;GO:0046872//metal ion binding;GO:0004392//heme oxygenase (decyclizing) activity;GO:0004871//signal transducer activity;GO:0019899//enzyme binding;GO:0042803//protein homodimerization activity	GO:0006879//cellular iron ion homeostasis;GO:0008217//regulation of blood pressure;GO:0035094//response to nicotine;GO:0097421//liver regeneration;GO:0043305//negative regulation of mast cell degranulation;GO:0043433//negative regulation of sequence-specific DNA binding transcription factor activity;GO:0051260//protein homooligomerization;GO:0043627//response to estrogen;GO:0042167//heme cataboli…	K00510//heme oxygenase (biliverdin-producing) [EC:1.14.14.18]	gi|6981032|ref|NP_036712.1|//heme oxygenase 1 [Rattus norvegicus]
501043	3318	Hpgds	GO:0005737//cytoplasm	GO:0000287//magnesium ion binding;GO:0004364//glutathione transferase activity;GO:0004667//prostaglandin-D synthase activity;GO:0005509//calcium ion binding;GO:0042803//protein homodimerization activity	GO:2000255//negative regulation of male germ cell proliferation;GO:0001516//prostaglandin biosynthetic process	K04097//prostaglandin-H2 D-isomerase / glutathione transferase [EC:5.3.99.2 2.5.1.18]	gi|13928888|ref|NP_113832.1|//hematopoietic prostaglandin D synthase [Rattus norvegicus];gi|564347130|ref|XP_006236665.1|//PREDICTED: hematopoietic prostaglandin D synthase isoform X2 [Rattus norvegicus];gi|564347128|ref|XP_006236664.1|//PREDICTED: hematopoietic prostaglandin D synthase isoform X1 [Rattus norvegicus]
308977	2532	Hspb1	GO:0030424//axon;GO:0030425//dendrite;GO:0031012//extracellular matrix;GO:0070062//extracellular exosome;GO:0005615//extracellular space;GO:0005634//nucleus;GO:0000502//proteasome complex;GO:0005925//focal adhesion;GO:0097512//cardiac myofibril;GO:0098839//postsynaptic density membrane;GO:0043204//perikaryon;GO:0030018//Z disc;GO:0031430//M band;GO:0005819//spindle	GO:0005080//protein kinase C binding;GO:0043130//ubiquitin binding;GO:0008426//protein kinase C inhibitor activity;GO:0042802//identical protein binding	GO:0006986//response to unfolded protein;GO:0038033//positive regulation of endothelial cell chemotaxis by VEGF-activated vascular endothelial growth factor receptor signaling pathway;GO:1990776//response to angiotensin;GO:0045766//positive regulation of angiogenesis;GO:0071348//cellular response to interleukin-11;GO:0070301//cellular response to hydrogen peroxide;GO:0002931//response to ischemia…	K04455//heat shock protein beta-1	gi|752993027|ref|NP_114176.4|//heat shock protein beta-1 [Rattus norvegicus]
25704	1578	Hspg2	NA	NA	NA	K06255//heparan sulfate proteoglycan 2 (perlecan)	gi|568930638|ref|XP_006538638.1|//PREDICTED: basement membrane-specific heparan sulfate proteoglycan core protein isoform X2 [Mus musculus]
25746	5126	Ier3	GO:0005634//nucleus;GO:0016021//integral component of membrane	GO:0005515//protein binding	GO:0008630//intrinsic apoptotic signaling pathway in response to DNA damage;GO:0003085//negative regulation of systemic arterial blood pressure;GO:0007095//mitotic G2 DNA damage checkpoint;GO:0046822//regulation of nucleocytoplasmic transport;GO:0050728//negative regulation of inflammatory response;GO:1901029//negative regulation of mitochondrial outer membrane permeabilization involved in apopto…	NA	gi|47059173|ref|NP_997670.1|//radiation-inducible immediate-early gene IEX-1 [Rattus norvegicus]
140924	1611	Ifi30	GO:0005576//extracellular region;GO:0030054//cell junction;GO:0005764//lysosome;GO:0005886//plasma membrane	GO:0015036//disulfide oxidoreductase activity;GO:0052806//sulfite reductase (coenzyme F420) activity;GO:0032441//pheophorbide a oxygenase activity;GO:0052807//aflatoxin reductase (coenzyme F420) activity	GO:0042590//antigen processing and presentation of exogenous peptide antigen via MHC class I;GO:0019886//antigen processing and presentation of exogenous peptide antigen via MHC class II;GO:0048147//negative regulation of fibroblast proliferation;GO:0050821//protein stabilization;GO:0055114//oxidation-reduction process	K08059//interferon, gamma-inducible protein 30	gi|71795648|ref|NP_001025197.1|//gamma-interferon-inducible lysosomal thiol reductase precursor [Rattus norvegicus]
368066	1062	Ifi47	NA	NA	NA	K17072//interferon gamma inducible protein 47	gi|309951088|ref|NP_742016.2|//interferon gamma inducible protein 47 [Rattus norvegicus]
292060	2862	Ifitm1	GO:0016021//integral component of membrane;GO:0005886//plasma membrane	NA	GO:0007507//heart development;GO:0001756//somitogenesis;GO:0051607//defense response to virus;GO:0046597//negative regulation of viral entry into host cell;GO:0001503//ossification;GO:0045087//innate immune response	K06566//interferon induced transmembrane protein;K19831//interferon induced transmembrane protein 1	gi|157821317|ref|NP_001099784.1|//interferon-induced transmembrane protein 1 [Rattus norvegicus];gi|564331689|ref|XP_006230592.1|//PREDICTED: interferon-induced transmembrane protein 1 isoform X1 [Rattus norvegicus]
308995	4363	Ifitm3	GO:0005765//lysosomal membrane;GO:0070062//extracellular exosome;GO:0005634//nucleus;GO:0005783//endoplasmic reticulum;GO:0031902//late endosome membrane;GO:0009986//cell surface;GO:0016021//integral component of membrane;GO:0045177//apical part of cell;GO:0005886//plasma membrane	NA	GO:0035456//response to interferon-beta;GO:0055007//cardiac muscle cell differentiation;GO:0060337//type I interferon signaling pathway;GO:0051607//defense response to virus;GO:0046597//negative regulation of viral entry into host cell;GO:0035455//response to interferon-alpha;GO:0006898//receptor-mediated endocytosis;GO:0045071//negative regulation of viral genome replication;GO:0034341//response…	K06566//interferon induced transmembrane protein	gi|209915621|ref|NP_001129596.1|//interferon-induced transmembrane protein 3 [Rattus norvegicus]
499271	4851	Igfbp2	GO:0070062//extracellular exosome;GO:0005615//extracellular space;GO:0016324//apical plasma membrane;GO:0031410//cytoplasmic vesicle	GO:0031994//insulin-like growth factor I binding;GO:0031995//insulin-like growth factor II binding	GO:0001558//regulation of cell growth;GO:0007565//female pregnancy;GO:0009612//response to mechanical stimulus;GO:0042493//response to drug;GO:0010226//response to lithium ion;GO:0043567//regulation of insulin-like growth factor receptor signaling pathway;GO:0032526//response to retinoic acid;GO:0032870//cellular response to hormone stimulus;GO:0043627//response to estrogen;GO:0007568//aging;GO:0…	K10138//insulin-like growth factor-binding protein 3	gi|148747421|ref|NP_037254.2|//insulin-like growth factor-binding protein 2 precursor [Rattus norvegicus]
171304	4731	Il18rap	GO:0016021//integral component of membrane	GO:0004908//interleukin-1 receptor activity	GO:0007165//signal transduction	K05174//interleukin 18 receptor accessory protein	gi|149046277|gb|EDL99170.1|//rCG22315 [Rattus norvegicus]
303575	3299	Il1b	GO:0070062//extracellular exosome;GO:0005615//extracellular space;GO:0030141//secretory granule;GO:0005829//cytosol;GO:0005764//lysosome;GO:0005776//autophagosome	GO:0005125//cytokine activity;GO:0019904//protein domain specific binding;GO:0005149//interleukin-1 receptor binding	GO:0043491//protein kinase B signaling;GO:0030728//ovulation;GO:0032308//positive regulation of prostaglandin secretion;GO:0050796//regulation of insulin secretion;GO:0030213//hyaluronan biosynthetic process;GO:0009408//response to heat;GO:0050996//positive regulation of lipid catabolic process;GO:0070487//monocyte aggregation;GO:0071333//cellular response to glucose stimulus;GO:0045944//positive…	K04519//interleukin 1 beta	gi|158186736|ref|NP_113700.2|//interleukin-1 beta precursor [Rattus norvegicus]
293502	2098	Il1r1	GO:0030424//axon;GO:0005615//extracellular space;GO:0005634//nucleus;GO:0014069//postsynaptic density;GO:0009986//cell surface;GO:0043234//protein complex;GO:0016021//integral component of membrane;GO:0005886//plasma membrane	GO:0002020//protease binding;GO:0005161//platelet-derived growth factor receptor binding;GO:0004909//interleukin-1, Type I, activating receptor activity;GO:0035255//ionotropic glutamate receptor binding;GO:0019966//interleukin-1 binding	GO:0010286//heat acclimation;GO:0071731//response to nitric oxide;GO:2000661//positive regulation of interleukin-1-mediated signaling pathway;GO:0070849//response to epidermal growth factor;GO:0030728//ovulation;GO:2000391//positive regulation of neutrophil extravasation;GO:0071333//cellular response to glucose stimulus;GO:0050727//regulation of inflammatory response;GO:0009314//response to radia…	K04386//interleukin 1 receptor type I	gi|148747433|ref|NP_037255.3|//interleukin-1 receptor type 1 [Rattus norvegicus]
171529	2650	Il20rb	GO:0016021//integral component of membrane;GO:0005886//plasma membrane	GO:0004896//cytokine receptor activity;GO:0042015//interleukin-20 binding	GO:0032733//positive regulation of interleukin-10 production;GO:0048873//homeostasis of number of cells within a tissue;GO:0002765//immune response-inhibiting signal transduction;GO:0001808//negative regulation of type IV hypersensitivity;GO:0042130//negative regulation of T cell proliferation;GO:0032703//negative regulation of interleukin-2 production;GO:0019221//cytokine-mediated signaling path…	K05137//interleukin 20 receptor beta	gi|290746395|ref|NP_001166909.1|//interleukin-20 receptor subunit beta [Rattus norvegicus]
294286	2316	Il21r	GO:0016021//integral component of membrane	GO:0004896//cytokine receptor activity	GO:0019221//cytokine-mediated signaling pathway	K05075//interleukin 21 receptor	gi|60223063|ref|NP_001012487.1|//interleukin-21 receptor precursor [Rattus norvegicus]
59113	2764	Il2ra	GO:0009897//external side of plasma membrane;GO:0016021//integral component of membrane	GO:0008144//drug binding;GO:0019976//interleukin-2 binding;GO:0004911//interleukin-2 receptor activity	GO:0050687//negative regulation of defense response to virus;GO:0050728//negative regulation of inflammatory response;GO:0002664//regulation of T cell tolerance induction;GO:0042130//negative regulation of T cell proliferation;GO:0050777//negative regulation of immune response;GO:0006924//activation-induced cell death of T cells;GO:0045582//positive regulation of T cell differentiation;GO:0038110…	K05068//interleukin 2 receptor alpha	gi|7710038|ref|NP_037295.1|//interleukin-2 receptor subunit alpha precursor [Rattus norvegicus]
311325	1374	Il2rb	GO:0009897//external side of plasma membrane;GO:0016021//integral component of membrane	GO:0019976//interleukin-2 binding;GO:0004911//interleukin-2 receptor activity	GO:0030101//natural killer cell activation;GO:0038110//interleukin-2-mediated signaling pathway;GO:0043066//negative regulation of apoptotic process	K05069//interleukin 2 receptor beta	gi|564360935|ref|XP_006242032.1|//PREDICTED: interleukin-2 receptor subunit beta isoform X1 [Rattus norvegicus];gi|6981098|ref|NP_037327.1|//interleukin-2 receptor subunit beta precursor [Rattus norvegicus]
450230	1368	Il2rg	GO:0009897//external side of plasma membrane;GO:0016021//integral component of membrane	GO:0004896//cytokine receptor activity;GO:0019976//interleukin-2 binding	GO:0033089//positive regulation of T cell differentiation in thymus;GO:0019221//cytokine-mediated signaling pathway;GO:0032831//positive regulation of CD4-positive, CD25-positive, alpha-beta regulatory T cell differentiation;GO:0045579//positive regulation of B cell differentiation;GO:0010628//positive regulation of gene expression	K05070//interleukin 2 receptor gamma	gi|820375848|ref|NP_001295464.1|//cytokine receptor common subunit gamma isoform b precursor [Mus musculus];gi|61097900|ref|NP_543165.1|//cytokine receptor common subunit gamma precursor [Rattus norvegicus]
297596	1772	Inmt	GO:0005829//cytosol	GO:0030748//amine N-methyltransferase activity;GO:0004790//thioether S-methyltransferase activity	GO:0009308//amine metabolic process;GO:0032259//methylation;GO:0009636//response to toxic substance	K00562//methyltransferase [EC:2.1.1.49 2.1.1.96]	gi|157816899|ref|NP_001102492.1|//indolethylamine N-methyltransferase [Rattus norvegicus]
170496	876	Irf8	GO:0005654//nucleoplasm	GO:0000975//regulatory region DNA binding;GO:0005515//protein binding;GO:0003700//transcription factor activity, sequence-specific DNA binding	GO:0060261//positive regulation of transcription initiation from RNA polymerase II promoter;GO:0042832//defense response to protozoan;GO:0030099//myeloid cell differentiation;GO:0071222//cellular response to lipopolysaccharide;GO:0042742//defense response to bacterium;GO:0044130//negative regulation of growth of symbiont in host;GO:0032735//positive regulation of interleukin-12 production;GO:0006…	K10155//interferon regulatory factor 8	gi|56790291|ref|NP_001008722.1|//interferon regulatory factor 8 [Rattus norvegicus]
83781	948	Itgal	GO:0070062//extracellular exosome;GO:0034687//integrin alphaL-beta2 complex;GO:0009897//external side of plasma membrane;GO:0005911//cell-cell junction;GO:0001772//immunological synapse	GO:0046872//metal ion binding;GO:0050839//cell adhesion molecule binding;GO:0046982//protein heterodimerization activity;GO:0030369//ICAM-3 receptor activity;GO:0032403//protein complex binding	GO:0050850//positive regulation of calcium-mediated signaling;GO:0043113//receptor clustering;GO:0050798//activated T cell proliferation;GO:0042102//positive regulation of T cell proliferation;GO:0007157//heterophilic cell-cell adhesion via plasma membrane cell adhesion molecules;GO:0007160//cell-matrix adhesion;GO:0002291//T cell activation via T cell receptor contact with antigen bound to MHC m…	K05718//integrin alpha L	gi|77404269|ref|NP_001029170.1|//integrin alpha-L precursor [Rattus norvegicus];gi|564331001|ref|XP_006230331.1|//PREDICTED: integrin alpha-L isoform X1 [Rattus norvegicus]
308350	3424	Itgax	GO:0008305//integrin complex;GO:0009897//external side of plasma membrane	GO:0046872//metal ion binding	GO:0050798//activated T cell proliferation;GO:1903955//positive regulation of protein targeting to mitochondrion;GO:0007229//integrin-mediated signaling pathway;GO:0034113//heterotypic cell-cell adhesion;GO:0051607//defense response to virus	K06462//integrin alpha X	gi|564331298|ref|XP_006230444.1|//PREDICTED: integrin alpha-X isoform X2 [Rattus norvegicus];gi|293356227|ref|XP_574569.3|//PREDICTED: integrin alpha-X isoform X1 [Rattus norvegicus]
683463	2497	Kif11	GO:0016020//membrane;GO:0072686//mitotic spindle;GO:0000922//spindle pole;GO:0005737//cytoplasm;GO:0005871//kinesin complex;GO:0005876//spindle microtubule	GO:0005524//ATP binding;GO:0008017//microtubule binding;GO:0008574//ATP-dependent microtubule motor activity, plus-end-directed;GO:0019901//protein kinase binding;GO:0032403//protein complex binding	GO:0007018//microtubule-based movement;GO:0007059//chromosome segregation;GO:0090307//mitotic spindle assembly;GO:0051301//cell division;GO:0046602//regulation of mitotic centrosome separation	K10398//kinesin family member 11	gi|281332137|ref|NP_001162583.1|//kinesin-like protein KIF11 [Rattus norvegicus]
690955	2497	Kif18b	GO:0005634//nucleus;GO:0000235//astral microtubule;GO:0035371//microtubule plus-end;GO:0005871//kinesin complex	GO:0005524//ATP binding;GO:0019894//kinesin binding;GO:0008017//microtubule binding;GO:0008574//ATP-dependent microtubule motor activity, plus-end-directed	GO:0000070//mitotic sister chromatid segregation;GO:0007018//microtubule-based movement;GO:0051302//regulation of cell division;GO:0007019//microtubule depolymerization	K10401//kinesin family member 18/19	gi|672069503|ref|XP_008766505.1|//PREDICTED: kinesin-like protein KIF18B isoform X2 [Rattus norvegicus];gi|84781652|ref|NP_001034108.1|//kinesin-like protein KIF18B [Rattus norvegicus]
361493	2135	Kif22	GO:0072686//mitotic spindle;GO:0005634//nucleus;GO:0005874//microtubule;GO:0005925//focal adhesion;GO:0000785//chromatin;GO:0005737//cytoplasm;GO:0005871//kinesin complex	GO:0003677//DNA binding;GO:0005524//ATP binding;GO:0003777//microtubule motor activity;GO:0008017//microtubule binding;GO:0016887//ATPase activity	GO:0007018//microtubule-based movement;GO:0006281//DNA repair;GO:0007080//mitotic metaphase plate congression;GO:0007062//sister chromatid cohesion	K10403//kinesin family member 22	gi|57528246|ref|NP_001009645.1|//kinesin-like protein KIF22 [Rattus norvegicus]
100363268	486	Kif2c	GO:0016020//membrane;GO:0005634//nucleus;GO:0005881//cytoplasmic microtubule;GO:0035371//microtubule plus-end;GO:0005737//cytoplasm;GO:0000777//condensed chromosome kinetochore;GO:0000776//kinetochore;GO:0005871//kinesin complex	GO:0005524//ATP binding;GO:0003777//microtubule motor activity;GO:0051010//microtubule plus-end binding;GO:0016887//ATPase activity	GO:0007018//microtubule-based movement;GO:0051983//regulation of chromosome segregation;GO:0007080//mitotic metaphase plate congression;GO:0030951//establishment or maintenance of microtubule cytoskeleton polarity;GO:0051301//cell division;GO:0007019//microtubule depolymerization	K10393//kinesin family member 2/24	gi|145699093|ref|NP_608302.2|//kinesin-like protein KIF2C isoform 2 [Rattus norvegicus];gi|564352294|ref|XP_006238695.1|//PREDICTED: kinesin-like protein KIF2C isoform X2 [Rattus norvegicus];gi|564352292|ref|XP_006238694.1|//PREDICTED: kinesin-like protein KIF2C isoform X1 [Rattus norvegicus];gi|145699112|ref|NP_001078838.1|//kinesin-like protein KIF2C isoform 1 [Rattus norvegicus];gi|767806570|r…
100363472	1812	Kifc1	GO:0005783//endoplasmic reticulum;GO:0005874//microtubule;GO:0016272//prefoldin complex;GO:0005730//nucleolus;GO:0005829//cytosol;GO:0070603//SWI/SNF superfamily-type complex;GO:0005819//spindle;GO:0016021//integral component of membrane;GO:0005769//early endosome;GO:0005871//kinesin complex;GO:0030686//90S preribosome;GO:0016605//PML body;GO:0005815//microtubule organizing center;GO:0042613//MHC…	GO:0003677//DNA binding;GO:0003714//transcription corepressor activity;GO:0005524//ATP binding;GO:0047485//protein N-terminus binding;GO:0030295//protein kinase activator activity;GO:0031625//ubiquitin protein ligase binding;GO:0005085//guanyl-nucleotide exchange factor activity;GO:0035064//methylated histone binding;GO:0051087//chaperone binding;GO:0019901//protein kinase binding;GO:0050681//and…	GO:0006338//chromatin remodeling;GO:1903955//positive regulation of protein targeting to mitochondrion;GO:0043547//positive regulation of GTPase activity;GO:0045580//regulation of T cell differentiation;GO:0002587//negative regulation of antigen processing and presentation of peptide antigen via MHC class II;GO:0007283//spermatogenesis;GO:0030521//androgen receptor signaling pathway;GO:0007080//m…	K10405//kinesin family member C1	gi|54312052|ref|NP_001005878.1|//kinesin-like protein KIFC1 [Rattus norvegicus]
100909441	1549	Kmo	GO:0070062//extracellular exosome;GO:0005743//mitochondrial inner membrane;GO:0016021//integral component of membrane;GO:0005741//mitochondrial outer membrane	GO:0016174//NAD(P)H oxidase activity;GO:0004502//kynurenine 3-monooxygenase activity;GO:0071949//FAD binding	GO:0043420//anthranilate metabolic process;GO:0009651//response to salt stress;GO:0034354//'de novo' NAD biosynthetic process from tryptophan;GO:0044550//secondary metabolite biosynthetic process;GO:0019441//tryptophan catabolic process to kynurenine;GO:0019805//quinolinate biosynthetic process;GO:0055114//oxidation-reduction process	K00486//kynurenine 3-monooxygenase [EC:1.14.13.9]	gi|11024672|ref|NP_067604.1|//kynurenine 3-monooxygenase [Rattus norvegicus];gi|564381905|ref|XP_006250387.1|//PREDICTED: kynurenine 3-monooxygenase isoform X1 [Rattus norvegicus];gi|564381909|ref|XP_006250389.1|//PREDICTED: kynurenine 3-monooxygenase isoform X2 [Rattus norvegicus];gi|672074959|ref|XP_008768017.1|//PREDICTED: kynurenine 3-monooxygenase isoform X4 [Rattus norvegicus]
100910270	672	Knstrn	GO:0072686//mitotic spindle;GO:0000922//spindle pole;GO:0005634//nucleus;GO:0035371//microtubule plus-end;GO:0000777//condensed chromosome kinetochore;GO:0005737//cytoplasm	GO:0005515//protein binding	GO:0000070//mitotic sister chromatid segregation;GO:0007051//spindle organization;GO:0051301//cell division;GO:0051988//regulation of attachment of spindle microtubules to kinetochore	NA	gi|564342366|ref|XP_006234819.1|//PREDICTED: small kinetochore-associated protein isoform X1 [Rattus norvegicus];gi|51948504|ref|NP_001004264.1|//small kinetochore-associated protein [Rattus norvegicus];gi|564342368|ref|XP_006234820.1|//PREDICTED: small kinetochore-associated protein isoform X2 [Rattus norvegicus]
100910581	954	Krt32	GO:0070062//extracellular exosome;GO:0005882//intermediate filament	GO:0005198//structural molecule activity	NA	K07604//type I keratin, acidic	gi|564374384|ref|XP_006247456.1|//PREDICTED: keratin, type I cuticular Ha2 isoform X1 [Rattus norvegicus];gi|57012438|ref|NP_001008818.1|//keratin, type I cuticular Ha2 [Rattus norvegicus]
100910669	1444	Lag3	GO:0009897//external side of plasma membrane;GO:0016021//integral component of membrane	GO:0042289//MHC class II protein binding;GO:0004888//transmembrane signaling receptor activity	GO:0007166//cell surface receptor signaling pathway;GO:0045954//positive regulation of natural killer cell mediated cytotoxicity;GO:0050868//negative regulation of T cell activation;GO:0045085//negative regulation of interleukin-2 biosynthetic process	K06565//lymphocyte-activation gene 3 protein	gi|61889117|ref|NP_997678.2|//lymphocyte activation gene 3 protein precursor [Rattus norvegicus];gi|672051027|ref|XP_008761505.1|//PREDICTED: lymphocyte activation gene 3 protein isoform X2 [Rattus norvegicus]
100910934	3417	Lcn2	GO:0070062//extracellular exosome;GO:0005615//extracellular space;GO:0005829//cytosol	GO:0002020//protease binding;GO:0005506//iron ion binding;GO:0042803//protein homodimerization activity;GO:0005215//transporter activity;GO:0036094//small molecule binding	GO:0097192//extrinsic apoptotic signaling pathway in absence of ligand;GO:0071222//cellular response to lipopolysaccharide;GO:0071356//cellular response to tumor necrosis factor;GO:0031346//positive regulation of cell projection organization;GO:0055072//iron ion homeostasis;GO:0071347//cellular response to interleukin-1;GO:0031669//cellular response to nutrient levels;GO:0045087//innate immune re…	K21129//lipocalin 2	gi|18543345|ref|NP_570097.1|//neutrophil gelatinase-associated lipocalin precursor [Rattus norvegicus]
100911403	1054	Lgals3	GO:0070062//extracellular exosome;GO:0005615//extracellular space;GO:0005681//spliceosomal complex;GO:0009897//external side of plasma membrane;GO:0005743//mitochondrial inner membrane;GO:0001772//immunological synapse;GO:0005578//proteinaceous extracellular matrix	GO:0034988//Fc-gamma receptor I complex binding;GO:0048030//disaccharide binding;GO:0050785//advanced glycation end-product receptor activity;GO:0048029//monosaccharide binding;GO:0043236//laminin binding;GO:0042056//chemoattractant activity;GO:0019863//IgE binding	GO:1903769//negative regulation of cell proliferation in bone marrow;GO:0045185//maintenance of protein location;GO:0014064//positive regulation of serotonin secretion;GO:2001189//negative regulation of T cell activation via T cell receptor contact with antigen bound to MHC molecule on antigen presenting cell;GO:0050860//negative regulation of T cell receptor signaling pathway;GO:0090280//positiv…	K06831//galectin-3	gi|13929190|ref|NP_114020.1|//galectin-3 [Rattus norvegicus]
100911422	1099	Lilrb3	GO:0016021//integral component of membrane	NA	GO:0045671//negative regulation of osteoclast differentiation	K06512//leukocyte immunoglobulin-like receptor	gi|564296785|ref|XP_006223102.1|//PREDICTED: leukocyte immunoglobulin-like receptor subfamily B member 3 isoform X1 [Rattus norvegicus];gi|564296798|ref|XP_006223108.1|//PREDICTED: leukocyte immunoglobulin-like receptor subfamily B member 3 isoform X5 [Rattus norvegicus];gi|564296792|ref|XP_006223105.1|//PREDICTED: leukocyte immunoglobulin-like receptor subfamily B member 3 isoform X3 [Rattus nor…
100911599	1749	Lilrb3a	GO:0016021//integral component of membrane;GO:0005886//plasma membrane	NA	GO:0001782//B cell homeostasis;GO:0019221//cytokine-mediated signaling pathway;GO:0043011//myeloid dendritic cell differentiation;GO:0002250//adaptive immune response;GO:0019724//B cell mediated immunity	K06512//leukocyte immunoglobulin-like receptor	gi|564296726|ref|XP_006223086.1|//PREDICTED: leukocyte immunoglobulin-like receptor subfamily B member 3 isoform X5 [Rattus norvegicus];gi|564296720|ref|XP_006223083.1|//PREDICTED: leukocyte immunoglobulin-like receptor subfamily B member 3 isoform X2 [Rattus norvegicus];gi|564296724|ref|XP_006223085.1|//PREDICTED: leukocyte immunoglobulin-like receptor subfamily B member 3 isoform X4 [Rattus nor…
100911725	3037	Lilrb3b	GO:0016021//integral component of membrane;GO:0005886//plasma membrane	NA	GO:0001782//B cell homeostasis;GO:0019221//cytokine-mediated signaling pathway;GO:0043011//myeloid dendritic cell differentiation;GO:0002250//adaptive immune response;GO:0019724//B cell mediated immunity	K06512//leukocyte immunoglobulin-like receptor	gi|564296726|ref|XP_006223086.1|//PREDICTED: leukocyte immunoglobulin-like receptor subfamily B member 3 isoform X5 [Rattus norvegicus];gi|564296720|ref|XP_006223083.1|//PREDICTED: leukocyte immunoglobulin-like receptor subfamily B member 3 isoform X2 [Rattus norvegicus];gi|564296724|ref|XP_006223085.1|//PREDICTED: leukocyte immunoglobulin-like receptor subfamily B member 3 isoform X4 [Rattus nor…
100911730	1777	Lilrb3l	GO:0016021//integral component of membrane;GO:0005886//plasma membrane	NA	NA	K06512//leukocyte immunoglobulin-like receptor	gi|564325668|ref|XP_006228095.1|//PREDICTED: leukocyte immunoglobulin-like receptor, subfamily B (with TM and ITIM domains), member 3-like isoform X3 [Rattus norvegicus];gi|564325666|ref|XP_006228094.1|//PREDICTED: leukocyte immunoglobulin-like receptor, subfamily B (with TM and ITIM domains), member 3-like isoform X2 [Rattus norvegicus];gi|82654234|ref|NP_001032434.1|//leukocyte immunoglobulin-l…
100911825	1368	LOC100363268	GO:0005747//mitochondrial respiratory chain complex I	NA	GO:0006810//transport;GO:0032981//mitochondrial respiratory chain complex I assembly;GO:0055114//oxidation-reduction process	K03938//NADH dehydrogenase (ubiquinone) Fe-S protein 5	gi|72086149|ref|NP_001025223.1|//NADH dehydrogenase [ubiquinone] iron-sulfur protein 5 [Rattus norvegicus]
100912228	578	LOC100363472	GO:0005634//nucleus;GO:0035032//phosphatidylinositol 3-kinase complex, class III;GO:0031410//cytoplasmic vesicle;GO:0005737//cytoplasm;GO:0005776//autophagosome	NA	GO:2000327//positive regulation of ligand-dependent nuclear receptor transcription coactivator activity;GO:0034976//response to endoplasmic reticulum stress;GO:0010506//regulation of autophagy;GO:0043550//regulation of lipid kinase activity;GO:0045893//positive regulation of transcription, DNA-templated	K21246//nuclear receptor-binding factor 2	gi|672027665|ref|XP_008762770.1|//PREDICTED: nuclear receptor-binding factor 2-like isoform X2 [Rattus norvegicus];gi|293353013|ref|XP_002728120.1|//PREDICTED: nuclear receptor-binding factor 2-like isoform X1 [Rattus norvegicus]
100912571	2229	LOC100909441	GO:0005634//nucleus;GO:0005881//cytoplasmic microtubule;GO:0031982//vesicle	GO:0005200//structural constituent of cytoskeleton;GO:0005525//GTP binding;GO:0003924//GTPase activity	GO:0007010//cytoskeleton organization;GO:0007017//microtubule-based process	K07374//tubulin alpha	gi|58865558|ref|NP_001011995.1|//tubulin alpha-1C chain [Rattus norvegicus]
100912573	1420	LOC100910270	GO:0005634//nucleus	GO:0005515//protein binding;GO:0003682//chromatin binding	GO:0009409//response to cold;GO:0045944//positive regulation of transcription from RNA polymerase II promoter;GO:0050873//brown fat cell differentiation;GO:0040015//negative regulation of multicellular organism growth;GO:0042742//defense response to bacterium;GO:0043066//negative regulation of apoptotic process;GO:0008284//positive regulation of cell proliferation	K07188//hormone-sensitive lipase [EC:3.1.1.79]	gi|157820945|ref|NP_001101823.1|//placenta-specific gene 8 protein [Rattus norvegicus]
102546864	2054	LOC100910581	NA	GO:0004864//protein phosphatase inhibitor activity;GO:0019902//phosphatase binding	GO:0010923//negative regulation of phosphatase activity	K17574//protein phosphatase 1 regulatory subunit 35	gi|157822313|ref|NP_001102921.1|//protein phosphatase 1 regulatory subunit 35 [Rattus norvegicus]
102546968	663	LOC100910669	GO:0070062//extracellular exosome;GO:0005887//integral component of plasma membrane	GO:0042288//MHC class I protein binding	GO:0007169//transmembrane receptor protein tyrosine kinase signaling pathway	K15411//paired immunoglobulin-like type 2 receptor alpha	gi|672072556|ref|XP_008767328.1|//PREDICTED: paired immunoglobulin-like type 2 receptor alpha isoform X2 [Rattus norvegicus];gi|672072558|ref|XP_008767329.1|//PREDICTED: paired immunoglobulin-like type 2 receptor alpha isoform X3 [Rattus norvegicus]
102551539	1911	LOC100910934	GO:0016020//membrane	GO:0005525//GTP binding	NA	K17072//interferon gamma inducible protein 47	gi|564393569|ref|XP_003751840.2|//PREDICTED: interferon-inducible GTPase 1-like [Rattus norvegicus]
102552104	1873	LOC100911403	GO:0016021//integral component of membrane	NA	NA	K08090//membrane-spanning 4-domains, subfamily A, member 2;K19928//zona pellucida sperm-binding protein 3	gi|672014678|ref|XP_008772998.1|//PREDICTED: membrane-spanning 4-domains subfamily A member 4A isoform X2 [Rattus norvegicus];gi|293344621|ref|XP_001075321.2|//PREDICTED: membrane-spanning 4-domains subfamily A member 4A isoform X1 [Rattus norvegicus]
102552659	2588	LOC100911422	GO:0005634//nucleus;GO:0005874//microtubule;GO:0005794//Golgi apparatus	GO:0005515//protein binding	GO:0051301//cell division;GO:0043434//response to peptide hormone;GO:0007097//nuclear migration	K04515//calcium/calmodulin-dependent protein kinase (CaM kinase) II [EC:2.7.11.17]	gi|672089738|ref|XP_008772104.1|//PREDICTED: nuclear migration protein nudC-like [Rattus norvegicus]
102553099	840	LOC100911599	GO:0005829//cytosol;GO:0005778//peroxisomal membrane	GO:0005524//ATP binding;GO:0008022//protein C-terminus binding;GO:0032403//protein complex binding;GO:0042623//ATPase activity, coupled	GO:0050821//protein stabilization;GO:0016561//protein import into peroxisome matrix, translocation	K13339//peroxin-6	gi|564367314|ref|XP_006244569.1|//PREDICTED: peroxisome assembly factor 2-like [Rattus norvegicus]
102553785	1825	LOC100911725	NA	GO:0004331//fructose-2,6-bisphosphate 2-phosphatase activity;GO:0005524//ATP binding;GO:0003873//6-phosphofructo-2-kinase activity	GO:0046835//carbohydrate phosphorylation;GO:0006003//fructose 2,6-bisphosphate metabolic process;GO:0006000//fructose metabolic process;GO:0016311//dephosphorylation	K19030//6-phosphofructo-2-kinase / fructose-2,6-biphosphatase 4 [EC:2.7.1.105 3.1.3.46]	gi|564365610|ref|XP_006243903.1|//PREDICTED: 6-phosphofructo-2-kinase/fructose-2,6-bisphosphatase 4 isoform X3 [Rattus norvegicus]
102555039	1863	LOC100911730	GO:0005887//integral component of plasma membrane;GO:0005925//focal adhesion;GO:0005604//basement membrane	GO:0005178//integrin binding	GO:0016477//cell migration;GO:0042098//T cell proliferation;GO:0007166//cell surface receptor signaling pathway	K06537//CD151 antigen	gi|11968106|ref|NP_071968.1|//CD151 antigen [Rattus norvegicus]
102557105	2002	LOC100911825	GO:0070062//extracellular exosome;GO:0009897//external side of plasma membrane;GO:0016021//integral component of membrane	GO:0019770//IgG receptor activity;GO:0019864//IgG binding	GO:0001812//positive regulation of type I hypersensitivity;GO:0006911//phagocytosis, engulfment;GO:0001820//serotonin secretion;GO:0006910//phagocytosis, recognition;GO:0030593//neutrophil chemotaxis;GO:0001788//antibody-dependent cellular cytotoxicity;GO:0001805//positive regulation of type III hypersensitivity;GO:0038094//Fc-gamma receptor signaling pathway;GO:0050766//positive regulation of ph…	K16824//low affinity immunoglobulin gamma Fc receptor II-c;K06472//low affinity immunoglobulin gamma Fc receptor II-a;K06463//low affinity immunoglobulin gamma Fc receptor III	gi|209862917|ref|NP_001129464.1|//Fc gamma receptor II beta [Rattus norvegicus];gi|672074912|ref|XP_008767999.1|//PREDICTED: low affinity immunoglobulin gamma Fc region receptor III-like isoform X2 [Rattus norvegicus]
103689942	713	LOC100912228	GO:0005615//extracellular space;GO:0005794//Golgi apparatus;GO:0043195//terminal bouton;GO:0043204//perikaryon;GO:0048471//perinuclear region of cytoplasm	GO:0005184//neuropeptide hormone activity;GO:0031841//neuropeptide Y receptor binding	GO:1901215//negative regulation of neuron death;GO:0050829//defense response to Gram-negative bacterium;GO:0007586//digestion;GO:1904000//positive regulation of eating behavior;GO:0045776//negative regulation of blood pressure;GO:0021987//cerebral cortex development;GO:0002865//negative regulation of acute inflammatory response to antigenic stimulus;GO:0031175//neuron projection development;GO:00…	K05232//neuropeptide Y	gi|6981286|ref|NP_036746.1|//pro-neuropeptide Y preproprotein [Rattus norvegicus]
103689947	1690	LOC100912571	GO:0016020//membrane;GO:0016281//eukaryotic translation initiation factor 4F complex	GO:0008190//eukaryotic initiation factor 4E binding	GO:0030324//lung development;GO:0006446//regulation of translational initiation;GO:0045666//positive regulation of neuron differentiation;GO:0001662//behavioral fear response;GO:0045471//response to ethanol	K03260//translation initiation factor 4G	gi|564377429|ref|XP_006248617.1|//PREDICTED: eukaryotic translation initiation factor 4 gamma 1-like, partial [Rattus norvegicus]
103689978	2825	LOC100912573	GO:0016021//integral component of membrane	NA	NA	K08090//membrane-spanning 4-domains, subfamily A, member 2	gi|55741532|ref|NP_001006976.1|//membrane-spanning 4-domains, subfamily A, member 6B-like [Rattus norvegicus]
103690014	2563	LOC102546864	GO:0016021//integral component of membrane	NA	NA	K08431//G protein-coupled receptor 146;K04246//G protein-coupled receptor 30	gi|564315040|ref|XP_006221342.1|//PREDICTED: uncharacterized protein LOC102546864 [Rattus norvegicus]
103690030	1199	LOC102546968	GO:0042612//MHC class I protein complex;GO:0016021//integral component of membrane	GO:0042605//peptide antigen binding;GO:0005102//receptor binding	GO:0006955//immune response;GO:0002474//antigen processing and presentation of peptide antigen via MHC class I	K06751//major histocompatibility complex, class I	gi|672085904|ref|XP_008771011.1|//PREDICTED: LOW QUALITY PROTEIN: H-2 class I histocompatibility antigen, Q9 alpha chain-like isoform X2 [Rattus norvegicus]
103690108	2076	LOC102551539	GO:0005622//intracellular	GO:0046872//metal ion binding;GO:0003676//nucleic acid binding	GO:0006355//regulation of transcription, DNA-templated	K09228//KRAB domain-containing zinc finger protein	gi|213385268|ref|NP_001132959.1|//zinc finger protein LOC100125368 [Rattus norvegicus]
103691556	5585	LOC102552104	NA	NA	NA	K04257//olfactory receptor;K10279//F-box and leucine-rich repeat protein 13	gi|672070806|ref|XP_006248075.2|//PREDICTED: MLV-related proviral Env polyprotein-like [Rattus norvegicus]
103692939	740	LOC102552659	GO:0010008//endosome membrane;GO:0005634//nucleus;GO:0016324//apical plasma membrane;GO:0031410//cytoplasmic vesicle;GO:0043219//lateral loop;GO:0005902//microvillus;GO:0009925//basal plasma membrane;GO:0043235//receptor complex;GO:0048471//perinuclear region of cytoplasm;GO:0045121//membrane raft;GO:0016021//integral component of membrane;GO:0045211//postsynaptic membrane	GO:0003677//DNA binding;GO:0005524//ATP binding;GO:0042802//identical protein binding;GO:0019903//protein phosphatase binding;GO:0031625//ubiquitin protein ligase binding;GO:0046982//protein heterodimerization activity;GO:0019838//growth factor binding;GO:0004716//signal transducer, downstream of receptor, with protein tyrosine kinase activity;GO:0051879//Hsp90 protein binding;GO:0008022//protein…	GO:0007528//neuromuscular junction development;GO:0032570//response to progesterone;GO:0044849//estrous cycle;GO:0042493//response to drug;GO:0007507//heart development;GO:0008045//motor neuron axon guidance;GO:0070372//regulation of ERK1 and ERK2 cascade;GO:0014068//positive regulation of phosphatidylinositol 3-kinase signaling;GO:0048709//oligodendrocyte differentiation;GO:0043066//negative reg…	K05083//receptor tyrosine-protein kinase erbB-2 [EC:2.7.10.1]	gi|149054113|gb|EDM05930.1|//v-erb-b2 erythroblastic leukemia viral oncogene homolog 2, neuro/glioblastoma derived oncogene homolog (avian), isoform CRA_a [Rattus norvegicus]
103693608	3179	LOC102553099	GO:0031415//NatA complex;GO:0070062//extracellular exosome	GO:0004596//peptide alpha-N-acetyltransferase activity;GO:0052858//peptidyl-lysine acetyltransferase activity;GO:0010485//H4 histone acetyltransferase activity	GO:0006474//N-terminal protein amino acid acetylation;GO:0071962//mitotic sister chromatid cohesion, centromeric	K20793//N-alpha-acetyltransferase 50 [EC:2.3.1.258]	gi|831181953|ref|NP_001296733.1|//N-alpha-acetyltransferase 50 isoform 1 [Rattus norvegicus]
103694506	1572	LOC102553785	NA	NA	NA	NA	gi|672032419|ref|XP_008756680.1|//PREDICTED: uncharacterized protein CXorf49 homolog [Rattus norvegicus]
103694873	2645	LOC102555039	NA	NA	NA	K04257//olfactory receptor;K10279//F-box and leucine-rich repeat protein 13	gi|672080093|ref|XP_006249348.2|//PREDICTED: MLV-related proviral Env polyprotein-like [Rattus norvegicus]
103694908	1363	LOC102557105	NA	NA	NA	K04257//olfactory receptor;K10279//F-box and leucine-rich repeat protein 13	gi|672072880|ref|XP_008767426.1|//PREDICTED: MLV-related proviral Env polyprotein-like [Rattus norvegicus]
108348074	4888	LOC103689942	GO:0042101//T cell receptor complex;GO:0060170//ciliary membrane;GO:0070062//extracellular exosome;GO:0005615//extracellular space;GO:0009897//external side of plasma membrane;GO:0031526//brush border membrane;GO:0005912//adherens junction;GO:0005887//integral component of plasma membrane;GO:0005911//cell-cell junction	GO:0019903//protein phosphatase binding;GO:1990782//protein tyrosine kinase binding;GO:0042803//protein homodimerization activity;GO:0005130//granulocyte colony-stimulating factor receptor binding;GO:0015125//bile acid transmembrane transporter activity;GO:0031005//filamin binding;GO:0005516//calmodulin binding;GO:0046790//virion binding;GO:0001618//virus receptor activity	GO:0046330//positive regulation of JNK cascade;GO:0051533//positive regulation of NFAT protein import into nucleus;GO:1903670//regulation of sprouting angiogenesis;GO:1901143//insulin catabolic process;GO:0015721//bile acid and bile salt transport;GO:0030853//negative regulation of granulocyte differentiation;GO:0045779//negative regulation of bone resorption;GO:0050860//negative regulation of T …	K06499//carcinoembryonic antigen-related cell adhesion molecule	gi|27545443|ref|NP_775461.1|//carcinoembryonic antigen-related cell adhesion molecule 4 precursor [Rattus norvegicus]
108348112	2991	LOC103689947	GO:0016020//membrane;GO:0070062//extracellular exosome;GO:0005615//extracellular space;GO:0005730//nucleolus;GO:0005829//cytosol	GO:0008430//selenium binding	GO:0050873//brown fat cell differentiation;GO:0015031//protein transport	K17285//selenium-binding protein 1	gi|18266692|ref|NP_543168.1|//selenium-binding protein 1 [Rattus norvegicus]
108348139	1398	LOC103689978	GO:0005730//nucleolus	GO:0070139//SUMO-specific endopeptidase activity	GO:0016926//protein desumoylation	K08594//sentrin-specific protease 5 [EC:3.4.22.68]	gi|34869267|ref|XP_221369.2|//PREDICTED: sentrin-specific protease 5 isoform X2 [Rattus norvegicus];gi|672071342|ref|XP_008767001.1|//PREDICTED: sentrin-specific protease 5 isoform X1 [Rattus norvegicus]
108348298	1983	LOC103690014	GO:0070062//extracellular exosome;GO:0005654//nucleoplasm;GO:0032154//cleavage furrow;GO:0051233//spindle midzone;GO:0097149//centralspindlin complex;GO:0031234//extrinsic component of cytoplasmic side of plasma membrane;GO:0031410//cytoplasmic vesicle;GO:0030496//midbody	GO:0008017//microtubule binding;GO:0019901//protein kinase binding;GO:0046872//metal ion binding;GO:0043015//gamma-tubulin binding;GO:0005547//phosphatidylinositol-3,4,5-trisphosphate binding;GO:0048487//beta-tubulin binding;GO:0043014//alpha-tubulin binding;GO:0005096//GTPase activator activity	GO:0032467//positive regulation of cytokinesis;GO:0000915//actomyosin contractile ring assembly;GO:0008272//sulfate transport;GO:0035556//intracellular signal transduction;GO:0043547//positive regulation of GTPase activity;GO:0007283//spermatogenesis;GO:0051256//mitotic spindle midzone assembly;GO:0007405//neuroblast proliferation;GO:0000281//mitotic cytokinesis;GO:0051988//regulation of attachme…	K16733//Rac GTPase-activating protein 1	gi|157822001|ref|NP_001101582.1|//rac GTPase-activating protein 1 [Rattus norvegicus]
108351097	2535	LOC103690030	GO:0000784//nuclear chromosome, telomeric region;GO:0016605//PML body;GO:0005730//nucleolus;GO:0034399//nuclear periphery;GO:0030870//Mre11 complex;GO:0005737//cytoplasm	GO:0070087//chromo shadow domain binding;GO:0003713//transcription coactivator activity;GO:0003714//transcription corepressor activity;GO:0019900//kinase binding;GO:0008134//transcription factor binding;GO:0042803//protein homodimerization activity	GO:0010596//negative regulation of endothelial cell migration;GO:0043433//negative regulation of sequence-specific DNA binding transcription factor activity;GO:0032526//response to retinoic acid;GO:1902044//regulation of Fas signaling pathway;GO:0045893//positive regulation of transcription, DNA-templated;GO:0000122//negative regulation of transcription from RNA polymerase II promoter;GO:0034340/…	K15413//nuclear autoantigen Sp-100	gi|564369378|ref|XP_006245400.1|//PREDICTED: nuclear autoantigen Sp-100-like isoform X1 [Rattus norvegicus]
498276	1368	LOC103690108	GO:0070062//extracellular exosome;GO:0005615//extracellular space;GO:0000790//nuclear chromatin;GO:0005737//cytoplasm;GO:0000439//core TFIIH complex;GO:0043235//receptor complex;GO:0005675//holo TFIIH complex;GO:0017053//transcriptional repressor complex;GO:0042612//MHC class I protein complex;GO:0005887//integral component of plasma membrane;GO:0005730//nucleolus	GO:0003714//transcription corepressor activity;GO:0005524//ATP binding;GO:0001158//enhancer sequence-specific DNA binding;GO:0031490//chromatin DNA binding;GO:0031625//ubiquitin protein ligase binding;GO:0046982//protein heterodimerization activity;GO:0001077//transcriptional activator activity, RNA polymerase II core promoter proximal region sequence-specific binding;GO:0005102//receptor binding…	GO:0009786//regulation of asymmetric cell division;GO:0001952//regulation of cell-matrix adhesion;GO:0001710//mesodermal cell fate commitment;GO:0001829//trophectodermal cell differentiation;GO:0070816//phosphorylation of RNA polymerase II C-terminal domain;GO:0014909//smooth muscle cell migration;GO:0060444//branching involved in mammary gland duct morphogenesis;GO:0006289//nucleotide-excision r…	K06751//major histocompatibility complex, class I	gi|672085830|ref|XP_008770991.1|//PREDICTED: LOW QUALITY PROTEIN: RT1 class I histocompatibility antigen, AA alpha chain-like isoform X2 [Rattus norvegicus]
500300	1416	LOC103691556	GO:0005654//nucleoplasm;GO:0005667//transcription factor complex;GO:0005737//cytoplasm	GO:0003677//DNA binding;GO:0046872//metal ion binding;GO:0005515//protein binding;GO:0003700//transcription factor activity, sequence-specific DNA binding	GO:0060348//bone development;GO:0030901//midbrain development;GO:0006468//protein phosphorylation;GO:0030509//BMP signaling pathway;GO:0051216//cartilage development;GO:0001666//response to hypoxia;GO:0045893//positive regulation of transcription, DNA-templated;GO:0007179//transforming growth factor beta receptor signaling pathway;GO:0060395//SMAD protein signal transduction;GO:0001880//Mullerian…	K16791//mothers against decapentaplegic homolog 9	gi|149064762|gb|EDM14913.1|//MAD homolog 9 (Drosophila) [Rattus norvegicus]
680910	2076	LOC103692939	GO:0005622//intracellular	GO:0046872//metal ion binding;GO:0003700//transcription factor activity, sequence-specific DNA binding;GO:0003676//nucleic acid binding	GO:0006355//regulation of transcription, DNA-templated	K09228//KRAB domain-containing zinc finger protein	gi|564360558|ref|XP_006241878.1|//PREDICTED: zinc finger protein 707 isoform X2 [Rattus norvegicus]
690948	2108	LOC103693608	GO:0016021//integral component of membrane	NA	GO:0050890//cognition;GO:0042493//response to drug	K03910//alpha-2-macroglobulin	gi|672071881|ref|XP_008767158.1|//PREDICTED: integral membrane protein DGCR2/IDD-like [Rattus norvegicus]
367455	1326	LOC103694506	GO:0070062//extracellular exosome;GO:0005634//nucleus;GO:0030117//membrane coat;GO:0005794//Golgi apparatus;GO:0005829//cytosol;GO:0016021//integral component of membrane;GO:0043195//terminal bouton	GO:0061630//ubiquitin protein ligase activity;GO:0005524//ATP binding;GO:0008565//protein transporter activity;GO:0031625//ubiquitin protein ligase binding;GO:0061631//ubiquitin conjugating enzyme activity	GO:0006281//DNA repair;GO:0006513//protein monoubiquitination;GO:0042147//retrograde transport, endosome to Golgi;GO:0070979//protein K11-linked ubiquitination;GO:0006886//intracellular protein transport;GO:0043161//proteasome-mediated ubiquitin-dependent protein catabolic process;GO:0071218//cellular response to misfolded protein;GO:0006515//protein quality control by the ubiquitin-proteasome sy…	K10688//ubiquitin-conjugating enzyme E2 W [EC:2.3.2.25]	gi|149642821|ref|NP_001092592.1|//ubiquitin-conjugating enzyme E2 W [Bos taurus]
498605	2798	LOC103694873	NA	NA	NA	NA	gi|564321978|ref|XP_006223922.1|//PREDICTED: uncharacterized protein C22orf15 isoform X1 [Rattus norvegicus];gi|564321984|ref|XP_006223925.1|//PREDICTED: uncharacterized protein C22orf15 isoform X3 [Rattus norvegicus];gi|564321986|ref|XP_006223926.1|//PREDICTED: uncharacterized protein C22orf15 isoform X4 [Rattus norvegicus];gi|672031630|ref|XP_008773160.1|//PREDICTED: uncharacterized protein C22…
361680	1455	LOC103694908	GO:0070062//extracellular exosome;GO:0009897//external side of plasma membrane;GO:0016021//integral component of membrane	GO:0019770//IgG receptor activity;GO:0019864//IgG binding	GO:0001812//positive regulation of type I hypersensitivity;GO:0006911//phagocytosis, engulfment;GO:0001820//serotonin secretion;GO:0006910//phagocytosis, recognition;GO:0030593//neutrophil chemotaxis;GO:0001788//antibody-dependent cellular cytotoxicity;GO:0001805//positive regulation of type III hypersensitivity;GO:0038094//Fc-gamma receptor signaling pathway;GO:0050766//positive regulation of ph…	K16824//low affinity immunoglobulin gamma Fc receptor II-c;K06472//low affinity immunoglobulin gamma Fc receptor II-a;K06463//low affinity immunoglobulin gamma Fc receptor III	gi|672089796|ref|XP_008772126.1|//PREDICTED: low affinity immunoglobulin gamma Fc region receptor III-like [Rattus norvegicus]
291359	968	LOC108348074	GO:0070062//extracellular exosome;GO:0005615//extracellular space;GO:0005581//collagen trimer;GO:0005604//basement membrane	GO:0005198//structural molecule activity	GO:0007155//cell adhesion	K08135//collagen, type XV, alpha	gi|407228400|ref|NP_001094005.1|//collagen alpha-1(XV) chain precursor [Rattus norvegicus]
304663	1484	LOC108348112	GO:0005634//nucleus;GO:0005737//cytoplasm	GO:0003682//chromatin binding;GO:0070577//lysine-acetylated histone binding	GO:0006357//regulation of transcription from RNA polymerase II promoter;GO:0016569//covalent chromatin modification;GO:0006334//nucleosome assembly	K08871//bromodomain-containing protein 2	gi|672085632|ref|XP_008770941.1|//PREDICTED: bromodomain-containing protein 2 isoform X1 [Rattus norvegicus];gi|564397017|ref|XP_006256159.1|//PREDICTED: bromodomain-containing protein 2 isoform X2 [Rattus norvegicus];gi|47059183|ref|NP_997660.1|//bromodomain-containing protein 2 [Rattus norvegicus]
313022	4264	LOC108348139	GO:0005765//lysosomal membrane;GO:0010008//endosome membrane;GO:0042613//MHC class II protein complex;GO:0005771//multivesicular body;GO:0016021//integral component of membrane	GO:0023026//MHC class II protein complex binding	GO:0019886//antigen processing and presentation of exogenous peptide antigen via MHC class II;GO:0051085//chaperone mediated protein folding requiring cofactor;GO:0006955//immune response	K06752//major histocompatibility complex, class II	gi|258613997|ref|NP_942035.2|//RT1 class II, DM beta precursor [Rattus norvegicus]
307126	3945	LOC108348298	GO:0016020//membrane;GO:0005730//nucleolus;GO:0005913//cell-cell adherens junction;GO:0022625//cytosolic large ribosomal subunit	GO:0098641//cadherin binding involved in cell-cell adhesion	GO:0000470//maturation of LSU-rRNA;GO:0001649//osteoblast differentiation;GO:0032880//regulation of protein localization;GO:0006412//translation;GO:2000772//regulation of cellular senescence;GO:0042981//regulation of apoptotic process	K14775//ribosome biogenesis protein UTP30	gi|672066617|ref|XP_008765724.1|//PREDICTED: ribosomal L1 domain-containing protein 1 [Rattus norvegicus]
291885	2528	LOC108351097	NA	NA	NA	K19720//collagen, type III, alpha	gi|954381023|gb|KRY44973.1|//hypothetical protein T03_14148 [Trichinella britovi]
58923	3231	LOC498276	GO:0070062//extracellular exosome;GO:0009897//external side of plasma membrane;GO:0016021//integral component of membrane	GO:0019770//IgG receptor activity;GO:0019864//IgG binding	GO:0001812//positive regulation of type I hypersensitivity;GO:0006911//phagocytosis, engulfment;GO:0001820//serotonin secretion;GO:0006910//phagocytosis, recognition;GO:0030593//neutrophil chemotaxis;GO:0001788//antibody-dependent cellular cytotoxicity;GO:0001805//positive regulation of type III hypersensitivity;GO:0038094//Fc-gamma receptor signaling pathway;GO:0050766//positive regulation of ph…	K16824//low affinity immunoglobulin gamma Fc receptor II-c;K06472//low affinity immunoglobulin gamma Fc receptor II-a;K06463//low affinity immunoglobulin gamma Fc receptor III	gi|209862917|ref|NP_001129464.1|//Fc gamma receptor II beta [Rattus norvegicus]
362510	2518	LOC500300	GO:0005739//mitochondrion	NA	NA	NA	gi|66793441|ref|NP_001019505.2|//protein DEPP [Rattus norvegicus]
25333	521	LOC680910	GO:0005887//integral component of plasma membrane	GO:0042288//MHC class I protein binding	GO:0007169//transmembrane receptor protein tyrosine kinase signaling pathway	K15411//paired immunoglobulin-like type 2 receptor alpha	gi|564323654|ref|XP_006227213.1|//PREDICTED: paired immunoglobulin-like type 2 receptor beta-2 isoform X1 [Rattus norvegicus]
690743	1955	LOC690948	NA	NA	NA	K06512//leukocyte immunoglobulin-like receptor	gi|109458033|ref|XP_001076276.1|//PREDICTED: leukocyte immunoglobulin-like receptor subfamily B member 3 isoform X3 [Rattus norvegicus];gi|564325683|ref|XP_006228102.1|//PREDICTED: leukocyte immunoglobulin-like receptor subfamily B member 3 isoform X4 [Rattus norvegicus];gi|564325689|ref|XP_006228105.1|//PREDICTED: leukocyte immunoglobulin-like receptor subfamily B member 3 isoform X6 [Rattus nor…
304608	1965	Lrg1	GO:0070062//extracellular exosome;GO:0005615//extracellular space	GO:0005160//transforming growth factor beta receptor binding	GO:0050873//brown fat cell differentiation;GO:0001938//positive regulation of endothelial cell proliferation;GO:0045766//positive regulation of angiogenesis;GO:0030511//positive regulation of transforming growth factor beta receptor signaling pathway	K13023//carboxypeptidase N regulatory subunit	gi|57528407|ref|NP_001009717.1|//leucine-rich alpha-2-glycoprotein precursor [Rattus norvegicus]
291327	5233	Lrrc25	GO:0016021//integral component of membrane	NA	NA	NA	gi|62662417|ref|XP_573882.1|//PREDICTED: leucine-rich repeat-containing protein 25 isoform X1 [Rattus norvegicus]
252960	1313	Lsp1	GO:0016020//membrane;GO:0070062//extracellular exosome	GO:0004871//signal transducer activity	GO:0007165//signal transduction;GO:0006952//defense response;GO:0006935//chemotaxis	K14957//lymphocyte-specific protein 1	gi|149061710|gb|EDM12133.1|//lymphocyte specific 1, isoform CRA_b [Rattus norvegicus];gi|162287322|ref|NP_001020591.1|//lymphocyte-specific protein 1 [Rattus norvegicus];gi|564332298|ref|XP_006230877.1|//PREDICTED: lymphocyte-specific protein 1 isoform X2 [Rattus norvegicus]
361735	2503	Ly86	GO:0005576//extracellular region	NA	GO:0031666//positive regulation of lipopolysaccharide-mediated signaling pathway;GO:0045087//innate immune response;GO:0006954//inflammatory response	K05400//lymphocyte antigen 96	gi|157821741|ref|NP_001099598.1|//lymphocyte antigen 86 [Rattus norvegicus]
293749	1404	Lyl1	GO:0005634//nucleus	GO:0000981//RNA polymerase II transcription factor activity, sequence-specific DNA binding;GO:0000977//RNA polymerase II regulatory region sequence-specific DNA binding;GO:0046983//protein dimerization activity	GO:0006357//regulation of transcription from RNA polymerase II promoter;GO:0060216//definitive hemopoiesis;GO:0030183//B cell differentiation;GO:0001955//blood vessel maturation;GO:0045893//positive regulation of transcription, DNA-templated	K15604//protein lyl-1	gi|56090489|ref|NP_001007678.1|//protein lyl-1 [Rattus norvegicus]
690930	2286	Map3k6	NA	GO:0000287//magnesium ion binding;GO:0004709//MAP kinase kinase kinase activity;GO:0005515//protein binding;GO:0005524//ATP binding	GO:0000186//activation of MAPKK activity	K04425//mitogen-activated protein kinase kinase kinase 6 [EC:2.7.11.25]	gi|564353196|ref|XP_006239082.1|//PREDICTED: mitogen-activated protein kinase kinase kinase 6 isoform X2 [Rattus norvegicus];gi|672054079|ref|XP_008762359.1|//PREDICTED: mitogen-activated protein kinase kinase kinase 6 isoform X3 [Rattus norvegicus];gi|564353198|ref|XP_006239083.1|//PREDICTED: mitogen-activated protein kinase kinase kinase 6 isoform X4 [Rattus norvegicus];gi|564353200|ref|XP_0062…
293744	1051	Mcm10	GO:0005730//nucleolus;GO:0031298//replication fork protection complex;GO:0005737//cytoplasm	GO:0003688//DNA replication origin binding;GO:0003697//single-stranded DNA binding;GO:0046872//metal ion binding;GO:0042802//identical protein binding;GO:0019899//enzyme binding	GO:0008283//cell proliferation;GO:0006270//DNA replication initiation;GO:0006974//cellular response to DNA damage stimulus	K10736//minichromosome maintenance protein 10	gi|157819197|ref|NP_001100836.1|//protein MCM10 homolog [Rattus norvegicus]
498638	3651	Mcm5	GO:0016020//membrane;GO:0000784//nuclear chromosome, telomeric region;GO:0005654//nucleoplasm;GO:0042555//MCM complex	GO:0003688//DNA replication origin binding;GO:0005524//ATP binding;GO:0003682//chromatin binding;GO:0003678//DNA helicase activity	GO:0006270//DNA replication initiation;GO:0007049//cell cycle;GO:0032508//DNA duplex unwinding	K02209//DNA replication licensing factor MCM5 [EC:3.6.4.12]	gi|157823053|ref|NP_001099640.1|//DNA replication licensing factor MCM5 [Rattus norvegicus] ;gi|183986534|gb|AAI66442.1|//Mcm5 protein [Rattus norvegicus]
24567	389	Mefv	GO:0001726//ruffle;GO:0005634//nucleus;GO:0005874//microtubule;GO:0005875//microtubule associated complex;GO:0031410//cytoplasmic vesicle;GO:0005776//autophagosome;GO:0030027//lamellipodium	GO:0003779//actin binding;GO:0008270//zinc ion binding	GO:0032695//negative regulation of interleukin-12 production;GO:0034021//response to silicon dioxide;GO:2001056//positive regulation of cysteine-type endopeptidase activity;GO:0032496//response to lipopolysaccharide;GO:0032691//negative regulation of interleukin-1 beta production;GO:1900016//negative regulation of cytokine production involved in inflammatory response;GO:1900226//negative regulati…	K12803//pyrin	gi|149042691|gb|EDL96328.1|//Mediterranean fever, isoform CRA_c [Rattus norvegicus];gi|13928876|ref|NP_113822.1|//pyrin [Rattus norvegicus]
689415	449	Melk	GO:0005634//nucleus;GO:0005938//cell cortex;GO:0005886//plasma membrane	GO:0008289//lipid binding;GO:0004674//protein serine/threonine kinase activity;GO:0004715//non-membrane spanning protein tyrosine kinase activity;GO:0005515//protein binding;GO:0005524//ATP binding;GO:0005509//calcium ion binding	GO:0043065//positive regulation of apoptotic process;GO:0061351//neural precursor cell proliferation;GO:0008631//intrinsic apoptotic signaling pathway in response to oxidative stress;GO:0007049//cell cycle;GO:0018108//peptidyl-tyrosine phosphorylation;GO:0046777//protein autophosphorylation	K08799//maternal embryonic leucine zipper kinase [EC:2.7.11.1]	gi|157821861|ref|NP_001102132.1|//maternal embryonic leucine zipper kinase [Rattus norvegicus] ;gi|564350836|ref|XP_006238144.1|//PREDICTED: maternal embryonic leucine zipper kinase isoform X1 [Rattus norvegicus]
314654	3818	Mgp	GO:0031012//extracellular matrix;GO:0070062//extracellular exosome;GO:0005615//extracellular space;GO:0005783//endoplasmic reticulum;GO:0043234//protein complex	GO:0005201//extracellular matrix structural constituent;GO:0005509//calcium ion binding;GO:0048306//calcium-dependent protein binding	GO:0030324//lung development;GO:0009612//response to mechanical stimulus;GO:0030154//cell differentiation;GO:0051216//cartilage development;GO:0051592//response to calcium ion;GO:0030500//regulation of bone mineralization;GO:0007584//response to nutrient;GO:0006461//protein complex assembly;GO:0051384//response to glucocorticoid;GO:0048754//branching morphogenesis of an epithelial tube	K19481//matrix Gla protein	gi|6981204|ref|NP_036994.1|//matrix Gla protein precursor [Rattus norvegicus]
289785	3282	Mlkl	GO:0005737//cytoplasm;GO:0005886//plasma membrane	GO:0005524//ATP binding;GO:0004672//protein kinase activity;GO:0019901//protein kinase binding;GO:0032403//protein complex binding	GO:0006468//protein phosphorylation;GO:0070266//necroptotic process;GO:0070207//protein homotrimerization	K08849//mixed lineage kinase domain-like [EC:2.7.11.1]	gi|149038205|gb|EDL92565.1|//rCG51567 [Rattus norvegicus]
364018	2680	Mmp19	GO:0005886//plasma membrane;GO:0031225//anchored component of membrane;GO:0005578//proteinaceous extracellular matrix	GO:0004252//serine-type endopeptidase activity;GO:0004222//metalloendopeptidase activity;GO:0005509//calcium ion binding;GO:0008270//zinc ion binding	GO:0001525//angiogenesis;GO:0030154//cell differentiation;GO:0051591//response to cAMP;GO:0001541//ovarian follicle development;GO:0006508//proteolysis;GO:0001542//ovulation from ovarian follicle;GO:0009725//response to hormone;GO:0001554//luteolysis;GO:0030574//collagen catabolic process	K07998//matrix metalloproteinase-19 (RASI) [EC:3.4.24.-]	gi|157820645|ref|NP_001100629.1|//matrix metalloproteinase-19 precursor [Rattus norvegicus]
500904	1496	Mrc1	GO:0010008//endosome membrane;GO:0009986//cell surface;GO:0016021//integral component of membrane;GO:0005886//plasma membrane	GO:0004888//transmembrane signaling receptor activity;GO:0005537//mannose binding	GO:0071346//cellular response to interferon-gamma;GO:0006898//receptor-mediated endocytosis;GO:0071222//cellular response to lipopolysaccharide;GO:0071353//cellular response to interleukin-4	K06560//mannose receptor, C type	gi|529367220|ref|NP_001099593.2|//macrophage mannose receptor 1 precursor [Rattus norvegicus]
301701	3870	Mrgprx3	GO:0005887//integral component of plasma membrane	GO:0004930//G-protein coupled receptor activity	GO:0007186//G-protein coupled receptor signaling pathway	K08396//Mas-related G protein-coupled receptor member X	gi|59709471|ref|NP_665730.2|//mas-related G-protein coupled receptor member A [Rattus norvegicus]
316326	1394	Ms4a6a	GO:0016021//integral component of membrane	NA	NA	K08090//membrane-spanning 4-domains, subfamily A, member 2	gi|672014692|ref|XP_001075502.5|//PREDICTED: membrane-spanning 4-domains subfamily A member 6D [Rattus norvegicus]
312331	2389	Ms4a6bl	GO:0016021//integral component of membrane	NA	NA	K08090//membrane-spanning 4-domains, subfamily A, member 2	gi|55741532|ref|NP_001006976.1|//membrane-spanning 4-domains, subfamily A, member 6B-like [Rattus norvegicus]
304005	2990	Ms4a6c	NA	NA	NA	K08090//membrane-spanning 4-domains, subfamily A, member 2;K19928//zona pellucida sperm-binding protein 3	gi|672039902|ref|XP_008758504.1|//PREDICTED: membrane-spanning 4-domains subfamily A member 6C-like isoform X5 [Rattus norvegicus]
171062	813	Ms4a7	NA	NA	NA	K08090//membrane-spanning 4-domains, subfamily A, member 2	gi|672039829|ref|XP_008758478.1|//PREDICTED: membrane-spanning 4-domains subfamily A member 7 isoform X1 [Rattus norvegicus];gi|157823009|ref|NP_001099808.1|//membrane-spanning 4-domains subfamily A member 7 [Rattus norvegicus]
24599	3793	Msr1	NA	NA	NA	K06558//macrophage scavenger receptor 1	gi|564389351|ref|XP_006253268.1|//PREDICTED: macrophage scavenger receptor types I and II isoform X1 [Rattus norvegicus];gi|564389353|ref|XP_006253269.1|//PREDICTED: macrophage scavenger receptor types I and II isoform X2 [Rattus norvegicus]
690919	899	Mt1	GO:0005634//nucleus;GO:0005829//cytosol;GO:0005764//lysosome;GO:0048471//perinuclear region of cytoplasm	GO:0005507//copper ion binding;GO:0008270//zinc ion binding	GO:0045926//negative regulation of growth;GO:0071247//cellular response to chromate;GO:0071294//cellular response to zinc ion;GO:0006882//cellular zinc ion homeostasis;GO:0043524//negative regulation of neuron apoptotic process;GO:0007263//nitric oxide mediated signal transduction;GO:0010273//detoxification of copper ion;GO:0071276//cellular response to cadmium ion	K14739//metallothionein 1/2	gi|20301948|ref|NP_620181.1|//metallothionein-1 [Rattus norvegicus]
304951	1813	Mt2A	GO:0005634//nucleus;GO:0005887//integral component of plasma membrane;GO:0048471//perinuclear region of cytoplasm	GO:0046870//cadmium ion binding;GO:0008144//drug binding;GO:0008270//zinc ion binding;GO:0008502//melatonin receptor activity	GO:1902260//negative regulation of delayed rectifier potassium channel activity;GO:0045926//negative regulation of growth;GO:0051971//positive regulation of transmission of nerve impulse;GO:0035690//cellular response to drug;GO:0007166//cell surface receptor signaling pathway;GO:0007263//nitric oxide mediated signal transduction;GO:0010273//detoxification of copper ion;GO:0036018//cellular respon…	K14739//metallothionein 1/2	gi|212286068|ref|NP_001131036.1|//metallothionein 2A [Rattus norvegicus]
100912108	634	Nupr1	GO:0005634//nucleus;GO:0005737//cytoplasm	GO:0003677//DNA binding;GO:0005515//protein binding;GO:0003682//chromatin binding	GO:2000194//regulation of female gonad development;GO:0045786//negative regulation of cell cycle;GO:0042771//intrinsic apoptotic signaling pathway in response to DNA damage by p53 class mediator;GO:0002526//acute inflammatory response;GO:0006473//protein acetylation;GO:0016049//cell growth;GO:0048147//negative regulation of fibroblast proliferation;GO:0008584//male gonad development;GO:0009636//r…	K15626//nuclear protein, 1	gi|149067879|gb|EDM17431.1|//nuclear protein 1, isoform CRA_b [Rattus norvegicus]
311336	1976	Nusap1	NA	NA	NA	K14321//nucleoporin-like protein 2	gi|564342392|ref|XP_006234832.1|//PREDICTED: nucleolar and spindle-associated protein 1 isoform X5 [Rattus norvegicus];gi|157820737|ref|NP_001101232.1|//nucleolar and spindle-associated protein 1 [Rattus norvegicus] ;gi|564342390|ref|XP_006234831.1|//PREDICTED: nucleolar and spindle-associated protein 1 isoform X2 [Rattus norvegicus];gi|171846762|gb|AAI61947.1|//Nusap1 protein [Rattus norvegicus]…
310132	5917	Osmr	GO:0009897//external side of plasma membrane;GO:0016324//apical plasma membrane;GO:0005900//oncostatin-M receptor complex	GO:0004924//oncostatin-M receptor activity;GO:0019955//cytokine binding;GO:0019838//growth factor binding	GO:0038165//oncostatin-M-mediated signaling pathway;GO:0008284//positive regulation of cell proliferation	K05057//oncostatin M receptor	gi|564335465|ref|XP_006232074.1|//PREDICTED: oncostatin-M-specific receptor subunit beta isoform X1 [Rattus norvegicus];gi|52851389|ref|NP_001005384.1|//oncostatin-M-specific receptor subunit beta precursor [Rattus norvegicus]
117264	1886	P2ry6	GO:0016323//basolateral plasma membrane;GO:0016324//apical plasma membrane;GO:0016021//integral component of membrane	GO:0045028//G-protein coupled purinergic nucleotide receptor activity;GO:0045029//UDP-activated nucleotide receptor activity;GO:0019103//pyrimidine nucleotide binding	GO:0030321//transepithelial chloride transport;GO:0035589//G-protein coupled purinergic nucleotide receptor signaling pathway;GO:0071407//cellular response to organic cyclic compound;GO:0071380//cellular response to prostaglandin E stimulus;GO:0014911//positive regulation of smooth muscle cell migration	K04272//purinergic receptor P2Y, G protein-coupled, 6	gi|16923974|ref|NP_476465.1|//P2Y purinoceptor 6 [Rattus norvegicus]
311505	2824	Pax1	GO:0005634//nucleus;GO:0005667//transcription factor complex	GO:0003677//DNA binding;GO:0003700//transcription factor activity, sequence-specific DNA binding	GO:0060017//parathyroid gland development;GO:0060349//bone morphogenesis;GO:0048538//thymus development;GO:0043374//CD8-positive, alpha-beta T cell differentiation;GO:0043367//CD4-positive, alpha-beta T cell differentiation;GO:0008283//cell proliferation;GO:0045944//positive regulation of transcription from RNA polymerase II promoter;GO:0001756//somitogenesis;GO:0061056//sclerotome development	K09382//paired box protein 1/9	gi|157823177|ref|NP_001101257.1|//paired box protein Pax-1 [Rattus norvegicus];gi|672047283|ref|XP_006235214.2|//PREDICTED: paired box protein Pax-1 isoform X1 [Rattus norvegicus]
290326	1889	Pbk	GO:0005634//nucleus	GO:0004674//protein serine/threonine kinase activity;GO:0005524//ATP binding	GO:0018107//peptidyl-threonine phosphorylation;GO:0034644//cellular response to UV;GO:0018105//peptidyl-serine phosphorylation;GO:0032435//negative regulation of proteasomal ubiquitin-dependent protein catabolic process;GO:0050728//negative regulation of inflammatory response;GO:0032873//negative regulation of stress-activated MAPK cascade	K08865//PDZ-binding kinase [EC:2.7.12.2]	gi|564386482|ref|XP_006252164.1|//PREDICTED: lymphokine-activated killer T-cell-originated protein kinase isoform X2 [Rattus norvegicus]
290354	1489	Pdlim2	GO:0070062//extracellular exosome;GO:0001725//stress fiber;GO:0030864//cortical actin cytoskeleton;GO:0005925//focal adhesion	GO:0008270//zinc ion binding;GO:0031005//filamin binding;GO:0032036//myosin heavy chain binding;GO:0051371//muscle alpha-actinin binding	NA	K19867//LIM domain-binding protein 3	gi|56090295|ref|NP_001007623.1|//PDZ and LIM domain protein 2 [Rattus norvegicus];gi|564386880|ref|XP_006252317.1|//PREDICTED: PDZ and LIM domain protein 2 isoform X2 [Rattus norvegicus]
116718	2227	Pex12	GO:0005779//integral component of peroxisomal membrane;GO:1990429//peroxisomal importomer complex	GO:0008022//protein C-terminus binding;GO:0008270//zinc ion binding;GO:0004842//ubiquitin-protein transferase activity	GO:0006513//protein monoubiquitination;GO:0016558//protein import into peroxisome matrix	K13345//peroxin-12	gi|16758802|ref|NP_446373.1|//peroxisome assembly protein 12 [Rattus norvegicus]
360918	318	Pf4	GO:0005615//extracellular space;GO:0031091//platelet alpha granule;GO:0043234//protein complex	GO:0048248//CXCR3 chemokine receptor binding;GO:0008201//heparin binding;GO:0008009//chemokine activity	GO:0010744//positive regulation of macrophage derived foam cell differentiation;GO:2001240//negative regulation of extrinsic apoptotic signaling pathway in absence of ligand;GO:0045347//negative regulation of MHC class II biosynthetic process;GO:0042127//regulation of cell proliferation;GO:0030168//platelet activation;GO:0032496//response to lipopolysaccharide;GO:0030816//positive regulation of c…	K05407//platelet factor 4	gi|56090531|ref|NP_001007730.1|//platelet factor 4 precursor [Rattus norvegicus]
497931	3298	Pik3r5	GO:0005944//phosphatidylinositol 3-kinase complex, class IB;GO:0005634//nucleus;GO:0005737//cytoplasm;GO:0005886//plasma membrane	GO:0046935//1-phosphatidylinositol-3-kinase regulator activity	GO:0043551//regulation of phosphatidylinositol 3-kinase activity	K21290//phosphoinositide-3-kinase regulatory subunit 5/6	gi|300794017|ref|NP_001178852.1|//phosphoinositide 3-kinase regulatory subunit 5 [Rattus norvegicus]
497932	2951	Pik3r6	GO:0005944//phosphatidylinositol 3-kinase complex, class IB;GO:0005737//cytoplasm;GO:0005886//plasma membrane	GO:0046935//1-phosphatidylinositol-3-kinase regulator activity;GO:0046934//phosphatidylinositol-4,5-bisphosphate 3-kinase activity	GO:0007186//G-protein coupled receptor signaling pathway;GO:0042269//regulation of natural killer cell mediated cytotoxicity;GO:0043406//positive regulation of MAP kinase activity;GO:0043551//regulation of phosphatidylinositol 3-kinase activity;GO:0045582//positive regulation of T cell differentiation;GO:0045766//positive regulation of angiogenesis;GO:0046854//phosphatidylinositol phosphorylation	K21290//phosphoinositide-3-kinase regulatory subunit 5/6	gi|672068001|ref|XP_008766073.1|//PREDICTED: phosphoinositide 3-kinase regulatory subunit 6 isoform X1 [Rattus norvegicus]
362792	1989	Pld4	GO:0045335//phagocytic vesicle;GO:0005634//nucleus;GO:0005783//endoplasmic reticulum;GO:0032588//trans-Golgi network membrane;GO:0016021//integral component of membrane	GO:0004630//phospholipase D activity;GO:0005515//protein binding;GO:0070290//N-acylphosphatidylethanolamine-specific phospholipase D activity	GO:0002244//hematopoietic progenitor cell differentiation;GO:0016042//lipid catabolic process;GO:0006909//phagocytosis	K16860//phospholipase D3/4 [EC:3.1.4.4]	gi|187281923|ref|NP_001119760.1|//phospholipase D4 [Rattus norvegicus]
288079	8527	Polq	GO:0005634//nucleus;GO:0005694//chromosome	GO:0003677//DNA binding;GO:0003887//DNA-directed DNA polymerase activity;GO:0005524//ATP binding;GO:0051575//5'-deoxyribose-5-phosphate lyase activity;GO:0003682//chromatin binding;GO:0043142//single-stranded DNA-dependent ATPase activity	GO:0006284//base-excision repair;GO:0071897//DNA biosynthetic process;GO:2000042//negative regulation of double-strand break repair via homologous recombination;GO:0016446//somatic hypermutation of immunoglobulin genes;GO:0006261//DNA-dependent DNA replication;GO:0051260//protein homooligomerization;GO:0097681//double-strand break repair via alternative nonhomologous end joining	K02349//DNA polymerase theta [EC:2.7.7.7]	gi|672071106|ref|XP_008766938.1|//PREDICTED: DNA polymerase theta isoform X2 [Rattus norvegicus];gi|157786800|ref|NP_001099348.1|//DNA polymerase theta [Rattus norvegicus] ;gi|564376945|ref|XP_006248452.1|//PREDICTED: DNA polymerase theta isoform X1 [Rattus norvegicus]
498109	808	Polr2h	GO:0005665//DNA-directed RNA polymerase II, core complex;GO:0005829//cytosol;GO:0005666//DNA-directed RNA polymerase III complex;GO:0005736//DNA-directed RNA polymerase I complex	GO:0003677//DNA binding;GO:0001055//RNA polymerase II activity;GO:0001056//RNA polymerase III activity;GO:0001054//RNA polymerase I activity	GO:0032481//positive regulation of type I interferon production;GO:0045815//positive regulation of gene expression, epigenetic;GO:0006361//transcription initiation from RNA polymerase I promoter;GO:0042795//snRNA transcription from RNA polymerase II promoter;GO:0006370//7-methylguanosine mRNA capping;GO:0006283//transcription-coupled nucleotide-excision repair;GO:0035019//somatic stem cell popula…	K03016//DNA-directed RNA polymerases I, II, and III subunit RPABC3	gi|14589953|ref|NP_006223.2|//DNA-directed RNA polymerases I, II, and III subunit RPABC3 isoform 2 [Homo sapiens]
361945	3117	Postn	GO:0005615//extracellular space;GO:0031594//neuromuscular junction;GO:0005802//trans-Golgi network;GO:0005578//proteinaceous extracellular matrix	GO:0046872//metal ion binding;GO:0050839//cell adhesion molecule binding;GO:0008201//heparin binding	GO:0009888//tissue development;GO:0071356//cellular response to tumor necrosis factor;GO:0014850//response to muscle activity;GO:0071560//cellular response to transforming growth factor beta stimulus;GO:0032355//response to estradiol;GO:1990138//neuron projection extension;GO:0071307//cellular response to vitamin K;GO:0014911//positive regulation of smooth muscle cell migration;GO:1904209//positi…	K19519//transforming growth factor-beta-induced protein	gi|694266380|gb|AIS73061.1|//periostin isoform R1 [Rattus norvegicus];gi|564336409|ref|XP_006232397.1|//PREDICTED: periostin isoform X1 [Rattus norvegicus];gi|564336411|ref|XP_006232398.1|//PREDICTED: periostin isoform X2 [Rattus norvegicus];gi|157823757|ref|NP_001102020.1|//periostin precursor [Rattus norvegicus]
59103	1254	Ptges	GO:0070062//extracellular exosome;GO:0005654//nucleoplasm;GO:0043005//neuron projection;GO:0043025//neuronal cell body;GO:0048471//perinuclear region of cytoplasm;GO:0005884//actin filament;GO:0043234//protein complex;GO:0016021//integral component of membrane;GO:0005697//telomerase holoenzyme complex;GO:0005641//nuclear envelope lumen	GO:0002039//p53 binding;GO:0003720//telomerase activity;GO:0051879//Hsp90 protein binding;GO:0004667//prostaglandin-D synthase activity;GO:0051082//unfolded protein binding;GO:0043295//glutathione binding;GO:0019899//enzyme binding;GO:0050220//prostaglandin-E synthase activity	GO:0070389//chaperone cofactor-dependent protein refolding;GO:0043588//skin development;GO:0060430//lung saccule development;GO:0034097//response to cytokine;GO:0032496//response to lipopolysaccharide;GO:0002526//acute inflammatory response;GO:0010628//positive regulation of gene expression;GO:0032526//response to retinoic acid;GO:0042921//glucocorticoid receptor signaling pathway;GO:0005978//gly…	K15729//microsomal prostaglandin-E synthase 1 [EC:5.3.99.3]	gi|11024658|ref|NP_067594.1|//prostaglandin E synthase [Rattus norvegicus]
116689	2176	Ptpn6	GO:0070062//extracellular exosome;GO:0005730//nucleolus;GO:0005911//cell-cell junction;GO:0042105//alpha-beta T cell receptor complex;GO:0005737//cytoplasm	GO:0046703//natural killer cell lectin-like receptor binding;GO:0050839//cell adhesion molecule binding;GO:0001784//phosphotyrosine residue binding;GO:0005001//transmembrane receptor protein tyrosine phosphatase activity;GO:0017124//SH3 domain binding;GO:0019901//protein kinase binding;GO:0042169//SH2 domain binding	GO:2000045//regulation of G1/S transition of mitotic cell cycle;GO:0002244//hematopoietic progenitor cell differentiation;GO:0035335//peptidyl-tyrosine dephosphorylation;GO:0043407//negative regulation of MAP kinase activity;GO:0051279//regulation of release of sequestered calcium ion into cytosol;GO:0050860//negative regulation of T cell receptor signaling pathway;GO:0042130//negative regulation…	K05697//tyrosine-protein phosphatase non-receptor type 6 [EC:3.1.3.48]	gi|16758788|ref|NP_446360.1|//tyrosine-protein phosphatase non-receptor type 6 [Rattus norvegicus]
24699	4671	Ptprc	GO:0070062//extracellular exosome;GO:0005887//integral component of plasma membrane;GO:0005925//focal adhesion;GO:0009897//external side of plasma membrane;GO:0045121//membrane raft;GO:0009898//cytoplasmic side of plasma membrane	GO:0043395//heparan sulfate proteoglycan binding;GO:0005001//transmembrane receptor protein tyrosine phosphatase activity;GO:0019887//protein kinase regulator activity;GO:0008201//heparin binding;GO:0004725//protein tyrosine phosphatase activity;GO:0019901//protein kinase binding	GO:0002378//immunoglobulin biosynthetic process;GO:0042102//positive regulation of T cell proliferation;GO:0010332//response to gamma radiation;GO:0045060//negative thymic T cell selection;GO:0030890//positive regulation of B cell proliferation;GO:2000648//positive regulation of stem cell proliferation;GO:0001915//negative regulation of T cell mediated cytotoxicity;GO:0048864//stem cell developme…	K06478//receptor-type tyrosine-protein phosphatase C [EC:3.1.3.48]	gi|158138494|ref|NP_001103359.1|//receptor-type tyrosine-protein phosphatase C isoform 2 precursor [Rattus norvegicus];gi|158138488|ref|NP_612516.2|//receptor-type tyrosine-protein phosphatase C isoform 4 precursor [Rattus norvegicus];gi|564380838|ref|XP_006249974.1|//PREDICTED: receptor-type tyrosine-protein phosphatase C isoform X3 [Rattus norvegicus];gi|158138490|ref|NP_001103357.1|//receptor-…
64193	1001	Pttg1	GO:0005634//nucleus;GO:0005737//cytoplasm	GO:0043022//ribosome binding;GO:0031072//heat shock protein binding;GO:0017124//SH3 domain binding;GO:0004869//cysteine-type endopeptidase inhibitor activity	GO:0001558//regulation of cell growth;GO:0006281//DNA repair;GO:0010951//negative regulation of endopeptidase activity;GO:0006355//regulation of transcription, DNA-templated;GO:0045143//homologous chromosome segregation;GO:0051301//cell division;GO:0007064//mitotic sister chromatid cohesion;GO:0008285//negative regulation of cell proliferation	K06635//securin	gi|11761541|ref|NP_071786.1|//securin [Rattus norvegicus]
365042	2069	Rab32	GO:0045335//phagocytic vesicle;GO:0005783//endoplasmic reticulum;GO:0044233//ER-mitochondrion membrane contact site;GO:0005741//mitochondrial outer membrane;GO:0042470//melanosome;GO:0005769//early endosome;GO:0005802//trans-Golgi network	GO:0035650//AP-1 adaptor complex binding;GO:0036461//BLOC-2 complex binding;GO:0035651//AP-3 adaptor complex binding;GO:0030742//GTP-dependent protein binding;GO:0005525//GTP binding;GO:0003924//GTPase activity	GO:0019882//antigen processing and presentation;GO:0090382//phagosome maturation;GO:0007264//small GTPase mediated signal transduction;GO:0035646//endosome to melanosome transport;GO:1903232//melanosome assembly	K07918//Ras-related protein Rab-32	gi|157820973|ref|NP_001102372.1|//ras-related protein Rab-32 [Rattus norvegicus]
366957	1325	Rac2	GO:0070062//extracellular exosome;GO:0005925//focal adhesion;GO:0005635//nuclear envelope;GO:0030670//phagocytic vesicle membrane;GO:0030027//lamellipodium;GO:0005884//actin filament;GO:0005829//cytosol;GO:0005886//plasma membrane	GO:0019887//protein kinase regulator activity;GO:0005525//GTP binding;GO:0003924//GTPase activity	GO:0045859//regulation of protein kinase activity;GO:1903955//positive regulation of protein targeting to mitochondrion;GO:0030168//platelet activation;GO:0007015//actin filament organization;GO:0060263//regulation of respiratory burst;GO:0042129//regulation of T cell proliferation;GO:0010310//regulation of hydrogen peroxide metabolic process;GO:0060753//regulation of mast cell chemotaxis;GO:0043…	K07860//Ras-related C3 botulinum toxin substrate 2	gi|6679601|ref|NP_033034.1|//ras-related C3 botulinum toxin substrate 2 precursor [Mus musculus]
500679	1809	Rad51b	GO:0033063//Rad51B-Rad51C-Rad51D-XRCC2 complex;GO:0005657//replication fork	GO:0004520//endodeoxyribonuclease activity;GO:0000150//recombinase activity;GO:0003697//single-stranded DNA binding;GO:0005524//ATP binding;GO:0008094//DNA-dependent ATPase activity;GO:0003690//double-stranded DNA binding;GO:0000400//four-way junction DNA binding	GO:0010212//response to ionizing radiation;GO:0061053//somite development;GO:0042148//strand invasion;GO:0007131//reciprocal meiotic recombination;GO:0010971//positive regulation of G2/M transition of mitotic cell cycle;GO:0006312//mitotic recombination;GO:0000707//meiotic DNA recombinase assembly;GO:0001832//blastocyst growth;GO:0008284//positive regulation of cell proliferation	K10869//RAD51-like protein 1	gi|149051555|gb|EDM03728.1|//similar to RAD51-like 1 (predicted), isoform CRA_a [Rattus norvegicus]
310486	1360	Rarres1	GO:0070062//extracellular exosome	NA	GO:0008285//negative regulation of cell proliferation	NA	gi|62339361|ref|NP_001014790.1|//retinoic acid receptor responder protein 1 precursor [Rattus norvegicus]
170668	2164	Rasgrp4	GO:0005737//cytoplasm;GO:0005886//plasma membrane	GO:0005088//Ras guanyl-nucleotide exchange factor activity;GO:0005509//calcium ion binding	GO:0009991//response to extracellular stimulus;GO:0008283//cell proliferation;GO:0030154//cell differentiation;GO:0046579//positive regulation of Ras protein signal transduction;GO:0043547//positive regulation of GTPase activity;GO:0016049//cell growth	K12363//RAS guanyl-releasing protein 4	gi|131889807|ref|NP_570837.2|//RAS guanyl-releasing protein 4 [Rattus norvegicus]
305340	4940	Rbm47	GO:0005634//nucleus	GO:0005515//protein binding;GO:0000166//nucleotide binding	GO:0002244//hematopoietic progenitor cell differentiation;GO:0016554//cytidine to uridine editing	K13161//heterogeneous nuclear ribonucleoprotein R;K11972//E3 ubiquitin-protein ligase RNF19A [EC:2.3.2.27]	gi|54312090|ref|NP_001005882.1|//RNA-binding protein 47 [Rattus norvegicus]
313891	4936	RGD1304963	GO:0001917//photoreceptor inner segment;GO:0001750//photoreceptor outer segment	NA	GO:0035845//photoreceptor cell outer segment organization;GO:0050908//detection of light stimulus involved in visual perception;GO:1903546//protein localization to photoreceptor outer segment	K04622//G protein-coupled receptor family C group 6 member A	gi|564306826|ref|XP_006225764.1|//PREDICTED: uncharacterized protein C2orf71 homolog isoform X1 [Rattus norvegicus];gi|564306828|ref|XP_006225765.1|//PREDICTED: uncharacterized protein C2orf71 homolog isoform X2 [Rattus norvegicus]
498022	741	RGD1559482	GO:0016021//integral component of membrane;GO:0005886//plasma membrane	NA	GO:0050715//positive regulation of cytokine secretion	K06719//CD300 antigen	gi|269973889|ref|NP_001161757.1|//immune activating receptor CD300d1 precursor [Rattus norvegicus]
287231	3408	RGD1559575	GO:0016020//membrane	GO:0005525//GTP binding	NA	K17072//interferon gamma inducible protein 47	gi|109488030|ref|XP_220362.3|//PREDICTED: uncharacterized protein RGD1559575 [Rattus norvegicus]
501512	5393	RGD1559731	NA	NA	NA	K02599//Notch 1	gi|672086943|ref|XP_008771282.1|//PREDICTED: deleted in autism-related protein 1 isoform X3, partial [Rattus norvegicus]
362175	3594	RGD1563222	NA	NA	NA	NA	gi|157819727|ref|NP_001102055.1|//uncharacterized protein C11orf91 homolog [Rattus norvegicus]
299279	3021	RGD1565462	GO:0005615//extracellular space	GO:0004867//serine-type endopeptidase inhibitor activity	GO:0010951//negative regulation of endopeptidase activity;GO:0034097//response to cytokine;GO:0043434//response to peptide hormone	K04525//serpin peptidase inhibitor, clade A	gi|672021083|ref|XP_006225932.2|//PREDICTED: serine protease inhibitor A3F-like [Rattus norvegicus]
498167	2317	RGD1566138	NA	GO:0008270//zinc ion binding	NA	K10362//myosin XVIII;K11424//histone-lysine N-methyltransferase NSD2 [EC:2.1.1.43]	gi|672072732|ref|XP_008767381.1|//PREDICTED: LOW QUALITY PROTEIN: zinc finger CW-type PWWP domain protein 1 [Rattus norvegicus]
54289	1319	Rgs1	GO:0005829//cytosol;GO:0031234//extrinsic component of cytoplasmic side of plasma membrane	GO:0001965//G-protein alpha-subunit binding;GO:0005096//GTPase activator activity	GO:0008277//regulation of G-protein coupled receptor protein signaling pathway;GO:0061737//leukotriene signaling pathway;GO:0009968//negative regulation of signal transduction;GO:0043547//positive regulation of GTPase activity	K16449//regulator of G-protein signaling	gi|998455151|sp|P97844.3|RGS1_RAT//RecName: Full=Regulator of G-protein signaling 1; Short=RGS1;gi|71895007|ref|NP_062209.1|//regulator of G-protein signaling 1 [Rattus norvegicus]
360857	1930	Rgs16	GO:0031224//intrinsic component of membrane;GO:0045121//membrane raft;GO:0005737//cytoplasm;GO:0005886//plasma membrane	GO:0005096//GTPase activator activity	GO:0007186//G-protein coupled receptor signaling pathway;GO:0009968//negative regulation of signal transduction;GO:0043547//positive regulation of GTPase activity	K16449//regulator of G-protein signaling	gi|117606399|ref|NP_001071057.1|//regulator of G-protein signaling 16 [Rattus norvegicus]
314397	3676	Rin3	NA	NA	NA	K17638//Ras and Rab interactor 1	gi|157822555|ref|NP_001101522.1|//ras and Rab interactor 3 [Rattus norvegicus] ;gi|564357031|ref|XP_006240536.1|//PREDICTED: ras and Rab interactor 3 isoform X3 [Rattus norvegicus];gi|564357029|ref|XP_006240535.1|//PREDICTED: ras and Rab interactor 3 isoform X2 [Rattus norvegicus]
246240	2015	Ripk3	GO:0005739//mitochondrion;GO:0005886//plasma membrane;GO:0097342//ripoptosome	GO:0004704//NF-kappaB-inducing kinase activity;GO:0005524//ATP binding;GO:0042802//identical protein binding;GO:0032403//protein complex binding	GO:0032649//regulation of interferon-gamma production;GO:0038061//NIK/NF-kappaB signaling;GO:0033077//T cell differentiation in thymus;GO:0051260//protein homooligomerization;GO:0046006//regulation of activated T cell proliferation;GO:0048536//spleen development;GO:1990000//amyloid fibril formation;GO:0051353//positive regulation of oxidoreductase activity;GO:2000452//regulation of CD8-positive, …	K08847//receptor-interacting serine/threonine-protein kinase 3 [EC:2.7.11.1]	gi|21326477|ref|NP_647558.1|//receptor-interacting serine/threonine-protein kinase 3 [Rattus norvegicus]
292306	963	Rnaset2	GO:0005788//endoplasmic reticulum lumen;GO:0070062//extracellular exosome;GO:0005615//extracellular space;GO:0005764//lysosome	GO:0003723//RNA binding;GO:0033897//ribonuclease T2 activity	GO:0006401//RNA catabolic process;GO:0090502//RNA phosphodiester bond hydrolysis, endonucleolytic	K01166//ribonuclease T2 [EC:3.1.27.1]	gi|157819033|ref|NP_001099680.1|//ribonuclease T2 precursor [Rattus norvegicus]
122772	534	Rps20	GO:0016020//membrane;GO:0031012//extracellular matrix;GO:0070062//extracellular exosome;GO:0005654//nucleoplasm;GO:0022627//cytosolic small ribosomal subunit	GO:0005515//protein binding;GO:0003735//structural constituent of ribosome	GO:0006413//translational initiation;GO:0006614//SRP-dependent cotranslational protein targeting to membrane;GO:0000184//nuclear-transcribed mRNA catabolic process, nonsense-mediated decay;GO:0019083//viral transcription;GO:0006364//rRNA processing	K02969//small subunit ribosomal protein S20e	gi|4506697|ref|NP_001014.1|//40S ribosomal protein S20 isoform 2 [Homo sapiens]
362720	2563	Rrm2	GO:0005635//nuclear envelope;GO:0005971//ribonucleoside-diphosphate reductase complex	GO:0004748//ribonucleoside-diphosphate reductase activity, thioredoxin disulfide as acceptor;GO:0046872//metal ion binding;GO:0005515//protein binding	GO:0009263//deoxyribonucleotide biosynthetic process;GO:0000278//mitotic cell cycle;GO:0006260//DNA replication;GO:0009186//deoxyribonucleoside diphosphate metabolic process;GO:0006206//pyrimidine nucleobase metabolic process;GO:0051290//protein heterotetramerization;GO:0055114//oxidation-reduction process;GO:0008284//positive regulation of cell proliferation	K10808//ribonucleoside-diphosphate reductase subunit M2 [EC:1.17.4.1]	gi|71043760|ref|NP_001020911.1|//ribonucleoside-diphosphate reductase subunit M2 [Rattus norvegicus]
24974	1560	RT1-A2	GO:0005783//endoplasmic reticulum;GO:0016605//PML body;GO:0030686//90S preribosome;GO:0009897//external side of plasma membrane;GO:0042613//MHC class II protein complex;GO:0000775//chromosome, centromeric region;GO:0016272//prefoldin complex;GO:0005730//nucleolus;GO:0042612//MHC class I protein complex;GO:0032040//small-subunit processome;GO:0005829//cytosol;GO:0070603//SWI/SNF superfamily-type c…	GO:0003677//DNA binding;GO:0003714//transcription corepressor activity;GO:0047485//protein N-terminus binding;GO:0030295//protein kinase activator activity;GO:0031625//ubiquitin protein ligase binding;GO:0005085//guanyl-nucleotide exchange factor activity;GO:0035064//methylated histone binding;GO:0051087//chaperone binding;GO:0019901//protein kinase binding;GO:0050681//androgen receptor binding;G…	GO:0006338//chromatin remodeling;GO:1903955//positive regulation of protein targeting to mitochondrion;GO:0043547//positive regulation of GTPase activity;GO:0045580//regulation of T cell differentiation;GO:0002587//negative regulation of antigen processing and presentation of peptide antigen via MHC class II;GO:0030521//androgen receptor signaling pathway;GO:0010977//negative regulation of neuron…	K06751//major histocompatibility complex, class I	gi|57012342|ref|NP_001008829.1|//RT1 class Ia, locus A2 precursor [Rattus norvegicus]
309621	1145	RT1-Ba	GO:0005765//lysosomal membrane;GO:0070062//extracellular exosome;GO:0009897//external side of plasma membrane;GO:0042613//MHC class II protein complex;GO:0016021//integral component of membrane;GO:0031902//late endosome membrane	GO:0042605//peptide antigen binding;GO:0046982//protein heterodimerization activity;GO:0023026//MHC class II protein complex binding	GO:0071385//cellular response to glucocorticoid stimulus;GO:0002506//polysaccharide assembly with MHC class II protein complex;GO:0002587//negative regulation of antigen processing and presentation of peptide antigen via MHC class II;GO:0050890//cognition;GO:0042130//negative regulation of T cell proliferation;GO:0034341//response to interferon-gamma;GO:0019886//antigen processing and presentatio…	K06752//major histocompatibility complex, class II	gi|57012346|ref|NP_001008831.1|//rano class II histocompatibility antigen, B alpha chain precursor [Rattus norvegicus]
309622	1542	RT1-Bb	GO:0005765//lysosomal membrane;GO:0070062//extracellular exosome;GO:0009897//external side of plasma membrane;GO:0042613//MHC class II protein complex;GO:0031902//late endosome membrane;GO:0005794//Golgi apparatus;GO:0016021//integral component of membrane;GO:0005771//multivesicular body;GO:0005769//early endosome	GO:1990405//protein antigen binding;GO:0015643//toxic substance binding;GO:0042605//peptide antigen binding;GO:0031625//ubiquitin protein ligase binding;GO:0046982//protein heterodimerization activity;GO:0008134//transcription factor binding;GO:0023026//MHC class II protein complex binding	GO:0071315//cellular response to morphine;GO:0002506//polysaccharide assembly with MHC class II protein complex;GO:0002587//negative regulation of antigen processing and presentation of peptide antigen via MHC class II;GO:0071549//cellular response to dexamethasone stimulus;GO:0071346//cellular response to interferon-gamma;GO:0050890//cognition;GO:0042130//negative regulation of T cell proliferat…	K06752//major histocompatibility complex, class II	gi|51854235|ref|NP_001004084.1|//rano class II histocompatibility antigen, B-1 beta chain precursor [Rattus norvegicus]
368153	1108	RT1-CE7	GO:0005615//extracellular space;GO:0042612//MHC class I protein complex;GO:0030285//integral component of synaptic vesicle membrane	GO:0005164//tumor necrosis factor receptor binding;GO:0005125//cytokine activity;GO:0042605//peptide antigen binding	GO:0000902//cell morphogenesis;GO:0050672//negative regulation of lymphocyte proliferation;GO:1902600//hydrogen ion transmembrane transport;GO:0016358//dendrite development;GO:0006955//immune response;GO:0002474//antigen processing and presentation of peptide antigen via MHC class I	K06751//major histocompatibility complex, class I	gi|57012400|ref|NP_001008845.1|//RT1 class I, locus CE7 precursor [Rattus norvegicus]
294269	1212	RT1-Da	GO:0005765//lysosomal membrane;GO:0070062//extracellular exosome;GO:0009986//cell surface;GO:0042613//MHC class II protein complex;GO:0016021//integral component of membrane;GO:0031902//late endosome membrane	GO:0042605//peptide antigen binding;GO:0023026//MHC class II protein complex binding	GO:0050890//cognition;GO:0002503//peptide antigen assembly with MHC class II protein complex;GO:0006955//immune response;GO:0002506//polysaccharide assembly with MHC class II protein complex;GO:0002587//negative regulation of antigen processing and presentation of peptide antigen via MHC class II	K06752//major histocompatibility complex, class II	gi|57114292|ref|NP_001008847.1|//RT1 class II, locus Da precursor [Rattus norvegicus]
294270	1294	RT1-Db1	GO:0005765//lysosomal membrane;GO:0070062//extracellular exosome;GO:0005615//extracellular space;GO:0009897//external side of plasma membrane;GO:0042613//MHC class II protein complex;GO:0016021//integral component of membrane;GO:0031902//late endosome membrane	GO:0042605//peptide antigen binding;GO:0023026//MHC class II protein complex binding	GO:0035774//positive regulation of insulin secretion involved in cellular response to glucose stimulus;GO:0002587//negative regulation of antigen processing and presentation of peptide antigen via MHC class II;GO:0016045//detection of bacterium;GO:0042130//negative regulation of T cell proliferation;GO:0042088//T-helper 1 type immune response;GO:0002455//humoral immune response mediated by circul…	K06752//major histocompatibility complex, class II	gi|57114286|ref|NP_001008884.1|//rano class II histocompatibility antigen, D-1 beta chain precursor [Rattus norvegicus]
365542	992	RT1-DOb	GO:0005765//lysosomal membrane;GO:0070062//extracellular exosome;GO:0009986//cell surface;GO:0042613//MHC class II protein complex;GO:0016021//integral component of membrane;GO:0031902//late endosome membrane	GO:0042605//peptide antigen binding;GO:0023026//MHC class II protein complex binding	GO:0050890//cognition;GO:0002503//peptide antigen assembly with MHC class II protein complex;GO:0006955//immune response;GO:0002506//polysaccharide assembly with MHC class II protein complex;GO:0002587//negative regulation of antigen processing and presentation of peptide antigen via MHC class II	K06752//major histocompatibility complex, class II	gi|57012350|ref|NP_001008846.1|//RT1 class II, DO beta [Rattus norvegicus];gi|542130268|gb|AGV39027.1|//RT1-DOb isoform 1 [Rattus norvegicus]
156726	1230	Runx3	GO:0000790//nuclear chromatin;GO:0005737//cytoplasm	GO:0000981//RNA polymerase II transcription factor activity, sequence-specific DNA binding;GO:0005524//ATP binding;GO:0000977//RNA polymerase II regulatory region sequence-specific DNA binding;GO:0042826//histone deacetylase binding;GO:0046332//SMAD binding	GO:0045786//negative regulation of cell cycle;GO:0001503//ossification;GO:0042789//mRNA transcription from RNA polymerase II promoter;GO:0000122//negative regulation of transcription from RNA polymerase II promoter;GO:0071559//response to transforming growth factor beta;GO:2001238//positive regulation of extrinsic apoptotic signaling pathway;GO:0007411//axon guidance;GO:0030097//hemopoiesis;GO:00…	K09279//runt-related transcription factor 3	gi|18426856|ref|NP_569109.1|//runt-related transcription factor 3 [Rattus norvegicus]
445415	376	S100a11	GO:0001726//ruffle;GO:0070062//extracellular exosome;GO:0005615//extracellular space;GO:0005634//nucleus;GO:0005737//cytoplasm	GO:0044548//S100 protein binding;GO:0005509//calcium ion binding;GO:0048306//calcium-dependent protein binding;GO:0042803//protein homodimerization activity	GO:0042127//regulation of cell proliferation;GO:0007283//spermatogenesis	K17274//calpactin-1 light chain	gi|51854249|ref|NP_001004095.1|//protein S100-A11 [Rattus norvegicus]
114216	706	S100a3	GO:0005730//nucleolus;GO:0005737//cytoplasm	GO:0005509//calcium ion binding;GO:0008270//zinc ion binding	NA	K21128//protein S100-A9	gi|564336996|ref|XP_006232620.1|//PREDICTED: protein S100-A3 isoform X2 [Rattus norvegicus];gi|344242047|gb|EGV98150.1|//Protein S100-A3 [Cricetulus griseus];gi|149047970|gb|EDM00546.1|//S100 calcium binding protein A3, isoform CRA_b [Rattus norvegicus]
24615	486	S100a4	GO:0070062//extracellular exosome;GO:0005615//extracellular space;GO:0005634//nucleus;GO:0043005//neuron projection;GO:0048471//perinuclear region of cytoplasm	GO:0003779//actin binding;GO:0005509//calcium ion binding;GO:0050786//RAGE receptor binding;GO:0046982//protein heterodimerization activity;GO:0048306//calcium-dependent protein binding;GO:0042803//protein homodimerization activity	GO:0043123//positive regulation of I-kappaB kinase/NF-kappaB signaling	K21128//protein S100-A9;K17274//calpactin-1 light chain	gi|6981326|ref|NP_036750.1|//protein S100-A4 [Rattus norvegicus]
85247	430	S100a6	GO:0001726//ruffle;GO:0070062//extracellular exosome;GO:0005635//nuclear envelope;GO:0005829//cytosol;GO:0031234//extrinsic component of cytoplasmic side of plasma membrane;GO:0048471//perinuclear region of cytoplasm	GO:0005523//tropomyosin binding;GO:0044548//S100 protein binding;GO:0005509//calcium ion binding;GO:0008270//zinc ion binding;GO:0015075//ion transmembrane transporter activity;GO:0048306//calcium-dependent protein binding;GO:0042803//protein homodimerization activity	GO:0034220//ion transmembrane transport	K21128//protein S100-A9;K21127//protein S100-A8;K17274//calpactin-1 light chain	gi|16758986|ref|NP_445937.1|//protein S100-A6 [Rattus norvegicus]
306792	3600	S1pr3	GO:0005887//integral component of plasma membrane	GO:0005178//integrin binding;GO:0038036//sphingosine-1-phosphate receptor activity	GO:0007193//adenylate cyclase-inhibiting G-protein coupled receptor signaling pathway;GO:0032651//regulation of interleukin-1 beta production;GO:1903141//negative regulation of establishment of endothelial barrier;GO:0007219//Notch signaling pathway;GO:0006954//inflammatory response	K04290//sphingosine 1-phosphate receptor 3	gi|564390666|ref|XP_006253742.1|//PREDICTED: sphingosine 1-phosphate receptor 3 isoform X2 [Rattus norvegicus];gi|403044532|ref|NP_001258072.1|//sphingosine 1-phosphate receptor 3 [Rattus norvegicus]
64155	6028	Scn7a	GO:0001518//voltage-gated sodium channel complex;GO:0097386//glial cell projection	GO:0005248//voltage-gated sodium channel activity	GO:0019228//neuronal action potential;GO:0035725//sodium ion transmembrane transport;GO:0086010//membrane depolarization during action potential;GO:0006936//muscle contraction;GO:0034765//regulation of ion transmembrane transport;GO:0055078//sodium ion homeostasis;GO:0060078//regulation of postsynaptic membrane potential	K04839//voltage-gated sodium channel type VII alpha	gi|25742828|ref|NP_113874.1|//sodium channel protein type 7 subunit alpha [Rattus norvegicus];gi|564341195|ref|XP_006234358.1|//PREDICTED: sodium channel protein type 7 subunit alpha isoform X1 [Rattus norvegicus]
25216	3021	Sdc1	GO:0070062//extracellular exosome;GO:0005925//focal adhesion;GO:0009897//external side of plasma membrane;GO:0043234//protein complex;GO:0016021//integral component of membrane;GO:0005737//cytoplasm	GO:0008022//protein C-terminus binding;GO:0050840//extracellular matrix binding	GO:1903543//positive regulation of exosomal secretion;GO:0016477//cell migration;GO:0009636//response to toxic substance;GO:0048627//myoblast development;GO:0051384//response to glucocorticoid;GO:0042476//odontogenesis;GO:0055002//striated muscle cell development;GO:0051591//response to cAMP;GO:0042060//wound healing;GO:0060009//Sertoli cell development;GO:0042542//response to hydrogen peroxide;G…	K06257//syndecan 1	gi|6981518|ref|NP_037158.1|//syndecan-1 precursor [Rattus norvegicus]
25651	3301	Selp	GO:0070062//extracellular exosome;GO:0005615//extracellular space;GO:0005654//nucleoplasm;GO:0009897//external side of plasma membrane;GO:0016021//integral component of membrane;GO:0031092//platelet alpha granule membrane	GO:0001530//lipopolysaccharide binding;GO:0033691//sialic acid binding;GO:0005509//calcium ion binding;GO:0008201//heparin binding;GO:0008430//selenium binding;GO:0042806//fucose binding;GO:0048306//calcium-dependent protein binding;GO:0070492//oligosaccharide binding	GO:0014070//response to organic cyclic compound;GO:0045785//positive regulation of cell adhesion;GO:0032496//response to lipopolysaccharide;GO:0035584//calcium-mediated signaling using intracellular calcium source;GO:0007420//brain development;GO:0050901//leukocyte tethering or rolling;GO:0019953//sexual reproduction;GO:0009791//post-embryonic development;GO:0071354//cellular response to interleu…	K06496//selectin, platele	gi|6981524|ref|NP_037246.1|//P-selectin precursor [Rattus norvegicus];gi|564381444|ref|XP_006250212.1|//PREDICTED: P-selectin isoform X1 [Rattus norvegicus]
171154	1465	Serpina10	GO:0070062//extracellular exosome;GO:0005615//extracellular space	GO:0004867//serine-type endopeptidase inhibitor activity;GO:0008201//heparin binding	GO:0060046//regulation of acrosome reaction;GO:0007596//blood coagulation;GO:0010951//negative regulation of endopeptidase activity;GO:0042246//tissue regeneration	K04525//serpin peptidase inhibitor, clade A	gi|564357155|ref|XP_006240580.1|//PREDICTED: protein Z-dependent protease inhibitor isoform X2 [Rattus norvegicus];gi|56961653|ref|NP_598301.2|//protein Z-dependent protease inhibitor precursor [Rattus norvegicus]
24795	2061	Serpina3n	GO:0070062//extracellular exosome;GO:0072562//blood microparticle	GO:0004867//serine-type endopeptidase inhibitor activity	GO:0010951//negative regulation of endopeptidase activity;GO:0006953//acute-phase response;GO:0043434//response to peptide hormone;GO:0071385//cellular response to glucocorticoid stimulus;GO:0032496//response to lipopolysaccharide;GO:0071320//cellular response to cAMP;GO:0071346//cellular response to interferon-gamma;GO:0071354//cellular response to interleukin-6;GO:0071347//cellular response to …	K04525//serpin peptidase inhibitor, clade A	gi|13928716|ref|NP_113719.1|//serine protease inhibitor A3N [Rattus norvegicus]
291091	1289	Serpinb1a	GO:0016020//membrane;GO:0070062//extracellular exosome;GO:0005615//extracellular space;GO:0005737//cytoplasm	GO:0004867//serine-type endopeptidase inhibitor activity	GO:0010951//negative regulation of endopeptidase activity;GO:0042176//regulation of protein catabolic process	K13963//serpin B	gi|72255515|ref|NP_001026812.1|//leukocyte elastase inhibitor A [Rattus norvegicus]
24617	3053	Serpine1	GO:0031012//extracellular matrix;GO:0070062//extracellular exosome;GO:0005615//extracellular space;GO:0042583//chromaffin granule	GO:0002020//protease binding;GO:0004867//serine-type endopeptidase inhibitor activity;GO:0005102//receptor binding	GO:0071316//cellular response to nicotine;GO:0010951//negative regulation of endopeptidase activity;GO:0035690//cellular response to drug;GO:0071260//cellular response to mechanical stimulus;GO:0071222//cellular response to lipopolysaccharide;GO:0043627//response to estrogen;GO:0051918//negative regulation of fibrinolysis;GO:0071560//cellular response to transforming growth factor beta stimulus;G…	K03982//plasminogen activator inhibitor 1	gi|6981332|ref|NP_036752.1|//plasminogen activator inhibitor 1 precursor [Rattus norvegicus]
295703	1852	Serping1	GO:0070062//extracellular exosome;GO:0072562//blood microparticle	GO:0001848//complement binding;GO:0004867//serine-type endopeptidase inhibitor activity	GO:0001869//negative regulation of complement activation, lectin pathway;GO:0006958//complement activation, classical pathway;GO:0042730//fibrinolysis;GO:0010951//negative regulation of endopeptidase activity;GO:0007568//aging	K04001//C1 inhibitor	gi|40018558|ref|NP_954524.1|//plasma protease C1 inhibitor precursor [Rattus norvegicus]
289237	3424	Slamf8	GO:0005623//cell;GO:0016021//integral component of membrane	GO:0004872//receptor activity;GO:0042802//identical protein binding	GO:0002232//leukocyte chemotaxis involved in inflammatory response;GO:0010760//negative regulation of macrophage chemotaxis;GO:0035690//cellular response to drug;GO:0042742//defense response to bacterium;GO:0090383//phagosome acidification;GO:1902623//negative regulation of neutrophil migration;GO:0090027//negative regulation of monocyte chemotaxis;GO:0060266//negative regulation of respiratory b…	K16853//SLAM family member 8	gi|157787076|ref|NP_001099443.1|//SLAM family member 8 precursor [Rattus norvegicus] ;gi|564381809|ref|XP_006250346.1|//PREDICTED: SLAM family member 8 isoform X1 [Rattus norvegicus]
289235	1125	Slamf9	GO:0016021//integral component of membrane	NA	NA	K06570//lymphocyte antigen 9	gi|157787012|ref|NP_001099441.1|//SLAM family member 9 precursor [Rattus norvegicus]
289459	1113	Slc10a6	GO:0005887//integral component of plasma membrane	GO:0043250//sodium-dependent organic anion transmembrane transporter activity;GO:0008508//bile acid:sodium symporter activity	GO:0055085//transmembrane transport;GO:0015721//bile acid and bile salt transport;GO:0006814//sodium ion transport;GO:0043251//sodium-dependent organic anion transport	K14346//solute carrier family 10 (sodium/bile acid cotransporter), member 6	gi|37591183|ref|NP_932166.1|//solute carrier family 10 member 6 [Rattus norvegicus]
83509	2400	Slc7a7	GO:0016323//basolateral plasma membrane;GO:0005887//integral component of plasma membrane	GO:0015174//basic amino acid transmembrane transporter activity;GO:0015179//L-amino acid transmembrane transporter activity;GO:0015297//antiporter activity	GO:0015807//L-amino acid transport;GO:1990822//basic amino acid transmembrane transport;GO:1902475//L-alpha-amino acid transmembrane transport;GO:0000821//regulation of arginine metabolic process	K13867//solute carrier family 7 (L-type amino acid transporter), member 7	gi|13786176|ref|NP_112631.1|//Y+L amino acid transporter 1 [Rattus norvegicus]
24546	3392	Slco2a1	GO:0005887//integral component of plasma membrane	GO:0015132//prostaglandin transmembrane transporter activity;GO:0015347//sodium-independent organic anion transmembrane transporter activity	GO:0043252//sodium-independent organic anion transport;GO:0015732//prostaglandin transport	K14345//solute carrier organic anion transporter family, member 2A	gi|347800740|ref|NP_073158.2|//solute carrier organic anion transporter family member 2A1 [Rattus norvegicus]
303378	3786	Slfn13	GO:0005654//nucleoplasm;GO:0016235//aggresome;GO:0005737//cytoplasm	GO:0005524//ATP binding;GO:0000049//tRNA binding	GO:0051607//defense response to virus;GO:2000134//negative regulation of G1/S transition of mitotic cell cycle	NA	gi|564373464|ref|XP_006247062.1|//PREDICTED: schlafen family member 13 isoform X3 [Rattus norvegicus];gi|564373460|ref|XP_006247060.1|//PREDICTED: schlafen family member 13 isoform X2 [Rattus norvegicus]
84386	667	Slpi	GO:0031012//extracellular matrix;GO:0070062//extracellular exosome;GO:0005615//extracellular space	GO:0004867//serine-type endopeptidase inhibitor activity;GO:0019899//enzyme binding	GO:0010951//negative regulation of endopeptidase activity;GO:0032091//negative regulation of protein binding;GO:0045071//negative regulation of viral genome replication;GO:0032496//response to lipopolysaccharide;GO:0019731//antibacterial humoral response;GO:0045087//innate immune response;GO:0050728//negative regulation of inflammatory response	K17106//whey acidic protein	gi|16758102|ref|NP_445824.1|//secretory leukocyte peptidase inhibitor precursor [Rattus norvegicus]
64347	732	Sncg	GO:0070062//extracellular exosome;GO:0005815//microtubule organizing center;GO:0005819//spindle;GO:0043679//axon terminus;GO:0005886//plasma membrane;GO:0043025//neuronal cell body;GO:0048471//perinuclear region of cytoplasm	GO:0048487//beta-tubulin binding;GO:0043014//alpha-tubulin binding	GO:0042493//response to drug;GO:0008344//adult locomotory behavior;GO:0002118//aggressive behavior;GO:0014059//regulation of dopamine secretion;GO:0071464//cellular response to hydrostatic pressure;GO:0009306//protein secretion;GO:0050808//synapse organization;GO:0046928//regulation of neurotransmitter secretion;GO:0007422//peripheral nervous system development;GO:0042220//response to cocaine	K04528//alpha-synuclein	gi|13928954|ref|NP_113876.1|//gamma-synuclein [Rattus norvegicus]	gi|109458033|ref|XP_001076276.1|//PREDICTED: leukocyte immunoglobulin-like receptor subfamily B member 3 isoform X3 [Rattus norvegicus];gi|564325683|ref|XP_006228102.1|//PREDICTED: leukocyte immunoglobulin-like receptor subfamily B member 3 isoform X4 [Rattus norvegicus];gi|564325689|ref|XP_006228105.1|//PREDICTED: leukocyte immunoglobulin-like receptor subfamily B member 3 isoform X6 [Rattus nor…
89829	2516	Socs3	GO:0005737//cytoplasm	GO:0004860//protein kinase inhibitor activity	GO:0031100//animal organ regeneration;GO:0016567//protein ubiquitination;GO:0032094//response to food;GO:0032496//response to lipopolysaccharide;GO:0060708//spongiotrophoblast differentiation;GO:0032570//response to progesterone;GO:0050728//negative regulation of inflammatory response;GO:0010332//response to gamma radiation;GO:0046627//negative regulation of insulin receptor signaling pathway;GO:…	K04696//suppressor of cytokine signaling 3	gi|149054928|gb|EDM06745.1|//rCG35087 [Rattus norvegicus];gi|16758336|ref|NP_446017.1|//suppressor of cytokine signaling 3 [Rattus norvegicus]
296510	2121	Sp5	GO:0005634//nucleus	GO:0046872//metal ion binding;GO:0000977//RNA polymerase II regulatory region sequence-specific DNA binding	GO:0071407//cellular response to organic cyclic compound;GO:0006355//regulation of transcription, DNA-templated;GO:0060349//bone morphogenesis;GO:0036342//post-anal tail morphogenesis	K09195//transcription factor Sp5	gi|11967967|ref|NP_071880.1|//transcription factor Sp5 [Mus musculus]
170897	2369	Sphk1	GO:0030424//axon;GO:0005634//nucleus;GO:0005829//cytosol;GO:0008021//synaptic vesicle;GO:0005886//plasma membrane	GO:0000287//magnesium ion binding;GO:0003677//DNA binding;GO:0005524//ATP binding;GO:0017050//D-erythro-sphingosine kinase activity;GO:0005516//calmodulin binding;GO:0008481//sphinganine kinase activity;GO:0038036//sphingosine-1-phosphate receptor activity;GO:0051721//protein phosphatase 2A binding	GO:0019371//cyclooxygenase pathway;GO:0033198//response to ATP;GO:0009267//cellular response to starvation;GO:0030335//positive regulation of cell migration;GO:0032026//response to magnesium ion;GO:0030307//positive regulation of cell growth;GO:0007420//brain development;GO:0010803//regulation of tumor necrosis factor-mediated signaling pathway;GO:0032570//response to progesterone;GO:0032651//reg…	K04718//sphingosine kinase [EC:2.7.1.91]	gi|564375372|ref|XP_006247849.1|//PREDICTED: sphingosine kinase 1 isoform X2 [Rattus norvegicus];gi|399154142|ref|NP_001257740.1|//sphingosine kinase 1 isoform a [Rattus norvegicus]
366126	1386	Spi1	GO:0000790//nuclear chromatin	GO:0051525//NFAT protein binding;GO:0000978//RNA polymerase II core promoter proximal region sequence-specific DNA binding;GO:0000979//RNA polymerase II core promoter sequence-specific DNA binding;GO:0001205//transcriptional activator activity, RNA polymerase II distal enhancer sequence-specific binding;GO:0000980//RNA polymerase II distal enhancer sequence-specific DNA binding;GO:0001077//transc…	GO:1902895//positive regulation of pri-miRNA transcription from RNA polymerase II promoter;GO:0060033//anatomical structure regression;GO:0045347//negative regulation of MHC class II biosynthetic process;GO:0035019//somatic stem cell population maintenance;GO:0000122//negative regulation of transcription from RNA polymerase II promoter;GO:1902262//apoptotic process involved in blood vessel morpho…	K09438//transcription factor PU.1	gi|54312108|ref|NP_001005892.1|//transcription factor PU.1 [Rattus norvegicus];gi|564341813|ref|XP_006234594.1|//PREDICTED: transcription factor PU.1 isoform X1 [Rattus norvegicus]
25353	1503	Spp1	GO:0070062//extracellular exosome;GO:0005615//extracellular space;GO:0005783//endoplasmic reticulum;GO:0042995//cell projection;GO:0048471//perinuclear region of cytoplasm;GO:0005794//Golgi apparatus;GO:0016021//integral component of membrane;GO:0015629//actin cytoskeleton;GO:0005739//mitochondrion;GO:0045177//apical part of cell	GO:0008330//protein tyrosine/threonine phosphatase activity;GO:0017161//inositol-1,3,4-trisphosphate 4-phosphatase activity;GO:0052830//inositol-1,3,4,6-tetrakisphosphate 6-phosphatase activity;GO:1990003//IDP phosphatase activity;GO:0030351//inositol-1,3,4,5,6-pentakisphosphate 3-phosphatase activity;GO:0043726//5-amino-6-(5-phosphoribitylamino)uracil phosphatase activity;GO:0052629//phosphatidy…	GO:0006670//sphingosine metabolic process;GO:0001649//osteoblast differentiation;GO:0006668//sphinganine-1-phosphate metabolic process;GO:0030593//neutrophil chemotaxis;GO:0048685//negative regulation of collateral sprouting of intact axon in response to injury;GO:0097191//extrinsic apoptotic signaling pathway;GO:0071498//cellular response to fluid shear stress;GO:0043066//negative regulation of …	K06250//secreted phosphoprotein 1	gi|145046230|ref|NP_037013.2|//osteopontin precursor [Rattus norvegicus]
308341	4637	Ssc5d	GO:0016020//membrane;GO:0031012//extracellular matrix;GO:0005615//extracellular space;GO:0005737//cytoplasm	GO:0005044//scavenger receptor activity;GO:0001968//fibronectin binding;GO:0043236//laminin binding	GO:0042494//detection of bacterial lipoprotein;GO:0050829//defense response to Gram-negative bacterium;GO:0007275//multicellular organism development;GO:0050830//defense response to Gram-positive bacterium;GO:0045087//innate immune response;GO:2000483//negative regulation of interleukin-8 secretion	K13912//deleted in malignant brain tumors 1 protein	gi|197386139|ref|NP_001128017.1|//soluble scavenger receptor cysteine-rich domain-containing protein SSC5D precursor [Rattus norvegicus] ;gi|564326206|ref|XP_006228319.1|//PREDICTED: soluble scavenger receptor cysteine-rich domain-containing protein SSC5D isoform X1 [Rattus norvegicus]
114093	3174	St14	GO:0016323//basolateral plasma membrane;GO:0070062//extracellular exosome;GO:0005615//extracellular space;GO:0005887//integral component of plasma membrane;GO:0019897//extrinsic component of plasma membrane	GO:0004252//serine-type endopeptidase activity	GO:0016477//cell migration;GO:0006508//proteolysis;GO:0030216//keratinocyte differentiation;GO:0001843//neural tube closure;GO:0060672//epithelial cell morphogenesis involved in placental branching	K08670//suppressor of tumorigenicity protein 14 [EC:3.4.21.109]	gi|16758444|ref|NP_446087.1|//suppressor of tumorigenicity 14 protein [Rattus norvegicus]
100363145	8026	Stab1	GO:0005887//integral component of plasma membrane;GO:0005737//cytoplasm	GO:0005041//low-density lipoprotein receptor activity;GO:0005044//scavenger receptor activity;GO:0005509//calcium ion binding;GO:0030169//low-density lipoprotein particle binding;GO:0005540//hyaluronic acid binding	GO:0007155//cell adhesion;GO:0006898//receptor-mediated endocytosis;GO:0016525//negative regulation of angiogenesis;GO:0007267//cell-cell signaling;GO:0042742//defense response to bacterium;GO:0006954//inflammatory response	K19020//stabilin-1	gi|564318593|ref|XP_006222185.1|//PREDICTED: stabilin-1 isoform X2 [Rattus norvegicus];gi|564318591|ref|XP_006222184.1|//PREDICTED: stabilin-1 isoform X1 [Rattus norvegicus];gi|564318597|ref|XP_006222187.1|//PREDICTED: stabilin-1 isoform X3 [Rattus norvegicus]
499991	3112	Steap4	GO:0005768//endosome;GO:0070062//extracellular exosome;GO:0005887//integral component of plasma membrane;GO:0000139//Golgi membrane	GO:0008823//cupric reductase activity;GO:0046872//metal ion binding;GO:0052851//ferric-chelate reductase (NADPH) activity	GO:0055072//iron ion homeostasis;GO:0045444//fat cell differentiation;GO:0015677//copper ion import;GO:0055114//oxidation-reduction process	K19876//metalloreductase STEAP4 [EC:1.16.1.-]	gi|112984288|ref|NP_001037730.1|//metalloreductase STEAP4 [Rattus norvegicus]
296655	1792	Stom	GO:0005856//cytoskeleton;GO:0070062//extracellular exosome;GO:0005783//endoplasmic reticulum;GO:0072562//blood microparticle;GO:0031410//cytoplasmic vesicle;GO:0048471//perinuclear region of cytoplasm;GO:0045121//membrane raft;GO:0005887//integral component of plasma membrane;GO:0005739//mitochondrion	GO:0070063//RNA polymerase binding;GO:0042803//protein homodimerization activity	GO:0098779//positive regulation of mitophagy in response to mitochondrial depolarization;GO:0098792//xenophagy;GO:0044829//positive regulation by host of viral genome replication;GO:1901585//regulation of acid-sensing ion channel activity;GO:0051260//protein homooligomerization;GO:0090314//positive regulation of protein targeting to membrane;GO:0002230//positive regulation of defense response to …	K17286//erythrocyte band 7 integral membrane protein	gi|58865500|ref|NP_001011965.1|//erythrocyte band 7 integral membrane protein [Rattus norvegicus]
360962	2427	Tacc3	GO:0005813//centrosome;GO:0005737//cytoplasm	GO:0019904//protein domain specific binding	GO:0032886//regulation of microtubule-based process;GO:0042994//cytoplasmic sequestering of transcription factor;GO:0001666//response to hypoxia;GO:0022008//neurogenesis;GO:0021987//cerebral cortex development;GO:0051726//regulation of cell cycle;GO:0030953//astral microtubule organization;GO:0030097//hemopoiesis;GO:0022027//interkinetic nuclear migration	K14283//transforming acidic coiled-coil-containing protein 3	gi|564384522|ref|XP_006251391.1|//PREDICTED: transforming acidic coiled-coil-containing protein 3 isoform X1 [Rattus norvegicus];gi|564384524|ref|XP_006251392.1|//PREDICTED: transforming acidic coiled-coil-containing protein 3 isoform X2 [Rattus norvegicus];gi|564384526|ref|XP_006251393.1|//PREDICTED: transforming acidic coiled-coil-containing protein 3 isoform X3 [Rattus norvegicus];gi|52486979|…
308097	2868	Tagap	NA	GO:0005085//guanyl-nucleotide exchange factor activity	GO:0007165//signal transduction;GO:0051607//defense response to virus	K20654//T-cell activation Rho GTPase-activating protein	gi|827342578|ref|NP_001296378.1|//T-cell activation Rho GTPase-activating protein [Rattus norvegicus] ;gi|564296362|ref|XP_006222972.1|//PREDICTED: T-cell activation Rho GTPase-activating protein isoform X2 [Rattus norvegicus]
25123	1130	Tagln	GO:0005737//cytoplasm	GO:0051015//actin filament binding;GO:0030674//protein binding, bridging	GO:0007010//cytoskeleton organization;GO:0030855//epithelial cell differentiation	K20526//transgelin	gi|13928744|ref|NP_113737.1|//transgelin [Rattus norvegicus]
24886	1922	Tbxas1	GO:0016021//integral component of membrane;GO:0005789//endoplasmic reticulum membrane	GO:0016705//oxidoreductase activity, acting on paired donors, with incorporation or reduction of molecular oxygen;GO:0020037//heme binding;GO:0005506//iron ion binding;GO:0004497//monooxygenase activity;GO:0004796//thromboxane-A synthase activity	GO:0030644//cellular chloride ion homeostasis;GO:0045907//positive regulation of vasoconstriction;GO:0070542//response to fatty acid;GO:0001516//prostaglandin biosynthetic process;GO:0055114//oxidation-reduction process;GO:0045471//response to ethanol	K01832//thromboxane-A synthase [EC:5.3.99.5]	gi|672049083|ref|XP_008760983.1|//PREDICTED: thromboxane-A synthase isoform X3 [Rattus norvegicus];gi|6981634|ref|NP_036819.1|//thromboxane-A synthase [Rattus norvegicus];gi|672049081|ref|XP_008760982.1|//PREDICTED: thromboxane-A synthase isoform X2 [Rattus norvegicus]
26296	1619	Tfec	GO:0005654//nucleoplasm;GO:0005737//cytoplasm	GO:0003677//DNA binding;GO:0046983//protein dimerization activity	GO:0006355//regulation of transcription, DNA-templated;GO:0034605//cellular response to heat	K15591//transcription factor EC	gi|158187526|ref|NP_071774.1|//transcription factor EC [Rattus norvegicus];gi|564345901|ref|XP_006236190.1|//PREDICTED: transcription factor EC isoform X1 [Rattus norvegicus]
56083	3526	Tgm2	GO:0070062//extracellular exosome;GO:0005783//endoplasmic reticulum;GO:0031226//intrinsic component of plasma membrane;GO:0005925//focal adhesion;GO:0005829//cytosol;GO:0005739//mitochondrion;GO:0005578//proteinaceous extracellular matrix	GO:0019904//protein domain specific binding;GO:0005509//calcium ion binding;GO:0008483//transaminase activity;GO:0005525//GTP binding;GO:0003810//protein-glutamine gamma-glutamyltransferase activity;GO:0019899//enzyme binding	GO:0060445//branching involved in salivary gland morphogenesis;GO:0051482//positive regulation of cytosolic calcium ion concentration involved in phospholipase C-activating G-protein coupled signaling pathway;GO:0045785//positive regulation of cell adhesion;GO:0050729//positive regulation of inflammatory response;GO:0051260//protein homooligomerization;GO:0032471//negative regulation of endoplasm…	K05625//transglutaminase 2 [EC:2.3.2.13]	gi|42476287|ref|NP_062259.2|//protein-glutamine gamma-glutamyltransferase 2 [Rattus norvegicus]
500561	3156	Themis2	GO:0005634//nucleus;GO:0005737//cytoplasm	GO:0005515//protein binding	GO:0050852//T cell receptor signaling pathway;GO:0006954//inflammatory response	NA	gi|407228396|ref|NP_001258409.1|//protein THEMIS2 [Rattus norvegicus]
364674	1608	Tifab	GO:0005622//intracellular	NA	GO:0007249//I-kappaB kinase/NF-kappaB signaling	NA	gi|68163499|ref|NP_001020200.1|//TRAF-interacting protein with FHA domain-containing protein B [Rattus norvegicus]
116510	775	Timp1	GO:0070062//extracellular exosome;GO:0005615//extracellular space;GO:0005604//basement membrane	GO:0002020//protease binding;GO:0008083//growth factor activity;GO:0046872//metal ion binding;GO:0005125//cytokine activity;GO:0008191//metalloendopeptidase inhibitor activity	GO:0006694//steroid biosynthetic process;GO:2001044//regulation of integrin-mediated signaling pathway;GO:0010951//negative regulation of endopeptidase activity;GO:0034097//response to cytokine;GO:0042060//wound healing;GO:0043434//response to peptide hormone;GO:0043066//negative regulation of apoptotic process;GO:0051216//cartilage development;GO:0007568//aging;GO:0001775//cell activation;GO:190…	K16451//metallopeptidase inhibitor 1	gi|16758666|ref|NP_446271.1|//metalloproteinase inhibitor 1 precursor [Rattus norvegicus]
305354	2565	Tlr1	GO:0045335//phagocytic vesicle;GO:0005887//integral component of plasma membrane;GO:0045121//membrane raft;GO:0005794//Golgi apparatus;GO:0035355//Toll-like receptor 2-Toll-like receptor 6 protein complex;GO:0035354//Toll-like receptor 1-Toll-like receptor 2 protein complex	GO:0035663//Toll-like receptor 2 binding;GO:0004888//transmembrane signaling receptor activity;GO:0046982//protein heterodimerization activity;GO:0042497//triacyl lipopeptide binding	GO:0045410//positive regulation of interleukin-6 biosynthetic process;GO:0034130//toll-like receptor 1 signaling pathway;GO:0007250//activation of NF-kappaB-inducing kinase activity;GO:0071727//cellular response to triacyl bacterial lipopeptide;GO:0042742//defense response to bacterium;GO:0006954//inflammatory response;GO:0071726//cellular response to diacyl bacterial lipopeptide;GO:0042535//posi…	K05398//toll-like receptor 1;K10169//toll-like receptor 6	gi|149035377|gb|EDL90081.1|//rCG56938 [Rattus norvegicus]
317227	4019	Tlr13	GO:0005768//endosome;GO:0016021//integral component of membrane	GO:0003725//double-stranded RNA binding;GO:0042803//protein homodimerization activity;GO:0019843//rRNA binding	GO:0098542//defense response to other organism;GO:0002755//MyD88-dependent toll-like receptor signaling pathway;GO:0043408//regulation of MAPK cascade;GO:0009615//response to virus;GO:0034178//toll-like receptor 13 signaling pathway;GO:0006954//inflammatory response	K18808//toll-like receptor 13	gi|672088004|ref|XP_008771576.1|//PREDICTED: LOW QUALITY PROTEIN: toll-like receptor 13 [Rattus norvegicus]
310553	2670	Tlr2	GO:0031226//intrinsic component of plasma membrane;GO:0042995//cell projection;GO:0009897//external side of plasma membrane;GO:0031410//cytoplasmic vesicle;GO:0035354//Toll-like receptor 1-Toll-like receptor 2 protein complex;GO:0044297//cell body;GO:0045121//membrane raft;GO:0005794//Golgi apparatus;GO:0035355//Toll-like receptor 2-Toll-like receptor 6 protein complex;GO:0016021//integral compon…	GO:0046982//protein heterodimerization activity;GO:0042834//peptidoglycan binding;GO:0042497//triacyl lipopeptide binding;GO:0035325//Toll-like receptor binding;GO:0001530//lipopolysaccharide binding;GO:0042498//diacyl lipopeptide binding;GO:0004888//transmembrane signaling receptor activity;GO:0070891//lipoteichoic acid binding;GO:0008329//signaling pattern recognition receptor activity	GO:0052063//induction by symbiont of defense-related host nitric oxide production;GO:0048714//positive regulation of oligodendrocyte differentiation;GO:0034123//positive regulation of toll-like receptor signaling pathway;GO:0032570//response to progesterone;GO:0034134//toll-like receptor 2 signaling pathway;GO:0042495//detection of triacyl bacterial lipopeptide;GO:0001774//microglial cell activat…	K10159//toll-like receptor 2	gi|672042714|ref|XP_008759324.1|//PREDICTED: toll-like receptor 2 isoform X1 [Rattus norvegicus];gi|38454274|ref|NP_942064.1|//toll-like receptor 2 precursor [Rattus norvegicus]
317468	3815	Tlr7	GO:0005768//endosome;GO:0005783//endoplasmic reticulum;GO:0005887//integral component of plasma membrane;GO:0032009//early phagosome;GO:0005764//lysosome;GO:0043235//receptor complex	GO:0035197//siRNA binding;GO:0008144//drug binding;GO:0004888//transmembrane signaling receptor activity;GO:0003725//double-stranded RNA binding;GO:0003727//single-stranded RNA binding	GO:0007252//I-kappaB phosphorylation;GO:0032755//positive regulation of interleukin-6 production;GO:0071260//cellular response to mechanical stimulus;GO:0051607//defense response to virus;GO:0006954//inflammatory response;GO:0042346//positive regulation of NF-kappaB import into nucleus;GO:0001932//regulation of protein phosphorylation;GO:0045359//positive regulation of interferon-beta biosyntheti…	K05404//toll-like receptor 7	gi|149035902|gb|EDL90569.1|//rCG63194, partial [Rattus norvegicus];gi|564398991|ref|XP_006256904.1|//PREDICTED: toll-like receptor 7 isoform X2 [Rattus norvegicus];gi|147900684|ref|NP_001091051.1|//toll-like receptor 7 [Rattus norvegicus]
684440	3381	Tlr8	GO:0005622//intracellular;GO:0016021//integral component of membrane	GO:0003677//DNA binding;GO:0005515//protein binding;GO:0008144//drug binding;GO:0003725//double-stranded RNA binding;GO:0003727//single-stranded RNA binding	GO:0071260//cellular response to mechanical stimulus;GO:0051607//defense response to virus;GO:0006954//inflammatory response;GO:0001932//regulation of protein phosphorylation;GO:0045359//positive regulation of interferon-beta biosynthetic process;GO:0050707//regulation of cytokine secretion;GO:0007249//I-kappaB kinase/NF-kappaB signaling;GO:0034158//toll-like receptor 8 signaling pathway;GO:00450…	K10170//toll-like receptor 8	gi|149035901|gb|EDL90568.1|//rCG49623 [Rattus norvegicus]
338457	3326	Tlr9	GO:0005768//endosome;GO:0016323//basolateral plasma membrane;GO:0005783//endoplasmic reticulum;GO:0016324//apical plasma membrane;GO:0016021//integral component of membrane;GO:0032009//early phagosome;GO:0005764//lysosome	GO:0035197//siRNA binding;GO:0004888//transmembrane signaling receptor activity;GO:0005149//interleukin-1 receptor binding;GO:0045322//unmethylated CpG binding	GO:0032715//negative regulation of interleukin-6 production;GO:0071222//cellular response to lipopolysaccharide;GO:0034123//positive regulation of toll-like receptor signaling pathway;GO:0034122//negative regulation of toll-like receptor signaling pathway;GO:0008584//male gonad development;GO:0032760//positive regulation of tumor necrosis factor production;GO:0001774//microglial cell activation;G…	K10161//toll-like receptor 9	gi|37693512|ref|NP_937764.1|//toll-like receptor 9 precursor [Rattus norvegicus]
688276	2643	Tmc8	GO:0070062//extracellular exosome;GO:0005615//extracellular space;GO:0005783//endoplasmic reticulum;GO:0031965//nuclear membrane;GO:0005794//Golgi apparatus;GO:0016021//integral component of membrane	GO:0005102//receptor binding	GO:0001558//regulation of cell growth;GO:1902041//regulation of extrinsic apoptotic signaling pathway via death domain receptors;GO:0032091//negative regulation of protein binding;GO:0032460//negative regulation of protein oligomerization;GO:0055069//zinc ion homeostasis	K10877//DNA repair and recombination protein RAD54B [EC:3.6.4.-]	gi|187282138|ref|NP_001119773.1|//transmembrane channel-like protein 8 [Rattus norvegicus];gi|564375442|ref|XP_006247880.1|//PREDICTED: transmembrane channel-like protein 8 isoform X2 [Rattus norvegicus];gi|564375444|ref|XP_006247881.1|//PREDICTED: transmembrane channel-like protein 8 isoform X3 [Rattus norvegicus]
287722	2403	Tmem106a	GO:0070062//extracellular exosome;GO:0016021//integral component of membrane	NA	NA	NA	gi|68163401|ref|NP_001020138.1|//transmembrane protein 106A [Rattus norvegicus];gi|672068485|ref|XP_008766199.1|//PREDICTED: transmembrane protein 106A isoform X1 [Rattus norvegicus]
361744	2082	Tmem252	GO:0016021//integral component of membrane	NA	NA	NA	gi|56090345|ref|NP_001007739.1|//transmembrane protein 252 [Rattus norvegicus]
310663	1210	Tnfaip8l2	GO:0005737//cytoplasm	GO:0005515//protein binding	GO:0050868//negative regulation of T cell activation;GO:0045087//innate immune response;GO:0050728//negative regulation of inflammatory response	NA	gi|62078809|ref|NP_001014061.1|//tumor necrosis factor alpha-induced protein 8-like protein 2 [Rattus norvegicus]
366518	2089	Tnfrsf14	GO:0005887//integral component of plasma membrane;GO:0009897//external side of plasma membrane	GO:0031625//ubiquitin protein ligase binding;GO:0005031//tumor necrosis factor-activated receptor activity	GO:0002741//positive regulation of cytokine secretion involved in immune response;GO:0050731//positive regulation of peptidyl-tyrosine phosphorylation;GO:0050829//defense response to Gram-negative bacterium;GO:0097190//apoptotic signaling pathway;GO:0032496//response to lipopolysaccharide;GO:0006954//inflammatory response;GO:0046642//negative regulation of alpha-beta T cell proliferation;GO:00072…	K05152//tumor necrosis factor receptor superfamily member 14	gi|149024782|gb|EDL81279.1|//tumor necrosis factor receptor superfamily, member 14 (herpesvirus entry mediator) [Rattus norvegicus];gi|564354544|ref|XP_006239649.1|//PREDICTED: tumor necrosis factor receptor superfamily member 14 isoform X2 [Rattus norvegicus]
25625	2273	Tnfrsf1a	GO:0030424//axon;GO:0005615//extracellular space;GO:0005634//nucleus;GO:0000139//Golgi membrane;GO:0043235//receptor complex;GO:0009986//cell surface;GO:0045121//membrane raft;GO:0005887//integral component of plasma membrane;GO:0005829//cytosol;GO:0005739//mitochondrion;GO:0045202//synapse	GO:0002020//protease binding;GO:0043120//tumor necrosis factor binding;GO:0005031//tumor necrosis factor-activated receptor activity;GO:0032403//protein complex binding	GO:0043200//response to amino acid;GO:0071260//cellular response to mechanical stimulus;GO:0008625//extrinsic apoptotic signaling pathway via death domain receptors;GO:0032715//negative regulation of interleukin-6 production;GO:0042127//regulation of cell proliferation;GO:0010629//negative regulation of gene expression;GO:0032496//response to lipopolysaccharide;GO:0042742//defense response to bac…	K03158//tumor necrosis factor receptor superfamily member 1A	gi|564348895|ref|XP_006237396.1|//PREDICTED: tumor necrosis factor receptor superfamily member 1A isoform X1 [Rattus norvegicus];gi|6981664|ref|NP_037223.1|//tumor necrosis factor receptor superfamily member 1A precursor [Rattus norvegicus]
156767	2924	Tnfrsf1b	GO:0043196//varicosity;GO:0005634//nucleus;GO:0005887//integral component of plasma membrane;GO:0045121//membrane raft;GO:0043025//neuronal cell body;GO:0048471//perinuclear region of cytoplasm	GO:0031625//ubiquitin protein ligase binding;GO:0005031//tumor necrosis factor-activated receptor activity	GO:0008630//intrinsic apoptotic signaling pathway in response to DNA damage;GO:0050779//RNA destabilization;GO:0097191//extrinsic apoptotic signaling pathway;GO:0042127//regulation of cell proliferation;GO:0051044//positive regulation of membrane protein ectodomain proteolysis;GO:0071222//cellular response to lipopolysaccharide;GO:0050728//negative regulation of inflammatory response;GO:0007568//…	K05141//tumor necrosis factor receptor superfamily member 1B	gi|30794230|ref|NP_569110.1|//tumor necrosis factor receptor superfamily member 1B precursor [Rattus norvegicus]
361685	2616	Tnfrsf26	GO:0005887//integral component of plasma membrane;GO:0005739//mitochondrion	GO:0043120//tumor necrosis factor binding;GO:0005031//tumor necrosis factor-activated receptor activity	GO:0007275//multicellular organism development;GO:0008625//extrinsic apoptotic signaling pathway via death domain receptors;GO:0006955//immune response;GO:0042127//regulation of cell proliferation;GO:0032496//response to lipopolysaccharide;GO:0042981//regulation of apoptotic process;GO:0006954//inflammatory response	K01883//cysteinyl-tRNA synthetase [EC:6.1.1.16];K05161//tumor necrosis factor receptor superfamily member 26;K04722//tumor necrosis factor receptor superfamily member 10;K05159//tumor necrosis factor receptor superfamily member 23	gi|157817817|ref|NP_001101981.1|//tumor necrosis factor receptor superfamily member 26 precursor [Rattus norvegicus] ;gi|564332323|ref|XP_006230889.1|//PREDICTED: tumor necrosis factor receptor superfamily member 26 isoform X1 [Rattus norvegicus]
498666	2107	Tnfsf13b	GO:0005615//extracellular space;GO:0016021//integral component of membrane;GO:0005886//plasma membrane;GO:0048471//perinuclear region of cytoplasm	GO:0005164//tumor necrosis factor receptor binding;GO:0005125//cytokine activity	GO:0030890//positive regulation of B cell proliferation;GO:0048305//immunoglobulin secretion;GO:0031296//B cell costimulation;GO:0002636//positive regulation of germinal center formation;GO:0042102//positive regulation of T cell proliferation;GO:0001782//B cell homeostasis;GO:0031295//T cell costimulation	K05476//tumor necrosis factor ligand superfamily member 13B	gi|564390078|ref|XP_006253542.1|//PREDICTED: tumor necrosis factor ligand superfamily member 13B isoform X1 [Rattus norvegicus];gi|157819609|ref|NP_001102582.1|//tumor necrosis factor ligand superfamily member 13B [Rattus norvegicus] ;gi|564390084|ref|XP_006253545.1|//PREDICTED: tumor necrosis factor ligand superfamily member 13B isoform X4 [Rattus norvegicus];gi|564390080|ref|XP_006253543.1|//PR…
171409	937	Tnnt1	GO:0005861//troponin complex	GO:0005523//tropomyosin binding;GO:0031014//troponin T binding	GO:0045932//negative regulation of muscle contraction;GO:0031444//slow-twitch skeletal muscle fiber contraction;GO:0014883//transition between fast and slow fiber	K10372//troponin T, slow skeletal muscle	gi|471270240|ref|NP_599215.2|//troponin T, slow skeletal muscle isoform 1 [Rattus norvegicus];gi|471270248|ref|NP_001264190.1|//troponin T, slow skeletal muscle isoform 3 [Rattus norvegicus];gi|471270250|ref|NP_001264191.1|//troponin T, slow skeletal muscle isoform 4 [Rattus norvegicus];gi|471270242|ref|NP_001264189.1|//troponin T, slow skeletal muscle isoform 2 [Rattus norvegicus]
360243	4987	Top2a	GO:0000228//nuclear chromosome;GO:0000793//condensed chromosome;GO:0005814//centriole;GO:0005654//nucleoplasm;GO:0005730//nucleolus;GO:0009295//nucleoid;GO:0009330//DNA topoisomerase complex (ATP-hydrolyzing)	GO:0000287//magnesium ion binding;GO:0005524//ATP binding;GO:0042826//histone deacetylase binding;GO:0003918//DNA topoisomerase type II (ATP-hydrolyzing) activity;GO:0046982//protein heterodimerization activity;GO:0042803//protein homodimerization activity;GO:0005080//protein kinase C binding;GO:0043130//ubiquitin binding;GO:0008022//protein C-terminus binding;GO:0003682//chromatin binding;GO:000…	GO:0002244//hematopoietic progenitor cell differentiation;GO:0006266//DNA ligation;GO:0006268//DNA unwinding involved in DNA replication;GO:0043065//positive regulation of apoptotic process;GO:0040016//embryonic cleavage;GO:0006265//DNA topological change;GO:0006974//cellular response to DNA damage stimulus;GO:0042493//response to drug;GO:0000712//resolution of meiotic recombination intermediates…	K03164//DNA topoisomerase II [EC:5.99.1.3]	gi|1174742|sp|P41516.1|TOP2A_RAT//RecName: Full=DNA topoisomerase 2-alpha; AltName: Full=DNA topoisomerase II, alpha isozyme
311546	2878	Tpx2	GO:0000922//spindle pole;GO:0005654//nucleoplasm;GO:0005818//aster;GO:0043203//axon hillock;GO:0005737//cytoplasm;GO:0005844//polysome;GO:0005876//spindle microtubule	GO:0061676//importin-alpha family protein binding;GO:0000166//nucleotide binding;GO:0008494//translation activator activity;GO:0042802//identical protein binding;GO:0003730//mRNA 3'-UTR binding;GO:0019901//protein kinase binding	GO:0007147//female meiosis II;GO:0032147//activation of protein kinase activity;GO:0001556//oocyte maturation;GO:0045836//positive regulation of meiotic nuclear division;GO:0007283//spermatogenesis;GO:0045948//positive regulation of translational initiation;GO:0006915//apoptotic process;GO:0090307//mitotic spindle assembly;GO:0051301//cell division;GO:0007275//multicellular organism development;G…	K16812//targeting protein for Xklp2	gi|564343675|ref|XP_006235336.1|//PREDICTED: targeting protein for Xklp2 isoform X2 [Rattus norvegicus];gi|157821445|ref|NP_001101260.1|//targeting protein for Xklp2 [Rattus norvegicus]
499223	3766	Trim30	GO:0005622//intracellular	GO:0008270//zinc ion binding	NA	K10648//tripartite motif-containing protein 5 [EC:2.3.2.27]	gi|564330170|ref|XP_006229979.1|//PREDICTED: tripartite motif-containing protein 30A-like isoform X2 [Rattus norvegicus]
300219	2157	Troap	GO:0005737//cytoplasm	NA	GO:0007155//cell adhesion	NA	gi|403420638|ref|NP_001258172.1|//tastin [Rattus norvegicus];gi|564400237|ref|XP_006257410.1|//PREDICTED: tastin isoform X1 [Rattus norvegicus]
293874	9325	Trpm6	GO:0016324//apical plasma membrane;GO:0031526//brush border membrane;GO:0016021//integral component of membrane	GO:0004674//protein serine/threonine kinase activity;GO:0005524//ATP binding;GO:0005261//cation channel activity	GO:0098655//cation transmembrane transport;GO:0006468//protein phosphorylation;GO:0051262//protein tetramerization;GO:0030001//metal ion transport;GO:0009636//response to toxic substance	K04981//transient receptor potential cation channel subfamily M member 6 [EC:2.7.11.1]	gi|672039947|ref|XP_008758516.1|//PREDICTED: transient receptor potential cation channel subfamily M member 6 isoform X7 [Rattus norvegicus]
66026	3211	Trpv4	GO:0005929//cilium;GO:0005925//focal adhesion;GO:0016324//apical plasma membrane;GO:0005881//cytoplasmic microtubule;GO:0031410//cytoplasmic vesicle;GO:0032587//ruffle membrane;GO:0030027//lamellipodium;GO:0030175//filopodium;GO:0030864//cortical actin cytoskeleton;GO:0030426//growth cone;GO:0009986//cell surface;GO:0005887//integral component of plasma membrane;GO:0005829//cytosol	GO:0051015//actin filament binding;GO:0005524//ATP binding;GO:0015275//stretch-activated, cation-selective, calcium channel activity;GO:0008017//microtubule binding;GO:0042169//SH2 domain binding;GO:0005080//protein kinase C binding;GO:0048487//beta-tubulin binding;GO:0043014//alpha-tubulin binding;GO:0005034//osmosensor activity;GO:0005516//calmodulin binding	GO:0008217//regulation of blood pressure;GO:0030103//vasopressin secretion;GO:0046330//positive regulation of JNK cascade;GO:0071642//positive regulation of macrophage inflammatory protein 1 alpha production;GO:0042593//glucose homeostasis;GO:0007015//actin filament organization;GO:0043117//positive regulation of vascular permeability;GO:2000778//positive regulation of interleukin-6 secretion;GO:…	K04973//transient receptor potential cation channel subfamily V member 4	gi|13027424|ref|NP_076460.1|//transient receptor potential cation channel subfamily V member 4 [Rattus norvegicus]
171048	1182	Tspan8	GO:0070062//extracellular exosome;GO:0005887//integral component of plasma membrane	GO:0005178//integrin binding	GO:0030195//negative regulation of blood coagulation;GO:0007166//cell surface receptor signaling pathway	K17349//tetraspanin-8	gi|19424176|ref|NP_598210.1|//tetraspanin-8 [Rattus norvegicus]
24230	857	Tspo	GO:0070062//extracellular exosome;GO:0031965//nuclear membrane;GO:0016021//integral component of membrane;GO:0005741//mitochondrial outer membrane	GO:0044325//ion channel binding;GO:0005497//androgen binding;GO:0008503//benzodiazepine receptor activity	GO:0060252//positive regulation of glial cell proliferation;GO:0072656//maintenance of protein location in mitochondrion;GO:0071222//cellular response to lipopolysaccharide;GO:0032570//response to progesterone;GO:0060242//contact inhibition;GO:0051901//positive regulation of mitochondrial depolarization;GO:0043065//positive regulation of apoptotic process;GO:0006821//chloride transport;GO:0010266…	K05770//benzodiazapine receptor	gi|6978575|ref|NP_036647.1|//translocator protein [Rattus norvegicus]
307351	1776	Tubb6	GO:0070062//extracellular exosome;GO:0005634//nucleus;GO:0005874//microtubule;GO:0005737//cytoplasm	GO:0005200//structural constituent of cytoskeleton;GO:0005525//GTP binding;GO:0003924//GTPase activity	GO:0007010//cytoskeleton organization;GO:0007017//microtubule-based process	K07375//tubulin beta	gi|71043680|ref|NP_001020846.1|//tubulin beta-6 chain [Rattus norvegicus]
361537	555	Tyrobp	GO:0009986//cell surface;GO:0005622//intracellular;GO:0016021//integral component of membrane	GO:0005057//signal transducer activity, downstream of receptor;GO:0042802//identical protein binding;GO:0005102//receptor binding	GO:0002283//neutrophil activation involved in immune response;GO:0007229//integrin-mediated signaling pathway;GO:2001204//regulation of osteoclast development;GO:0002281//macrophage activation involved in immune response;GO:0035556//intracellular signal transduction	K07992//TYRO protein tyrosine kinase binding protein	gi|672035777|ref|XP_008757388.1|//PREDICTED: TYRO protein tyrosine kinase-binding protein isoform X1 [Rattus norvegicus];gi|47058976|ref|NP_997690.1|//TYRO protein tyrosine kinase-binding protein precursor [Rattus norvegicus]
296368	763	Ube2c	GO:0005737//cytoplasm;GO:0005680//anaphase-promoting complex	GO:0061630//ubiquitin protein ligase activity;GO:0005524//ATP binding;GO:0031625//ubiquitin protein ligase binding;GO:0061631//ubiquitin conjugating enzyme activity	GO:0070936//protein K48-linked ubiquitination;GO:0010994//free ubiquitin chain polymerization;GO:0031145//anaphase-promoting complex-dependent catabolic process;GO:0030071//regulation of mitotic metaphase/anaphase transition;GO:0070979//protein K11-linked ubiquitination;GO:0031536//positive regulation of exit from mitosis	K06688//ubiquitin-conjugating enzyme E2 C [EC:2.3.2.23]	gi|157818349|ref|NP_001100012.1|//ubiquitin-conjugating enzyme E2 C [Rattus norvegicus]
361689	2258	Unc93b1	GO:0005768//endosome;GO:0005783//endoplasmic reticulum;GO:0016021//integral component of membrane;GO:0032009//early phagosome;GO:0005764//lysosome	GO:0035325//Toll-like receptor binding;GO:0008565//protein transporter activity	GO:0000902//cell morphogenesis;GO:2001184//positive regulation of interleukin-12 secretion;GO:0006886//intracellular protein transport;GO:0034162//toll-like receptor 9 signaling pathway;GO:0034154//toll-like receptor 7 signaling pathway;GO:0019886//antigen processing and presentation of exogenous peptide antigen via MHC class II;GO:2000778//positive regulation of interleukin-6 secretion;GO:003413…	K16600//tubulin polyglutamylase TTLL2 [EC:6.-.-.-]	gi|157817875|ref|NP_001101983.1|//protein unc-93 homolog B1 [Rattus norvegicus];gi|238637324|ref|NP_001154900.1|//protein unc-93 homolog B1 isoform b [Mus musculus];gi|564332335|ref|XP_006230895.1|//PREDICTED: protein unc-93 homolog B1 isoform X1 [Rattus norvegicus]
25156	2917	Vav1	GO:0005911//cell-cell junction;GO:0005622//intracellular	GO:0046872//metal ion binding;GO:0005515//protein binding;GO:0030676//Rac guanyl-nucleotide exchange factor activity	GO:0007186//G-protein coupled receptor signaling pathway;GO:0030593//neutrophil chemotaxis;GO:0008361//regulation of cell size;GO:0045785//positive regulation of cell adhesion;GO:0043547//positive regulation of GTPase activity;GO:0072593//reactive oxygen species metabolic process;GO:0002768//immune response-regulating cell surface receptor signaling pathway;GO:0007229//integrin-mediated signaling…	K05730//guanine nucleotide exchange factor VAV	gi|162287067|ref|NP_036891.2|//proto-oncogene vav [Rattus norvegicus]
81818	1796	Vim	GO:0030424//axon;GO:0031012//extracellular matrix;GO:0031252//cell leading edge;GO:0070062//extracellular exosome;GO:0005925//focal adhesion;GO:0005777//peroxisome;GO:0016363//nuclear matrix;GO:0030496//midbody;GO:0045098//type III intermediate filament;GO:0048471//perinuclear region of cytoplasm;GO:0044297//cell body;GO:0005829//cytosol;GO:0005886//plasma membrane	GO:0005212//structural constituent of eye lens;GO:0042802//identical protein binding;GO:0005200//structural constituent of cytoskeleton;GO:0003725//double-stranded RNA binding;GO:0019901//protein kinase binding;GO:0097110//scaffold protein binding;GO:1990254//keratin filament binding;GO:0008022//protein C-terminus binding;GO:0051721//protein phosphatase 2A binding	GO:0060252//positive regulation of glial cell proliferation;GO:0043403//skeletal muscle tissue regeneration;GO:0045109//intermediate filament organization;GO:0014002//astrocyte development;GO:0010977//negative regulation of neuron projection development;GO:0032355//response to estradiol;GO:0010269//response to selenium ion;GO:0070307//lens fiber cell development;GO:0060020//Bergmann glial cell di…	K07606//vimentin	gi|14389299|ref|NP_112402.1|//vimentin [Rattus norvegicus]
399684	4790	Vkorc1l1	GO:0016021//integral component of membrane;GO:0005789//endoplasmic reticulum membrane	GO:0048038//quinone binding;GO:0047057//vitamin-K-epoxide reductase (warfarin-sensitive) activity	GO:0042373//vitamin K metabolic process;GO:0034599//cellular response to oxidative stress;GO:0055114//oxidation-reduction process;GO:0017187//peptidyl-glutamic acid carboxylation	K05357//vitamin-K-epoxide reductase (warfarin-sensitive) [EC:1.17.4.4]	gi|672061119|ref|XP_008764223.1|//PREDICTED: vitamin K epoxide reductase complex subunit 1-like protein 1 isoform X2 [Rattus norvegicus];gi|42627869|ref|NP_976083.1|//vitamin K epoxide reductase complex subunit 1-like protein 1 [Rattus norvegicus]
317371	1346	Was	GO:0005856//cytoskeleton;GO:0012506//vesicle membrane;GO:0070062//extracellular exosome;GO:0005911//cell-cell junction;GO:0005737//cytoplasm	GO:0003779//actin binding;GO:0042802//identical protein binding;GO:0043274//phospholipase binding;GO:0017124//SH3 domain binding;GO:0019901//protein kinase binding	GO:0016197//endosomal transport;GO:0030048//actin filament-based movement;GO:0042110//T cell activation;GO:0002625//regulation of T cell antigen processing and presentation;GO:2000146//negative regulation of cell motility;GO:2000601//positive regulation of Arp2/3 complex-mediated actin nucleation	K05747//Wiskott-Aldrich syndrome protein	gi|157816991|ref|NP_001101718.1|//wiskott-Aldrich syndrome protein [Rattus norvegicus]
498582	10059	Wdfy4	GO:0012505//endomembrane system;GO:0019898//extrinsic component of membrane	GO:0005543//phospholipid binding	NA	K18953//factor associated with neutral sphingomyelinase activation	gi|564388246|ref|XP_006252824.1|//PREDICTED: WD repeat- and FYVE domain-containing protein 4 isoform X5 [Rattus norvegicus];gi|564388240|ref|XP_006252821.1|//PREDICTED: WD repeat- and FYVE domain-containing protein 4 isoform X4 [Rattus norvegicus]
308492	4740	Wdr62	NA	NA	NA	K18598//echinoderm microtubule-associated protein-like 6;K17917//sorting nexin-1/2	gi|330340432|ref|NP_001178552.2|//WD repeat-containing protein 62 [Rattus norvegicus]
313587	2567	Zc3h12a	GO:0005856//cytoskeleton;GO:0005654//nucleoplasm;GO:0042406//extrinsic component of endoplasmic reticulum membrane;GO:0030867//rough endoplasmic reticulum membrane;GO:0043234//protein complex;GO:0000932//P-body;GO:0005886//plasma membrane	GO:0043022//ribosome binding;GO:0043765//T/G mismatch-specific endonuclease activity;GO:0003677//DNA binding;GO:0004843//thiol-dependent ubiquitin-specific protease activity;GO:0035613//RNA stem-loop binding;GO:0042578//phosphoric ester hydrolase activity;GO:0004532//exoribonuclease activity;GO:0004521//endoribonuclease activity;GO:0046872//metal ion binding;GO:0005515//protein binding;GO:0003682…	GO:1903003//positive regulation of protein deubiquitination;GO:0050713//negative regulation of interleukin-1 beta secretion;GO:0071222//cellular response to lipopolysaccharide;GO:0010595//positive regulation of endothelial cell migration;GO:0071356//cellular response to tumor necrosis factor;GO:0055118//negative regulation of cardiac muscle contraction;GO:2000627//positive regulation of miRNA cat…	K18668//ribonuclease ZC3H12 [EC:3.1.-.-]	gi|117940029|ref|NP_001071139.1|//ribonuclease ZC3H12A [Rattus norvegicus]
293668	1343	Brms1	GO:0070822//Sin3-type complex;GO:0005737//cytoplasm	GO:0004407//histone deacetylase activity;GO:0051059//NF-kappaB binding;GO:0042826//histone deacetylase binding	GO:0000122//negative regulation of transcription from RNA polymerase II promoter;GO:0090312//positive regulation of protein deacetylation;GO:2000210//positive regulation of anoikis;GO:0016575//histone deacetylation;GO:0032088//negative regulation of NF-kappaB transcription factor activity	K19196//breast cancer metastasis-suppressor 1 and related proteins	gi|57526961|ref|NP_001009605.1|//breast cancer metastasis-suppressor 1 homolog [Rattus norvegicus]
304081	2252	Clic6	GO:0070062//extracellular exosome;GO:0005634//nucleus;GO:0034707//chloride channel complex;GO:0005737//cytoplasm;GO:0005886//plasma membrane	GO:0004364//glutathione transferase activity;GO:0005244//voltage-gated ion channel activity;GO:0008022//protein C-terminus binding;GO:0031749//D2 dopamine receptor binding;GO:0031750//D3 dopamine receptor binding;GO:0031751//D4 dopamine receptor binding;GO:0005254//chloride channel activity;GO:0042803//protein homodimerization activity	GO:0006749//glutathione metabolic process;GO:0034765//regulation of ion transmembrane transport;GO:1902476//chloride transmembrane transport	K05026//chloride intracellular channel protein 6	gi|28570188|ref|NP_788267.1|//chloride intracellular channel protein 6 [Rattus norvegicus]
287942	2803	Crkl	GO:0070062//extracellular exosome;GO:0005913//cell-cell adherens junction;GO:0005737//cytoplasm	GO:0098641//cadherin binding involved in cell-cell adhesion	GO:0009952//anterior/posterior pattern specification;GO:0009887//animal organ morphogenesis;GO:0007507//heart development;GO:0060017//parathyroid gland development;GO:0048538//thymus development;GO:0001568//blood vessel development;GO:0008284//positive regulation of cell proliferation;GO:1900026//positive regulation of substrate adhesion-dependent cell spreading	K04438//proto-oncogene C-crk	gi|56605658|ref|NP_001008285.1|//crk-like protein [Rattus norvegicus]
291604	1621	Dcp2	GO:0005654//nucleoplasm;GO:0030054//cell junction;GO:0016442//RISC complex;GO:0000932//P-body	GO:0003723//RNA binding;GO:0050072//m7G(5')pppN diphosphatase activity;GO:0030145//manganese ion binding	GO:0071044//histone mRNA catabolic process;GO:0000184//nuclear-transcribed mRNA catabolic process, nonsense-mediated decay;GO:0000290//deadenylation-dependent decapping of nuclear-transcribed mRNA	K12613//mRNA-decapping enzyme subunit 2 [EC:3.6.1.62]	gi|281427184|ref|NP_001163940.1|//mRNA-decapping enzyme 2 [Rattus norvegicus]
56824	2174	Ifit1	GO:0005737//cytoplasm	GO:0003723//RNA binding;GO:0005515//protein binding	GO:0035458//cellular response to interferon-beta;GO:0050688//regulation of defense response to virus;GO:0071357//cellular response to type I interferon;GO:0071360//cellular response to exogenous dsRNA;GO:0035457//cellular response to interferon-alpha	K14217//interferon-induced protein with tetratricopeptide repeats 1	gi|9910234|ref|NP_064481.1|//interferon-induced protein with tetratricopeptide repeats 1-like protein [Rattus norvegicus]
364879	3315	Isoc1	GO:0070062//extracellular exosome;GO:0005777//peroxisome	GO:0003824//catalytic activity	GO:0008152//metabolic process	K04432//mitogen-activated protein kinase kinase 3 [EC:2.7.12.2]	gi|62079215|ref|NP_001014264.1|//isochorismatase domain-containing protein 1 [Rattus norvegicus]
689582	2357	Kdm4d	GO:0035861//site of double-strand break;GO:0005634//nucleus;GO:0072562//blood microparticle;GO:0005721//pericentric heterochromatin	GO:0046872//metal ion binding;GO:0003684//damaged DNA binding;GO:0031490//chromatin DNA binding;GO:0032454//histone demethylase activity (H3-K9 specific);GO:0051213//dioxygenase activity	GO:0006355//regulation of transcription, DNA-templated;GO:0035563//positive regulation of chromatin binding;GO:0055114//oxidation-reduction process;GO:2001034//positive regulation of double-strand break repair via nonhomologous end joining;GO:1900113//negative regulation of histone H3-K9 trimethylation;GO:0001932//regulation of protein phosphorylation;GO:0071479//cellular response to ionizing rad…	K06709//jumonji domain-containing protein 2 [EC:1.14.11.-]	gi|119310200|ref|NP_001073180.1|//lysine-specific demethylase 4D [Rattus norvegicus]
100360645	310	LOC100360645	GO:0010008//endosome membrane;GO:0070062//extracellular exosome;GO:0005615//extracellular space;GO:0005654//nucleoplasm;GO:0030666//endocytic vesicle membrane;GO:0043209//myelin sheath;GO:0043005//neuron projection;GO:0043025//neuronal cell body;GO:0005829//cytosol;GO:0005739//mitochondrion;GO:0005886//plasma membrane	GO:0002020//protease binding	GO:0006296//nucleotide-excision repair, DNA incision, 5'-to lesion;GO:0007144//female meiosis I;GO:0090090//negative regulation of canonical Wnt signaling pathway;GO:0008543//fibroblast growth factor receptor signaling pathway;GO:0045742//positive regulation of epidermal growth factor receptor signaling pathway;GO:0060613//fat pad development;GO:0070423//nucleotide-binding oligomerization domain …	K02977//small subunit ribosomal protein S27Ae;K02927//large subunit ribosomal protein L40e	gi|149052926|gb|EDM04743.1|//polyubiquitin [Rattus norvegicus]
100360679	547	LOC100360679	GO:0016020//membrane;GO:0031012//extracellular matrix;GO:0070062//extracellular exosome;GO:0005654//nucleoplasm;GO:0005925//focal adhesion;GO:0005581//collagen trimer;GO:0022627//cytosolic small ribosomal subunit	GO:0003735//structural constituent of ribosome;GO:0019843//rRNA binding;GO:0019901//protein kinase binding	GO:0006413//translational initiation;GO:0006614//SRP-dependent cotranslational protein targeting to membrane;GO:0000184//nuclear-transcribed mRNA catabolic process, nonsense-mediated decay;GO:0019083//viral transcription;GO:0006364//rRNA processing	K02964//small subunit ribosomal protein S18e	gi|332245592|ref|XP_003271942.1|//PREDICTED: 40S ribosomal protein S18 [Nomascus leucogenys]
100364457	722	LOC100364457	GO:0016020//membrane;GO:0005730//nucleolus;GO:0005925//focal adhesion;GO:0022625//cytosolic large ribosomal subunit	GO:0003735//structural constituent of ribosome;GO:0019843//rRNA binding	GO:0002181//cytoplasmic translation;GO:1990090//cellular response to nerve growth factor stimulus	K02940//large subunit ribosomal protein L9e	gi|145207974|ref|NP_001007599.3|//60S ribosomal protein L9 [Rattus norvegicus]
100910446	1970	LOC100910446	GO:0005765//lysosomal membrane;GO:0070062//extracellular exosome;GO:0031902//late endosome membrane;GO:0001772//immunological synapse;GO:0043195//terminal bouton;GO:0070820//tertiary granule;GO:0048471//perinuclear region of cytoplasm;GO:0031901//early endosome membrane;GO:0030139//endocytic vesicle;GO:0016021//integral component of membrane;GO:0031201//SNARE complex;GO:0055037//recycling endosom…	GO:0005484//SNAP receptor activity;GO:0019869//chloride channel inhibitor activity;GO:0019905//syntaxin binding;GO:0032403//protein complex binding	GO:0070925//organelle assembly;GO:1903076//regulation of protein localization to plasma membrane;GO:0006886//intracellular protein transport;GO:0016079//synaptic vesicle exocytosis;GO:0006906//vesicle fusion;GO:1902685//positive regulation of receptor localization to synapse;GO:0048278//vesicle docking;GO:0008333//endosome to lysosome transport;GO:0001916//positive regulation of T cell mediated c…	K08488//syntaxin 7	gi|672034043|ref|XP_008756892.1|//PREDICTED: syntaxin-7-like [Rattus norvegicus]
100910768	449	LOC100910768	GO:0010008//endosome membrane;GO:0070062//extracellular exosome;GO:0005615//extracellular space;GO:0005654//nucleoplasm;GO:0030666//endocytic vesicle membrane;GO:0043209//myelin sheath;GO:0043005//neuron projection;GO:0043025//neuronal cell body;GO:0005829//cytosol;GO:0005739//mitochondrion;GO:0005886//plasma membrane	GO:0002020//protease binding	GO:0006296//nucleotide-excision repair, DNA incision, 5'-to lesion;GO:0007144//female meiosis I;GO:0090090//negative regulation of canonical Wnt signaling pathway;GO:0008543//fibroblast growth factor receptor signaling pathway;GO:0045742//positive regulation of epidermal growth factor receptor signaling pathway;GO:0060613//fat pad development;GO:0070423//nucleotide-binding oligomerization domain …	K02977//small subunit ribosomal protein S27Ae;K02927//large subunit ribosomal protein L40e	gi|148673267|gb|EDL05214.1|//mCG54232 [Mus musculus]
100911453	2111	LOC100911453	GO:0005654//nucleoplasm;GO:0005794//Golgi apparatus;GO:0005829//cytosol;GO:0034709//methylosome	GO:0030374//ligand-dependent nuclear receptor transcription coactivator activity;GO:0008327//methyl-CpG binding	GO:0006357//regulation of transcription from RNA polymerase II promoter;GO:0060770//negative regulation of epithelial cell proliferation involved in prostate gland development;GO:0060528//secretory columnal luminar epithelial cell differentiation involved in prostate glandular acinus development;GO:0008284//positive regulation of cell proliferation	K13221//methylosome protein 50	gi|77404168|ref|NP_001008771.2|//methylosome protein 50 [Rattus norvegicus]
100911492	3376	LOC100911492	GO:0005634//nucleus;GO:0030426//growth cone;GO:0043234//protein complex;GO:0005737//cytoplasm	GO:0008190//eukaryotic initiation factor 4E binding;GO:0000978//RNA polymerase II core promoter proximal region sequence-specific DNA binding;GO:0046982//protein heterodimerization activity;GO:0001077//transcriptional activator activity, RNA polymerase II core promoter proximal region sequence-specific binding	GO:0008589//regulation of smoothened signaling pathway;GO:0030901//midbrain development;GO:0032525//somite rostral/caudal axis specification;GO:0042706//eye photoreceptor cell fate commitment;GO:0021978//telencephalon regionalization;GO:0090009//primitive streak formation;GO:0042472//inner ear morphogenesis;GO:0007411//axon guidance;GO:2000543//positive regulation of gastrulation;GO:0007492//endo…	K18490//homeobox protein OTX2	gi|672077555|ref|XP_008768751.1|//PREDICTED: homeobox protein OTX2 isoform X3 [Rattus norvegicus];gi|11119420|ref|NP_068374.1|//homeobox protein OTX2 isoform a [Homo sapiens];gi|27436933|ref|NP_758840.1|//homeobox protein OTX2 isoform b [Homo sapiens]
100912034	1895	LOC100912034	GO:0005834//heterotrimeric G-protein complex	GO:0005515//protein binding;GO:0004871//signal transducer activity;GO:0003924//GTPase activity	GO:0007186//G-protein coupled receptor signaling pathway;GO:0071377//cellular response to glucagon stimulus	K04546//guanine nucleotide-binding protein G(I)/G(S)/G(O) subunit gamma-11	gi|4758448|ref|NP_004117.1|//guanine nucleotide-binding protein G(I)/G(S)/G(O) subunit gamma-11 precursor [Homo sapiens]
100912163	5738	LOC100912163	GO:0005634//nucleus	GO:0005515//protein binding;GO:0044212//transcription regulatory region DNA binding	GO:0034773//histone H4-K20 trimethylation;GO:0097368//establishment of Sertoli cell barrier;GO:0036124//histone H3-K9 trimethylation;GO:0006349//regulation of gene expression by genetic imprinting;GO:0045944//positive regulation of transcription from RNA polymerase II promoter;GO:0007283//spermatogenesis	K19195//AT-rich interactive domain-containing protein 4B	gi|672082319|ref|XP_008770058.1|//PREDICTED: AT-rich interactive domain-containing protein 4B-like [Rattus norvegicus]
100912642	1815	LOC100912642	NA	GO:0008395//steroid hydroxylase activity;GO:0008392//arachidonic acid epoxygenase activity	GO:0019369//arachidonic acid metabolic process	K07418//cytochrome P450 family 2 subfamily J [EC:1.14.14.1]	gi|672053488|ref|XP_008762180.1|//PREDICTED: cytochrome P450 2J3-like isoform X2 [Rattus norvegicus]
102555637	1390	LOC102555637	GO:0070062//extracellular exosome;GO:0005654//nucleoplasm;GO:0005938//cell cortex;GO:0005905//clathrin-coated pit;GO:0030136//clathrin-coated vesicle;GO:0019897//extrinsic component of plasma membrane;GO:0048471//perinuclear region of cytoplasm	GO:0008289//lipid binding;GO:1990175//EH domain binding	NA	K12471//epsin	gi|564373984|ref|XP_006247274.1|//PREDICTED: epsin-3-like [Rattus norvegicus]
103689943	7602	LOC103689943	GO:0016020//membrane;GO:0005777//peroxisome	GO:0003723//RNA binding;GO:0000166//nucleotide binding;GO:0003676//nucleic acid binding	GO:0006302//double-strand break repair;GO:0010468//regulation of gene expression;GO:0007143//female meiotic nuclear division;GO:0048477//oogenesis;GO:0010923//negative regulation of phosphatase activity	K17573//meiosis arrest female protein 1	gi|564312347|ref|XP_006220639.1|//PREDICTED: meiosis arrest female protein 1 isoform X3 [Rattus norvegicus];gi|564312345|ref|XP_006220638.1|//PREDICTED: meiosis arrest female protein 1 isoform X2 [Rattus norvegicus];gi|564312349|ref|XP_006220640.1|//PREDICTED: meiosis arrest female protein 1 isoform X4 [Rattus norvegicus];gi|149028760|gb|EDL84101.1|//rCG47062 [Rattus norvegicus]
103694079	4177	LOC103694079	GO:0030127//COPII vesicle coat;GO:0016021//integral component of membrane;GO:0005764//lysosome;GO:0005789//endoplasmic reticulum membrane;GO:0033116//endoplasmic reticulum-Golgi intermediate compartment membrane	NA	GO:0070072//vacuolar proton-transporting V-type ATPase complex assembly	NA	gi|672081665|ref|XP_008769828.1|//PREDICTED: vacuolar ATPase assembly integral membrane protein Vma21-like, partial [Rattus norvegicus]
108353203	822	LOC108353203	NA	NA	NA	NA	gi|62079279|ref|NP_001014293.1|//uncharacterized protein LOC367515 [Rattus norvegicus]
367515	1794	LOC367515	NA	NA	NA	NA	gi|62079279|ref|NP_001014293.1|//uncharacterized protein LOC367515 [Rattus norvegicus]
685933	3152	LOC685933	GO:0005776//autophagosome;GO:0055037//recycling endosome	GO:0017137//Rab GTPase binding;GO:0005096//GTPase activator activity	GO:0006886//intracellular protein transport;GO:0090630//activation of GTPase activity;GO:2000785//regulation of autophagosome assembly;GO:0031338//regulation of vesicle fusion	K20167//TBC1 domain family member 14	gi|672040313|ref|XP_008758613.1|//PREDICTED: TBC1 domain family member 12 isoform X4 [Rattus norvegicus]
687780	511	LOC687780	GO:0005615//extracellular space;GO:0022627//cytosolic small ribosomal subunit	GO:0003735//structural constituent of ribosome	GO:0006412//translation;GO:0050830//defense response to Gram-positive bacterium;GO:0002227//innate immune response in mucosa;GO:0019731//antibacterial humoral response	K02983//small subunit ribosomal protein S30e	gi|60678256|ref|NP_001012757.1|//40S ribosomal protein S30 precursor [Rattus norvegicus]
103689982	2223	Mboat7l1	GO:0016021//integral component of membrane	GO:0043849//Ras palmitoyltransferase activity;GO:0016751//S-succinyltransferase activity;GO:0004147//dihydrolipoamide branched chain acyltransferase activity;GO:0016749//N-succinyltransferase activity;GO:0016750//O-succinyltransferase activity;GO:0034738//lanosterol O-acyltransferase activity;GO:0043741//L-2-aminoadipate N-acetyltransferase activity;GO:0034915//2-methylhexanoyl-CoA C-acetyltransf…	GO:0008654//phospholipid biosynthetic process;GO:0046488//phosphatidylinositol metabolic process;GO:0021819//layer formation in cerebral cortex;GO:0021591//ventricular system development	K13516//lysophospholipid acyltransferase 7 [EC:2.3.1.-]	gi|927669075|ref|NP_001300869.1|//membrane bound O-acyltransferase domain containing 7-like 1 [Rattus norvegicus];gi|568946715|ref|XP_006540496.1|//PREDICTED: lysophospholipid acyltransferase 7 isoform X2 [Mus musculus]
315820	6804	Myo5c	GO:0070062//extracellular exosome;GO:0030141//secretory granule;GO:0016459//myosin complex	GO:0003779//actin binding;GO:0005524//ATP binding;GO:0003774//motor activity	GO:0032254//establishment of secretory granule localization	K10357//myosin V	gi|672023079|ref|XP_008756041.1|//PREDICTED: unconventional myosin-Vc isoform X2 [Rattus norvegicus];gi|564310298|ref|XP_006226541.1|//PREDICTED: unconventional myosin-Vc isoform X1 [Rattus norvegicus]
103689998	690	NEWGENE_69363	GO:0005634//nucleus;GO:0005737//cytoplasm	GO:0003677//DNA binding;GO:0005515//protein binding;GO:0003682//chromatin binding	GO:2000194//regulation of female gonad development;GO:0045786//negative regulation of cell cycle;GO:0042771//intrinsic apoptotic signaling pathway in response to DNA damage by p53 class mediator;GO:0002526//acute inflammatory response;GO:0006473//protein acetylation;GO:0016049//cell growth;GO:0048147//negative regulation of fibroblast proliferation;GO:0008584//male gonad development;GO:0009636//r…	K15626//nuclear protein, 1	gi|149067879|gb|EDM17431.1|//nuclear protein 1, isoform CRA_b [Rattus norvegicus]
361812	2182	Pnpla1	GO:0016020//membrane;GO:0005811//lipid droplet;GO:0005737//cytoplasm	GO:0018732//sulfolactone hydrolase activity;GO:0035460//L-ascorbate 6-phosphate lactonase activity;GO:0034892//endosulfan lactone lactonase activity;GO:0080030//methyl indole-3-acetate esterase activity;GO:0010296//prenylcysteine methylesterase activity;GO:0047376//all-trans-retinyl-palmitate hydrolase, all-trans-retinol forming activity;GO:0043906//Ala-tRNA(Pro) hydrolase activity;GO:0004806//tr…	GO:0019433//triglyceride catabolic process;GO:0055088//lipid homeostasis	K16813//patatin-like phospholipase domain-containing protein 1 [EC:3.1.1.-]	gi|300797542|ref|NP_001178770.1|//patatin-like phospholipase domain-containing protein 1 [Rattus norvegicus]
295340	1020	RGD1564469	GO:0016020//membrane;GO:0070062//extracellular exosome;GO:0005634//nucleus;GO:0005925//focal adhesion;GO:0022625//cytosolic large ribosomal subunit;GO:0030687//preribosome, large subunit precursor;GO:0036464//cytoplasmic ribonucleoprotein granule	GO:0003735//structural constituent of ribosome;GO:0070180//large ribosomal subunit rRNA binding	GO:0042254//ribosome biogenesis;GO:0002181//cytoplasmic translation	K02941//large subunit ribosomal protein LP0	gi|109465383|ref|XP_227546.4|//PREDICTED: 60S acidic ribosomal protein P0-like [Rattus norvegicus]
65192	2963	Slc27a2	GO:0005779//integral component of peroxisomal membrane;GO:0005788//endoplasmic reticulum lumen;GO:0070062//extracellular exosome;GO:0030176//integral component of endoplasmic reticulum membrane;GO:0005739//mitochondrion	GO:0005524//ATP binding;GO:0050197//phytanate-CoA ligase activity;GO:0004467//long-chain fatty acid-CoA ligase activity;GO:0005102//receptor binding;GO:0015245//fatty acid transporter activity;GO:0070251//pristanate-CoA ligase activity;GO:0102391//decanoate--CoA ligase activity;GO:0019899//enzyme binding;GO:0031957//very long-chain fatty acid-CoA ligase activity	GO:0001561//fatty acid alpha-oxidation;GO:0015908//fatty acid transport;GO:0097089//methyl-branched fatty acid metabolic process;GO:0001676//long-chain fatty acid metabolic process;GO:0006635//fatty acid beta-oxidation;GO:0042760//very long-chain fatty acid catabolic process;GO:0044539//long-chain fatty acid import;GO:0006699//bile acid biosynthetic process	K08746//solute carrier family 27 (fatty acid transporter), member 2 [EC:6.2.1.- 6.2.1.3]	gi|13929034|ref|NP_113924.1|//very long-chain acyl-CoA synthetase [Rattus norvegicus]
108348131	3257	Slc40a1	GO:0016323//basolateral plasma membrane;GO:0008021//synaptic vesicle;GO:0005771//multivesicular body;GO:0016021//integral component of membrane	GO:0005515//protein binding;GO:0015093//ferrous iron transmembrane transporter activity;GO:0097689//iron channel activity;GO:0004872//receptor activity;GO:0017046//peptide hormone binding	GO:0006879//cellular iron ion homeostasis;GO:0060345//spleen trabecula formation;GO:0060586//multicellular organismal iron ion homeostasis;GO:0043066//negative regulation of apoptotic process;GO:1903988//ferrous iron export across plasma membrane;GO:0045944//positive regulation of transcription from RNA polymerase II promoter;GO:0034395//regulation of transcription from RNA polymerase II promoter…	K14685//solute carrier family 40 (iron-regulated transporter), member 1	gi|158635998|ref|NP_579849.2|//solute carrier family 40 member 1 [Rattus norvegicus]
85435	5068	Smad9	GO:0005654//nucleoplasm;GO:0005667//transcription factor complex;GO:0005737//cytoplasm	GO:0003677//DNA binding;GO:0046872//metal ion binding;GO:0005515//protein binding;GO:0003700//transcription factor activity, sequence-specific DNA binding	GO:0060348//bone development;GO:0030901//midbrain development;GO:0006468//protein phosphorylation;GO:0030509//BMP signaling pathway;GO:0051216//cartilage development;GO:0001666//response to hypoxia;GO:0045893//positive regulation of transcription, DNA-templated;GO:0007179//transforming growth factor beta receptor signaling pathway;GO:0060395//SMAD protein signal transduction;GO:0001880//Mullerian…	K16791//mothers against decapentaplegic homolog 9	gi|149064762|gb|EDM14913.1|//MAD homolog 9 (Drosophila) [Rattus norvegicus];gi|20302034|ref|NP_620227.1|//mothers against decapentaplegic homolog 9 [Rattus norvegicus]
500079	4985	Stra8	GO:0005634//nucleus;GO:0005737//cytoplasm	GO:0046983//protein dimerization activity	GO:0007129//synapsis;GO:0046620//regulation of organ growth;GO:0048599//oocyte development;GO:0009566//fertilization;GO:0006260//DNA replication;GO:0007066//female meiosis sister chromatid cohesion;GO:0010032//meiotic chromosome condensation;GO:0001541//ovarian follicle development;GO:0033315//meiotic G2/MI DNA replication checkpoint;GO:0071300//cellular response to retinoic acid;GO:0007131//reci…	NA	gi|109471909|ref|XP_575429.2|//PREDICTED: stimulated by retinoic acid gene 8 protein homolog [Rattus norvegicus]
24856	701	Ttr	GO:0070062//extracellular exosome;GO:0005615//extracellular space;GO:0043234//protein complex	GO:0070324//thyroid hormone binding;GO:0042802//identical protein binding;GO:0046982//protein heterodimerization activity;GO:0005179//hormone activity	GO:0070327//thyroid hormone transport;GO:0042572//retinol metabolic process;GO:0006144//purine nucleobase metabolic process;GO:0042403//thyroid hormone metabolic process	K20731//transthyretin	gi|333033763|ref|NP_036813.2|//transthyretin precursor [Rattus norvegicus]
100909913	1974	LOC100909913	GO:0031012//extracellular matrix;GO:0005615//extracellular space;GO:0009986//cell surface	GO:0005125//cytokine activity;GO:0042803//protein homodimerization activity;GO:0005109//frizzled binding	GO:0046697//decidualization;GO:0060070//canonical Wnt signaling pathway;GO:0051091//positive regulation of sequence-specific DNA binding transcription factor activity;GO:0035426//extracellular matrix-cell signaling;GO:0045893//positive regulation of transcription, DNA-templated;GO:0061299//retina vasculature morphogenesis in camera-type eye	NA	gi|6754808|ref|NP_035013.1|//norrin precursor [Mus musculus]
29304	801	Rps6	GO:0016020//membrane;GO:0030425//dendrite;GO:0005654//nucleoplasm;GO:0048471//perinuclear region of cytoplasm;GO:0044297//cell body;GO:0005730//nucleolus;GO:0036464//cytoplasmic ribonucleoprotein granule;GO:0022627//cytosolic small ribosomal subunit;GO:0005844//polysome	GO:0003729//mRNA binding;GO:0003735//structural constituent of ribosome;GO:0019901//protein kinase binding	GO:0001890//placenta development;GO:0033077//T cell differentiation in thymus;GO:0042593//glucose homeostasis;GO:0000028//ribosomal small subunit assembly;GO:0048821//erythrocyte development;GO:0043065//positive regulation of apoptotic process;GO:0006924//activation-induced cell death of T cells;GO:0071361//cellular response to ethanol;GO:0007369//gastrulation;GO:0031929//TOR signaling;GO:0032868…	K02991//small subunit ribosomal protein S6e	gi|6677809|ref|NP_033122.1|//40S ribosomal protein S6 [Mus musculus]
679584	1987	Ccdc27	NA	NA	NA	NA	gi|300797073|ref|NP_001177992.1|//coiled-coil domain-containing protein 27 [Rattus norvegicus];gi|672055038|ref|XP_008762606.1|//PREDICTED: coiled-coil domain-containing protein 27 isoform X1 [Rattus norvegicus]
24443	2367	Hdc	GO:0030425//dendrite;GO:0005829//cytosol;GO:0043025//neuronal cell body	GO:0016597//amino acid binding;GO:0004398//histidine decarboxylase activity;GO:0030170//pyridoxal phosphate binding;GO:0042803//protein homodimerization activity	GO:0001694//histamine biosynthetic process;GO:0042423//catecholamine biosynthetic process;GO:0006548//histidine catabolic process	K01590//histidine decarboxylase [EC:4.1.1.22]	gi|158186734|ref|NP_058712.2|//histidine decarboxylase [Rattus norvegicus]
170512	940	Ifi27	GO:0005637//nuclear inner membrane;GO:0016021//integral component of membrane	GO:0001102//RNA polymerase II activating transcription factor binding;GO:0005521//lamin binding	GO:0000122//negative regulation of transcription from RNA polymerase II promoter;GO:0032355//response to estradiol;GO:0060135//maternal process involved in female pregnancy;GO:0034097//response to cytokine;GO:0046825//regulation of protein export from nucleus;GO:0009615//response to virus;GO:0007568//aging	NA	gi|42821118|ref|NP_981955.1|//interferon alpha-inducible protein 27 [Rattus norvegicus]
108348111	1008	LOC108348111	GO:0005759//mitochondrial matrix	NA	GO:0034553//mitochondrial respiratory chain complex II assembly	K18167//succinate dehydrogenase assembly factor 1	gi|295148058|ref|NP_001171158.1|//succinate dehydrogenase assembly factor 1, mitochondrial [Rattus norvegicus]
685025	4132	LOC685025	GO:0016020//membrane;GO:0005654//nucleoplasm;GO:0005730//nucleolus	GO:0030515//snoRNA binding;GO:0004004//ATP-dependent RNA helicase activity;GO:0005524//ATP binding;GO:0097322//7SK snRNA binding;GO:0003725//double-stranded RNA binding;GO:0019843//rRNA binding	GO:0001649//osteoblast differentiation;GO:0010501//RNA secondary structure unwinding;GO:0043330//response to exogenous dsRNA;GO:0006364//rRNA processing;GO:0009615//response to virus;GO:0006366//transcription from RNA polymerase II promoter	K16911//ATP-dependent RNA helicase DDX21 [EC:3.6.4.13]	gi|672032126|ref|XP_008756606.1|//PREDICTED: LOW QUALITY PROTEIN: nucleolar RNA helicase 2-like isoform X1 [Rattus norvegicus]
299757	798	Nts	GO:0031410//cytoplasmic vesicle;GO:0005576//extracellular region;GO:0043679//axon terminus;GO:0043025//neuronal cell body	GO:0005184//neuropeptide hormone activity	GO:0008542//visual learning;GO:0050880//regulation of blood vessel size	K05235//neurotensin	gi|156139120|ref|NP_001095851.1|//neurotensin/neuromedin N precursor [Rattus norvegicus]
100910735	1672	Oas1g	GO:0005634//nucleus;GO:0005783//endoplasmic reticulum;GO:0016021//integral component of membrane;GO:0005739//mitochondrion	GO:0046872//metal ion binding;GO:0005515//protein binding;GO:0005524//ATP binding;GO:0001730//2'-5'-oligoadenylate synthetase activity;GO:0003725//double-stranded RNA binding	GO:0048525//negative regulation of viral process;GO:0006164//purine nucleotide biosynthetic process;GO:0051607//defense response to virus;GO:0045087//innate immune response	K14216//2'-5'-oligoadenylate synthetase [EC:2.7.7.84]	gi|57527337|ref|NP_001009680.1|//2 ' -5 ' oligoadenylate synthetase 1I [Rattus norvegicus]
302934	6281	Ppl	GO:0005856//cytoskeleton;GO:0070062//extracellular exosome;GO:0005634//nucleus;GO:0005913//cell-cell adherens junction;GO:0005739//mitochondrion;GO:0019897//extrinsic component of plasma membrane	GO:0098641//cadherin binding involved in cell-cell adhesion	GO:0031424//keratinization	K10386//periplakin	gi|157818431|ref|NP_001100446.1|//periplakin [Rattus norvegicus]
315564	5009	Robo3	NA	NA	NA	K06755//roundabout, axon guidance receptor 3	gi|672061306|ref|XP_008764279.1|//PREDICTED: roundabout homolog 3 isoform X1 [Rattus norvegicus]
497891	2018	Timd4	GO:0016021//integral component of membrane	GO:0001786//phosphatidylserine binding	NA	K20413//hepatitis A virus cellular receptor 1	gi|672024704|ref|XP_008773048.1|//PREDICTED: T-cell immunoglobulin and mucin domain-containing protein 4 isoform X1 [Rattus norvegicus];gi|672024712|ref|XP_006220700.2|//PREDICTED: T-cell immunoglobulin and mucin domain-containing protein 4 isoform X5 [Rattus norvegicus];gi|672024710|ref|XP_006220699.2|//PREDICTED: T-cell immunoglobulin and mucin domain-containing protein 4 isoform X4 [Rattus nor…
317675	2748	Tph2	GO:0043005//neuron projection	GO:0016597//amino acid binding;GO:0004510//tryptophan 5-monooxygenase activity;GO:0005506//iron ion binding	GO:0007623//circadian rhythm;GO:0051592//response to calcium ion;GO:0014823//response to activity;GO:0031667//response to nutrient levels;GO:0043627//response to estrogen;GO:0051384//response to glucocorticoid;GO:0055114//oxidation-reduction process;GO:0071285//cellular response to lithium ion;GO:0006587//serotonin biosynthetic process from tryptophan	K00502//tryptophan 5-monooxygenase [EC:1.14.16.4]	gi|27753970|ref|NP_776211.1|//tryptophan 5-hydroxylase 2 [Rattus norvegicus];gi|672058650|ref|XP_008763579.1|//PREDICTED: tryptophan 5-hydroxylase 2 isoform X1 [Rattus norvegicus]
25569	1409	Trh	GO:0005634//nucleus;GO:0030141//secretory granule;GO:0005576//extracellular region;GO:0005886//plasma membrane	GO:0008437//thyrotropin-releasing hormone activity;GO:0005184//neuropeptide hormone activity	GO:0014050//negative regulation of glutamate secretion;GO:2000252//negative regulation of feeding behavior;GO:0032024//positive regulation of insulin secretion;GO:0009409//response to cold;GO:0042755//eating behavior;GO:0001666//response to hypoxia;GO:0045471//response to ethanol;GO:0014054//positive regulation of gamma-aminobutyric acid secretion;GO:0007628//adult walking behavior;GO:0001692//hi…	K05253//thyrotropin-releasing hormone	gi|7242211|ref|NP_037178.1|//thyrotropin releasing hormone preproprotein [Rattus norvegicus]
114487	7400	Wnt2	GO:0005929//cilium;GO:0016323//basolateral plasma membrane;GO:0005615//extracellular space;GO:0005925//focal adhesion;GO:0005938//cell cortex;GO:0016324//apical plasma membrane;GO:0000139//Golgi membrane;GO:0005578//proteinaceous extracellular matrix;GO:0048471//perinuclear region of cytoplasm;GO:0005768//endosome;GO:0034098//VCP-NPL4-UFD1 AAA ATPase complex;GO:0005901//caveola;GO:0005887//integr…	GO:0032947//protein complex scaffold activity;GO:0005125//cytokine activity;GO:0030674//protein binding, bridging;GO:0042802//identical protein binding;GO:0048018//receptor ligand activity;GO:0048365//Rac GTPase binding;GO:0046982//protein heterodimerization activity;GO:0051117//ATPase binding;GO:0005109//frizzled binding;GO:0019901//protein kinase binding;GO:0016504//peptidase activator activity…	GO:0086098//angiotensin-activated signaling pathway involved in heart process;GO:0030857//negative regulation of epithelial cell differentiation;GO:0000188//inactivation of MAPK activity;GO:0010608//posttranscriptional regulation of gene expression;GO:0043627//response to estrogen;GO:0032092//positive regulation of protein binding;GO:0090090//negative regulation of canonical Wnt signaling pathway…	K00182//wingless-type MMTV integration site family, member 2	gi|38322763|gb|AAR16313.1|//wingless-type MMTV integration site family member 2 precursor [Rattus norvegicus]
303181	2803	Wnt3a	GO:1990909//Wnt signalosome;GO:0005615//extracellular space;GO:0009986//cell surface;GO:1990851//Wnt-Frizzled-LRP5/6 complex;GO:0005578//proteinaceous extracellular matrix	GO:0005110//frizzled-2 binding;GO:0003713//transcription coactivator activity;GO:0019904//protein domain specific binding;GO:0048018//receptor ligand activity;GO:0039706//co-receptor binding	GO:2000679//positive regulation of transcription regulatory region DNA binding;GO:0001649//osteoblast differentiation;GO:0021766//hippocampus development;GO:0021874//Wnt signaling pathway involved in forebrain neuroblast division;GO:0003136//negative regulation of heart induction by canonical Wnt signaling pathway;GO:0002092//positive regulation of receptor internalization;GO:0001819//positive re…	K00312//wingless-type MMTV integration site family, member 3	gi|404501508|ref|NP_001100475.2|//protein Wnt-3a [Rattus norvegicus];gi|7106447|ref|NP_033548.1|//protein Wnt-3a precursor [Mus musculus]

## Sheet: 398 DEGs
398 transcripts were upregulated in CCI and downregulated by minocycline
GeneID	Length	Symbol	Cellular Component	Molecular Function	Biological Process	Kegg Orthology	Nr Description
24153	4614	Myo1f	GO:0030864//cortical actin cytoskeleton;GO:0016459//myosin complex;GO:0031941//filamentous actin	GO:0003779//actin binding;GO:0005524//ATP binding;GO:0003774//motor activity;GO:0005516//calmodulin binding	GO:0030335//positive regulation of cell migration;GO:0007162//negative regulation of cell adhesion;GO:0043312//neutrophil degranulation;GO:0045088//regulation of innate immune response;GO:0050830//defense response to Gram-positive bacterium;GO:0032956//regulation of actin cytoskeleton organization	K10356//myosin I	gi|157821107|ref|NP_001101546.1|//myosin-If [Rattus norvegicus]
171553	1936	Myo1g	GO:0070062//extracellular exosome;GO:0016459//myosin complex;GO:0031256//leading edge membrane;GO:0001891//phagocytic cup;GO:0005902//microvillus;GO:0030027//lamellipodium;GO:0030175//filopodium	GO:0005547//phosphatidylinositol-3,4,5-trisphosphate binding;GO:0005524//ATP binding;GO:0003774//motor activity;GO:0043325//phosphatidylinositol-3,4-bisphosphate binding;GO:0005546//phosphatidylinositol-4,5-bisphosphate binding	GO:0072678//T cell migration;GO:0038096//Fc-gamma receptor signaling pathway involved in phagocytosis;GO:0071976//cell gliding;GO:0031589//cell-substrate adhesion;GO:0002456//T cell mediated immunity;GO:0006887//exocytosis	K10356//myosin I	gi|564384300|ref|XP_006251283.1|//PREDICTED: unconventional myosin-Ig isoform X2 [Rattus norvegicus];gi|564384294|ref|XP_006251280.1|//PREDICTED: unconventional myosin-Ig isoform X1 [Rattus norvegicus];gi|198386353|ref|NP_001128315.1|//unconventional myosin-Ig [Rattus norvegicus]
287443	2468	Ncf2	GO:0016020//membrane;GO:0005730//nucleolus;GO:0001669//acrosomal vesicle	GO:0008022//protein C-terminus binding;GO:0048365//Rac GTPase binding;GO:0016175//superoxide-generating NADPH oxidase activity	GO:0042493//response to drug;GO:0043525//positive regulation of neuron apoptotic process;GO:0045777//positive regulation of blood pressure;GO:0014823//response to activity;GO:0032496//response to lipopolysaccharide;GO:0032570//response to progesterone;GO:0032870//cellular response to hormone stimulus;GO:0007568//aging;GO:0009749//response to glucose;GO:0055093//response to hyperoxia;GO:0042554//s…	K08010//neutrophil cytosolic factor 2	gi|155369652|ref|NP_001094454.1|//neutrophil cytosol factor 2 [Rattus norvegicus];gi|564381102|ref|XP_006250075.1|//PREDICTED: neutrophil cytosol factor 2 isoform X2 [Rattus norvegicus];gi|672074500|ref|XP_008767886.1|//PREDICTED: neutrophil cytosol factor 2 isoform X1 [Rattus norvegicus]
102554393	4571	Ncf4	GO:0010008//endosome membrane;GO:0005829//cytosol;GO:0043020//NADPH oxidase complex	GO:0016176//superoxide-generating NADPH oxidase activator activity;GO:0005515//protein binding;GO:0032266//phosphatidylinositol-3-phosphate binding	GO:0043085//positive regulation of catalytic activity	K08012//neutrophil cytosolic factor 4	gi|564360847|ref|XP_006242001.1|//PREDICTED: neutrophil cytosol factor 4 isoform X1 [Rattus norvegicus];gi|187937026|ref|NP_001120776.1|//neutrophil cytosol factor 4 [Rattus norvegicus]
316137	3211	Ndc80	GO:0016020//membrane;GO:0000942//condensed nuclear chromosome outer kinetochore;GO:0031262//Ndc80 complex	GO:0042802//identical protein binding;GO:0005200//structural constituent of cytoskeleton	GO:0000132//establishment of mitotic spindle orientation;GO:0051315//attachment of mitotic spindle microtubules to kinetochore;GO:0051301//cell division;GO:0007052//mitotic spindle organization	K11547//kinetochore protein NDC80	gi|187282132|ref|NP_001119742.1|//kinetochore protein NDC80 homolog [Rattus norvegicus];gi|171847205|gb|AAI61935.1|//Ndc80 protein [Rattus norvegicus]
307645	2774	Neurl3	NA	GO:0061630//ubiquitin protein ligase activity;GO:0070738//tubulin-glycine ligase activity;GO:0070740//tubulin-glutamic acid ligase activity;GO:0070736//protein-glycine ligase activity, initiating;GO:0008766//UDP-N-acetylmuramoylalanyl-D-glutamyl-2,6-diaminopimelate-D-alanyl-D-alanine ligase activity;GO:0018169//ribosomal S6-glutamic acid ligase activity;GO:0070737//protein-glycine ligase activity…	GO:0016567//protein ubiquitination	K15689//E3 ubiquitin-protein ligase NEURL3 [EC:2.3.2.27]	gi|62078933|ref|NP_001014122.1|//E3 ubiquitin-protein ligase NEURL3 [Rattus norvegicus]
25026	1759	Nfe2l3	GO:0005634//nucleus;GO:0005737//cytoplasm	GO:0000978//RNA polymerase II core promoter proximal region sequence-specific DNA binding;GO:0001078//transcriptional repressor activity, RNA polymerase II core promoter proximal region sequence-specific binding	GO:0000122//negative regulation of transcription from RNA polymerase II promoter;GO:0045893//positive regulation of transcription, DNA-templated	K09040//nuclear factor erythroid 2-related factor 1/3	gi|758818546|ref|NP_001291976.1|//nuclear factor erythroid 2-related factor 3 precursor [Rattus norvegicus]
29427	713	Nfkbiz	NA	NA	NA	K14242//NF-kappa-B inhibitor zeta	gi|157819395|ref|NP_001100565.1|//NF-kappa-B inhibitor zeta [Rattus norvegicus]
25748	1899	Nkg7	GO:0016021//integral component of membrane	NA	NA	K09106//upstream stimulatory factor	gi|19424202|ref|NP_598224.1|//protein NKG7 [Rattus norvegicus]
81639	2269	Nos2	GO:0012506//vesicle membrane;GO:0005615//extracellular space;GO:0005634//nucleus;GO:0005829//cytosol;GO:0005777//peroxisome;GO:0030863//cortical cytoskeleton;GO:0048471//perinuclear region of cytoplasm	GO:0050660//flavin adenine dinucleotide binding;GO:0004517//nitric-oxide synthase activity;GO:0005102//receptor binding;GO:0019901//protein kinase binding;GO:0051879//Hsp90 protein binding;GO:0050998//nitric-oxide synthase binding;GO:0034617//tetrahydrobiopterin binding;GO:0005516//calmodulin binding;GO:0034618//arginine binding;GO:0020037//heme binding;GO:0042803//protein homodimerization activi…	GO:0006801//superoxide metabolic process;GO:0045859//regulation of protein kinase activity;GO:0035690//cellular response to drug;GO:0051712//positive regulation of killing of cells of other organism;GO:0042127//regulation of cell proliferation;GO:0042177//negative regulation of protein catabolic process;GO:0071222//cellular response to lipopolysaccharide;GO:0007263//nitric oxide mediated signal t…	K13241//nitric-oxide synthase, inducible [EC:1.14.13.39]	gi|148298711|ref|NP_036743.3|//nitric oxide synthase, inducible [Rattus norvegicus]
362850	1871	Nrg4	GO:0005615//extracellular space;GO:0005622//intracellular;GO:0016021//integral component of membrane;GO:0005886//plasma membrane	GO:0008083//growth factor activity	GO:0048513//animal organ development;GO:0035556//intracellular signal transduction	K05458//neuregulin 4	gi|300798035|ref|NP_001178038.1|//pro-neuregulin-4, membrane-bound isoform [Rattus norvegicus]
361122	3226	Nuf2	GO:0016020//membrane;GO:0005634//nucleus;GO:0000777//condensed chromosome kinetochore;GO:0031262//Ndc80 complex	NA	GO:0051301//cell division;GO:0008608//attachment of spindle microtubules to kinetochore	K11548//kinetochore protein Nuf2	gi|58865624|ref|NP_001012028.1|//kinetochore protein Nuf2 [Rattus norvegicus]
25380	1401	A2m	GO:0070062//extracellular exosome;GO:0072562//blood microparticle	GO:0002020//protease binding;GO:0048403//brain-derived neurotrophic factor binding;GO:0004867//serine-type endopeptidase inhibitor activity;GO:0005102//receptor binding;GO:0048406//nerve growth factor binding;GO:0019966//interleukin-1 binding;GO:0042803//protein homodimerization activity;GO:0043120//tumor necrosis factor binding;GO:0048306//calcium-dependent protein binding;GO:0019959//interleuki…	GO:0009611//response to wounding;GO:0010037//response to carbon dioxide;GO:1990402//embryonic liver development;GO:0010951//negative regulation of endopeptidase activity;GO:0051289//protein homotetramerization;GO:0006953//acute-phase response;GO:0034695//response to prostaglandin E;GO:0001869//negative regulation of complement activation, lectin pathway;GO:0048863//stem cell differentiation;GO:00…	K03910//alpha-2-macroglobulin	gi|158138551|ref|NP_036620.2|//alpha-2-macroglobulin precursor [Rattus norvegicus]
498757	1747	A3galt2	GO:0032580//Golgi cisterna membrane;GO:0016021//integral component of membrane;GO:0031982//vesicle	GO:0046872//metal ion binding;GO:0047276//N-acetyllactosaminide 3-alpha-galactosyltransferase activity;GO:0001962//alpha-1,3-galactosyltransferase activity	GO:0006688//glycosphingolipid biosynthetic process;GO:0030259//lipid glycosylation;GO:0033580//protein galactosylation at cell surface	K20736//alpha-1,3-galactosyltransferase 2 [EC:2.4.1.87]	gi|19924055|ref|NP_612533.1|//alpha-1,3-galactosyltransferase 2 [Rattus norvegicus]
83518	3670	Acap1	GO:0005768//endosome;GO:0016020//membrane	GO:0046872//metal ion binding;GO:0016787//hydrolase activity;GO:0004871//signal transducer activity;GO:0005096//GTPase activator activity	GO:0016042//lipid catabolic process;GO:0007165//signal transduction	K12489//Arf-GAP with coiled-coil, ANK repeat and PH domain-containing protein	gi|300390201|ref|NP_001099266.2|//arf-GAP with coiled-coil, ANK repeat and PH domain-containing protein 1 [Rattus norvegicus]
25383	1435	Adamts13	GO:0005615//extracellular space;GO:0005578//proteinaceous extracellular matrix	GO:0004222//metalloendopeptidase activity;GO:0008270//zinc ion binding	GO:0006508//proteolysis;GO:0007596//blood coagulation;GO:0043171//peptide catabolic process	K08627//a disintegrin and metalloproteinase with thrombospondin motifs 13 [EC:3.4.24.87]	gi|672045041|ref|XP_006233941.2|//PREDICTED: A disintegrin and metalloproteinase with thrombospondin motifs 13 [Rattus norvegicus]
498282	3672	Adgre1	GO:0009897//external side of plasma membrane;GO:0016021//integral component of membrane	GO:0005509//calcium ion binding;GO:0004930//G-protein coupled receptor activity	GO:0007186//G-protein coupled receptor signaling pathway;GO:0007166//cell surface receptor signaling pathway;GO:0002250//adaptive immune response	K04591//egf-like module containing, mucin-like, hormone receptor-like 1	gi|564366774|ref|XP_006244342.1|//PREDICTED: EGF-like module-containing mucin-like hormone receptor-like 1 isoform X2 [Rattus norvegicus];gi|56090594|ref|NP_001007558.1|//adhesion G protein-coupled receptor E2 precursor [Rattus norvegicus]
362456	1158	Adgrg5	GO:0016021//integral component of membrane	GO:0004930//G-protein coupled receptor activity	GO:0007186//G-protein coupled receptor signaling pathway;GO:0007166//cell surface receptor signaling pathway	K08459//G protein-coupled receptor 114	gi|672084121|ref|XP_008770519.1|//PREDICTED: probable G-protein coupled receptor 114 isoform X1 [Rattus norvegicus];gi|672084140|ref|XP_008770528.1|//PREDICTED: probable G-protein coupled receptor 114 isoform X5 [Rattus norvegicus];gi|672084123|ref|XP_008770520.1|//PREDICTED: probable G-protein coupled receptor 114 isoform X2 [Rattus norvegicus];gi|672084125|ref|XP_008770521.1|//PREDICTED: probab…
364396	1485	Adm	GO:0005615//extracellular space;GO:0005737//cytoplasm	GO:0031700//adrenomedullin receptor binding;GO:0005179//hormone activity	GO:0031100//animal organ regeneration;GO:0045906//negative regulation of vasoconstriction;GO:0043065//positive regulation of apoptotic process;GO:0043116//negative regulation of vascular permeability;GO:0060712//spongiotrophoblast layer development;GO:0045766//positive regulation of angiogenesis;GO:0001878//response to yeast;GO:0030819//positive regulation of cAMP biosynthetic process;GO:0008285/…	K12333//adrenomedullin	gi|6978507|ref|NP_036847.1|//ADM precursor [Rattus norvegicus]
54227	1536	Aif1	GO:0005615//extracellular space;GO:0005634//nucleus;GO:0032587//ruffle membrane;GO:0001891//phagocytic cup;GO:0030027//lamellipodium;GO:0043204//perikaryon;GO:0048471//perinuclear region of cytoplasm;GO:0005884//actin filament;GO:0005829//cytosol;GO:0030285//integral component of synaptic vesicle membrane	GO:0005164//tumor necrosis factor receptor binding;GO:0051015//actin filament binding;GO:0005125//cytokine activity;GO:0005509//calcium ion binding	GO:0050672//negative regulation of lymphocyte proliferation;GO:0016358//dendrite development;GO:0042102//positive regulation of T cell proliferation;GO:0071673//positive regulation of smooth muscle cell chemotaxis;GO:0071672//negative regulation of smooth muscle cell chemotaxis;GO:0071346//cellular response to interferon-gamma;GO:0097178//ruffle assembly;GO:0051017//actin filament bundle assembly…	K18617//allograft inflammatory factor 1	gi|564396946|ref|XP_006256124.1|//PREDICTED: allograft inflammatory factor 1 isoform X2 [Rattus norvegicus];gi|564396944|ref|XP_006256123.1|//PREDICTED: allograft inflammatory factor 1 isoform X1 [Rattus norvegicus];gi|8392881|ref|NP_058892.1|//allograft inflammatory factor 1 [Rattus norvegicus];gi|1514969|dbj|BAA11533.1|//iba1, ionized calcium binding adapter molecule 1 [Rattus norvegicus]
684122	4004	Alas2	GO:0005759//mitochondrial matrix;GO:0005743//mitochondrial inner membrane	GO:0016594//glycine binding;GO:0003870//5-aminolevulinate synthase activity;GO:0030170//pyridoxal phosphate binding;GO:0050662//coenzyme binding	GO:0006879//cellular iron ion homeostasis;GO:0007595//lactation;GO:0042493//response to drug;GO:1901423//response to benzene;GO:0060135//maternal process involved in female pregnancy;GO:0097421//liver regeneration;GO:0006782//protoporphyrinogen IX biosynthetic process;GO:0042541//hemoglobin biosynthetic process;GO:0001666//response to hypoxia;GO:0030218//erythrocyte differentiation;GO:0032025//re…	K00643//5-aminolevulinate synthase [EC:2.3.1.37]	gi|6978485|ref|NP_037329.1|//5-aminolevulinate synthase, erythroid-specific, mitochondrial [Rattus norvegicus]
304648	1586	Alox15	GO:0005811//lipid droplet;GO:0005829//cytosol;GO:0031234//extrinsic component of cytoplasmic side of plasma membrane;GO:0042383//sarcolemma	GO:0004052//arachidonate 12-lipoxygenase activity;GO:0019870//potassium channel inhibitor activity;GO:0005506//iron ion binding;GO:0047977//hepoxilin-epoxide hydrolase activity;GO:0050473//arachidonate 15-lipoxygenase activity;GO:0005546//phosphatidylinositol-4,5-bisphosphate binding;GO:0051120//hepoxilin A3 synthase activity	GO:0006646//phosphatidylethanolamine biosynthetic process;GO:0019395//fatty acid oxidation;GO:1901074//regulation of engulfment of apoptotic cell;GO:0019369//arachidonic acid metabolic process;GO:0034976//response to endoplasmic reticulum stress;GO:0030307//positive regulation of cell growth;GO:2001303//lipoxin A4 biosynthetic process;GO:0035358//regulation of peroxisome proliferator activated re…	K00460//arachidonate 15-lipoxygenase [EC:1.13.11.33]	gi|31542125|ref|NP_112272.2|//arachidonate 15-lipoxygenase [Rattus norvegicus];gi|564372993|ref|XP_006246885.1|//PREDICTED: arachidonate 15-lipoxygenase isoform X1 [Rattus norvegicus];gi|564372995|ref|XP_006246886.1|//PREDICTED: arachidonate 15-lipoxygenase isoform X2 [Rattus norvegicus]
29403	1384	Angptl4	GO:0072562//blood microparticle;GO:0005578//proteinaceous extracellular matrix	GO:0042802//identical protein binding;GO:0004857//enzyme inhibitor activity	GO:0051005//negative regulation of lipoprotein lipase activity;GO:0001525//angiogenesis;GO:0009267//cellular response to starvation;GO:0030154//cell differentiation;GO:0051260//protein homooligomerization;GO:2000352//negative regulation of endothelial cell apoptotic process;GO:0001666//response to hypoxia;GO:0070328//triglyceride homeostasis;GO:0045834//positive regulation of lipid metabolic proc…	K08767//angiopoietin-like 4	gi|40018598|ref|NP_954546.1|//angiopoietin-related protein 4 precursor [Rattus norvegicus]
246266	2524	Ankle1	NA	NA	NA	K18441//cytohesin;K01077//alkaline phosphatase [EC:3.1.3.1]	gi|564318736|ref|XP_006222228.1|//PREDICTED: ankyrin repeat and LEM domain-containing protein 1 isoform X1 [Rattus norvegicus];gi|564318743|ref|XP_006222230.1|//PREDICTED: ankyrin repeat and LEM domain-containing protein 1 isoform X2 [Rattus norvegicus]
680611	2442	Anxa1	GO:0016323//basolateral plasma membrane;GO:0005615//extracellular space;GO:0016324//apical plasma membrane;GO:0031232//extrinsic component of external side of plasma membrane;GO:0005913//cell-cell adherens junction;GO:0031514//motile cilium;GO:0016328//lateral plasma membrane;GO:0030659//cytoplasmic vesicle membrane;GO:0070062//extracellular exosome;GO:0005654//nucleoplasm;GO:0005925//focal adhes…	GO:0019834//phospholipase A2 inhibitor activity;GO:0005544//calcium-dependent phospholipid binding;GO:0098641//cadherin binding involved in cell-cell adhesion;GO:0030674//protein binding, bridging;GO:0004386//helicase activity;GO:0033676//double-stranded DNA-dependent ATPase activity;GO:0042803//protein homodimerization activity;GO:0036310//annealing helicase activity;GO:0003697//single-stranded …	GO:0045920//negative regulation of exocytosis;GO:0000733//DNA strand renaturation;GO:0031340//positive regulation of vesicle fusion;GO:0036292//DNA rewinding;GO:0042102//positive regulation of T cell proliferation;GO:0007166//cell surface receptor signaling pathway;GO:0030073//insulin secretion;GO:0044849//estrous cycle;GO:0030850//prostate gland development;GO:0070459//prolactin secretion;GO:001…	K17091//annexin A1	gi|564333152|ref|XP_006231221.1|//PREDICTED: annexin A1 isoform X2 [Rattus norvegicus]
78971	4559	Aoah	GO:0005576//extracellular region	GO:0050528//acyloxyacyl hydrolase activity	GO:0008653//lipopolysaccharide metabolic process;GO:0050728//negative regulation of inflammatory response	K01065//acyloxyacyl hydrolase [EC:3.1.1.77]	gi|300794357|ref|NP_001178869.1|//acyloxyacyl hydrolase precursor [Rattus norvegicus]
64041	903	Aplnr	GO:0016021//integral component of membrane;GO:0005886//plasma membrane	GO:0042277//peptide binding;GO:0004930//G-protein coupled receptor activity	GO:0007186//G-protein coupled receptor signaling pathway;GO:0007369//gastrulation;GO:0007507//heart development;GO:0050878//regulation of body fluid levels	K04174//apelin receptor	gi|13786192|ref|NP_112639.1|//apelin receptor [Rattus norvegicus]
367901	1983	Apobec1	GO:0005634//nucleus;GO:0005737//cytoplasm	GO:0003729//mRNA binding;GO:0017091//AU-rich element binding;GO:0019904//protein domain specific binding;GO:0004126//cytidine deaminase activity;GO:0008270//zinc ion binding;GO:0004131//cytosine deaminase activity;GO:0008047//enzyme activator activity;GO:0043021//ribonucleoprotein complex binding	GO:0016554//cytidine to uridine editing;GO:0006970//response to osmotic stress;GO:0042127//regulation of cell proliferation;GO:0080111//DNA demethylation;GO:0090310//negative regulation of methylation-dependent chromatin silencing;GO:0010332//response to gamma radiation;GO:0045471//response to ethanol;GO:0009972//cytidine deamination;GO:0042953//lipoprotein transport;GO:0043085//positive regulati…	K16932//C->U-editing enzyme APOBEC1 [EC:3.5.4.36]	gi|6978519|ref|NP_037039.1|//C->U-editing enzyme APOBEC-1 [Rattus norvegicus];gi|672050785|ref|XP_008761441.1|//PREDICTED: C->U-editing enzyme APOBEC-1 isoform X2 [Rattus norvegicus]
171576	4382	Arhgap30	NA	NA	NA	K20645//Rho GTPase-activating protein 30	gi|157818617|ref|NP_001102547.1|//rho GTPase-activating protein 30 [Rattus norvegicus]
298566	1025	Arhgdib	GO:0016020//membrane;GO:0070062//extracellular exosome;GO:0005829//cytosol	GO:0005094//Rho GDP-dissociation inhibitor activity;GO:0048365//Rac GTPase binding;GO:0003924//GTPase activity;GO:0005096//GTPase activator activity	GO:1901164//negative regulation of trophoblast cell migration;GO:0035023//regulation of Rho protein signal transduction;GO:0050790//regulation of catalytic activity;GO:0071461//cellular response to redox state;GO:2000249//regulation of actin cytoskeleton reorganization	K12462//Rho GDP-dissociation inhibitor	gi|57527565|ref|NP_001009600.1|//rho GDP-dissociation inhibitor 2 [Rattus norvegicus]
29687	1136	Arl11	GO:0005622//intracellular	GO:0005525//GTP binding	GO:0002244//hematopoietic progenitor cell differentiation;GO:0007264//small GTPase mediated signal transduction	K07959//ADP-ribosylation factor-like protein 11	gi|61740633|ref|NP_001013451.1|//ADP-ribosylation factor-like protein 11 [Rattus norvegicus]
362634	1062	Arpc1b	GO:0036284//tubulobulbar complex;GO:0070062//extracellular exosome;GO:0005885//Arp2/3 protein complex;GO:0005925//focal adhesion;GO:0005737//cytoplasm	GO:0051015//actin filament binding;GO:0005200//structural constituent of cytoskeleton	GO:0034314//Arp2/3 complex-mediated actin nucleation;GO:0043627//response to estrogen	K05757//actin related protein 2/3 complex, subunit 1A/1B	gi|9506405|ref|NP_062162.1|//actin-related protein 2/3 complex subunit 1B [Rattus norvegicus]
24231	2629	Asap3	GO:0001726//ruffle;GO:0005925//focal adhesion;GO:0005737//cytoplasm	GO:0046872//metal ion binding;GO:0005096//GTPase activator activity	GO:0016477//cell migration;GO:0043547//positive regulation of GTPase activity;GO:0051492//regulation of stress fiber assembly	K12488//Arf-GAP with SH3 domain, ANK repeat and PH domain-containing protein	gi|672054835|ref|XP_008762543.1|//PREDICTED: arf-GAP with SH3 domain, ANK repeat and PH domain-containing protein 3 isoform X2 [Rattus norvegicus]
24232	5091	Asf1b	GO:0005654//nucleoplasm;GO:0043234//protein complex;GO:0000790//nuclear chromatin	GO:0042393//histone binding	GO:0006335//DNA replication-dependent nucleosome assembly;GO:0006355//regulation of transcription, DNA-templated;GO:0016569//covalent chromatin modification;GO:0006336//DNA replication-independent nucleosome assembly	K10753//histone chaperone ASF1	gi|157820675|ref|NP_001100630.1|//histone chaperone ASF1B [Rattus norvegicus]
84007	3614	Asgr2	GO:0016021//integral component of membrane	GO:0030246//carbohydrate binding	GO:0009100//glycoprotein metabolic process;GO:0030282//bone mineralization;GO:0031647//regulation of protein stability;GO:0006897//endocytosis;GO:0055088//lipid homeostasis	K10064//asialoglycoprotein receptor 2	gi|8392926|ref|NP_058885.1|//asialoglycoprotein receptor 2 [Rattus norvegicus]
24233	5377	Aspg	NA	GO:0004622//lysophospholipase activity;GO:0003847//1-alkyl-2-acetylglycerophosphocholine esterase activity;GO:0004067//asparaginase activity	GO:0016042//lipid catabolic process;GO:0006644//phospholipid metabolic process;GO:0006528//asparagine metabolic process	K13278//60kDa lysophospholipase [EC:3.1.1.5 3.1.1.47 3.5.1.1]	gi|21426773|ref|NP_653351.1|//60 kDa lysophospholipase [Rattus norvegicus]
406161	5354	Bcl3	GO:0045171//intercellular bridge;GO:0005654//nucleoplasm;GO:0033257//Bcl3/NF-kappaB2 complex;GO:0005737//cytoplasm;GO:0032996//Bcl3-Bcl10 complex	GO:0003677//DNA binding;GO:0003700//transcription factor activity, sequence-specific DNA binding;GO:0008134//transcription factor binding	GO:0000060//protein import into nucleus, translocation;GO:0042345//regulation of NF-kappaB import into nucleus;GO:0042742//defense response to bacterium;GO:0045727//positive regulation of translation;GO:0019730//antimicrobial humoral response;GO:0045064//T-helper 2 cell differentiation;GO:0002268//follicular dendritic cell differentiation;GO:0010225//response to UV-C;GO:0042088//T-helper 1 type i…	K09258//B-cell CLL/lymphoma protein 3	gi|157821585|ref|NP_001102892.1|//B-cell lymphoma 3 protein [Rattus norvegicus];gi|564326672|ref|XP_006228535.1|//PREDICTED: B-cell lymphoma 3 protein isoform X1 [Rattus norvegicus]
113959	1772	Birc3	GO:0005654//nucleoplasm;GO:0045121//membrane raft;GO:0043234//protein complex;GO:0005737//cytoplasm;GO:0005876//spindle microtubule	GO:0043027//cysteine-type endopeptidase inhibitor activity involved in apoptotic process;GO:0008270//zinc ion binding;GO:0004842//ubiquitin-protein transferase activity	GO:0034121//regulation of toll-like receptor signaling pathway;GO:0051291//protein heterooligomerization;GO:0031398//positive regulation of protein ubiquitination;GO:0060546//negative regulation of necroptotic process;GO:0007283//spermatogenesis;GO:0042326//negative regulation of phosphorylation;GO:0090307//mitotic spindle assembly;GO:2000378//negative regulation of reactive oxygen species metabo…	K16060//baculoviral IAP repeat-containing protein 2/3	gi|53733400|gb|AAH83555.1|//Baculoviral IAP repeat-containing 3 [Rattus norvegicus];gi|347921974|ref|NP_076477.3|//baculoviral IAP repeat-containing protein 3 [Rattus norvegicus]
117517	4637	Birc5	GO:0016324//apical plasma membrane;GO:0005881//cytoplasmic microtubule;GO:0032133//chromosome passenger complex;GO:0030496//midbody;GO:0000228//nuclear chromosome;GO:0005814//centriole;GO:0005829//cytosol;GO:0031021//interphase microtubule organizing center;GO:0000777//condensed chromosome kinetochore;GO:0005876//spindle microtubule	GO:0043027//cysteine-type endopeptidase inhibitor activity involved in apoptotic process;GO:0046982//protein heterodimerization activity;GO:0051087//chaperone binding;GO:0008017//microtubule binding;GO:0042803//protein homodimerization activity;GO:0004842//ubiquitin-protein transferase activity;GO:0008536//Ran GTPase binding;GO:0008270//zinc ion binding;GO:0048037//cofactor binding	GO:0007059//chromosome segregation;GO:0016567//protein ubiquitination;GO:0051303//establishment of chromosome localization;GO:0061469//regulation of type B pancreatic cell proliferation;GO:0061178//regulation of insulin secretion involved in cellular response to glucose stimulus;GO:1990001//inhibition of cysteine-type endopeptidase activity involved in apoptotic process;GO:0051384//response to gl…	K08731//baculoviral IAP repeat-containing protein 5	gi|11560097|ref|NP_071610.1|//baculoviral IAP repeat-containing protein 5 [Rattus norvegicus]
100363332	4266	Btk	GO:0005634//nucleus;GO:0045121//membrane raft;GO:0005829//cytosol;GO:0031234//extrinsic component of cytoplasmic side of plasma membrane;GO:0031410//cytoplasmic vesicle;GO:0042629//mast cell granule;GO:0048471//perinuclear region of cytoplasm	GO:0005547//phosphatidylinositol-3,4,5-trisphosphate binding;GO:0046872//metal ion binding;GO:0004715//non-membrane spanning protein tyrosine kinase activity;GO:0005524//ATP binding;GO:0042802//identical protein binding	GO:0001812//positive regulation of type I hypersensitivity;GO:0034614//cellular response to reactive oxygen species;GO:0038083//peptidyl-tyrosine autophosphorylation;GO:0002553//histamine secretion by mast cell;GO:0006355//regulation of transcription, DNA-templated;GO:0042127//regulation of cell proliferation;GO:0001805//positive regulation of type III hypersensitivity;GO:0006915//apoptotic proce…	K07370//Bruton agammaglobulinemia tyrosine kinase [EC:2.7.10.2]	gi|56119141|ref|NP_001007799.1|//tyrosine-protein kinase BTK [Rattus norvegicus]
114555	1350	Bub1b	NA	NA	NA	K06637//mitotic checkpoint serine/threonine-protein kinase BUB1 beta [EC:2.7.11.1]	gi|747165376|ref|NP_612549.1|//mitotic checkpoint serine/threonine-protein kinase BUB1 beta [Rattus norvegicus]
498006	983	C1qa	GO:0070062//extracellular exosome;GO:0005581//collagen trimer	GO:0005515//protein binding	GO:0006958//complement activation, classical pathway;GO:0010039//response to iron ion;GO:0045087//innate immune response	K03986//complement C1q subcomponent subunit A	gi|56606082|ref|NP_001008515.1|//complement C1q subcomponent subunit A precursor [Rattus norvegicus]
24770	780	C1qb	GO:0070062//extracellular exosome;GO:0072562//blood microparticle;GO:0005602//complement component C1 complex;GO:0005581//collagen trimer	GO:0042803//protein homodimerization activity	GO:0006958//complement activation, classical pathway;GO:0048839//inner ear development;GO:0007420//brain development;GO:0045087//innate immune response;GO:0051384//response to glucocorticoid;GO:0007568//aging	K03987//complement C1q subcomponent subunit B	gi|9506433|ref|NP_062135.1|//complement C1q subcomponent subunit B precursor [Rattus norvegicus]
25542	755	C1qc	GO:0070062//extracellular exosome;GO:0072562//blood microparticle;GO:0005581//collagen trimer	NA	GO:0006958//complement activation, classical pathway;GO:0030853//negative regulation of granulocyte differentiation;GO:0045650//negative regulation of macrophage differentiation;GO:0045087//innate immune response	K03988//complement C1q subcomponent subunit C	gi|149024329|gb|EDL80826.1|//complement component 1, q subcomponent, gamma polypeptide [Rattus norvegicus]
81780	570	C2	GO:0016020//membrane;GO:0070062//extracellular exosome;GO:0019773//proteasome core complex, alpha-subunit complex;GO:1990726//Lsm1-7-Pat1 complex;GO:0005813//centrosome;GO:0005694//chromosome;GO:0000932//P-body;GO:0032021//NELF complex;GO:0046540//U4/U6 x U5 tri-snRNP complex;GO:0071013//catalytic step 2 spliceosome;GO:0005688//U6 snRNP;GO:0071011//precatalytic spliceosome	GO:0004252//serine-type endopeptidase activity;GO:0004298//threonine-type endopeptidase activity;GO:0046976//histone methyltransferase activity (H3-K27 specific);GO:0004930//G-protein coupled receptor activity;GO:0046974//histone methyltransferase activity (H3-K9 specific);GO:0001530//lipopolysaccharide binding;GO:0070742//C2H2 zinc finger domain binding;GO:0000166//nucleotide binding;GO:0000977/…	GO:1902902//negative regulation of autophagosome assembly;GO:0006275//regulation of DNA replication;GO:0034244//negative regulation of transcription elongation from RNA polymerase II promoter;GO:0051567//histone H3-K9 methylation;GO:0006511//ubiquitin-dependent protein catabolic process;GO:2000427//positive regulation of apoptotic cell clearance;GO:0007584//response to nutrient;GO:0045087//innate…	K01332//complement component 2 [EC:3.4.21.43]	gi|47575877|ref|NP_757376.2|//complement C2 precursor [Rattus norvegicus]
287910	348	C3	GO:0070062//extracellular exosome;GO:0072562//blood microparticle	GO:0008289//lipid binding;GO:0004866//endopeptidase inhibitor activity;GO:0048037//cofactor binding;GO:0031715//C5L2 anaphylatoxin chemotactic receptor binding	GO:0007596//blood coagulation;GO:0010951//negative regulation of endopeptidase activity;GO:0010575//positive regulation of vascular endothelial growth factor production;GO:0048639//positive regulation of developmental growth;GO:0032026//response to magnesium ion;GO:0010884//positive regulation of lipid storage;GO:0032570//response to progesterone;GO:0043627//response to estrogen;GO:0010828//posit…	K03990//complement component 3	gi|158138561|ref|NP_058690.2|//complement C3 precursor [Rattus norvegicus]
287561	807	C3ar1	GO:0005829//cytosol;GO:0016021//integral component of membrane;GO:0005886//plasma membrane	GO:0001850//complement component C3a binding	GO:0007186//G-protein coupled receptor signaling pathway;GO:0008217//regulation of blood pressure;GO:0090023//positive regulation of neutrophil chemotaxis;GO:0010575//positive regulation of vascular endothelial growth factor production;GO:0002462//tolerance induction to nonself antigen;GO:0010759//positive regulation of macrophage chemotaxis;GO:0002430//complement receptor mediated signaling path…	K04009//C3a anaphylatoxin chemotactic receptor	gi|149049524|gb|EDM01978.1|//complement component 3a receptor 1 [Rattus norvegicus];gi|14091740|ref|NP_114449.1|//C3a anaphylatoxin chemotactic receptor [Rattus norvegicus]
114494	2959	C4a	GO:0016020//membrane;GO:0070062//extracellular exosome;GO:0072562//blood microparticle;GO:1990726//Lsm1-7-Pat1 complex;GO:0044216//other organism cell;GO:0005694//chromosome;GO:0000932//P-body;GO:0032021//NELF complex;GO:0046540//U4/U6 x U5 tri-snRNP complex;GO:0071013//catalytic step 2 spliceosome;GO:0005688//U6 snRNP;GO:0071011//precatalytic spliceosome	GO:0004252//serine-type endopeptidase activity;GO:0001849//complement component C1q binding;GO:0046976//histone methyltransferase activity (H3-K27 specific);GO:0004930//G-protein coupled receptor activity;GO:0046974//histone methyltransferase activity (H3-K9 specific);GO:0030246//carbohydrate binding;GO:0070742//C2H2 zinc finger domain binding;GO:0000166//nucleotide binding;GO:0000977//RNA polyme…	GO:0010951//negative regulation of endopeptidase activity;GO:1902902//negative regulation of autophagosome assembly;GO:0006275//regulation of DNA replication;GO:0034244//negative regulation of transcription elongation from RNA polymerase II promoter;GO:0051567//histone H3-K9 methylation;GO:2000427//positive regulation of apoptotic cell clearance;GO:0045087//innate immune response;GO:0035265//orga…	K03989//complement component 4	gi|158186621|ref|NP_113692.2|//complement C4 precursor [Rattus norvegicus]
363088	1520	C4b	GO:0016020//membrane;GO:0070062//extracellular exosome;GO:0072562//blood microparticle;GO:1990726//Lsm1-7-Pat1 complex;GO:0044216//other organism cell;GO:0005694//chromosome;GO:0000932//P-body;GO:0032021//NELF complex;GO:0046540//U4/U6 x U5 tri-snRNP complex;GO:0071013//catalytic step 2 spliceosome;GO:0005688//U6 snRNP;GO:0071011//precatalytic spliceosome	GO:0004252//serine-type endopeptidase activity;GO:0001849//complement component C1q binding;GO:0046976//histone methyltransferase activity (H3-K27 specific);GO:0004930//G-protein coupled receptor activity;GO:0046974//histone methyltransferase activity (H3-K9 specific);GO:0030246//carbohydrate binding;GO:0070742//C2H2 zinc finger domain binding;GO:0000166//nucleotide binding;GO:0000977//RNA polyme…	GO:0010951//negative regulation of endopeptidase activity;GO:1902902//negative regulation of autophagosome assembly;GO:0006275//regulation of DNA replication;GO:0034244//negative regulation of transcription elongation from RNA polymerase II promoter;GO:0051567//histone H3-K9 methylation;GO:2000427//positive regulation of apoptotic cell clearance;GO:0045087//innate immune response;GO:0035265//orga…	K03989//complement component 4	gi|50657362|ref|NP_001002805.1|//complement component 4, gene 2 precursor [Rattus norvegicus]
60350	1591	C5ar1	GO:0016323//basolateral plasma membrane;GO:0009986//cell surface;GO:0016021//integral component of membrane;GO:0045177//apical part of cell	GO:0001856//complement component C5a binding;GO:0004878//complement component C5a receptor activity	GO:0031100//animal organ regeneration;GO:0032494//response to peptidoglycan;GO:0090023//positive regulation of neutrophil chemotaxis;GO:0010575//positive regulation of vascular endothelial growth factor production;GO:0010759//positive regulation of macrophage chemotaxis;GO:0043524//negative regulation of neuron apoptotic process;GO:0032496//response to lipopolysaccharide;GO:0042789//mRNA transcri…	K04010//C5a anaphylatoxin chemotactic receptor	gi|16758418|ref|NP_446071.1|//C5a anaphylatoxin chemotactic receptor 1 [Rattus norvegicus]
497761	1168	C7	NA	NA	NA	K03996//complement component 7	gi|672041790|ref|XP_008759053.1|//PREDICTED: complement component C7 isoform X3 [Rattus norvegicus]
501736	1514	Card11	GO:0042101//T cell receptor complex;GO:0070062//extracellular exosome;GO:0045121//membrane raft;GO:0001772//immunological synapse;GO:0005737//cytoplasm	GO:0050700//CARD domain binding	GO:0045061//thymic T cell selection;GO:0045577//regulation of B cell differentiation;GO:0051092//positive regulation of NF-kappaB transcription factor activity;GO:0042102//positive regulation of T cell proliferation;GO:0045580//regulation of T cell differentiation;GO:0031295//T cell costimulation;GO:0030890//positive regulation of B cell proliferation;GO:0045086//positive regulation of interleuki…	K07367//caspase recruitment domain-containing protein 11	gi|672072378|ref|XP_008767282.1|//PREDICTED: caspase recruitment domain-containing protein 11 isoform X2 [Rattus norvegicus]
690492	1691	Casp4	GO:0016020//membrane;GO:0005783//endoplasmic reticulum;GO:0072557//IPAF inflammasome complex;GO:0043005//neuron projection;GO:0043025//neuronal cell body;GO:0072559//NLRP3 inflammasome complex;GO:0072558//NLRP1 inflammasome complex;GO:0005576//extracellular region;GO:0005739//mitochondrion;GO:0097169//AIM2 inflammasome complex	GO:0097110//scaffold protein binding;GO:0097153//cysteine-type endopeptidase activity involved in apoptotic process	GO:0021762//substantia nigra development;GO:0070269//pyroptosis;GO:0050718//positive regulation of interleukin-1 beta secretion;GO:0071260//cellular response to mechanical stimulus;GO:1904646//cellular response to amyloid-beta;GO:0050727//regulation of inflammatory response;GO:0007015//actin filament organization;GO:0070059//intrinsic apoptotic signaling pathway in response to endoplasmic reticul…	K04394//caspase 4 [EC:3.4.22.57];K12808//caspase 11 [EC:3.4.22.64]	gi|76253906|ref|NP_446188.2|//caspase 4 [Rattus norvegicus]
29185	1265	Ccdc103	GO:0031514//motile cilium;GO:0005737//cytoplasm	GO:0042803//protein homodimerization activity	GO:0001947//heart looping;GO:0003341//cilium movement;GO:0036159//inner dynein arm assembly;GO:0071907//determination of digestive tract left/right asymmetry;GO:0036158//outer dynein arm assembly	NA	gi|157817819|ref|NP_001102519.1|//coiled-coil domain-containing protein 103 [Rattus norvegicus]
24932	3054	Ccl2	GO:0030425//dendrite;GO:0044299//C-fiber;GO:0005615//extracellular space;GO:0030139//endocytic vesicle;GO:0005791//rough endoplasmic reticulum;GO:0043679//axon terminus;GO:0045202//synapse;GO:0043204//perikaryon;GO:0048471//perinuclear region of cytoplasm	GO:0008201//heparin binding;GO:0031727//CCR2 chemokine receptor binding;GO:0008009//chemokine activity	GO:0031100//animal organ regeneration;GO:0043491//protein kinase B signaling;GO:0071346//cellular response to interferon-gamma;GO:0032760//positive regulation of tumor necrosis factor production;GO:0010574//regulation of vascular endothelial growth factor production;GO:2000502//negative regulation of natural killer cell chemotaxis;GO:0033552//response to vitamin B3;GO:0009611//response to woundin…	K14624//C-C motif chemokine 2	gi|13928714|ref|NP_113718.1|//C-C motif chemokine 2 precursor [Rattus norvegicus]
25406	4094	Ccl3	GO:0005615//extracellular space;GO:0005829//cytosol	GO:0042802//identical protein binding;GO:0008201//heparin binding;GO:0016004//phospholipase activator activity;GO:0031730//CCR5 chemokine receptor binding;GO:0008009//chemokine activity;GO:0031726//CCR1 chemokine receptor binding;GO:0042056//chemoattractant activity;GO:0004698//calcium-dependent protein kinase C activity	GO:0050850//positive regulation of calcium-mediated signaling;GO:0001649//osteoblast differentiation;GO:0071356//cellular response to tumor necrosis factor;GO:0045672//positive regulation of osteoclast differentiation;GO:0071346//cellular response to interferon-gamma;GO:0032760//positive regulation of tumor necrosis factor production;GO:0071347//cellular response to interleukin-1;GO:0043922//nega…	K05408//C-C motif chemokine 3	gi|40254794|ref|NP_037157.2|//C-C motif chemokine 3 precursor [Rattus norvegicus]
25752	2725	Ccl5	GO:0005615//extracellular space;GO:0005737//cytoplasm	GO:0004435//phosphatidylinositol phospholipase C activity;GO:0046817//chemokine receptor antagonist activity;GO:0031726//CCR1 chemokine receptor binding;GO:0043621//protein self-association;GO:0042803//protein homodimerization activity;GO:0031729//CCR4 chemokine receptor binding;GO:0004672//protein kinase activity;GO:0008201//heparin binding;GO:0016004//phospholipase activator activity;GO:0031730…	GO:0010820//positive regulation of T cell chemotaxis;GO:0018894//dibenzo-p-dioxin metabolic process;GO:0045666//positive regulation of neuron differentiation;GO:0043491//protein kinase B signaling;GO:0043627//response to estrogen;GO:0050796//regulation of insulin secretion;GO:0071346//cellular response to interferon-gamma;GO:0071560//cellular response to transforming growth factor beta stimulus;G…	K12499//C-C motif chemokine 5	gi|61889094|ref|NP_112378.2|//C-C motif chemokine 5 precursor [Rattus norvegicus]
287435	1224	Ccl6	GO:0005615//extracellular space	GO:0008009//chemokine activity;GO:0048020//CCR chemokine receptor binding	GO:0007186//G-protein coupled receptor signaling pathway;GO:0048247//lymphocyte chemotaxis;GO:0030593//neutrophil chemotaxis;GO:0070098//chemokine-mediated signaling pathway;GO:0043547//positive regulation of GTPase activity;GO:0050729//positive regulation of inflammatory response;GO:0071356//cellular response to tumor necrosis factor;GO:0006915//apoptotic process;GO:0071346//cellular response to…	K05510//C-C motif chemokine 6/9;K05511//C-C motif chemokine 15/23	gi|149053674|gb|EDM05491.1|//rCG32832 [Rattus norvegicus]
313498	1495	Ccl7	GO:0005615//extracellular space	GO:0008201//heparin binding;GO:0031727//CCR2 chemokine receptor binding;GO:0008009//chemokine activity;GO:0031726//CCR1 chemokine receptor binding	GO:0043547//positive regulation of GTPase activity;GO:0050729//positive regulation of inflammatory response;GO:0071356//cellular response to tumor necrosis factor;GO:0010332//response to gamma radiation;GO:0071346//cellular response to interferon-gamma;GO:0071347//cellular response to interleukin-1;GO:0002548//monocyte chemotaxis;GO:0071361//cellular response to ethanol;GO:0007186//G-protein coup…	K14624//C-C motif chemokine 2;K05509//C-C motif chemokine 7	gi|56090537|ref|NP_001007613.1|//C-C motif chemokine 7 precursor [Rattus norvegicus]
25599	1318	Ccna2	GO:0001939//female pronucleus;GO:0005654//nucleoplasm;GO:0097124//cyclin A2-CDK2 complex;GO:0005794//Golgi apparatus;GO:0001940//male pronucleus	GO:0019901//protein kinase binding	GO:0031100//animal organ regeneration;GO:0071456//cellular response to hypoxia;GO:0071373//cellular response to luteinizing hormone stimulus;GO:0045893//positive regulation of transcription, DNA-templated;GO:1990314//cellular response to insulin-like growth factor stimulus;GO:0036120//cellular response to platelet-derived growth factor stimulus;GO:0044320//cellular response to leptin stimulus;GO:…	K06627//cyclin A	gi|118150676|ref|NP_446154.3|//cyclin-A2 [Rattus norvegicus];gi|672042034|ref|XP_008759125.1|//PREDICTED: cyclin-A2 isoform X2 [Rattus norvegicus];gi|564336217|ref|XP_006232328.1|//PREDICTED: cyclin-A2 isoform X1 [Rattus norvegicus]
56822	960	Ccnb2	GO:0016020//membrane;GO:0005634//nucleus;GO:0005813//centrosome	NA	GO:0043029//T cell homeostasis;GO:0051301//cell division;GO:0048538//thymus development;GO:0001701//in utero embryonic development;GO:0040007//growth	K05868//cyclin B	gi|57164093|ref|NP_001009470.1|//G2/mitotic-specific cyclin-B2 [Rattus norvegicus]
24930	1903	Cd14	GO:0070062//extracellular exosome;GO:0005615//extracellular space;GO:0031362//anchored component of external side of plasma membrane;GO:0045121//membrane raft;GO:0005794//Golgi apparatus;GO:0046696//lipopolysaccharide receptor complex	GO:0001530//lipopolysaccharide binding;GO:0005515//protein binding;GO:0070891//lipoteichoic acid binding	GO:0032481//positive regulation of type I interferon production;GO:0032026//response to magnesium ion;GO:0045807//positive regulation of endocytosis;GO:0045471//response to ethanol;GO:0032760//positive regulation of tumor necrosis factor production;GO:0051602//response to electrical stimulus;GO:0031663//lipopolysaccharide-mediated signaling pathway;GO:0032729//positive regulation of interferon-ga…	K04391//monocyte differentiation antigen CD14	gi|11120688|ref|NP_068512.1|//monocyte differentiation antigen CD14 precursor [Rattus norvegicus];gi|564393111|ref|XP_006254665.1|//PREDICTED: monocyte differentiation antigen CD14 isoform X1 [Rattus norvegicus]
24931	1261	Cd2	GO:0005654//nucleoplasm;GO:0031965//nuclear membrane;GO:0009897//external side of plasma membrane;GO:0000785//chromatin;GO:0097129//cyclin D2-CDK4 complex;GO:0005730//nucleolus;GO:0045121//membrane raft;GO:0005911//cell-cell junction;GO:0005829//cytosol;GO:0005576//extracellular region;GO:0016021//integral component of membrane;GO:0009898//cytoplasmic side of plasma membrane;GO:0046658//anchored …	GO:0030971//receptor tyrosine kinase binding;GO:0043621//protein self-association;GO:0003823//antigen binding;GO:0042803//protein homodimerization activity	GO:0042110//T cell activation;GO:1902715//positive regulation of interferon-gamma secretion;GO:0045737//positive regulation of cyclin-dependent protein serine/threonine kinase activity;GO:0032760//positive regulation of tumor necrosis factor production;GO:2000484//positive regulation of interleukin-8 secretion;GO:0051301//cell division;GO:0034113//heterotypic cell-cell adhesion;GO:0000082//G1/S t…	K06449//T-cell surface glycoprotein CD2	gi|6978627|ref|NP_036962.1|//T-cell surface antigen CD2 precursor [Rattus norvegicus]
64515	1777	Cd300a	GO:0070062//extracellular exosome;GO:0016021//integral component of membrane;GO:0005886//plasma membrane;GO:0042629//mast cell granule	GO:0038023//signaling receptor activity;GO:0008429//phosphatidylethanolamine binding;GO:0019902//phosphatase binding;GO:0001786//phosphatidylserine binding	GO:1902567//negative regulation of eosinophil activation;GO:2000417//negative regulation of eosinophil migration;GO:0043407//negative regulation of MAP kinase activity;GO:0032516//positive regulation of phosphoprotein phosphatase activity;GO:0043305//negative regulation of mast cell degranulation;GO:0060101//negative regulation of phagocytosis, engulfment;GO:0048147//negative regulation of fibrob…	K06719//CD300 antigen	gi|329112553|ref|NP_001192277.1|//CMRF35-like molecule 8 precursor [Rattus norvegicus]
305984	3647	Cd33	GO:0009897//external side of plasma membrane;GO:0016021//integral component of membrane	GO:0030246//carbohydrate binding	GO:0007155//cell adhesion	K06473//CD33 antigen;K06549//sialic acid binding Ig-like lectin 5/14	gi|672013488|ref|XP_008772739.1|//PREDICTED: LOW QUALITY PROTEIN: myeloid cell surface antigen CD33 [Rattus norvegicus];gi|149056119|gb|EDM07550.1|//rCG54544 [Rattus norvegicus]
297594	1361	Cd37	GO:0070062//extracellular exosome;GO:0005887//integral component of plasma membrane;GO:0001772//immunological synapse	NA	GO:0002920//regulation of humoral immune response;GO:0042832//defense response to protozoan;GO:0050688//regulation of defense response to virus;GO:0007166//cell surface receptor signaling pathway;GO:0030886//negative regulation of myeloid dendritic cell activation;GO:0002639//positive regulation of immunoglobulin production;GO:0008285//negative regulation of cell proliferation	K06475//CD37 antigen	gi|564327918|ref|XP_006229043.1|//PREDICTED: leukocyte antigen CD37 isoform X1 [Rattus norvegicus];gi|568947257|ref|XP_006540655.1|//PREDICTED: leukocyte antigen CD37 isoform X1 [Mus musculus]
684771	1910	Cd4	GO:0005788//endoplasmic reticulum lumen;GO:0009897//external side of plasma membrane;GO:0045121//membrane raft;GO:0016021//integral component of membrane;GO:0005789//endoplasmic reticulum membrane	GO:0042289//MHC class II protein binding;GO:0008270//zinc ion binding;GO:0019865//immunoglobulin binding;GO:1990782//protein tyrosine kinase binding;GO:0015026//coreceptor activity;GO:0042803//protein homodimerization activity	GO:0050731//positive regulation of peptidyl-tyrosine phosphorylation;GO:0050850//positive regulation of calcium-mediated signaling;GO:0035397//helper T cell enhancement of adaptive immune response;GO:0050829//defense response to Gram-negative bacterium;GO:0032507//maintenance of protein location in cell;GO:0042102//positive regulation of T cell proliferation;GO:0007166//cell surface receptor sign…	K06454//T-cell surface glycoprotein CD4	gi|564348892|ref|XP_006237395.1|//PREDICTED: T-cell surface glycoprotein CD4 isoform X2 [Rattus norvegicus];gi|6978631|ref|NP_036837.1|//T-cell surface glycoprotein CD4 precursor [Rattus norvegicus]
54237	1184	Cd44	GO:0016323//basolateral plasma membrane;GO:0070062//extracellular exosome;GO:0005634//nucleus;GO:0005925//focal adhesion;GO:0009897//external side of plasma membrane;GO:0016324//apical plasma membrane;GO:0035692//macrophage migration inhibitory factor receptor complex;GO:0005794//Golgi apparatus;GO:0016021//integral component of membrane	GO:0019955//cytokine binding;GO:0005114//type II transforming growth factor beta receptor binding;GO:0004896//cytokine receptor activity;GO:0005154//epidermal growth factor receptor binding;GO:0004415//hyalurononglucosaminidase activity;GO:0005540//hyaluronic acid binding;GO:0019901//protein kinase binding;GO:0051219//phosphoprotein binding	GO:0043154//negative regulation of cysteine-type endopeptidase activity involved in apoptotic process;GO:0050731//positive regulation of peptidyl-tyrosine phosphorylation;GO:0014070//response to organic cyclic compound;GO:0016477//cell migration;GO:2000562//negative regulation of CD4-positive, alpha-beta T cell proliferation;GO:0030214//hyaluronan catabolic process;GO:0051216//cartilage developme…	K06256//CD44 antigen	gi|564342033|ref|XP_006234689.1|//PREDICTED: CD44 antigen isoform X1 [Rattus norvegicus];gi|564342037|ref|XP_006234691.1|//PREDICTED: CD44 antigen isoform X4 [Rattus norvegicus];gi|149022757|gb|EDL79651.1|//CD44 antigen, isoform CRA_d [Rattus norvegicus];gi|19923703|ref|NP_037056.2|//CD44 antigen precursor [Rattus norvegicus];gi|672046389|ref|XP_008760280.1|//PREDICTED: CD44 antigen isoform X6 [R…
289993	792	Cd6	GO:0042101//T cell receptor complex;GO:0001772//immunological synapse;GO:0044214//spanning component of plasma membrane	GO:0001530//lipopolysaccharide binding;GO:0005044//scavenger receptor activity;GO:0070891//lipoteichoic acid binding;GO:0019901//protein kinase binding	GO:0001771//immunological synapse formation;GO:0006898//receptor-mediated endocytosis;GO:0001934//positive regulation of protein phosphorylation;GO:0042102//positive regulation of T cell proliferation;GO:0002438//acute inflammatory response to antigenic stimulus;GO:0031663//lipopolysaccharide-mediated signaling pathway;GO:0007157//heterophilic cell-cell adhesion via plasma membrane cell adhesion …	K06456//T-cell surface glycoprotein CD6	gi|672039681|ref|XP_008758440.1|//PREDICTED: T-cell differentiation antigen CD6 isoform X2 [Rattus norvegicus];gi|564332824|ref|XP_006231083.1|//PREDICTED: T-cell differentiation antigen CD6 isoform X1 [Rattus norvegicus];gi|672039683|ref|XP_008758441.1|//PREDICTED: T-cell differentiation antigen CD6 isoform X3 [Rattus norvegicus];gi|77539059|ref|NP_783167.2|//T-cell differentiation antigen CD6 p…
682408	2641	Cd68	GO:0005768//endosome;GO:0016021//integral component of membrane;GO:0005764//lysosome;GO:0005886//plasma membrane	NA	GO:0071310//cellular response to organic substance	K06501//CD68 antigen	gi|72255507|ref|NP_001026808.1|//macrosialin precursor [Rattus norvegicus]
298850	1721	Cd72	GO:0005887//integral component of plasma membrane	NA	NA	K06504//CD72 antigen	gi|62543519|ref|NP_001015016.1|//B-cell differentiation antigen CD72 [Rattus norvegicus]
257649	10069	Cd74	GO:0070062//extracellular exosome;GO:0005783//endoplasmic reticulum;GO:0009897//external side of plasma membrane;GO:0016324//apical plasma membrane;GO:0042613//MHC class II protein complex;GO:0005764//lysosome;GO:0035692//macrophage migration inhibitory factor receptor complex;GO:0035693//NOS2-CD74 complex;GO:0005887//integral component of plasma membrane;GO:0005794//Golgi apparatus;GO:0005771//m…	GO:0001540//amyloid-beta binding;GO:0035718//macrophage migration inhibitory factor binding;GO:0050998//nitric-oxide synthase binding;GO:0004896//cytokine receptor activity;GO:0042658//MHC class II protein binding, via antigen binding groove;GO:0015293//symporter activity;GO:0044183//protein binding involved in protein folding	GO:0050731//positive regulation of peptidyl-tyrosine phosphorylation;GO:0016064//immunoglobulin mediated immune response;GO:0045089//positive regulation of innate immune response;GO:0051085//chaperone mediated protein folding requiring cofactor;GO:0002606//positive regulation of dendritic cell antigen processing and presentation;GO:0045060//negative thymic T cell selection;GO:0001961//positive re…	K06505//CD74 antigen	gi|6978637|ref|NP_037201.1|//H-2 class II histocompatibility antigen gamma chain [Rattus norvegicus];gi|123111|sp|P10247.2|HG2A_RAT//RecName: Full=H-2 class II histocompatibility antigen gamma chain; AltName: Full=Ia antigen-associated invariant chain; Short=Ii; AltName: Full=MHC class II-associated invariant chain; AltName: CD_antigen=CD74
307805	1694	Cd86	GO:0043231//intracellular membrane-bounded organelle;GO:0070062//extracellular exosome;GO:0009897//external side of plasma membrane;GO:0016021//integral component of membrane	GO:0005102//receptor binding	GO:0042493//response to drug;GO:0051607//defense response to virus;GO:0071222//cellular response to lipopolysaccharide;GO:0007568//aging;GO:0034341//response to interferon-gamma;GO:0071248//cellular response to metal ion;GO:0002309//T cell proliferation involved in immune response;GO:0002668//negative regulation of T cell anergy;GO:0071345//cellular response to cytokine stimulus;GO:0001878//respo…	K05413//CD86 antigen	gi|149060561|gb|EDM11275.1|//cd86 antigen, isoform CRA_a [Rattus norvegicus];gi|11464989|ref|NP_064466.1|//T-lymphocyte activation antigen CD86 precursor [Rattus norvegicus]
294074	2222	Cd8a	GO:0009897//external side of plasma membrane;GO:0016021//integral component of membrane	GO:0042803//protein homodimerization activity;GO:0019901//protein kinase binding	GO:0050850//positive regulation of calcium-mediated signaling;GO:0045065//cytotoxic T cell differentiation;GO:0051607//defense response to virus;GO:0007166//cell surface receptor signaling pathway;GO:0002456//T cell mediated immunity;GO:0006954//inflammatory response	K06458//T-cell surface glycoprotein CD8 alpha chain	gi|13928726|ref|NP_113726.1|//T-cell surface glycoprotein CD8 alpha chain precursor [Rattus norvegicus]
294257	2573	Cd8b	GO:0009897//external side of plasma membrane;GO:0016021//integral component of membrane	NA	GO:0002250//adaptive immune response	K06459//T-cell surface glycoprotein CD8 beta chain	gi|13928728|ref|NP_113727.1|//T-cell surface glycoprotein CD8 beta chain precursor [Rattus norvegicus]
54249	846	Cdc20	GO:0000922//spindle pole;GO:0005654//nucleoplasm;GO:0005813//centrosome;GO:0005680//anaphase-promoting complex;GO:0048471//perinuclear region of cytoplasm	GO:0010997//anaphase-promoting complex binding;GO:0097027//ubiquitin-protein transferase activator activity;GO:0008022//protein C-terminus binding;GO:0042826//histone deacetylase binding	GO:0040020//regulation of meiotic nuclear division;GO:1904668//positive regulation of ubiquitin protein ligase activity;GO:0050773//regulation of dendrite development;GO:0090307//mitotic spindle assembly;GO:0000089//mitotic metaphase;GO:0051301//cell division;GO:0031145//anaphase-promoting complex-dependent catabolic process;GO:0007064//mitotic sister chromatid cohesion;GO:0031915//positive regul…	K03363//cell division cycle 20, cofactor of APC complex	gi|25282463|ref|NP_741990.1|//cell division cycle protein 20 homolog [Rattus norvegicus]
299314	1505	Cdca2	GO:0005654//nucleoplasm;GO:0005694//chromosome;GO:0005737//cytoplasm	NA	GO:0007059//chromosome segregation;GO:0051301//cell division;GO:0035307//positive regulation of protein dephosphorylation	K17590//cell division cycle-associated protein 2	gi|157821957|ref|NP_001100743.1|//cell division cycle-associated protein 2 [Rattus norvegicus];gi|564386512|ref|XP_006252179.1|//PREDICTED: cell division cycle-associated protein 2 isoform X1 [Rattus norvegicus];gi|564386518|ref|XP_006252182.1|//PREDICTED: cell division cycle-associated protein 2 isoform X2 [Rattus norvegicus];gi|564386520|ref|XP_006252183.1|//PREDICTED: cell division cycle-assoc…
309527	1468	Cdca3	GO:0005829//cytosol;GO:0005911//cell-cell junction	NA	GO:0051301//cell division;GO:0016567//protein ubiquitination	NA	gi|564348911|ref|XP_006237404.1|//PREDICTED: cell division cycle-associated protein 3 isoform X2 [Rattus norvegicus];gi|56090612|ref|NP_001007649.1|//cell division cycle-associated protein 3 [Rattus norvegicus]
89824	1696	Cdca5	GO:0005654//nucleoplasm;GO:0000790//nuclear chromatin;GO:0005737//cytoplasm;GO:0005886//plasma membrane;GO:0008278//cohesin complex	GO:0003682//chromatin binding	GO:0006302//double-strand break repair;GO:0007080//mitotic metaphase plate congression;GO:0071922//regulation of cohesin loading;GO:0000082//G1/S transition of mitotic cell cycle;GO:0007064//mitotic sister chromatid cohesion;GO:0007076//mitotic chromosome condensation;GO:0031536//positive regulation of exit from mitosis	K17390//sororin	gi|169790785|ref|NP_001108514.2|//sororin [Rattus norvegicus];gi|672039504|ref|XP_008758398.1|//PREDICTED: sororin isoform X1 [Rattus norvegicus];gi|672039506|ref|XP_008758399.1|//PREDICTED: sororin isoform X2 [Rattus norvegicus]
306575	2549	Cdk1	GO:0016020//membrane;GO:0070062//extracellular exosome;GO:0072686//mitotic spindle;GO:0000784//nuclear chromosome, telomeric region;GO:0005813//centrosome;GO:0005739//mitochondrion;GO:0005876//spindle microtubule;GO:0030496//midbody	GO:0008353//RNA polymerase II carboxy-terminal domain kinase activity;GO:0004693//cyclin-dependent protein serine/threonine kinase activity;GO:0005524//ATP binding;GO:0035173//histone kinase activity;GO:0003682//chromatin binding;GO:0030544//Hsp70 protein binding;GO:0030332//cyclin binding	GO:0031100//animal organ regeneration;GO:0014070//response to organic cyclic compound;GO:0055015//ventricular cardiac muscle cell development;GO:0007095//mitotic G2 DNA damage checkpoint;GO:0009636//response to toxic substance;GO:0045471//response to ethanol;GO:0034501//protein localization to kinetochore;GO:0016572//histone phosphorylation;GO:0090166//Golgi disassembly;GO:0070301//cellular respo…	K02087//cyclin-dependent kinase 1 [EC:2.7.11.22 2.7.11.23]	gi|9506475|ref|NP_062169.1|//cyclin-dependent kinase 1 [Rattus norvegicus]
680515	2379	Cdkn3	GO:0005634//nucleus;GO:0048471//perinuclear region of cytoplasm	GO:0005515//protein binding;GO:0008138//protein tyrosine/serine/threonine phosphatase activity;GO:0004725//protein tyrosine phosphatase activity;GO:0004722//protein serine/threonine phosphatase activity	GO:0035335//peptidyl-tyrosine dephosphorylation;GO:0000082//G1/S transition of mitotic cell cycle;GO:0006974//cellular response to DNA damage stimulus;GO:0007050//cell cycle arrest	K14167//cyclin-dependent kinase inhibitor 3 [EC:3.1.3.16 3.1.3.48]	gi|302595726|sp|B2RZ50.1|CDKN3_RAT//RecName: Full=Cyclin-dependent kinase inhibitor 3; AltName: Full=CDK2-associated dual-specificity phosphatase; AltName: Full=Kinase-associated phosphatase;gi|568988872|ref|XP_006519656.1|//PREDICTED: cyclin-dependent kinase inhibitor 3 isoform X2 [Mus musculus];gi|564385751|ref|XP_006251854.1|//PREDICTED: cyclin-dependent kinase inhibitor 3 isoform X2 [Rattus n…
64195	1374	Cdsn	NA	NA	NA	NA	gi|564396863|ref|XP_003751976.2|//PREDICTED: corneodesmosin isoform X2 [Rattus norvegicus]
680338	1441	Cenpa	GO:0000939//condensed chromosome inner kinetochore;GO:0000778//condensed nuclear chromosome kinetochore;GO:0000786//nucleosome	GO:0003677//DNA binding;GO:0046982//protein heterodimerization activity	GO:0000132//establishment of mitotic spindle orientation;GO:0071459//protein localization to chromosome, centromeric region;GO:0051382//kinetochore assembly	K11495//histone H3-like centromeric protein A	gi|157821871|ref|NP_001100181.1|//histone H3-like centromeric protein A [Rattus norvegicus]
362430	1230	Cenpf	NA	NA	NA	K11499//centromere protein F	gi|281371331|ref|NP_001094297.1|//centromere protein F [Rattus norvegicus]
297584	790	Cenpt	GO:0005634//nucleus;GO:0000777//condensed chromosome kinetochore	GO:0003677//DNA binding;GO:0046982//protein heterodimerization activity	GO:0007059//chromosome segregation;GO:0051301//cell division;GO:0051382//kinetochore assembly	K11512//centromere protein T	gi|66730427|ref|NP_001019428.1|//centromere protein T [Rattus norvegicus];gi|564395528|ref|XP_006255556.1|//PREDICTED: centromere protein T isoform X1 [Rattus norvegicus];gi|564395530|ref|XP_006255557.1|//PREDICTED: centromere protein T isoform X2 [Rattus norvegicus]
362431	779	Cep55	GO:0005814//centriole;GO:0016020//membrane;GO:0045171//intercellular bridge;GO:0032154//cleavage furrow;GO:0030496//midbody	NA	GO:0045184//establishment of protein localization;GO:0000281//mitotic cytokinesis;GO:0006997//nucleus organization;GO:0000920//cell separation after cytokinesis;GO:0007080//mitotic metaphase plate congression	K16456//centrosomal protein CEP55	gi|71043816|ref|NP_001020817.1|//centrosomal protein of 55 kDa [Rattus norvegicus]
502902	2425	Cfb	GO:0016020//membrane;GO:0070062//extracellular exosome;GO:0072562//blood microparticle;GO:1990726//Lsm1-7-Pat1 complex;GO:0005694//chromosome;GO:0000932//P-body;GO:0032021//NELF complex;GO:0046540//U4/U6 x U5 tri-snRNP complex;GO:0071013//catalytic step 2 spliceosome;GO:0005688//U6 snRNP;GO:0071011//precatalytic spliceosome	GO:0004252//serine-type endopeptidase activity;GO:0046976//histone methyltransferase activity (H3-K27 specific);GO:0004930//G-protein coupled receptor activity;GO:0046974//histone methyltransferase activity (H3-K9 specific);GO:0070742//C2H2 zinc finger domain binding;GO:0000977//RNA polymerase II regulatory region sequence-specific DNA binding;GO:0000166//nucleotide binding;GO:0008270//zinc ion b…	GO:1902902//negative regulation of autophagosome assembly;GO:0006275//regulation of DNA replication;GO:0034244//negative regulation of transcription elongation from RNA polymerase II promoter;GO:0032496//response to lipopolysaccharide;GO:0051567//histone H3-K9 methylation;GO:0008283//cell proliferation;GO:2000427//positive regulation of apoptotic cell clearance;GO:0035265//organ growth;GO:0007186…	K01335//component factor B [EC:3.4.21.47]	gi|218156285|ref|NP_997631.2|//complement factor B precursor [Rattus norvegicus]
406864	1200	Cfd	GO:0070062//extracellular exosome;GO:0005615//extracellular space	GO:0004252//serine-type endopeptidase activity	GO:0006508//proteolysis;GO:0006957//complement activation, alternative pathway;GO:0007219//Notch signaling pathway	K01334//component factor D [EC:3.4.21.46]	gi|117647198|ref|NP_001071110.1|//complement factor D precursor [Rattus norvegicus]
60669	3762	Cfp	GO:0031012//extracellular matrix	NA	GO:0006957//complement activation, alternative pathway	K15412//complement factor properdin	gi|157822881|ref|NP_001100227.1|//properdin precursor [Rattus norvegicus]
501065	1519	Ch25h	GO:0016021//integral component of membrane;GO:0005789//endoplasmic reticulum membrane	GO:0005506//iron ion binding;GO:0001567//cholesterol 25-hydroxylase activity	GO:0016126//sterol biosynthetic process;GO:0008203//cholesterol metabolic process;GO:0035754//B cell chemotaxis;GO:0006633//fatty acid biosynthetic process;GO:0055114//oxidation-reduction process	K10223//cholesterol 25-hydroxylase [EC:1.14.99.38]	gi|70794754|ref|NP_001020586.1|//cholesterol 25-hydroxylase [Rattus norvegicus]
690976	982	Chi3l1	GO:0070062//extracellular exosome;GO:0005615//extracellular space;GO:0005783//endoplasmic reticulum;GO:0048471//perinuclear region of cytoplasm	GO:0030246//carbohydrate binding;GO:0008061//chitin binding;GO:0004568//chitinase activity	GO:0030324//lung development;GO:0009612//response to mechanical stimulus;GO:0051897//positive regulation of protein kinase B signaling;GO:0007250//activation of NF-kappaB-inducing kinase activity;GO:0070741//response to interleukin-6;GO:0071356//cellular response to tumor necrosis factor;GO:0072606//interleukin-8 secretion;GO:0006915//apoptotic process;GO:0006954//inflammatory response;GO:0010800…	K17523//chitinase-3-like protein 1/2	gi|832626572|ref|NP_001296749.1|//chitinase-3-like protein 1 isoform 1 precursor [Rattus norvegicus];gi|834400289|ref|NP_446012.2|//chitinase-3-like protein 1 isoform 2 precursor [Rattus norvegicus]
298069	5193	Ckap2	GO:0005881//cytoplasmic microtubule;GO:0005813//centrosome	NA	GO:0000281//mitotic cytokinesis;GO:0045944//positive regulation of transcription from RNA polymerase II promoter;GO:0007026//negative regulation of microtubule depolymerization;GO:0006915//apoptotic process	K16769//cytoskeleton-associated protein 2	gi|281306796|ref|NP_001162610.1|//cytoskeleton-associated protein 2 [Rattus norvegicus]
84032	4792	Ckap2l	GO:0005813//centrosome;GO:0005737//cytoplasm	NA	NA	K16769//cytoskeleton-associated protein 2	gi|149023265|gb|EDL80159.1|//rCG26481 [Rattus norvegicus];gi|392339456|ref|XP_002726220.2|//PREDICTED: cytoskeleton-associated protein 2-like isoform X1 [Rattus norvegicus]
301012	9230	Clec10a	GO:0016021//integral component of membrane	GO:0030246//carbohydrate binding	GO:0002248//connective tissue replacement involved in inflammatory response wound healing	K06721//C-type lectin domain family 10 member A	gi|564372953|ref|XP_006246865.1|//PREDICTED: C-type lectin domain family 10 member A isoform X2 [Rattus norvegicus];gi|61889079|ref|NP_071788.2|//C-type lectin domain family 10 member A [Rattus norvegicus]
24268	3744	Clec12a	GO:0009986//cell surface;GO:0016021//integral component of membrane;GO:0005886//plasma membrane	GO:0030246//carbohydrate binding;GO:0019903//protein phosphatase binding	GO:0050776//regulation of immune response	K17516//C-type lectin domain family 12 member A	gi|197927086|ref|NP_001128188.1|//C-type lectin domain family 12 member A [Rattus norvegicus]
171081	2905	Clec4a1	GO:0016021//integral component of membrane	GO:0030246//carbohydrate binding	NA	K10057//C-type lectin domain family 4 member A	gi|54312106|ref|NP_001005890.1|//C-type lectin domain family 4, member A1 [Rattus norvegicus]
25610	1297	Clec4a2	GO:0016021//integral component of membrane	GO:0097367//carbohydrate derivative binding	GO:0006955//immune response	K10057//C-type lectin domain family 4 member A	gi|149049520|gb|EDM01974.1|//rCG29675, partial [Rattus norvegicus];gi|54312086|ref|NP_001005880.1|//C-type lectin domain family 4, member A2 [Rattus norvegicus]
296257	1140	Clec4a3	GO:0016021//integral component of membrane	NA	NA	K10057//C-type lectin domain family 4 member A	gi|54312112|ref|NP_001005891.1|//C-type lectin domain family 4, member A3 [Rattus norvegicus]
25423	2260	Clec7a	GO:0005654//nucleoplasm;GO:0016021//integral component of membrane	GO:0030246//carbohydrate binding;GO:0008329//signaling pattern recognition receptor activity	GO:0002366//leukocyte activation involved in immune response;GO:0002221//pattern recognition receptor signaling pathway;GO:0006910//phagocytosis, recognition;GO:0071226//cellular response to molecule of fungal origin	K10074//C-type lectin domain family 7 member A	gi|197267597|dbj|BAG69161.1|//C-type lectin domain family 7 member A transcript variant 2 [Rattus norvegicus];gi|290563188|ref|NP_001166857.1|//C-type lectin domain family 7 member A [Rattus norvegicus]
293676	1272	Clic1	GO:0070062//extracellular exosome;GO:0031965//nuclear membrane;GO:0072562//blood microparticle;GO:0034707//chloride channel complex;GO:0048471//perinuclear region of cytoplasm;GO:0005913//cell-cell adherens junction;GO:0005739//mitochondrion;GO:0005886//plasma membrane	GO:0004364//glutathione transferase activity;GO:0098641//cadherin binding involved in cell-cell adhesion;GO:0005247//voltage-gated chloride channel activity	GO:0006749//glutathione metabolic process;GO:0051726//regulation of cell cycle;GO:0045669//positive regulation of osteoblast differentiation;GO:0051881//regulation of mitochondrial membrane potential;GO:0070527//platelet aggregation;GO:1903959//regulation of anion transmembrane transport;GO:1902476//chloride transmembrane transport	K05021//chloride intracellular channel protein 1	gi|672085747|ref|XP_008770967.1|//PREDICTED: chloride intracellular channel protein 1 isoform X1 [Rattus norvegicus];gi|50657380|ref|NP_001002807.1|//chloride intracellular channel protein 1 [Rattus norvegicus]
252929	1358	Cmklr1	GO:0016021//integral component of membrane;GO:0005886//plasma membrane	GO:0001637//G-protein coupled chemoattractant receptor activity	GO:0007186//G-protein coupled receptor signaling pathway;GO:0050848//regulation of calcium-mediated signaling;GO:0010759//positive regulation of macrophage chemotaxis;GO:0032695//negative regulation of interleukin-12 production;GO:0045600//positive regulation of fat cell differentiation;GO:0032088//negative regulation of NF-kappaB transcription factor activity	K04245//chemokine-like receptor 1	gi|83035131|ref|NP_071554.2|//chemokine-like receptor 1 [Rattus norvegicus]
81503	929	Cmtm7	GO:0005615//extracellular space;GO:0016021//integral component of membrane	GO:0005125//cytokine activity	GO:0002337//B-1a B cell differentiation;GO:0006935//chemotaxis	NA	gi|157817939|ref|NP_001102770.1|//CKLF-like MARVEL transmembrane domain-containing protein 7 [Rattus norvegicus]
305236	1054	Cnn2	GO:0016020//membrane;GO:0070062//extracellular exosome;GO:0001725//stress fiber;GO:0005913//cell-cell adherens junction;GO:0005925//focal adhesion	GO:0003779//actin binding;GO:0098641//cadherin binding involved in cell-cell adhesion;GO:0005516//calmodulin binding	GO:0031032//actomyosin structure organization;GO:0071260//cellular response to mechanical stimulus;GO:0042060//wound healing;GO:0042127//regulation of cell proliferation;GO:0030336//negative regulation of cell migration;GO:0010628//positive regulation of gene expression;GO:0032970//regulation of actin filament-based process;GO:0050765//negative regulation of phagocytosis;GO:0030097//hemopoiesis	K07441//beta-1,4-N-acetylglucosaminyltransferase [EC:2.4.1.141];K06712//butyrophilin;K20526//transgelin	gi|564358403|ref|XP_006241100.1|//PREDICTED: calponin-2 isoform X2 [Rattus norvegicus]
498335	1138	Col15a1	GO:0070062//extracellular exosome;GO:0005615//extracellular space;GO:0005581//collagen trimer;GO:0005604//basement membrane	GO:0005198//structural molecule activity	GO:0007155//cell adhesion	K08135//collagen, type XV, alpha	gi|407228400|ref|NP_001094005.1|//collagen alpha-1(XV) chain precursor [Rattus norvegicus]
497942	1730	Col3a1	GO:0005615//extracellular space;GO:0005586//collagen type III trimer	GO:0048407//platelet-derived growth factor binding;GO:0005201//extracellular matrix structural constituent;GO:0046872//metal ion binding;GO:0005178//integrin binding;GO:0046332//SMAD binding	GO:0043588//skin development;GO:0030199//collagen fibril organization;GO:0034097//response to cytokine;GO:0007179//transforming growth factor beta receptor signaling pathway;GO:0018149//peptide cross-linking;GO:0021987//cerebral cortex development;GO:0007229//integrin-mediated signaling pathway;GO:0009612//response to mechanical stimulus;GO:0007507//heart development;GO:0042060//wound healing;GO:…	K19720//collagen, type III, alpha	gi|56711254|ref|NP_114474.1|//collagen alpha-1(III) chain precursor [Rattus norvegicus]
84475	1678	Col7a1	NA	NA	NA	K16628//collagen, type VII, alpha	gi|564365444|ref|XP_006243821.1|//PREDICTED: collagen alpha-1(VII) chain isoform X1 [Rattus norvegicus];gi|157819015|ref|NP_001100328.1|//collagen alpha-1(VII) chain precursor [Rattus norvegicus]
79129	709	Cp	GO:0005765//lysosomal membrane;GO:0070062//extracellular exosome;GO:0072562//blood microparticle;GO:0046658//anchored component of plasma membrane	GO:0004322//ferroxidase activity;GO:0005507//copper ion binding;GO:0051087//chaperone binding	GO:0006879//cellular iron ion homeostasis;GO:0030324//lung development;GO:0001889//liver development;GO:0015679//plasma membrane copper ion transport;GO:0007584//response to nutrient;GO:0046688//response to copper ion;GO:0055114//oxidation-reduction process;GO:0007568//aging	K13624//ceruloplasmin [EC:1.16.3.1]	gi|401461786|ref|NP_036664.2|//ceruloplasmin isoform 1 precursor [Rattus norvegicus];gi|401461788|ref|NP_001257890.1|//ceruloplasmin isoform 2 precursor [Rattus norvegicus]
66021	1713	Csf2rb	GO:0016021//integral component of membrane;GO:0005886//plasma membrane	GO:0005515//protein binding;GO:0004896//cytokine receptor activity	GO:0001558//regulation of cell growth;GO:0019221//cytokine-mediated signaling pathway;GO:0032496//response to lipopolysaccharide	K04738//cytokine receptor common subunit beta	gi|19424232|ref|NP_598239.1|//cytokine receptor common subunit beta precursor [Rattus norvegicus]
266684	1630	Csf3	GO:0005615//extracellular space	GO:0008083//growth factor activity;GO:0005125//cytokine activity;GO:0019899//enzyme binding;GO:0005130//granulocyte colony-stimulating factor receptor binding	GO:0050731//positive regulation of peptidyl-tyrosine phosphorylation;GO:1901215//negative regulation of neuron death;GO:0051897//positive regulation of protein kinase B signaling;GO:0014068//positive regulation of phosphatidylinositol 3-kinase signaling;GO:0045639//positive regulation of myeloid cell differentiation;GO:0032092//positive regulation of protein binding;GO:0045944//positive regulatio…	K05423//granulocyte colony-stimulating factor	gi|149054126|gb|EDM05943.1|//colony stimulating factor 3 (granulocyte) [Rattus norvegicus]
24307	1920	Cst7	NA	NA	NA	K13903//cystatin-F	gi|157820635|ref|NP_001099993.1|//cystatin-F precursor [Rattus norvegicus] ;gi|672047411|ref|XP_008760528.1|//PREDICTED: cystatin-F isoform X2 [Rattus norvegicus];gi|672047409|ref|XP_008760527.1|//PREDICTED: cystatin-F isoform X1 [Rattus norvegicus];gi|564343533|ref|XP_006235275.1|//PREDICTED: cystatin-F isoform X3 [Rattus norvegicus]
500906	2694	Ctsc	GO:0016020//membrane;GO:0070062//extracellular exosome;GO:0005615//extracellular space;GO:0005783//endoplasmic reticulum;GO:0005794//Golgi apparatus;GO:0005764//lysosome	GO:0004252//serine-type endopeptidase activity;GO:0042802//identical protein binding;GO:0043621//protein self-association;GO:0051087//chaperone binding;GO:0031404//chloride ion binding;GO:0019902//phosphatase binding;GO:0004197//cysteine-type endopeptidase activity;GO:0016505//peptidase activator activity involved in apoptotic process	GO:2001235//positive regulation of apoptotic signaling pathway;GO:0001913//T cell mediated cytotoxicity;GO:0010033//response to organic substance;GO:0007568//aging;GO:1903052//positive regulation of proteolysis involved in cellular protein catabolic process	K01275//cathepsin C [EC:3.4.14.1]	gi|672037509|ref|XP_008757858.1|//PREDICTED: dipeptidyl peptidase 1 isoform X1 [Rattus norvegicus];gi|149069037|gb|EDM18589.1|//cathepsin C, isoform CRA_c [Rattus norvegicus];gi|8393218|ref|NP_058793.1|//dipeptidyl peptidase 1 precursor [Rattus norvegicus]
311047	2108	Ctsw	GO:0016020//membrane;GO:0005615//extracellular space;GO:0005764//lysosome	GO:0004197//cysteine-type endopeptidase activity	GO:0051603//proteolysis involved in cellular protein catabolic process;GO:0006955//immune response	K08569//cathepsin W [EC:3.4.22.-]	gi|66730453|ref|NP_001019413.1|//cathepsin W precursor [Rattus norvegicus]
295538	2500	Ctsz	GO:0070062//extracellular exosome;GO:0005615//extracellular space;GO:0005783//endoplasmic reticulum;GO:0005764//lysosome	GO:0004197//cysteine-type endopeptidase activity	GO:0060441//epithelial tube branching involved in lung morphogenesis;GO:0051603//proteolysis involved in cellular protein catabolic process	K08568//cathepsin X [EC:3.4.18.1]	gi|34328540|ref|NP_899159.1|//cathepsin Z precursor [Rattus norvegicus]
306760	1618	Cxcl1	GO:0005615//extracellular space;GO:0005623//cell	GO:0008083//growth factor activity;GO:0045236//CXCR chemokine receptor binding;GO:0008009//chemokine activity	GO:0032930//positive regulation of superoxide anion generation;GO:0032496//response to lipopolysaccharide;GO:0010332//response to gamma radiation;GO:1902035//positive regulation of hematopoietic stem cell proliferation;GO:0032355//response to estradiol;GO:0051384//response to glucocorticoid;GO:0007186//G-protein coupled receptor signaling pathway;GO:0090023//positive regulation of neutrophil chem…	K05505//C-X-C motif chemokine 1/2/3	gi|13540652|ref|NP_110472.1|//growth-regulated alpha protein precursor [Rattus norvegicus]
140547	1560	Cxcl11	GO:0005615//extracellular space;GO:0016021//integral component of membrane	GO:0048248//CXCR3 chemokine receptor binding;GO:0008201//heparin binding;GO:0008009//chemokine activity	GO:0007186//G-protein coupled receptor signaling pathway;GO:0002690//positive regulation of leukocyte chemotaxis;GO:0042127//regulation of cell proliferation;GO:0070098//chemokine-mediated signaling pathway;GO:0032496//response to lipopolysaccharide;GO:0051281//positive regulation of release of sequestered calcium ion into cytosol;GO:0006954//inflammatory response;GO:0030816//positive regulation …	K12672//C-X-C motif chemokine 11	gi|33636734|ref|NP_891997.1|//C-X-C motif chemokine 11 precursor [Rattus norvegicus]
361921	4043	Cxcl13	GO:0005615//extracellular space;GO:0005829//cytosol	GO:0031724//CXCR5 chemokine receptor binding;GO:0031735//CCR10 chemokine receptor binding;GO:0048248//CXCR3 chemokine receptor binding;GO:0048018//receptor ligand activity;GO:0008201//heparin binding;GO:0017134//fibroblast growth factor binding;GO:0046982//protein heterodimerization activity;GO:0008009//chemokine activity	GO:0007186//G-protein coupled receptor signaling pathway;GO:0010820//positive regulation of T cell chemotaxis;GO:0090630//activation of GTPase activity;GO:0007267//cell-cell signaling;GO:0042127//regulation of cell proliferation;GO:0070098//chemokine-mediated signaling pathway;GO:0032496//response to lipopolysaccharide;GO:0042742//defense response to bacterium;GO:0048535//lymph node development;G…	K10032//C-X-C motif chemokine 13	gi|149046869|gb|EDL99643.1|//similar to Small inducible cytokine B13 precursor (CXCL13) (B lymphocyte chemoattractant) (CXC chemokine BLC) [Rattus norvegicus];gi|62945344|ref|NP_001017496.1|//C-X-C motif chemokine 13 precursor [Rattus norvegicus]
498547	1582	Cxcl16	GO:0005615//extracellular space;GO:0016021//integral component of membrane	GO:0005041//low-density lipoprotein receptor activity;GO:0005044//scavenger receptor activity;GO:0008009//chemokine activity	GO:0010818//T cell chemotaxis;GO:0030335//positive regulation of cell migration;GO:0006898//receptor-mediated endocytosis;GO:0034341//response to interferon-gamma;GO:0034612//response to tumor necrosis factor;GO:0071222//cellular response to lipopolysaccharide;GO:0030307//positive regulation of cell growth	K10035//C-X-C motif chemokine 16	gi|62945312|ref|NP_001017478.1|//C-X-C motif chemokine 16 precursor [Rattus norvegicus]
315330	6696	Cxcr3	GO:0009897//external side of plasma membrane;GO:0005622//intracellular;GO:0016021//integral component of membrane	GO:0019958//C-X-C chemokine binding;GO:0016494//C-X-C chemokine receptor activity	GO:0030816//positive regulation of cAMP metabolic process;GO:0010818//T cell chemotaxis;GO:0071954//chemokine (C-C motif) ligand 11 production;GO:1900119//positive regulation of execution phase of apoptosis;GO:0045766//positive regulation of angiogenesis;GO:0043950//positive regulation of cAMP-mediated signaling;GO:0001937//negative regulation of endothelial cell proliferation;GO:0007186//G-prote…	K04188//C-X-C chemokine receptor type 3	gi|16758152|ref|NP_445867.1|//C-X-C chemokine receptor type 3 [Rattus norvegicus]
29243	1618	Cyba	GO:0030425//dendrite;GO:0005634//nucleus;GO:0005925//focal adhesion;GO:0016324//apical plasma membrane;GO:0097038//perinuclear endoplasmic reticulum;GO:0043025//neuronal cell body;GO:0005768//endosome;GO:0001725//stress fiber;GO:0043020//NADPH oxidase complex;GO:0005794//Golgi apparatus;GO:0005739//mitochondrion	GO:0009055//electron carrier activity;GO:0020037//heme binding;GO:0046872//metal ion binding;GO:0046982//protein heterodimerization activity;GO:0017124//SH3 domain binding;GO:0016175//superoxide-generating NADPH oxidase activity	GO:0032930//positive regulation of superoxide anion generation;GO:0071260//cellular response to mechanical stimulus;GO:1903428//positive regulation of reactive oxygen species biosynthetic process;GO:1904385//cellular response to angiotensin;GO:0017004//cytochrome complex assembly;GO:0071356//cellular response to tumor necrosis factor;GO:1900426//positive regulation of defense response to bacteriu…	K08009//cytochrome b-245, alpha polypeptide	gi|13162359|ref|NP_077074.1|//cytochrome b-245 light chain [Rattus norvegicus]
116498	1694	Cybb	GO:0030425//dendrite;GO:0005635//nuclear envelope;GO:0005791//rough endoplasmic reticulum;GO:0043025//neuronal cell body;GO:0048471//perinuclear region of cytoplasm;GO:0045335//phagocytic vesicle;GO:0043020//NADPH oxidase complex;GO:0005794//Golgi apparatus;GO:0005739//mitochondrion	GO:0009055//electron carrier activity;GO:0016174//NAD(P)H oxidase activity;GO:0005244//voltage-gated ion channel activity;GO:0020037//heme binding;GO:0052693//epoxyqueuosine reductase activity;GO:0043826//sulfur oxygenase reductase activity;GO:0046982//protein heterodimerization activity;GO:0050660//flavin adenine dinucleotide binding;GO:0043883//malolactic enzyme activity;GO:0043738//reduced coe…	GO:0055114//oxidation-reduction process;GO:1904044//response to aldosterone;GO:1990776//response to angiotensin;GO:0007584//response to nutrient;GO:0042554//superoxide anion generation;GO:0045766//positive regulation of angiogenesis;GO:1904845//cellular response to L-glutamine;GO:0097411//hypoxia-inducible factor-1alpha signaling pathway;GO:0045087//innate immune response;GO:0071276//cellular res…	K08008//NADPH oxidase	gi|13027416|ref|NP_076455.1|//cytochrome b-245, beta polypeptide [Rattus norvegicus]
499322	3173	Cyp2d1	GO:0031090//organelle membrane;GO:0016021//integral component of membrane;GO:0005739//mitochondrion;GO:0005789//endoplasmic reticulum membrane	GO:0008395//steroid hydroxylase activity;GO:0020037//heme binding;GO:0005506//iron ion binding;GO:0070330//aromatase activity;GO:0008392//arachidonic acid epoxygenase activity	GO:0014070//response to organic cyclic compound;GO:0042738//exogenous drug catabolic process;GO:0019369//arachidonic acid metabolic process;GO:0006805//xenobiotic metabolic process;GO:0055114//oxidation-reduction process	K07414//cytochrome P450 family 2 subfamily D [EC:1.14.14.1]	gi|23463315|ref|NP_695225.1|//cytochrome P450 2D1 [Rattus norvegicus]
287741	1500	Cyp4b1	GO:0031090//organelle membrane;GO:0016021//integral component of membrane;GO:0005789//endoplasmic reticulum membrane	GO:0020037//heme binding;GO:0005506//iron ion binding;GO:0008144//drug binding;GO:0015643//toxic substance binding;GO:0070330//aromatase activity;GO:0018585//fluorene oxygenase activity	GO:0042738//exogenous drug catabolic process;GO:0018879//biphenyl metabolic process;GO:0018917//fluorene metabolic process;GO:0055114//oxidation-reduction process	K07426//cytochrome P450 family 4 subfamily B polypeptide 1 [EC:1.14.14.1]	gi|23397411|ref|NP_058695.2|//cytochrome P450 4B1 [Rattus norvegicus]
100361292	4791	Cyth4	GO:0005886//plasma membrane	GO:0008289//lipid binding;GO:0005086//ARF guanyl-nucleotide exchange factor activity	GO:0032012//regulation of ARF protein signal transduction;GO:0043547//positive regulation of GTPase activity	K18441//cytohesin	gi|564361059|ref|XP_006242093.1|//PREDICTED: cytohesin-4 isoform X1 [Rattus norvegicus];gi|194474052|ref|NP_001124049.1|//cytohesin-4 [Rattus norvegicus] ;gi|564361063|ref|XP_006242095.1|//PREDICTED: cytohesin-4 isoform X2 [Rattus norvegicus]
360559	1487	Cytip	GO:0005654//nucleoplasm;GO:0005938//cell cortex;GO:0005769//early endosome	NA	GO:0030155//regulation of cell adhesion	K04465//nuclear receptor subfamily 4 group A member 1;K08789//microtubule-associated serine/threonine kinase [EC:2.7.11.1]	gi|58865742|ref|NP_001012086.1|//cytohesin-interacting protein [Rattus norvegicus];gi|564340976|ref|XP_006234264.1|//PREDICTED: cytohesin-interacting protein isoform X1 [Rattus norvegicus]
246097	2554	Depdc1	GO:0005654//nucleoplasm;GO:0017053//transcriptional repressor complex	GO:0005096//GTPase activator activity	GO:0045892//negative regulation of transcription, DNA-templated;GO:0035556//intracellular signal transduction	K20631//Rho GTPase-activating protein 6;K20632//deleted in liver cancer protein	gi|762205487|ref|NP_001292134.1|//DEP domain-containing protein 1A [Rattus norvegicus];gi|149026338|gb|EDL82581.1|//rCG28484, isoform CRA_b [Rattus norvegicus]
282583	4305	Dok3	GO:0005737//cytoplasm;GO:0005886//plasma membrane	GO:0005158//insulin receptor binding	GO:0007265//Ras protein signal transduction	K14752//docking protein 1;K20234//docking protein 2	gi|157823803|ref|NP_001100806.1|//docking protein 3 [Rattus norvegicus]
25441	657	Echs1	GO:0005759//mitochondrial matrix;GO:0070062//extracellular exosome	GO:0004300//enoyl-CoA hydratase activity	GO:0006635//fatty acid beta-oxidation	K07511//enoyl-CoA hydratase [EC:4.2.1.17]	gi|17530977|ref|NP_511178.1|//enoyl-CoA hydratase, mitochondrial precursor [Rattus norvegicus]
295279	1265	Ect2	GO:0005634//nucleus;GO:0032154//cleavage furrow;GO:0097149//centralspindlin complex;GO:0005923//bicellular tight junction;GO:0005737//cytoplasm;GO:0030496//midbody	GO:0017048//Rho GTPase binding;GO:0004871//signal transducer activity;GO:0042803//protein homodimerization activity;GO:0005089//Rho guanyl-nucleotide exchange factor activity;GO:0005096//GTPase activator activity	GO:0000902//cell morphogenesis;GO:0032467//positive regulation of cytokinesis;GO:0090630//activation of GTPase activity;GO:0045666//positive regulation of neuron differentiation;GO:0032147//activation of protein kinase activity;GO:0051260//protein homooligomerization;GO:0043123//positive regulation of I-kappaB kinase/NF-kappaB signaling;GO:0043065//positive regulation of apoptotic process;GO:0071…	K20704//protein ECT2	gi|403420598|ref|NP_001102017.2|//protein ECT2 [Rattus norvegicus]
289211	1435	Epsti1	NA	NA	NA	NA	gi|112984176|ref|NP_001037722.1|//epithelial-stromal interaction protein 1 [Rattus norvegicus]
304966	1266	Espl1	GO:0072686//mitotic spindle;GO:0005634//nucleus;GO:0005813//centrosome;GO:0005737//cytoplasm	GO:0004197//cysteine-type endopeptidase activity	GO:1901970//positive regulation of mitotic sister chromatid separation;GO:0006508//proteolysis;GO:0045143//homologous chromosome segregation;GO:0051307//meiotic chromosome separation;GO:0000212//meiotic spindle organization	K02365//separase [EC:3.4.22.49]	gi|282158055|ref|NP_001164073.1|//separin [Rattus norvegicus]
83517	1291	F10	GO:0016020//membrane;GO:0005783//endoplasmic reticulum;GO:0005576//extracellular region	GO:0004252//serine-type endopeptidase activity;GO:0005509//calcium ion binding;GO:0005543//phospholipid binding	GO:0051897//positive regulation of protein kinase B signaling;GO:0006508//proteolysis;GO:0007596//blood coagulation	K01314//coagulation factor X [EC:3.4.21.6]	gi|149057627|gb|EDM08870.1|//coagulation factor X [Rattus norvegicus]
310694	2262	F2rl3	GO:0016021//integral component of membrane;GO:0005886//plasma membrane	GO:0015057//thrombin-activated receptor activity	GO:0007596//blood coagulation;GO:0051281//positive regulation of release of sequestered calcium ion into cytosol;GO:0070493//thrombin-activated receptor signaling pathway	K04236//coagulation factor II (thrombin) receptor-like 3	gi|17105330|ref|NP_446260.1|//proteinase-activated receptor 4 [Rattus norvegicus]
309186	2511	Fam111a	GO:0005634//nucleus;GO:0000785//chromatin;GO:0005737//cytoplasm	NA	GO:0006260//DNA replication;GO:0045071//negative regulation of viral genome replication	NA	gi|157821173|ref|NP_001102633.1|//family with sequence similarity 111, member A [Rattus norvegicus]
361597	2799	FAM187A	GO:0016021//integral component of membrane	NA	NA	NA	gi|62078457|ref|NP_001013883.1|//Ig-like V-type domain-containing protein FAM187A precursor [Rattus norvegicus]
309653	2488	Fam205a	GO:0005634//nucleus;GO:0016021//integral component of membrane	NA	NA	NA	gi|564305176|ref|XP_006225314.1|//PREDICTED: protein FAM205A-like isoform X1 [Rattus norvegicus];gi|672019239|ref|XP_008774156.1|//PREDICTED: protein FAM205A-like isoform X2 [Rattus norvegicus]
315532	2515	Fam64a	GO:0005730//nucleolus;GO:0005737//cytoplasm	NA	GO:0051301//cell division	NA	gi|166795897|ref|NP_001107253.2|//protein FAM64A [Rattus norvegicus]
293154	1158	Fas	GO:0070062//extracellular exosome;GO:0005615//extracellular space;GO:0005634//nucleus;GO:0009897//external side of plasma membrane;GO:0016324//apical plasma membrane;GO:0031265//CD95 death-inducing signaling complex;GO:0097440//apical dendrite;GO:0043025//neuronal cell body;GO:0048471//perinuclear region of cytoplasm;GO:0030141//secretory granule;GO:0005887//integral component of plasma membrane;…	GO:0002020//protease binding;GO:0042802//identical protein binding;GO:0019900//kinase binding;GO:0005031//tumor necrosis factor-activated receptor activity;GO:0032403//protein complex binding	GO:0060135//maternal process involved in female pregnancy;GO:0071260//cellular response to mechanical stimulus;GO:0097421//liver regeneration;GO:0008625//extrinsic apoptotic signaling pathway via death domain receptors;GO:0042127//regulation of cell proliferation;GO:0071464//cellular response to hydrostatic pressure;GO:0043009//chordate embryonic development;GO:0045060//negative thymic T cell sel…	K04390//tumor necrosis factor receptor superfamily member 6	gi|59624977|ref|NP_631933.2|//tumor necrosis factor receptor superfamily member 6 precursor [Rattus norvegicus]
296564	2045	Fbln2	GO:0070062//extracellular exosome;GO:0005578//proteinaceous extracellular matrix	GO:0005515//protein binding;GO:0005509//calcium ion binding;GO:0050840//extracellular matrix binding	GO:0010811//positive regulation of cell-substrate adhesion	K17307//fibulin 1/2	gi|149036744|gb|EDL91362.1|//fibulin 2, isoform CRA_a [Rattus norvegicus];gi|149036745|gb|EDL91363.1|//fibulin 2, isoform CRA_b [Rattus norvegicus]
499537	4285	Fcer1g	GO:0032998//Fc-epsilon receptor I complex;GO:0005887//integral component of plasma membrane;GO:0009897//external side of plasma membrane;GO:0045121//membrane raft	GO:0019767//IgE receptor activity;GO:0019863//IgE binding;GO:0019864//IgG binding	GO:0001812//positive regulation of type I hypersensitivity;GO:0006911//phagocytosis, engulfment;GO:0032733//positive regulation of interleukin-10 production;GO:0032755//positive regulation of interleukin-6 production;GO:0071404//cellular response to low-density lipoprotein particle stimulus;GO:0002283//neutrophil activation involved in immune response;GO:0031623//receptor internalization;GO:00427…	K07983//Fc receptor, IgE, high affinity I, gamma polypeptide	gi|196162692|ref|NP_001124473.1|//high affinity immunoglobulin epsilon receptor subunit gamma precursor [Rattus norvegicus]
686075	1896	Fcgr1a	GO:0009897//external side of plasma membrane;GO:0045121//membrane raft;GO:0016021//integral component of membrane	GO:0019770//IgG receptor activity;GO:0019864//IgG binding;GO:0031774//leukotriene receptor binding	GO:0006910//phagocytosis, recognition;GO:0060100//positive regulation of phagocytosis, engulfment;GO:0001788//antibody-dependent cellular cytotoxicity;GO:0042742//defense response to bacterium;GO:0001805//positive regulation of type III hypersensitivity;GO:0038094//Fc-gamma receptor signaling pathway;GO:0042590//antigen processing and presentation of exogenous peptide antigen via MHC class I;GO:0…	K06498//high affinity immunoglobulin gamma Fc receptor I	gi|158631264|ref|NP_001094306.1|//high affinity immunoglobulin gamma Fc receptor I precursor [Rattus norvegicus]
171164	2395	Fcgr2b	GO:0009897//external side of plasma membrane;GO:0045121//membrane raft;GO:0016021//integral component of membrane;GO:0055037//recycling endosome	GO:0019864//IgG binding	GO:0006911//phagocytosis, engulfment;GO:0032693//negative regulation of interleukin-10 production;GO:0001811//negative regulation of type I hypersensitivity;GO:0071222//cellular response to lipopolysaccharide;GO:0007166//cell surface receptor signaling pathway;GO:0050766//positive regulation of phagocytosis;GO:0002434//immune complex clearance;GO:0032355//response to estradiol;GO:0045576//mast ce…	K16824//low affinity immunoglobulin gamma Fc receptor II-c;K06472//low affinity immunoglobulin gamma Fc receptor II-a;K12560//low affinity immunoglobulin gamma Fc receptor II-b	gi|28461147|ref|NP_786932.1|//low affinity immunoglobulin gamma Fc region receptor II-b precursor [Rattus norvegicus];gi|149058077|gb|EDM09234.1|//rCG46303, isoform CRA_b [Rattus norvegicus];gi|126256505|gb|ABO09816.1|//low affinity Fc-gamma receptor IIB isoform 1 [Rattus norvegicus];gi|149058076|gb|EDM09233.1|//rCG46303, isoform CRA_a [Rattus norvegicus]
78947	2702	Fcgr3a	GO:0070062//extracellular exosome;GO:0009897//external side of plasma membrane	NA	GO:0051930//regulation of sensory perception of pain;GO:0042060//wound healing;GO:0071222//cellular response to lipopolysaccharide	K06463//low affinity immunoglobulin gamma Fc receptor III	gi|134290448|gb|ABO70343.1|//Fc fragment of IgG intermediate affinity IV receptor [Rattus norvegicus];gi|46485398|ref|NP_997486.1|//Fc fragment of IgG, low affinity IIIa, receptor precursor [Rattus norvegicus]
24387	2714	Fcna	GO:0005576//extracellular region;GO:0031232//extrinsic component of external side of plasma membrane;GO:0005581//collagen trimer	GO:0030246//carbohydrate binding;GO:0046872//metal ion binding;GO:0005515//protein binding;GO:0097367//carbohydrate derivative binding;GO:0008329//signaling pattern recognition receptor activity	GO:0007186//G-protein coupled receptor signaling pathway;GO:0001867//complement activation, lectin pathway;GO:2000484//positive regulation of interleukin-8 secretion;GO:0002752//cell surface pattern recognition receptor signaling pathway	K10104//ficolin	gi|672044741|ref|XP_008759836.1|//PREDICTED: ficolin-1 isoform X1 [Rattus norvegicus];gi|56961645|ref|NP_112638.2|//ficolin-1 precursor [Rattus norvegicus]
312312	1248	Fcrl2	NA	NA	NA	K06727//Fc receptor-like protein	gi|157819017|ref|NP_001101172.1|//Fc receptor-like 2 precursor [Rattus norvegicus]
286938	1467	Fermt3	GO:0016020//membrane;GO:0070062//extracellular exosome;GO:0042995//cell projection;GO:0002102//podosome;GO:0030054//cell junction	GO:0005178//integrin binding	GO:0007159//leukocyte cell-cell adhesion;GO:0030335//positive regulation of cell migration;GO:0033632//regulation of cell-cell adhesion mediated by integrin;GO:0034446//substrate adhesion-dependent cell spreading;GO:0007229//integrin-mediated signaling pathway;GO:0033622//integrin activation;GO:0070527//platelet aggregation	K17084//kindlin 3	gi|189011669|ref|NP_001121015.1|//fermitin family homolog 3 [Rattus norvegicus]
25655	1617	Fes	GO:0005925//focal adhesion;GO:0005794//Golgi apparatus;GO:0015630//microtubule cytoskeleton;GO:0031234//extrinsic component of cytoplasmic side of plasma membrane;GO:0031410//cytoplasmic vesicle	GO:0004715//non-membrane spanning protein tyrosine kinase activity;GO:0005524//ATP binding;GO:0034987//immunoglobulin receptor binding;GO:0008017//microtubule binding;GO:0035091//phosphatidylinositol binding	GO:0038083//peptidyl-tyrosine autophosphorylation;GO:0042127//regulation of cell proliferation;GO:0010976//positive regulation of neuron projection development;GO:0031116//positive regulation of microtubule polymerization;GO:0008360//regulation of cell shape;GO:0045639//positive regulation of myeloid cell differentiation;GO:2000145//regulation of cell motility;GO:0007173//epidermal growth factor …	K07527//tyrosine-protein kinase Fes/Fps [EC:2.7.10.2]	gi|157817059|ref|NP_001101958.1|//tyrosine-protein kinase Fes/Fps [Rattus norvegicus]
679819	1089	Fgd2	GO:0001726//ruffle;GO:0005856//cytoskeleton;GO:0005634//nucleus;GO:0005769//early endosome;GO:0005886//plasma membrane	GO:0046872//metal ion binding;GO:1901981//phosphatidylinositol phosphate binding;GO:0005089//Rho guanyl-nucleotide exchange factor activity	GO:0035023//regulation of Rho protein signal transduction;GO:0043507//positive regulation of JUN kinase activity	K05721//FYVE, RhoGEF and PH domain containing 2	gi|564397249|ref|XP_006256267.1|//PREDICTED: FYVE, RhoGEF and PH domain-containing protein 2 isoform X1 [Rattus norvegicus];gi|31415681|gb|AAP45200.1|//Fgd2-like protein splice form II [Mus musculus];gi|672085678|ref|XP_008770951.1|//PREDICTED: FYVE, RhoGEF and PH domain-containing protein 2 isoform X2 [Rattus norvegicus];gi|164518928|ref|NP_001101087.2|//FYVE, RhoGEF and PH domain-containing pro…
690825	703	Fli1	GO:0005634//nucleus	GO:0000978//RNA polymerase II core promoter proximal region sequence-specific DNA binding;GO:0003682//chromatin binding;GO:0000980//RNA polymerase II distal enhancer sequence-specific DNA binding;GO:0001077//transcriptional activator activity, RNA polymerase II core promoter proximal region sequence-specific binding	GO:0008015//blood circulation;GO:0009887//animal organ morphogenesis;GO:0035855//megakaryocyte development;GO:0045944//positive regulation of transcription from RNA polymerase II promoter	K09436//friend leukemia integration 1 transcription factor	gi|672061299|ref|XP_008764277.1|//PREDICTED: Friend leukemia integration 1 transcription factor isoform X1 [Rattus norvegicus];gi|62821829|ref|NP_001017381.1|//Friend leukemia integration 1 transcription factor [Rattus norvegicus]
113955	2320	Folr2	GO:0031362//anchored component of external side of plasma membrane	GO:0005542//folic acid binding;GO:0051870//methotrexate binding;GO:0008517//folic acid transporter activity	GO:0015884//folic acid transport;GO:0006620//posttranslational protein targeting to endoplasmic reticulum membrane;GO:0008284//positive regulation of cell proliferation	K13649//folate receptor	gi|157820549|ref|NP_001099753.1|//folate receptor beta precursor [Rattus norvegicus]
499588	1709	Fut7	GO:0032580//Golgi cisterna membrane;GO:0016021//integral component of membrane	GO:0008417//fucosyltransferase activity	GO:0002522//leukocyte migration involved in immune response;GO:0002361//CD4-positive, CD25-positive, alpha-beta regulatory T cell differentiation;GO:0006486//protein glycosylation;GO:0036065//fucosylation	K07635//galactoside alpha-1,3-fucosyltransferase 7 [EC:2.4.1.-]	gi|149039368|gb|EDL93588.1|//fucosyltransferase 7 [Rattus norvegicus];gi|564339509|ref|XP_006233647.1|//PREDICTED: alpha-(1,3)-fucosyltransferase 7 isoform X1 [Rattus norvegicus];gi|41054896|ref|NP_955785.1|//alpha-(1,3)-fucosyltransferase 7 [Rattus norvegicus] ;gi|564339511|ref|XP_006233648.1|//PREDICTED: alpha-(1,3)-fucosyltransferase 7 isoform X2 [Rattus norvegicus];gi|564339513|ref|XP_0062336…
679975	1536	Fyb	GO:0015629//actin cytoskeleton;GO:0005886//plasma membrane	GO:0005102//receptor binding;GO:0032403//protein complex binding	GO:0007165//signal transduction;GO:0072659//protein localization to plasma membrane;GO:0006955//immune response;GO:0045576//mast cell activation	K17698//FYN binding protein	gi|672041610|ref|XP_008759006.1|//PREDICTED: FYN-binding protein isoform X1 [Rattus norvegicus];gi|157821549|ref|NP_001102646.1|//FYN-binding protein [Rattus norvegicus] ;gi|564335481|ref|XP_006232081.1|//PREDICTED: FYN-binding protein isoform X4 [Rattus norvegicus];gi|672041612|ref|XP_008759007.1|//PREDICTED: FYN-binding protein isoform X2 [Rattus norvegicus];gi|672041614|ref|XP_008759008.1|//PR…
292310	960	Gapt	GO:0016021//integral component of membrane;GO:0005886//plasma membrane	NA	GO:0002381//immunoglobulin production involved in immunoglobulin mediated immune response;GO:0001782//B cell homeostasis;GO:0002322//B cell proliferation involved in immune response	NA	gi|157823571|ref|NP_001102961.1|//protein GAPT [Rattus norvegicus]
299242	1014	Gbp2	GO:0031410//cytoplasmic vesicle;GO:0020005//symbiont-containing vacuole membrane;GO:0000139//Golgi membrane;GO:0048471//perinuclear region of cytoplasm	GO:0005525//GTP binding;GO:0003924//GTPase activity	GO:0071346//cellular response to interferon-gamma;GO:0044406//adhesion of symbiont to host;GO:0035458//cellular response to interferon-beta;GO:0042832//defense response to protozoan;GO:0071222//cellular response to lipopolysaccharide;GO:0050830//defense response to Gram-positive bacterium	K20897//guanylate-binding protein 2;K20899//guanylate-binding protein 1/3/4/7	gi|19424350|ref|NP_598308.1|//guanylate-binding protein 1 [Rattus norvegicus]
406163	1259	Gcs1	GO:0070062//extracellular exosome;GO:0016021//integral component of membrane;GO:0005789//endoplasmic reticulum membrane	GO:0004573//mannosyl-oligosaccharide glucosidase activity	GO:0009311//oligosaccharide metabolic process;GO:0006487//protein N-linked glycosylation	K01228//mannosyl-oligosaccharide glucosidase [EC:3.2.1.106]	gi|13994184|ref|NP_113937.1|//mannosyl-oligosaccharide glucosidase [Rattus norvegicus]
25734	2081	Gfap	GO:0097450//astrocyte end-foot;GO:0044297//cell body;GO:0043209//myelin sheath;GO:0005882//intermediate filament;GO:0098574//cytoplasmic side of lysosomal membrane	GO:0005178//integrin binding;GO:0019900//kinase binding;GO:0005200//structural constituent of cytoskeleton	GO:0009611//response to wounding;GO:0045109//intermediate filament organization;GO:0014002//astrocyte development;GO:0051580//regulation of neurotransmitter uptake;GO:0010977//negative regulation of neuron projection development;GO:0010625//positive regulation of Schwann cell proliferation;GO:0060291//long-term synaptic potentiation;GO:0031102//neuron projection regeneration;GO:0030198//extracell…	K05640//glial fibrillary acidic protein	gi|158186732|ref|NP_058705.2|//glial fibrillary acidic protein [Rattus norvegicus]
288077	1976	Gimap1	GO:0005783//endoplasmic reticulum;GO:0005794//Golgi apparatus;GO:0016021//integral component of membrane	GO:0005525//GTP binding	GO:0030183//B cell differentiation;GO:0030217//T cell differentiation	K09228//KRAB domain-containing zinc finger protein;K15261//poly [ADP-ribose] polymerase 10/14/15 [EC:2.4.2.30]	gi|77817745|ref|NP_001030021.1|//GTPase, IMAP family member 1 [Rattus norvegicus]
306970	607	Gimap4	GO:0005829//cytosol	GO:0005525//GTP binding	NA	K09228//KRAB domain-containing zinc finger protein;K15261//poly [ADP-ribose] polymerase 10/14/15 [EC:2.4.2.30];K10884//ATP-dependent DNA helicase 2 subunit 1	gi|76677905|ref|NP_775176.2|//GTPase IMAP family member 4 [Rattus norvegicus]
316602	4435	Gja4	GO:0005922//connexin complex;GO:0016021//integral component of membrane	NA	GO:0007267//cell-cell signaling;GO:0048265//response to pain;GO:0001568//blood vessel development;GO:0006816//calcium ion transport;GO:0003158//endothelium development	K07613//gap junction protein, alpha 4	gi|11067369|ref|NP_067686.1|//gap junction alpha-4 protein [Rattus norvegicus]
364069	2141	Glipr2	GO:0070062//extracellular exosome;GO:0000139//Golgi membrane	GO:0042803//protein homodimerization activity	GO:0010634//positive regulation of epithelial cell migration;GO:0010718//positive regulation of epithelial to mesenchymal transition;GO:0070374//positive regulation of ERK1 and ERK2 cascade	K19919//cysteine-rich secretory protein;K19867//LIM domain-binding protein 3;K14388//solute carrier family 5 (sodium-coupled monocarboxylate transporter), member 8/12	gi|149045781|gb|EDL98781.1|//rCG54881 [Rattus norvegicus];gi|564305242|ref|XP_006225338.1|//PREDICTED: golgi-associated plant pathogenesis-related protein 1 isoform X1 [Rattus norvegicus]
24451	1600	Gngt2	GO:0005834//heterotrimeric G-protein complex	GO:0004871//signal transducer activity;GO:0003924//GTPase activity	GO:0007186//G-protein coupled receptor signaling pathway	K04549//guanine nucleotide-binding protein G(I)/G(S)/G(O) subunit gamma-T2	gi|209413716|ref|NP_001129239.1|//guanine nucleotide-binding protein G(I)/G(S)/G(O) subunit gamma-T2 [Rattus norvegicus]
58962	1410	Gpnmb	GO:0005887//integral component of plasma membrane;GO:0042470//melanosome	GO:0005178//integrin binding;GO:0008201//heparin binding	GO:0001649//osteoblast differentiation;GO:0007155//cell adhesion;GO:0030282//bone mineralization;GO:0032720//negative regulation of tumor necrosis factor production	K20732//transmembrane glycoprotein NMB	gi|18959234|ref|NP_579832.1|//transmembrane glycoprotein NMB precursor [Rattus norvegicus]
24471	890	Gpr160	GO:0016021//integral component of membrane;GO:0005886//plasma membrane;GO:0043235//receptor complex	GO:0004930//G-protein coupled receptor activity	GO:0007186//G-protein coupled receptor signaling pathway	K08438//G protein-coupled receptor 160	gi|68341997|ref|NP_001020318.1|//probable G-protein coupled receptor 160 [Rattus norvegicus]
313641	14466	Gpr183	GO:0016021//integral component of membrane;GO:0005886//plasma membrane	GO:0008142//oxysterol binding;GO:0004930//G-protein coupled receptor activity	GO:0007186//G-protein coupled receptor signaling pathway;GO:0030316//osteoclast differentiation;GO:0061470//T follicular helper cell differentiation;GO:0002407//dendritic cell chemotaxis;GO:0002250//adaptive immune response;GO:0002313//mature B cell differentiation involved in immune response;GO:0030890//positive regulation of B cell proliferation;GO:0010818//T cell chemotaxis;GO:0006959//humoral…	K04305//Epstein-Barr virus induced gene 2	gi|157820511|ref|NP_001102856.1|//G-protein coupled receptor 183 [Rattus norvegicus]
294235	1114	Gpr31	GO:0016021//integral component of membrane;GO:0005886//plasma membrane	GO:0004930//G-protein coupled receptor activity	GO:0007186//G-protein coupled receptor signaling pathway	K08406//G protein-coupled receptor 31	gi|281332076|ref|NP_001162603.1|//12-(S)-hydroxy-5,8,10,14-eicosatetraenoic acid receptor [Rattus norvegicus]
290644	1333	Gpr65	GO:0016021//integral component of membrane;GO:0005886//plasma membrane	GO:0004930//G-protein coupled receptor activity	GO:0007186//G-protein coupled receptor signaling pathway;GO:0031532//actin cytoskeleton reorganization;GO:0051496//positive regulation of stress fiber assembly;GO:0090630//activation of GTPase activity;GO:0010447//response to acidic pH;GO:0030819//positive regulation of cAMP biosynthetic process	K08416//G protein-coupled receptor 65	gi|157822703|ref|NP_001100221.1|//psychosine receptor [Rattus norvegicus]
246208	1874	Gpsm3	GO:0005737//cytoplasm;GO:0005886//plasma membrane	GO:0030695//GTPase regulator activity	GO:0002690//positive regulation of leukocyte chemotaxis;GO:0006955//immune response;GO:0050790//regulation of catalytic activity;GO:1900017//positive regulation of cytokine production involved in inflammatory response	K15838//G-protein signaling modulator 3	gi|51571901|ref|NP_001003974.1|//G-protein-signaling modulator 3 [Rattus norvegicus]
293618	672	Hck	GO:0005634//nucleus;GO:0042995//cell projection;GO:0005925//focal adhesion;GO:0005764//lysosome;GO:0005884//actin filament;GO:0005901//caveola;GO:0031234//extrinsic component of cytoplasmic side of plasma membrane;GO:0030133//transport vesicle;GO:0005829//cytosol;GO:0005794//Golgi apparatus	GO:0004715//non-membrane spanning protein tyrosine kinase activity;GO:0005524//ATP binding;GO:0005102//receptor binding	GO:0030154//cell differentiation;GO:0038083//peptidyl-tyrosine autophosphorylation;GO:0071801//regulation of podosome assembly;GO:0043066//negative regulation of apoptotic process;GO:0008360//regulation of cell shape;GO:0051090//regulation of sequence-specific DNA binding transcription factor activity;GO:0006954//inflammatory response;GO:0007169//transmembrane receptor protein tyrosine kinase sig…	K08893//hemopoietic cell kinase [EC:2.7.10.2]	gi|34734058|ref|NP_037317.2|//tyrosine-protein kinase HCK [Rattus norvegicus]
[truncated: 231 more rows]

## Sheet: 34 DEGs
34 transcripts were downregulated in CCI and upregulated by minocycline
[truncated: 35 more rows]

## Sheet: 2 DEGs
2 transcripts were upregulated in CCI and upregulated by minocycline
[truncated: 3 more rows]

## Sheet: 14 DEGs
14 transcripts were were downregulated in CCI and downregulated by minocycline
[truncated: 15 more rows]
