# Supplementary material for: Intra-CA1 Administration of Minocycline Alters the Expression of Inflammation-Related Genes in Hippocampus of CCI Rats
Source: Front Mol Neurosci. 2019 Oct 24;12:248. doi: 10.3389/fnmol.2019.00248 (PMC6822549; doi:10.3389/fnmol.2019.00248)
Supplement: Supplementary file 4 [file Table_4.xls]

## Sheet: 766 DEGs
766 DEGs between the sham group and the minocycline-treated group
GeneID	Length	control-Expression	MI-Expression	log2Ratio(MI/control)	q-value(Storey et al. 2003)	Up-Down-Regulation(MI/control)	p-value	Symbol	Cellular Component	Molecular Function	Biological Process	Kegg Orthology	Nr Description
94270	1203	22920	59576	1.40133	0	Up	0	Nnat	GO:0005737//cytoplasm	NA	GO:0030182//neuron differentiation;GO:0032024//positive regulation of insulin secretion;GO:0009749//response to glucose;GO:0007420//brain development;GO:0009249//protein lipoylation	NA	gi|16758386|ref|NP_446053.1|//neuronatin isoform alpha [Rattus norvegicus];gi|399498545|ref|NP_001257796.1|//neuronatin isoform 3 [Rattus norvegicus];gi|32140178|ref|NP_859015.1|//neuronatin isoform beta [Rattus norvegicus];gi|149043096|gb|EDL96670.1|//neuronatin, isoform CRA_c [Rattus norvegicus];gi|672047668|ref|XP_008760612.1|//PREDICTED: neuronatin isoform X2 [Rattus norvegicus]
361433	2463	7962	22851	1.54426	0	Up	0	Cpne7	GO:0070062//extracellular exosome;GO:0005634//nucleus;GO:0005737//cytoplasm;GO:0005886//plasma membrane	NA	GO:0071277//cellular response to calcium ion	K19663//classical protein kinase C gamma type [EC:2.7.11.13];K11348//bromodomain and PHD finger-containing protein 1;K19662//classical protein kinase C beta type [EC:2.7.11.13];K02677//classical protein kinase C alpha type [EC:2.7.11.13]	gi|939319594|sp|H1UBN0.1|CPNE7_RAT//RecName: Full=Copine-7; AltName: Full=Copine VII;gi|157823539|ref|NP_001101924.1|//copine-7 [Rattus norvegicus]
25187	4552	3829	11888	1.65768	0	Up	0	Htr2c	GO:0005887//integral component of plasma membrane;GO:0009897//external side of plasma membrane;GO:0005829//cytosol	GO:0051378//serotonin binding;GO:0001587//Gq/11-coupled serotonin receptor activity;GO:0005515//protein binding;GO:0008144//drug binding;GO:0071886//1-(4-iodo-2,5-dimethoxyphenyl)propan-2-amine binding	GO:0031100//animal organ regeneration;GO:0035095//behavioral response to nicotine;GO:0051482//positive regulation of cytosolic calcium ion concentration involved in phospholipase C-activating G-protein coupled signaling pathway;GO:0014057//positive regulation of acetylcholine secretion, neurotransmission;GO:0031583//phospholipase D-activating G-protein coupled receptor signaling pathway;GO:000720…	K04157//5-hydroxytryptamine receptor 2	gi|17298688|ref|NP_036897.2|//5-hydroxytryptamine receptor 2C [Rattus norvegicus]
24856	701	250	3555	3.85306	0	Up	0	Ttr	GO:0070062//extracellular exosome;GO:0005615//extracellular space;GO:0043234//protein complex	GO:0070324//thyroid hormone binding;GO:0042802//identical protein binding;GO:0046982//protein heterodimerization activity;GO:0005179//hormone activity	GO:0070327//thyroid hormone transport;GO:0042572//retinol metabolic process;GO:0006144//purine nucleobase metabolic process;GO:0042403//thyroid hormone metabolic process	K20731//transthyretin	gi|333033763|ref|NP_036813.2|//transthyretin precursor [Rattus norvegicus]
363085	3715	4792	12062	1.35498	0	Up	0	Car12	GO:0016021//integral component of membrane	GO:0004089//carbonate dehydratase activity;GO:0008270//zinc ion binding	GO:0055064//chloride ion homeostasis;GO:0006730//one-carbon metabolic process;GO:0006885//regulation of pH;GO:0015670//carbon dioxide transport	K01672//carbonic anhydrase [EC:4.2.1.1]	gi|564364325|ref|XP_006243372.1|//PREDICTED: carbonic anhydrase 12 isoform X1 [Rattus norvegicus];gi|564364327|ref|XP_006243373.1|//PREDICTED: carbonic anhydrase 12 isoform X2 [Rattus norvegicus];gi|124249068|ref|NP_001074225.1|//carbonic anhydrase 12 precursor [Rattus norvegicus]
308831	12885	6852	14877	1.1417	0	Up	0	Tenm4	GO:0005634//nucleus;GO:0005887//integral component of plasma membrane;GO:0005737//cytoplasm;GO:0043005//neuron projection	GO:0042803//protein homodimerization activity	GO:0001702//gastrulation with mouth forming second;GO:0007165//signal transduction;GO:0048714//positive regulation of oligodendrocyte differentiation;GO:0032289//central nervous system myelin formation;GO:0048666//neuron development;GO:0060038//cardiac muscle cell proliferation;GO:0060912//cardiac cell fate specification;GO:0097264//self proteolysis;GO:0031643//positive regulation of myelination;…	K06252//tenascin	gi|755522640|ref|XP_011240091.1|//PREDICTED: teneurin-4 isoform X3 [Mus musculus];gi|568950572|ref|XP_006507866.1|//PREDICTED: teneurin-4 isoform X8 [Mus musculus];gi|755522636|ref|XP_011240089.1|//PREDICTED: teneurin-4 isoform X1 [Mus musculus];gi|300798434|ref|NP_001178557.1|//teneurin-4 [Rattus norvegicus] ;gi|568950568|ref|XP_006507864.1|//PREDICTED: teneurin-4 isoform X6 [Mus musculus];gi|89…
29600	8193	6092.65	13711.6	1.19347	0	Up	0	Atp2b4	GO:0016323//basolateral plasma membrane;GO:0030315//T-tubule;GO:0043231//intracellular membrane-bounded organelle;GO:0005887//integral component of plasma membrane;GO:0030018//Z disc;GO:0097228//sperm principal piece;GO:0043005//neuron projection	GO:0005524//ATP binding;GO:0005388//calcium-transporting ATPase activity;GO:0050998//nitric-oxide synthase binding;GO:0046872//metal ion binding;GO:0030346//protein phosphatase 2B binding;GO:0036487//nitric-oxide synthase inhibitor activity;GO:0030165//PDZ domain binding;GO:0005516//calmodulin binding	GO:0010751//negative regulation of nitric oxide mediated signal transduction;GO:0070588//calcium ion transmembrane transport;GO:0021766//hippocampus development;GO:1903243//negative regulation of cardiac muscle hypertrophy in response to stress;GO:1901205//negative regulation of adrenergic receptor signaling pathway involved in heart process;GO:0007283//spermatogenesis;GO:0003407//neural retina d…	K05850//Ca2+ transporting ATPase, plasma membrane [EC:3.6.3.8]	gi|54312088|ref|NP_001005871.1|//plasma membrane calcium-transporting ATPase 4 [Rattus norvegicus];gi|1054880|gb|AAA81007.1|//plasma membrane Ca2+-ATPase isoform 4 [Rattus norvegicus];gi|1054878|gb|AAA81005.1|//plasma membrane Ca2+-ATPase isoform 4 [Rattus norvegicus];gi|14285346|sp|Q64542.1|AT2B4_RAT//RecName: Full=Plasma membrane calcium-transporting ATPase 4; Short=PMCA4; AltName: Full=Plasma …
29430	3420	5874	13227	1.19428	0	Up	0	Hap1	GO:0030425//dendrite;GO:0005783//endoplasmic reticulum;GO:0005770//late endosome;GO:0030054//cell junction;GO:0016234//inclusion body;GO:0030426//growth cone;GO:0005730//nucleolus;GO:0005667//transcription factor complex;GO:0005829//cytosol;GO:0005739//mitochondrion;GO:0043679//axon terminus;GO:0005769//early endosome;GO:0005776//autophagosome;GO:1904115//axon cytoplasm;GO:0008021//synaptic vesic…	GO:0003691//double-stranded telomeric DNA binding;GO:0048403//brain-derived neurotrophic factor binding;GO:0031490//chromatin DNA binding;GO:0005102//receptor binding;GO:0004521//endoribonuclease activity;GO:0016491//oxidoreductase activity;GO:0043765//T/G mismatch-specific endonuclease activity;GO:0003906//DNA-(apurinic or apyrimidinic site) lyase activity;GO:0042802//identical protein binding;G…	GO:0045022//early endosome to late endosome transport;GO:1902430//negative regulation of amyloid-beta formation;GO:2000766//negative regulation of cytoplasmic translation;GO:0006284//base-excision repair;GO:0021979//hypothalamus cell differentiation;GO:0006355//regulation of transcription, DNA-templated;GO:0048011//neurotrophin TRK receptor signaling pathway;GO:0080111//DNA demethylation;GO:00454…	K04647//huntingtin-associated protein 1	gi|30061483|ref|NP_817091.1|//huntingtin-associated protein 1 isoform B [Rattus norvegicus];gi|13162306|ref|NP_077047.1|//huntingtin-associated protein 1 isoform A [Rattus norvegicus]
29543	1656	7314	15144	1.07322	0	Up	0	Timp2	GO:0070062//extracellular exosome;GO:0005615//extracellular space;GO:0005634//nucleus;GO:0009986//cell surface;GO:0030426//growth cone;GO:0005604//basement membrane;GO:0043025//neuronal cell body	GO:0002020//protease binding;GO:0046872//metal ion binding;GO:0005178//integrin binding;GO:0008191//metalloendopeptidase inhibitor activity;GO:0008047//enzyme activator activity	GO:0046580//negative regulation of Ras protein signal transduction;GO:0010951//negative regulation of endopeptidase activity;GO:0045666//positive regulation of neuron differentiation;GO:0034097//response to cytokine;GO:0007283//spermatogenesis;GO:0071310//cellular response to organic substance;GO:0008285//negative regulation of cell proliferation;GO:0042493//response to drug;GO:0045930//negative …	K16866//metalloproteinase inhibitor 3	gi|11464979|ref|NP_068824.1|//metalloproteinase inhibitor 2 precursor [Rattus norvegicus]
310926	1573	5390.52	11194.1	1.07745	0	Up	0	LOC310926	NA	NA	NA	NA	gi|68226711|ref|NP_001020173.1|//uncharacterized protein LOC310926 [Rattus norvegicus]
64640	495	29.26	1891.2	6.03744	0	Up	0	Rpl30	GO:0016020//membrane;GO:0031012//extracellular matrix;GO:0070062//extracellular exosome;GO:0005634//nucleus;GO:0005925//focal adhesion;GO:0022625//cytosolic large ribosomal subunit	GO:0035368//selenocysteine insertion sequence binding;GO:0005515//protein binding;GO:0003735//structural constituent of ribosome	GO:0097421//liver regeneration;GO:0000184//nuclear-transcribed mRNA catabolic process, nonsense-mediated decay;GO:0006364//rRNA processing;GO:0016259//selenocysteine metabolic process;GO:0006614//SRP-dependent cotranslational protein targeting to membrane;GO:0006413//translational initiation;GO:1904571//positive regulation of selenocysteine incorporation;GO:0019083//viral transcription	K02908//large subunit ribosomal protein L30e	gi|4506631|ref|NP_000980.1|//60S ribosomal protein L30 [Homo sapiens]
113984	1809	1468.1	4754.11	1.71843	0	Up	0	Nr2f2	GO:0005634//nucleus	GO:0003707//steroid hormone receptor activity;GO:0003714//transcription corepressor activity;GO:0008270//zinc ion binding;GO:0043565//sequence-specific DNA binding;GO:0001972//retinoic acid binding;GO:0004879//RNA polymerase II transcription factor activity, ligand-activated sequence-specific DNA binding;GO:0042803//protein homodimerization activity	GO:0009952//anterior/posterior pattern specification;GO:0045893//positive regulation of transcription, DNA-templated;GO:0000122//negative regulation of transcription from RNA polymerase II promoter;GO:0032355//response to estradiol;GO:0001893//maternal placenta development;GO:0060674//placenta blood vessel development;GO:0001937//negative regulation of endothelial cell proliferation;GO:0009566//f…	K08548//COUP transcription factor 2	gi|73611910|ref|NP_899084.2|//COUP transcription factor 2 isoform 2 [Mus musculus];gi|18158445|ref|NP_542956.1|//COUP transcription factor 2 [Rattus norvegicus];gi|731493781|ref|XP_010592153.1|//PREDICTED: COUP transcription factor 2 isoform X2 [Loxodonta africana]
498972	2307	1694	4488	1.42885	3.36952e-294	Up	4.58022e-296	Cpne2	GO:0070062//extracellular exosome;GO:0005634//nucleus;GO:0045334//clathrin-coated endocytic vesicle;GO:0005886//plasma membrane	NA	GO:0071277//cellular response to calcium ion	K19907//synaptotagmin-7;K11348//bromodomain and PHD finger-containing protein 1;K17632//RAS protein activator-like 1;K19906//synaptotagmin-6	gi|374253863|ref|NP_001243395.1|//copine-2 [Rattus norvegicus]
257642	1038	3163	6401	1.04021	1.40857e-254	Up	2.29763e-256	LOC257642	GO:0016021//integral component of membrane	GO:0003690//double-stranded DNA binding;GO:0003700//transcription factor activity, sequence-specific DNA binding;GO:0008134//transcription factor binding	GO:0008283//cell proliferation;GO:0006355//regulation of transcription, DNA-templated;GO:0009303//rRNA transcription	K06236//collagen, type I, alpha	gi|22129763|ref|NP_671477.1|//rRNA promoter binding protein [Rattus norvegicus]
108348062	1246	441.87	1924.97	2.14635	3.09857e-222	Up	5.651e-224	LOC108348062	GO:0016020//membrane;GO:0016282//eukaryotic 43S preinitiation complex;GO:0070062//extracellular exosome;GO:0071541//eukaryotic translation initiation factor 3 complex, eIF3m;GO:0033290//eukaryotic 48S preinitiation complex	GO:0003743//translation initiation factor activity	GO:0001731//formation of translation preinitiation complex	K03247//translation initiation factor 3 subunit H	gi|38454242|ref|NP_942046.1|//eukaryotic translation initiation factor 3 subunit H [Rattus norvegicus]
102553881	7409	1374.18	3530.97	1.3847	6.14736e-221	Up	1.14897e-222	LOC102553881	NA	NA	NA	K11273//chromosome transmission fidelity protein 1 [EC:3.6.4.13]	gi|672066276|ref|XP_008765628.1|//PREDICTED: probable ATP-dependent RNA helicase DDX11 isoform X1 [Rattus norvegicus]
691995	1491	2359	4970	1.09828	4.43262e-216	Up	8.58607e-218	LOC691995	GO:0016021//integral component of membrane	NA	NA	K12798//NACHT, LRR and PYD domains-containing protein 1	gi|157073939|ref|NP_001096823.1|//uncharacterized protein LOC691995 [Rattus norvegicus]
360838	2038	2539	5131	1.03819	1.37336e-203	Up	2.87802e-205	Lypd1	GO:0005576//extracellular region;GO:0005886//plasma membrane;GO:0031225//anchored component of membrane	GO:0030550//acetylcholine receptor inhibitor activity;GO:0033130//acetylcholine receptor binding	GO:0095500//acetylcholine receptor signaling pathway;GO:0001775//cell activation;GO:0007271//synaptic transmission, cholinergic;GO:0035094//response to nicotine;GO:1903077//negative regulation of protein localization to plasma membrane;GO:0001662//behavioral fear response	NA	gi|725576753|ref|XP_010340454.1|//PREDICTED: ly6/PLAUR domain-containing protein 1 isoform X2 [Saimiri boliviensis boliviensis];gi|56090331|ref|NP_001007728.1|//ly6/PLAUR domain-containing protein 1 precursor [Rattus norvegicus]
316632	1434	12.02	836.43	6.14395	4.35854e-198	Up	9.43001e-200	Ndufa10l1	GO:0005759//mitochondrial matrix;GO:0005747//mitochondrial respiratory chain complex I;GO:0043209//myelin sheath	GO:0008137//NADH dehydrogenase (ubiquinone) activity	GO:0006810//transport;GO:0042493//response to drug;GO:0006120//mitochondrial electron transport, NADH to ubiquinone	K03954//NADH dehydrogenase (ubiquinone) 1 alpha subcomplex subunit 10	gi|32996721|ref|NP_872612.1|//NADH dehydrogenase (ubiquinone) 1 alpha subcomplex 10-like [Rattus norvegicus]
294337	4039	1612	3744	1.23894	2.28247e-197	Up	4.98999e-199	Col6a1	GO:0005765//lysosomal membrane;GO:0070062//extracellular exosome;GO:0042383//sarcolemma;GO:0005581//collagen trimer;GO:0005578//proteinaceous extracellular matrix	GO:0048407//platelet-derived growth factor binding	GO:0001649//osteoblast differentiation;GO:0007155//cell adhesion;GO:0070208//protein heterotrimerization;GO:0035987//endodermal cell differentiation;GO:0071230//cellular response to amino acid stimulus	K06238//collagen, type VI, alpha	gi|293344916|ref|XP_001079629.2|//PREDICTED: collagen alpha-1(VI) chain [Rattus norvegicus]
312728	4170	2615	5167	1.00573	1.26918e-194	Up	2.86098e-196	Tspan9	GO:0005887//integral component of plasma membrane;GO:0005925//focal adhesion;GO:0097197//tetraspanin-enriched microdomain	NA	GO:0007166//cell surface receptor signaling pathway	K17350//tetraspanin-9	gi|157823901|ref|NP_001101360.1|//tetraspanin-9 [Rattus norvegicus]
25157	5028	501.03	1870.1	1.92336	1.82933e-187	Up	4.28945e-189	Plagl1	GO:0005654//nucleoplasm;GO:0005794//Golgi apparatus	GO:0001228//transcriptional activator activity, RNA polymerase II transcription regulatory region sequence-specific binding;GO:0046872//metal ion binding;GO:0000977//RNA polymerase II regulatory region sequence-specific DNA binding	GO:0035914//skeletal muscle cell differentiation;GO:0045944//positive regulation of transcription from RNA polymerase II promoter	K19485//zinc finger protein PLAGL1	gi|6981166|ref|NP_036892.1|//zinc finger protein PLAGL1 [Rattus norvegicus]
298908	2679	1258	3116	1.33177	7.35489e-184	Up	1.76624e-185	Kcnf1	GO:0005790//smooth endoplasmic reticulum;GO:0030315//T-tubule;GO:0005791//rough endoplasmic reticulum;GO:0043025//neuronal cell body;GO:0005794//Golgi apparatus;GO:0043197//dendritic spine;GO:0014704//intercalated disc;GO:0008076//voltage-gated potassium channel complex	GO:0005242//inward rectifier potassium channel activity;GO:0042802//identical protein binding;GO:0086008//voltage-gated potassium channel activity involved in cardiac muscle cell action potential repolarization;GO:0005251//delayed rectifier potassium channel activity;GO:0005546//phosphatidylinositol-4,5-bisphosphate binding	GO:0086013//membrane repolarization during cardiac muscle cell action potential;GO:0051289//protein homotetramerization;GO:1901381//positive regulation of potassium ion transmembrane transport;GO:0086091//regulation of heart rate by cardiac conduction;GO:0086002//cardiac muscle cell action potential involved in contraction;GO:0010107//potassium ion import;GO:0015693//magnesium ion transport;GO:00…	K04899//potassium voltage-gated channel subfamily F member 1	gi|281182676|ref|NP_001162575.1|//potassium voltage-gated channel subfamily F member 1 [Rattus norvegicus]
103689931	1789	524.97	1861.73	1.84955	4.16694e-177	Up	1.05731e-178	LOC103689931	GO:0030425//dendrite;GO:0090575//RNA polymerase II transcription factor complex;GO:0005654//nucleoplasm;GO:0071598//neuronal ribonucleoprotein granule;GO:0019013//viral nucleocapsid;GO:1990124//messenger ribonucleoprotein complex	GO:0000166//nucleotide binding;GO:0003700//transcription factor activity, sequence-specific DNA binding;GO:0008134//transcription factor binding;GO:0032403//protein complex binding;GO:1990837//sequence-specific double-stranded DNA binding	GO:0000122//negative regulation of transcription from RNA polymerase II promoter;GO:0001837//epithelial to mesenchymal transition;GO:0045893//positive regulation of transcription, DNA-templated;GO:0071230//cellular response to amino acid stimulus;GO:1904580//regulation of intracellular mRNA localization	K13044//heterogeneous nuclear ribonucleoprotein A/B/D	gi|140971918|ref|NP_112620.2|//heterogeneous nuclear ribonucleoprotein A/B [Rattus norvegicus];gi|6562845|emb|CAB62553.1|//heterogeneous nuclear ribonucleoprotein [Rattus norvegicus]
294335	3231	1078	2750	1.37428	2.48748e-170	Up	6.50892e-172	Susd2	GO:0070062//extracellular exosome;GO:0016021//integral component of membrane;GO:0005886//plasma membrane	GO:0005044//scavenger receptor activity;GO:0030247//polysaccharide binding	GO:0051782//negative regulation of cell division;GO:1902807//negative regulation of cell cycle G1/S phase transition;GO:0006955//immune response	K17307//fibulin 1/2;K06825//fibrillin 1;K13912//deleted in malignant brain tumors 1 protein;K17613//calcineurin-binding protein cabin-1	gi|157823944|ref|NP_001099851.1|//sushi domain-containing protein 2 precursor [Rattus norvegicus] ;gi|564397585|ref|XP_006256400.1|//PREDICTED: sushi domain-containing protein 2 isoform X1 [Rattus norvegicus]
84573	7036	1440	3302	1.22048	3.86083e-170	Up	1.01463e-171	Otof	GO:0005783//endoplasmic reticulum;GO:0030672//synaptic vesicle membrane;GO:0016021//integral component of membrane;GO:0030054//cell junction;GO:0045177//apical part of cell;GO:0048787//presynaptic active zone membrane;GO:0045178//basal part of cell	GO:0035612//AP-2 adaptor complex binding;GO:0005509//calcium ion binding	GO:0007605//sensory perception of sound;GO:0016082//synaptic vesicle priming	K19949//otoferlin	gi|672055567|ref|XP_008762757.1|//PREDICTED: otoferlin isoform X2 [Rattus norvegicus];gi|218511751|sp|Q9ERC5.2|OTOF_RAT//RecName: Full=Otoferlin; AltName: Full=Fer-1-like protein 2;gi|672055565|ref|XP_008762756.1|//PREDICTED: otoferlin isoform X1 [Rattus norvegicus];gi|454606500|ref|NP_001263649.1|//otoferlin [Rattus norvegicus]
66024	2834	839	2357	1.51342	1.0107e-168	Up	2.69047e-170	Npy2r	GO:0005887//integral component of plasma membrane;GO:0005622//intracellular	GO:0001601//peptide YY receptor activity	GO:2000252//negative regulation of feeding behavior;GO:0007263//nitric oxide mediated signal transduction;GO:0002793//positive regulation of peptide secretion;GO:0046010//positive regulation of circadian sleep/wake cycle, non-REM sleep;GO:0007218//neuropeptide signaling pathway;GO:0051967//negative regulation of synaptic transmission, glutamatergic;GO:0003214//cardiac left ventricle morphogenesis…	K04205//neuropeptide Y receptor type 2	gi|13027422|ref|NP_076458.1|//neuropeptide Y receptor type 2 [Rattus norvegicus]
170632	2996	1607.06	3454.34	1.1272	6.98862e-157	Up	1.99494e-158	Fgf11	GO:0005634//nucleus;GO:0005576//extracellular region	GO:0008083//growth factor activity	NA	K04358//fibroblast growth factor	gi|18677743|ref|NP_570829.1|//fibroblast growth factor 11 [Rattus norvegicus];gi|880870732|ref|XP_012966860.1|//PREDICTED: fibroblast growth factor 11 isoform X2 [Mesocricetus auratus]
25033	3953	1219	2791	1.21829	1.51372e-143	Up	4.69822e-145	Sstr1	GO:0005887//integral component of plasma membrane;GO:0005737//cytoplasm;GO:0043005//neuron projection	GO:0005515//protein binding;GO:0042923//neuropeptide binding;GO:0004994//somatostatin receptor activity	GO:0021549//cerebellum development;GO:0038170//somatostatin signaling pathway;GO:0007283//spermatogenesis;GO:0042594//response to starvation;GO:0030900//forebrain development;GO:0007268//chemical synaptic transmission;GO:0007218//neuropeptide signaling pathway;GO:0030217//T cell differentiation;GO:0007187//G-protein coupled receptor signaling pathway, coupled to cyclic nucleotide second messenger…	K04217//somatostatin receptor 1	gi|6981584|ref|NP_036851.1|//somatostatin receptor type 1 [Rattus norvegicus]
498038	5556	315.31	1278.14	2.04241	7.0582e-139	Up	2.25466e-140	Vgll3	GO:0005634//nucleus	GO:0008022//protein C-terminus binding	GO:0006355//regulation of transcription, DNA-templated	NA	gi|564314059|ref|XP_006221112.1|//PREDICTED: transcription cofactor vestigial-like protein 3 isoform X1 [Rattus norvegicus];gi|564314063|ref|XP_006221114.1|//PREDICTED: transcription cofactor vestigial-like protein 3 isoform X3 [Rattus norvegicus];gi|564314061|ref|XP_006221113.1|//PREDICTED: transcription cofactor vestigial-like protein 3 isoform X2 [Rattus norvegicus]
84429	3266	1785	3561	1.01957	1.84026e-137	Up	5.98271e-139	Kcnk9	GO:0005887//integral component of plasma membrane;GO:0008021//synaptic vesicle	GO:0005249//voltage-gated potassium channel activity;GO:0046982//protein heterodimerization activity;GO:0042803//protein homodimerization activity;GO:0022841//potassium ion leak channel activity	GO:0034765//regulation of ion transmembrane transport;GO:0030322//stabilization of membrane potential;GO:0071805//potassium ion transmembrane transport	K04919//potassium channel subfamily K member 9	gi|161760661|ref|NP_445857.2|//potassium channel subfamily K member 9 [Rattus norvegicus]
289664	2059	1551	3212	1.07348	6.31988e-135	Up	2.11188e-136	Ldb2	GO:0031252//cell leading edge;GO:0005634//nucleus;GO:0005667//transcription factor complex	GO:0000989//transcription factor activity, transcription factor binding;GO:0030274//LIM domain binding;GO:0019899//enzyme binding	GO:0030334//regulation of cell migration;GO:0045944//positive regulation of transcription from RNA polymerase II promoter;GO:0010669//epithelial structure maintenance;GO:0035019//somatic stem cell population maintenance;GO:0001942//hair follicle development;GO:0043549//regulation of kinase activity;GO:0044089//positive regulation of cellular component biogenesis	K15617//LIM domain-binding protein 1	gi|116642891|ref|NP_001070866.1|//LIM domain-binding protein 2 isoform 2 [Mus musculus] ;gi|157822259|ref|NP_001099479.1|//LIM domain-binding protein 2 [Rattus norvegicus] ;gi|625284976|ref|XP_007634193.1|//PREDICTED: LIM domain-binding protein 2 isoform X7 [Cricetulus griseus];gi|672076385|ref|XP_008768424.1|//PREDICTED: LIM domain-binding protein 2 isoform X4 [Rattus norvegicus];gi|672076383|re…
83574	2026	504.45	1571.58	1.66264	3.70947e-129	Up	1.2984e-130	Rxrg	GO:0005634//nucleus	GO:0003707//steroid hormone receptor activity;GO:0004886//9-cis retinoic acid receptor activity;GO:0000977//RNA polymerase II regulatory region sequence-specific DNA binding;GO:0008270//zinc ion binding	GO:0030182//neuron differentiation;GO:0051289//protein homotetramerization;GO:0007507//heart development;GO:0031641//regulation of myelination;GO:0048384//retinoic acid receptor signaling pathway;GO:0032526//response to retinoic acid;GO:1901522//positive regulation of transcription from RNA polymerase II promoter involved in cellular response to chemical stimulus;GO:0007422//peripheral nervous sy…	K08526//retinoid X receptor gamma	gi|61657903|ref|NP_113953.1|//retinoic acid receptor RXR-gamma [Rattus norvegicus]
25717	2772	786	1950	1.33408	9.8057e-116	Up	3.92095e-117	Tgfb3	GO:0030315//T-tubule;GO:0005615//extracellular space;GO:0005634//nucleus;GO:0009986//cell surface;GO:0030141//secretory granule;GO:0005578//proteinaceous extracellular matrix;GO:0043025//neuronal cell body	GO:0008083//growth factor activity;GO:0005125//cytokine activity;GO:0005114//type II transforming growth factor beta receptor binding;GO:0042802//identical protein binding;GO:0046982//protein heterodimerization activity;GO:0034714//type III transforming growth factor beta receptor binding;GO:0050431//transforming growth factor beta binding;GO:0034713//type I transforming growth factor beta recept…	GO:1905075//positive regulation of occluding junction disassembly;GO:0060364//frontal suture morphogenesis;GO:0010936//negative regulation of macrophage cytokine production;GO:0032570//response to progesterone;GO:0032967//positive regulation of collagen biosynthetic process;GO:0043627//response to estrogen;GO:0043065//positive regulation of apoptotic process;GO:0070483//detection of hypoxia;GO:00…	K13377//transforming growth factor beta-3	gi|6981650|ref|NP_037306.1|//transforming growth factor beta-3 preproprotein [Rattus norvegicus]
361821	3634	886.01	2068	1.24605	1.97189e-110	Up	8.1306e-112	Col6a2	GO:0070062//extracellular exosome;GO:0005615//extracellular space;GO:0042383//sarcolemma;GO:0005581//collagen trimer;GO:0005578//proteinaceous extracellular matrix	NA	GO:0007155//cell adhesion;GO:0009749//response to glucose;GO:0070208//protein heterotrimerization	K06238//collagen, type VI, alpha	gi|281427229|ref|NP_001094211.1|//collagen alpha-2(VI) chain precursor [Rattus norvegicus];gi|564397478|ref|XP_006256362.1|//PREDICTED: collagen alpha-2(VI) chain isoform X1 [Rattus norvegicus]
100360679	547	802.83	1934.24	1.29181	2.79208e-109	Up	1.17022e-110	LOC100360679	GO:0016020//membrane;GO:0031012//extracellular matrix;GO:0070062//extracellular exosome;GO:0005654//nucleoplasm;GO:0005925//focal adhesion;GO:0005581//collagen trimer;GO:0022627//cytosolic small ribosomal subunit	GO:0003735//structural constituent of ribosome;GO:0019843//rRNA binding;GO:0019901//protein kinase binding	GO:0006413//translational initiation;GO:0006614//SRP-dependent cotranslational protein targeting to membrane;GO:0000184//nuclear-transcribed mRNA catabolic process, nonsense-mediated decay;GO:0019083//viral transcription;GO:0006364//rRNA processing	K02964//small subunit ribosomal protein S18e	gi|332245592|ref|XP_003271942.1|//PREDICTED: 40S ribosomal protein S18 [Nomascus leucogenys]
29719	3300	994	2165.71	1.14673	1.76103e-101	Up	8.25859e-103	Kcnj16	GO:0016323//basolateral plasma membrane;GO:0005887//integral component of plasma membrane	GO:0005515//protein binding;GO:0005242//inward rectifier potassium channel activity	GO:0034765//regulation of ion transmembrane transport;GO:0010107//potassium ion import	K05009//potassium inwardly-rectifying channel subfamily J member 16	gi|51592082|ref|NP_445766.2|//inward rectifier potassium channel 16 [Rattus norvegicus]
29256	2924	1161	2363	1.04846	7.83192e-96	Up	3.93903e-97	Oprl1	GO:0005887//integral component of plasma membrane;GO:0005829//cytosol;GO:0043005//neuron projection	GO:0008022//protein C-terminus binding;GO:0042923//neuropeptide binding;GO:0001626//nociceptin receptor activity	GO:0044849//estrous cycle;GO:0045776//negative regulation of blood pressure;GO:0032355//response to estradiol;GO:0001934//positive regulation of protein phosphorylation;GO:0007218//neuropeptide signaling pathway;GO:0030818//negative regulation of cAMP biosynthetic process;GO:0060454//positive regulation of gastric acid secretion;GO:1904059//regulation of locomotor rhythm;GO:0007193//adenylate cyc…	K04216//nociceptin receptor	gi|974516533|ref|NP_001305876.1|//nociceptin receptor isoform 1x [Rattus norvegicus];gi|974517538|ref|NP_001305877.1|//nociceptin receptor isoform 2 [Rattus norvegicus]
83684	2406	469	1295	1.4885	6.07804e-91	Up	3.27036e-92	Tpbg	GO:0005783//endoplasmic reticulum;GO:0009986//cell surface;GO:0016021//integral component of membrane;GO:0005886//plasma membrane	NA	GO:0051965//positive regulation of synapse assembly	K16360//netrin-G3 ligand;K16351//netrin-G2 ligand	gi|73621983|sp|Q5PQV5.1|TPBG_RAT//RecName: Full=Trophoblast glycoprotein; AltName: Full=5T4 oncofetal trophoblast glycoprotein; Short=5T4 oncotrophoblast glycoprotein; AltName: Full=Wnt-activated inhibitory factor 1; Short=WAIF1; Flags: Precursor;gi|13929144|ref|NP_113995.1|//trophoblast glycoprotein precursor [Rattus norvegicus]
140581	5296	548.25	1421.18	1.39739	8.74e-91	Up	4.72245e-92	Patj	GO:0070062//extracellular exosome;GO:0043234//protein complex;GO:0005923//bicellular tight junction;GO:0045177//apical part of cell;GO:0005886//plasma membrane;GO:0048471//perinuclear region of cytoplasm	GO:0005515//protein binding	NA	K06092//InaD-like protein	gi|564351782|ref|XP_006238487.1|//PREDICTED: inaD-like protein isoform X4 [Rattus norvegicus];gi|672053340|ref|XP_008762137.1|//PREDICTED: inaD-like protein isoform X3 [Rattus norvegicus];gi|748983333|ref|NP_536323.1|//inaD-like protein [Rattus norvegicus]
689256	1632	576	1441	1.34614	5.34596e-87	Up	3.00968e-88	Tpd52l1	GO:0005769//early endosome;GO:0048471//perinuclear region of cytoplasm	GO:0046982//protein heterodimerization activity;GO:0042803//protein homodimerization activity	GO:0046330//positive regulation of JNK cascade;GO:2001235//positive regulation of apoptotic signaling pathway;GO:0043406//positive regulation of MAP kinase activity;GO:0000086//G2/M transition of mitotic cell cycle	NA	gi|564324864|ref|XP_006227799.1|//PREDICTED: tumor protein D53 isoform X2 [Rattus norvegicus];gi|149032857|gb|EDL87712.1|//rCG42105, isoform CRA_a [Rattus norvegicus];gi|564324868|ref|XP_006227801.1|//PREDICTED: tumor protein D53 isoform X1 [Rattus norvegicus];gi|112983804|ref|NP_001037760.1|//tumor protein D53 [Rattus norvegicus]
287899	5024	444.25	1227.44	1.48942	2.45908e-86	Up	1.40392e-87	Adamts2	GO:0005578//proteinaceous extracellular matrix	GO:0004222//metalloendopeptidase activity;GO:0008270//zinc ion binding	GO:0030324//lung development;GO:0043588//skin development;GO:0016485//protein processing;GO:0030199//collagen fibril organization;GO:0007283//spermatogenesis;GO:0030574//collagen catabolic process	K08618//a disintegrin and metalloproteinase with thrombospondin motifs 2 [EC:3.4.24.14]	gi|212549639|ref|NP_001131094.1|//A disintegrin and metalloproteinase with thrombospondin motifs 2 precursor [Rattus norvegicus] ;gi|33563307|ref|NP_783574.1|//A disintegrin and metalloproteinase with thrombospondin motifs 2 preproprotein [Mus musculus]
25083	2814	596	1460	1.31579	3.9061e-85	Up	2.26986e-86	Adra2a	GO:0005887//integral component of plasma membrane;GO:0005737//cytoplasm;GO:0045202//synapse;GO:0043235//receptor complex	GO:0004938//alpha2-adrenergic receptor activity;GO:0046982//protein heterodimerization activity;GO:0051379//epinephrine binding;GO:0042803//protein homodimerization activity;GO:0019901//protein kinase binding;GO:0032795//heterotrimeric G-protein binding;GO:0051380//norepinephrine binding;GO:0031996//thioesterase binding;GO:0031696//alpha-2C adrenergic receptor binding	GO:0032148//activation of protein kinase B activity;GO:0045955//negative regulation of calcium ion-dependent exocytosis;GO:0019229//regulation of vasoconstriction;GO:0030335//positive regulation of cell migration;GO:0006260//DNA replication;GO:0030168//platelet activation;GO:0001819//positive regulation of cytokine production;GO:0050995//negative regulation of lipid catabolic process;GO:0030818//…	K04138//adrenergic receptor alpha-2A	gi|340805866|ref|NP_036871.3|//alpha-2A adrenergic receptor [Rattus norvegicus]
102555474	6964	130.99	643.63	2.31998	2.03884e-82	Up	1.22173e-83	LOC102555474	NA	NA	NA	K10744//ribonuclease H2 subunit B;K07756//inositol-hexakisphosphate 5-kinase [EC:2.7.4.21];K10279//F-box and leucine-rich repeat protein 13	gi|672039002|ref|XP_008758243.1|//PREDICTED: LOW QUALITY PROTEIN: uncharacterized protein LOC102555474 [Rattus norvegicus]
24575	3237	388.46	1111.62	1.54004	3.40842e-82	Up	2.04629e-83	Mx1	GO:0005634//nucleus;GO:0005789//endoplasmic reticulum membrane;GO:0048471//perinuclear region of cytoplasm	GO:0005525//GTP binding;GO:0003924//GTPase activity	GO:0051607//defense response to virus;GO:0045087//innate immune response	K14754//interferon-induced GTP-binding protein Mx1	gi|71534287|ref|NP_775119.2|//interferon-induced GTP-binding protein Mx1 [Rattus norvegicus]
501116	2685	79.52	512.98	2.71272	1.94274e-78	Up	1.23237e-79	LOC501116	GO:0016020//membrane;GO:0030424//axon;GO:0005913//cell-cell adherens junction;GO:0016281//eukaryotic translation initiation factor 4F complex	GO:0003743//translation initiation factor activity;GO:0098641//cadherin binding involved in cell-cell adhesion	GO:0045773//positive regulation of axon extension;GO:0006446//regulation of translational initiation;GO:0060999//positive regulation of dendritic spine development;GO:0045727//positive regulation of translation	K03260//translation initiation factor 4G	gi|672057664|ref|XP_008763289.1|//PREDICTED: LOW QUALITY PROTEIN: eukaryotic translation initiation factor 4 gamma 2-like isoform X2 [Rattus norvegicus]
25342	6566	372.28	1061.15	1.53438	4.19774e-78	Up	2.70086e-79	Oxtr	GO:0005887//integral component of plasma membrane;GO:0005913//cell-cell adherens junction;GO:0016324//apical plasma membrane;GO:0005622//intracellular;GO:0005902//microvillus	GO:0004990//oxytocin receptor activity;GO:0005515//protein binding;GO:0005000//vasopressin receptor activity;GO:0017046//peptide hormone binding	GO:0034059//response to anoxia;GO:0045777//positive regulation of blood pressure;GO:0001967//suckling behavior;GO:0001992//regulation of systemic arterial blood pressure by vasopressin;GO:0032570//response to progesterone;GO:0044849//estrous cycle;GO:0051965//positive regulation of synapse assembly;GO:0070371//ERK1 and ERK2 cascade;GO:0032355//response to estradiol;GO:0051968//positive regulation…	K04229//oxytocin receptor	gi|9845279|ref|NP_037003.2|//oxytocin receptor [Rattus norvegicus]
361669	1841	270	880	1.72775	8.05697e-77	Up	5.27518e-78	Tcerg1l	NA	NA	NA	K12824//transcription elongation regulator 1	gi|194272139|ref|NP_001123549.1|//transcription elongation regulator 1-like protein [Rattus norvegicus]
307585	2600	919	1874	1.05119	1.45547e-76	Up	9.54595e-78	Cables1	GO:0005634//nucleus;GO:0042995//cell projection;GO:0005737//cytoplasm	GO:0005515//protein binding	GO:0007399//nervous system development;GO:0051301//cell division;GO:0000082//G1/S transition of mitotic cell cycle;GO:0051726//regulation of cell cycle	K09528//DnaJ homolog subfamily C member 8	gi|157822557|ref|NP_001100874.1|//CDK5 and ABL1 enzyme substrate 1 [Rattus norvegicus]
25446	824	729	1544	1.10589	1.26327e-68	Up	9.24412e-70	Fosl2	GO:0005654//nucleoplasm	GO:0000982//transcription factor activity, RNA polymerase II core promoter proximal region sequence-specific binding;GO:0000978//RNA polymerase II core promoter proximal region sequence-specific DNA binding;GO:0003682//chromatin binding	GO:0034097//response to cytokine;GO:0032570//response to progesterone;GO:0009636//response to toxic substance;GO:0003334//keratinocyte development;GO:0009648//photoperiodism;GO:0032355//response to estradiol;GO:0007623//circadian rhythm;GO:0009612//response to mechanical stimulus;GO:0007565//female pregnancy;GO:0001661//conditioned taste aversion;GO:0009409//response to cold;GO:0051591//response …	K09030//fos-like antigen 2	gi|61557094|ref|NP_001013164.1|//fos-related antigen 2 isoform 2 [Rattus norvegicus];gi|6978853|ref|NP_037086.1|//fos-related antigen 2 isoform 1 [Rattus norvegicus]
619345	1168	63.67	418.6	2.7401	6.8584e-65	Up	5.29064e-66	Surf2	GO:0005730//nucleolus;GO:0005886//plasma membrane	NA	NA	NA	gi|564339832|ref|XP_006233785.1|//PREDICTED: surfeit locus protein 2-like isoform X2 [Rattus norvegicus];gi|76443683|ref|NP_001029038.1|//surfeit locus protein 2 [Rattus norvegicus]
364786	6115	462	1117	1.29687	5.59777e-64	Up	4.3689e-65	Itga8	GO:0005783//endoplasmic reticulum;GO:0005925//focal adhesion;GO:0014069//postsynaptic density;GO:0043204//perikaryon;GO:0008305//integrin complex;GO:0009986//cell surface;GO:0045177//apical part of cell;GO:0032591//dendritic spine membrane	GO:0046872//metal ion binding	GO:0001656//metanephros development;GO:0045184//establishment of protein localization;GO:0034446//substrate adhesion-dependent cell spreading;GO:0030030//cell projection organization;GO:0048745//smooth muscle tissue development;GO:0007420//brain development;GO:0007160//cell-matrix adhesion;GO:0007613//memory;GO:2000721//positive regulation of transcription from RNA polymerase II promoter involved…	K06584//integrin alpha 8	gi|291190715|ref|NP_001167443.1|//integrin alpha-8 [Rattus norvegicus]
308291	4763	563	1263	1.18886	3.98329e-63	Up	3.14494e-64	Phactr2	NA	GO:0003779//actin binding;GO:0004864//protein phosphatase inhibitor activity	GO:0043086//negative regulation of catalytic activity	K17585//phosphatase and actin regulator 4;K17594//phosphatase and actin regulator 3	gi|149039568|gb|EDL93730.1|//phosphatase and actin regulator 2, isoform CRA_b [Rattus norvegicus];gi|47523966|ref|NP_999623.1|//phosphatase and actin regulator 2 [Rattus norvegicus];gi|672033787|ref|XP_008756832.1|//PREDICTED: phosphatase and actin regulator 2 isoform X1 [Rattus norvegicus];gi|672033789|ref|XP_008756833.1|//PREDICTED: phosphatase and actin regulator 2 isoform X2 [Rattus norvegicu…
24808	2159	246	759	1.64865	3.18344e-62	Up	2.54949e-63	Tacr3	GO:0005634//nucleus;GO:0032590//dendrite membrane;GO:0016021//integral component of membrane;GO:0032809//neuronal cell body membrane;GO:0005737//cytoplasm	GO:0004995//tachykinin receptor activity	GO:0010460//positive regulation of heart rate;GO:0007217//tachykinin receptor signaling pathway;GO:0045777//positive regulation of blood pressure;GO:0043278//response to morphine;GO:0060259//regulation of feeding behavior;GO:0070474//positive regulation of uterine smooth muscle contraction;GO:0042538//hyperosmotic salinity response;GO:0007568//aging;GO:0042053//regulation of dopamine metabolic pr…	K04224//tachykinin receptor 3	gi|8394408|ref|NP_058749.1|//neuromedin-K receptor [Rattus norvegicus]
103693838	3546	362.62	946.82	1.40784	1.52583e-61	Up	1.23926e-62	NEWGENE_621802	GO:0005654//nucleoplasm;GO:0005829//cytosol;GO:0030666//endocytic vesicle membrane;GO:0005886//plasma membrane;GO:0014069//postsynaptic density;GO:0033017//sarcoplasmic reticulum membrane	GO:0005088//Ras guanyl-nucleotide exchange factor activity;GO:0005524//ATP binding;GO:0004683//calmodulin-dependent protein kinase activity;GO:0005516//calmodulin binding;GO:0004723//calcium-dependent protein serine/threonine phosphatase activity;GO:0042803//protein homodimerization activity	GO:0007399//nervous system development;GO:0014733//regulation of skeletal muscle adaptation;GO:0043547//positive regulation of GTPase activity;GO:0030073//insulin secretion;GO:1901897//regulation of relaxation of cardiac muscle;GO:0051924//regulation of calcium ion transport;GO:0006470//protein dephosphorylation;GO:0051259//protein oligomerization;GO:0060333//interferon-gamma-mediated signaling p…	K04515//calcium/calmodulin-dependent protein kinase (CaM kinase) II [EC:2.7.11.17]	gi|532049867|ref|XP_005367701.1|//PREDICTED: calcium/calmodulin-dependent protein kinase type II subunit gamma isoform X4 [Microtus ochrogaster];gi|755775338|ref|XP_006937956.2|//PREDICTED: calcium/calmodulin-dependent protein kinase type II subunit gamma isoform X14 [Felis catus];gi|568986588|ref|XP_006518552.1|//PREDICTED: calcium/calmodulin-dependent protein kinase type II subunit gamma isofor…
500592	2180	765	1530	1.02321	4.73299e-60	Up	3.92986e-61	Tnfrsf25	GO:0005887//integral component of plasma membrane	GO:0005031//tumor necrosis factor-activated receptor activity	GO:0097190//apoptotic signaling pathway;GO:0042127//regulation of cell proliferation;GO:0032496//response to lipopolysaccharide;GO:0006954//inflammatory response;GO:0007275//multicellular organism development;GO:0043410//positive regulation of MAPK cascade;GO:0006955//immune response;GO:0042981//regulation of apoptotic process;GO:0033209//tumor necrosis factor-mediated signaling pathway	K05160//tumor necrosis factor receptor superfamily member 25	gi|564354265|ref|XP_006239535.1|//PREDICTED: tumor necrosis factor receptor superfamily member 25 isoform X1 [Rattus norvegicus];gi|212549637|ref|NP_001131116.1|//tumor necrosis factor receptor superfamily member 25 precursor [Rattus norvegicus];gi|564354267|ref|XP_006239536.1|//PREDICTED: tumor necrosis factor receptor superfamily member 25 isoform X2 [Rattus norvegicus]
100363276	4094	654	1360	1.07945	2.72323e-58	Up	2.30123e-59	Arhgap6	GO:0015629//actin cytoskeleton;GO:0005737//cytoplasm	GO:0017124//SH3 domain binding;GO:0005096//GTPase activator activity	GO:0051497//negative regulation of stress fiber assembly;GO:0007165//signal transduction;GO:0043547//positive regulation of GTPase activity;GO:0051895//negative regulation of focal adhesion assembly	K20631//Rho GTPase-activating protein 6	gi|87252724|ref|NP_033837.2|//rho GTPase-activating protein 6 isoform a [Mus musculus];gi|672087289|ref|XP_008771371.1|//PREDICTED: rho GTPase-activating protein 6 [Rattus norvegicus]
79216	2411	712	1435	1.03431	2.23675e-57	Up	1.91295e-58	Gdf10	GO:0005615//extracellular space	GO:0008083//growth factor activity;GO:0005125//cytokine activity;GO:0005160//transforming growth factor beta receptor binding	GO:0021549//cerebellum development;GO:0030509//BMP signaling pathway;GO:0043408//regulation of MAPK cascade;GO:0045669//positive regulation of osteoblast differentiation;GO:0060395//SMAD protein signal transduction;GO:0010862//positive regulation of pathway-restricted SMAD protein phosphorylation;GO:0045668//negative regulation of osteoblast differentiation;GO:0045444//fat cell differentiation;GO…	K05496//bone morphogenetic protein 3/3B	gi|13242277|ref|NP_077351.1|//growth/differentiation factor 10 precursor [Rattus norvegicus]
312382	2197	320.39	851.62	1.43359	5.69586e-57	Up	4.9229e-58	Abcg2	GO:0005634//nucleus;GO:0016324//apical plasma membrane;GO:0016021//integral component of membrane;GO:0031966//mitochondrial membrane	GO:0005524//ATP binding;GO:0008559//xenobiotic-transporting ATPase activity;GO:0042803//protein homodimerization activity	GO:1904612//response to 2,3,7,8-tetrachlorodibenzodioxine;GO:0015747//urate transport;GO:0043278//response to morphine;GO:0010039//response to iron ion;GO:0032496//response to lipopolysaccharide;GO:1904479//negative regulation of intestinal absorption;GO:0071549//cellular response to dexamethasone stimulus;GO:0046618//drug export;GO:0060136//embryonic process involved in female pregnancy;GO:00193…	K05681//ATP-binding cassette, subfamily G (WHITE), member 2	gi|68051981|sp|Q80W57.1|ABCG2_RAT//RecName: Full=ATP-binding cassette sub-family G member 2; AltName: Full=Breast cancer resistance protein 1 homolog; AltName: Full=Urate exporter; AltName: CD_antigen=CD338;gi|31077114|ref|NP_852046.1|//ATP-binding cassette sub-family G member 2 [Rattus norvegicus]
108351097	2535	168.11	590.65	1.83611	2.17635e-56	Up	1.90073e-57	LOC108351097	NA	NA	NA	K19720//collagen, type III, alpha	gi|954381023|gb|KRY44973.1|//hypothetical protein T03_14148 [Trichinella britovi]
171101	883	307	818	1.43707	5.79912e-55	Up	5.18295e-56	Grp	GO:0005615//extracellular space;GO:0016235//aggresome;GO:0005578//proteinaceous extracellular matrix;GO:0048471//perinuclear region of cytoplasm	GO:0005184//neuropeptide hormone activity	GO:0045668//negative regulation of osteoblast differentiation;GO:0007218//neuropeptide signaling pathway	K05224//gastrin-releasing peptide	gi|291327531|ref|NP_598254.2|//gastrin-releasing peptide preproprotein [Rattus norvegicus]
25570	3402	136	519	1.95534	5.72513e-54	Up	5.2141e-55	Trhr	GO:0009986//cell surface;GO:0016021//integral component of membrane;GO:0005886//plasma membrane	GO:0004997//thyrotropin-releasing hormone receptor activity;GO:0042803//protein homodimerization activity	GO:0007186//G-protein coupled receptor signaling pathway;GO:0090073//positive regulation of protein homodimerization activity;GO:0007204//positive regulation of cytosolic calcium ion concentration	K04282//thyrotropin-releasing hormone receptor	gi|564359980|ref|XP_006241673.1|//PREDICTED: thyrotropin-releasing hormone receptor isoform X1 [Rattus norvegicus];gi|7110729|ref|NP_037179.1|//thyrotropin-releasing hormone receptor [Rattus norvegicus];gi|8477168|gb|AAB29946.2|//thyrotropin-releasing hormone receptor [Rattus sp.]
25010	503	1.88	221.52	6.90377	9.98363e-52	Up	9.46568e-53	Scgb2a1	GO:0005615//extracellular space	GO:0046982//protein heterodimerization activity;GO:0005496//steroid binding	GO:0051262//protein tetramerization;GO:0030521//androgen receptor signaling pathway	NA	gi|42627889|ref|NP_976078.1|//secretoglobin family 2A member 2 precursor [Rattus norvegicus];gi|672039726|ref|XP_008758454.1|//PREDICTED: secretoglobin family 2A member 2 isoform X1 [Rattus norvegicus]
100360645	310	242.7	693.83	1.53862	1.15119e-51	Up	1.09277e-52	LOC100360645	GO:0010008//endosome membrane;GO:0070062//extracellular exosome;GO:0005615//extracellular space;GO:0005654//nucleoplasm;GO:0030666//endocytic vesicle membrane;GO:0043209//myelin sheath;GO:0043005//neuron projection;GO:0043025//neuronal cell body;GO:0005829//cytosol;GO:0005739//mitochondrion;GO:0005886//plasma membrane	GO:0002020//protease binding	GO:0006296//nucleotide-excision repair, DNA incision, 5'-to lesion;GO:0007144//female meiosis I;GO:0090090//negative regulation of canonical Wnt signaling pathway;GO:0008543//fibroblast growth factor receptor signaling pathway;GO:0045742//positive regulation of epidermal growth factor receptor signaling pathway;GO:0060613//fat pad development;GO:0070423//nucleotide-binding oligomerization domain …	K02977//small subunit ribosomal protein S27Ae;K02927//large subunit ribosomal protein L40e	gi|149052926|gb|EDM04743.1|//polyubiquitin [Rattus norvegicus]
106146145	3710	409	951	1.24055	4.63575e-51	Up	4.45301e-52	Baiap3	NA	NA	NA	K15621//BAI1-associated protein 3	gi|916043983|ref|NP_001299592.1|//BAI1-associated protein 3 [Rattus norvegicus]
100910957	2924	44.72	312.6	2.82854	2.45143e-50	Up	2.37146e-51	LOC100910957	GO:0005654//nucleoplasm;GO:0016021//integral component of membrane;GO:0005778//peroxisomal membrane	GO:0008289//lipid binding;GO:0000062//fatty-acyl-CoA binding	GO:0006810//transport;GO:0030242//autophagy of peroxisome;GO:0035973//aggrephagy	K13239//peroxisomal 3,2-trans-enoyl-CoA isomerase [EC:5.3.3.8]	gi|564304813|ref|XP_006225225.1|//PREDICTED: acyl-CoA-binding domain-containing protein 5-like [Rattus norvegicus]
679875	4542	217	638	1.57907	2.14479e-49	Up	2.12342e-50	Magel2	NA	NA	NA	K12464//melanoma-associated antigen D1;K19482//necdin	gi|392344312|ref|XP_001054803.2|//PREDICTED: MAGE-like protein 2 [Rattus norvegicus]
498060	5095	350	842	1.28967	4.23857e-48	Up	4.25874e-49	RGD1562726	NA	NA	NA	NA	gi|157817911|ref|NP_001102522.1|//uncharacterized protein C21orf62 homolog precursor [Rattus norvegicus]
24326	4539	629.35	1246.66	1.00934	4.50262e-48	Up	4.53424e-49	Ednra	GO:0030315//T-tubule;GO:0031965//nuclear membrane;GO:0045121//membrane raft;GO:0016021//integral component of membrane	GO:0004713//protein tyrosine kinase activity;GO:0005515//protein binding;GO:0004962//endothelin receptor activity	GO:0008217//regulation of blood pressure;GO:0090184//positive regulation of kidney development;GO:0007205//protein kinase C-activating G-protein coupled receptor signaling pathway;GO:0051482//positive regulation of cytosolic calcium ion concentration involved in phospholipase C-activating G-protein coupled signaling pathway;GO:0043084//penile erection;GO:0071260//cellular response to mechanical s…	K04197//endothelin receptor type A	gi|672084727|ref|XP_008770694.1|//PREDICTED: endothelin-1 receptor isoform X2 [Rattus norvegicus];gi|7549758|ref|NP_036682.1|//endothelin-1 receptor precursor [Rattus norvegicus]
116683	2806	375	872	1.24065	6.37916e-47	Up	6.62629e-48	Efna5	GO:0005901//caveola;GO:0031362//anchored component of external side of plasma membrane;GO:0005912//adherens junction;GO:0005604//basement membrane	GO:0005169//neurotrophin TRKB receptor binding;GO:0046875//ephrin receptor binding;GO:0016301//kinase activity;GO:0045499//chemorepellent activity	GO:0031290//retinal ganglion cell axon guidance;GO:0050731//positive regulation of peptidyl-tyrosine phosphorylation;GO:0070507//regulation of microtubule cytoskeleton organization;GO:1904322//cellular response to forskolin;GO:0050919//negative chemotaxis;GO:0007420//brain development;GO:0032956//regulation of actin cytoskeleton organization;GO:0051965//positive regulation of synapse assembly;GO:…	K05462//ephrin-A	gi|16758778|ref|NP_446355.1|//ephrin-A5 precursor [Rattus norvegicus];gi|6753724|ref|NP_034239.1|//ephrin-A5 isoform 2 precursor [Mus musculus]
362261	3304	378	876	1.23575	7.56808e-47	Up	7.87841e-48	Lpin3	GO:0005634//nucleus	GO:0003713//transcription coactivator activity;GO:0008195//phosphatidate phosphatase activity	GO:0045944//positive regulation of transcription from RNA polymerase II promoter;GO:0009062//fatty acid catabolic process;GO:0016311//dephosphorylation;GO:0019432//triglyceride biosynthetic process	K15728//phosphatidate phosphatase LPIN [EC:3.1.3.4]	gi|62079093|ref|NP_001014206.1|//phosphatidate phosphatase LPIN3 [Rattus norvegicus]
362539	8116	463	987	1.11525	7.09189e-45	Up	7.67994e-46	Adamtsl1	NA	NA	NA	K08621//a disintegrin and metalloproteinase with thrombospondin motifs 6 [EC:3.4.24.-]	gi|672053075|ref|XP_008762067.1|//PREDICTED: ADAMTS-like protein 1 isoform X2 [Rattus norvegicus]
50577	2251	89	374	2.09437	9.17135e-43	Up	1.02435e-43	Galr1	GO:0005887//integral component of plasma membrane	GO:0017046//peptide hormone binding;GO:0042923//neuropeptide binding;GO:0004966//galanin receptor activity	GO:0007200//phospholipase C-activating G-protein coupled receptor signaling pathway;GO:0007194//negative regulation of adenylate cyclase activity;GO:0045944//positive regulation of transcription from RNA polymerase II promoter;GO:0007189//adenylate cyclase-activating G-protein coupled receptor signaling pathway;GO:0007204//positive regulation of cytosolic calcium ion concentration;GO:0007218//neu…	K04230//galanin receptor 1	gi|164518935|ref|NP_037090.2|//galanin receptor type 1 [Rattus norvegicus]
100134871	624	0	215.05	8.77174	1.22409e-42	Up	1.37134e-43	LOC100134871	GO:0070062//extracellular exosome;GO:0072562//blood microparticle;GO:0031838//haptoglobin-hemoglobin complex;GO:0005833//hemoglobin complex	GO:0020037//heme binding;GO:0005506//iron ion binding;GO:0031722//hemoglobin beta binding;GO:0019825//oxygen binding;GO:0031720//haptoglobin binding;GO:0004601//peroxidase activity;GO:0005344//oxygen transporter activity;GO:0031721//hemoglobin alpha binding	GO:0010999//regulation of eIF2 alpha phosphorylation by heme;GO:0015671//oxygen transport;GO:0051291//protein heterooligomerization;GO:0070293//renal absorption;GO:0042542//response to hydrogen peroxide;GO:0006749//glutathione metabolic process;GO:0048821//erythrocyte development;GO:0042744//hydrogen peroxide catabolic process;GO:0070527//platelet aggregation;GO:0010942//positive regulation of ce…	K13823//hemoglobin subunit beta	gi|164448680|ref|NP_001106694.1|//hemoglobin subunit beta-2 [Rattus norvegicus]
83476	1987	259	665	1.38361	1.8331e-42	Up	2.05778e-43	Cyr61	GO:0005578//proteinaceous extracellular matrix	GO:0005520//insulin-like growth factor binding;GO:0005178//integrin binding;GO:0008201//heparin binding;GO:0050840//extracellular matrix binding	GO:0030335//positive regulation of cell migration;GO:0030513//positive regulation of BMP signaling pathway;GO:0060710//chorio-allantoic fusion;GO:0002041//intussusceptive angiogenesis;GO:0045860//positive regulation of protein kinase activity;GO:0003181//atrioventricular valve morphogenesis;GO:0006935//chemotaxis;GO:0045766//positive regulation of angiogenesis;GO:0010811//positive regulation of c…	K06829//cysteine rich protein 61	gi|31542447|ref|NP_112617.2|//protein CYR61 precursor [Rattus norvegicus]
65187	4769	54	295	2.47289	2.76495e-41	Up	3.17901e-42	Gabrq	GO:0005887//integral component of plasma membrane;GO:0030054//cell junction;GO:0034707//chloride channel complex;GO:1902711//GABA-A receptor complex;GO:0045211//postsynaptic membrane	GO:0005230//extracellular ligand-gated ion channel activity;GO:0004890//GABA-A receptor activity;GO:0005254//chloride channel activity	GO:0006821//chloride transport;GO:0007214//gamma-aminobutyric acid signaling pathway;GO:0034220//ion transmembrane transport	K05192//gamma-aminobutyric acid receptor subunit theta	gi|149027093|gb|EDL82835.1|//gamma-aminobutyric acid A receptor, theta, isoform CRA_b [Rattus norvegicus];gi|39930467|ref|NP_113921.1|//gamma-aminobutyric acid receptor subunit theta precursor [Rattus norvegicus]
309014	1206	497	998	1.029	6.33627e-40	Up	7.42869e-41	Plpp4	GO:0005887//integral component of plasma membrane;GO:0016021//integral component of membrane	GO:0008195//phosphatidate phosphatase activity	GO:0046839//phospholipid dephosphorylation;GO:0006644//phospholipid metabolic process;GO:0038096//Fc-gamma receptor signaling pathway involved in phagocytosis	K01080//phosphatidate phosphatase [EC:3.1.3.4]	gi|300798497|ref|NP_001178560.1|//phosphatidate phosphatase PPAPDC1A [Rattus norvegicus] ;gi|532069906|ref|XP_005320786.1|//PREDICTED: phosphatidate phosphatase PPAPDC1A isoform X2 [Ictidomys tridecemlineatus]
29475	1862	51	282	2.49034	8.01265e-40	Up	9.43946e-41	Dio3	GO:0010008//endosome membrane;GO:0016021//integral component of membrane;GO:0005886//plasma membrane	NA	GO:0042446//hormone biosynthetic process;GO:0055114//oxidation-reduction process	K07754//thyroxine 5-deiodinase [EC:1.21.99.3]	gi|255982585|ref|NP_058906.3|//thyroxine 5-deiodinase [Rattus norvegicus]
79246	2065	373	805	1.13302	9.96126e-38	Up	1.22767e-38	Htr3a	GO:0030424//axon;GO:0005892//acetylcholine-gated channel complex;GO:1904602//serotonin-activated cation-selective channel complex;GO:0030054//cell junction;GO:0005737//cytoplasm;GO:0043025//neuronal cell body;GO:0045211//postsynaptic membrane	GO:0042166//acetylcholine binding;GO:0051378//serotonin binding;GO:0004993//G-protein coupled serotonin receptor activity;GO:0015464//acetylcholine receptor activity;GO:0022850//serotonin-gated cation-selective channel activity	GO:0007271//synaptic transmission, cholinergic;GO:0032414//positive regulation of ion transmembrane transporter activity;GO:0071363//cellular response to growth factor stimulus;GO:0098655//cation transmembrane transport;GO:0042220//response to cocaine;GO:0007210//serotonin receptor signaling pathway;GO:0045471//response to ethanol	K04819//5-hydroxytryptamine receptor 3	gi|139947611|ref|NP_077370.2|//5-hydroxytryptamine receptor 3A precursor [Rattus norvegicus];gi|149041589|gb|EDL95430.1|//5-hydroxytryptamine (serotonin) receptor 3a [Rattus norvegicus]
114505	2393	337	749	1.17543	3.04366e-37	Up	3.77872e-38	Klf4	GO:0005654//nucleoplasm;GO:0044798//nuclear transcription factor complex;GO:0005719//nuclear euchromatin;GO:0005737//cytoplasm	GO:0001010//transcription factor activity, sequence-specific DNA binding transcription factor recruiting;GO:0042826//histone deacetylase binding;GO:0001077//transcriptional activator activity, RNA polymerase II core promoter proximal region sequence-specific binding;GO:0001085//RNA polymerase II transcription factor binding;GO:0035014//phosphatidylinositol 3-kinase regulator activity;GO:0001190//…	GO:0043154//negative regulation of cysteine-type endopeptidase activity involved in apoptotic process;GO:0090051//negative regulation of cell migration involved in sprouting angiogenesis;GO:2000679//positive regulation of transcription regulatory region DNA binding;GO:0032270//positive regulation of cellular protein metabolic process;GO:0043551//regulation of phosphatidylinositol 3-kinase activit…	K17846//krueppel-like factor 4	gi|16758530|ref|NP_446165.1|//Krueppel-like factor 4 [Rattus norvegicus]
25339	7415	341.12	754	1.16749	4.29225e-37	Up	5.34343e-38	Npr3	GO:0070062//extracellular exosome;GO:0005887//integral component of plasma membrane;GO:0005622//intracellular	GO:0008528//G-protein coupled peptide receptor activity;GO:0016941//natriuretic peptide receptor activity;GO:0004016//adenylate cyclase activity;GO:0017046//peptide hormone binding;GO:0042803//protein homodimerization activity	GO:0002158//osteoclast proliferation;GO:0007193//adenylate cyclase-inhibiting G-protein coupled receptor signaling pathway;GO:0007200//phospholipase C-activating G-protein coupled receptor signaling pathway;GO:0008217//regulation of blood pressure;GO:0048662//negative regulation of smooth muscle cell proliferation;GO:0051000//positive regulation of nitric-oxide synthase activity;GO:0019933//cAMP-…	K12325//atrial natriuretic peptide clearance receptor	gi|564335559|ref|XP_006232107.1|//PREDICTED: atrial natriuretic peptide receptor 3 isoform X1 [Rattus norvegicus];gi|6981282|ref|NP_037000.1|//atrial natriuretic peptide receptor 3 precursor [Rattus norvegicus]
114587	1525	180	502	1.5029	1.87727e-36	Up	2.36466e-37	Dlk1	GO:0005615//extracellular space;GO:0009897//external side of plasma membrane;GO:0016021//integral component of membrane	GO:0005515//protein binding;GO:0005509//calcium ion binding	GO:0010468//regulation of gene expression;GO:0009791//post-embryonic development;GO:0045746//negative regulation of Notch signaling pathway;GO:0048706//embryonic skeletal system development;GO:0045599//negative regulation of fat cell differentiation	K06051//delta	gi|16758572|ref|NP_446196.1|//protein delta homolog 1 precursor [Rattus norvegicus];gi|672057100|ref|XP_008763139.1|//PREDICTED: protein delta homolog 1 isoform X1 [Rattus norvegicus]
289745	1382	397	827.02	1.08199	4.96361e-36	Up	6.33103e-37	Mtfp1	GO:0005743//mitochondrial inner membrane;GO:0016021//integral component of membrane	NA	GO:0007006//mitochondrial membrane organization;GO:0000266//mitochondrial fission;GO:0006915//apoptotic process	K17981//mitochondrial fission process protein 1	gi|55741522|ref|NP_001006961.1|//mitochondrial fission process protein 1 [Rattus norvegicus]
170573	2798	123	402	1.73175	7.98774e-36	Up	1.02154e-36	Slc38a4	GO:0005887//integral component of plasma membrane	GO:0015293//symporter activity;GO:0015171//amino acid transmembrane transporter activity	GO:0006865//amino acid transport;GO:0003333//amino acid transmembrane transport;GO:0006814//sodium ion transport	K14991//solute carrier family 38 (sodium-coupled neutral amino acid transporter), member 4	gi|18543357|ref|NP_570104.1|//sodium-coupled neutral amino acid transporter 4 [Rattus norvegicus]
140589	3501	168.25	471.81	1.51081	1.37314e-34	Up	1.80431e-35	Gli1	GO:0005654//nucleoplasm;GO:0097542//ciliary tip;GO:0005829//cytosol;GO:0005930//axoneme	GO:0000978//RNA polymerase II core promoter proximal region sequence-specific DNA binding;GO:0046872//metal ion binding;GO:0003682//chromatin binding;GO:0003705//transcription factor activity, RNA polymerase II distal enhancer sequence-specific binding;GO:0008017//microtubule binding	GO:0030324//lung development;GO:0030335//positive regulation of cell migration;GO:0097421//liver regeneration;GO:0007418//ventral midline development;GO:0007283//spermatogenesis;GO:0090090//negative regulation of canonical Wnt signaling pathway;GO:0021983//pituitary gland development;GO:0009611//response to wounding;GO:2000345//regulation of hepatocyte proliferation;GO:0009953//dorsal/ventral pat…	K16797//zinc finger protein GLI1	gi|300793761|ref|NP_001178839.1|//zinc finger protein GLI1 [Rattus norvegicus]
100303643	7967	360.68	761.8	1.1019	3.02939e-34	Up	4.02866e-35	Fcgbp	NA	NA	NA	K18273//alpha-tectorin	gi|695917199|ref|NP_001158129.2|//Fc fragment of IgG binding protein precursor [Rattus norvegicus]
499402	1574	32.39	214.46	2.7503	6.21259e-34	Up	8.35017e-35	RGD1562652	NA	NA	NA	K06751//major histocompatibility complex, class I	gi|569017019|ref|XP_006536911.1|//PREDICTED: predicted gene 7030 isoform X3 [Mus musculus]
302971	1271	86	325	1.94124	6.52621e-34	Up	8.78245e-35	Prss22	GO:0046658//anchored component of plasma membrane;GO:0019897//extrinsic component of plasma membrane	GO:0004252//serine-type endopeptidase activity	GO:0006508//proteolysis	K09626//brain-specific serine protease 4 [EC:3.4.21.-]	gi|157821041|ref|NP_001100454.1|//brain-specific serine protease 4 precursor [Rattus norvegicus]
140928	4170	363	761	1.09114	1.08614e-33	Up	1.46902e-34	Pde11a	GO:0005829//cytosol;GO:0005758//mitochondrial intermembrane space;GO:0070469//respiratory chain;GO:0043204//perikaryon	GO:0009055//electron carrier activity;GO:0030552//cAMP binding;GO:0004117//calmodulin-dependent cyclic-nucleotide phosphodiesterase activity;GO:0020037//heme binding;GO:0004118//cGMP-stimulated cyclic-nucleotide phosphodiesterase activity;GO:0044688//7,8-dihydro-D-neopterin 2',3'-cyclic phosphate phosphodiesterase activity;GO:0047555//3',5'-cyclic-GMP phosphodiesterase activity;GO:0046872//metal …	GO:0006198//cAMP catabolic process;GO:0007165//signal transduction;GO:0046069//cGMP catabolic process;GO:0055114//oxidation-reduction process;GO:0006915//apoptotic process	K13298//dual 3',5'-cyclic-AMP and -GMP phosphodiesterase 11 [EC:3.1.4.17 3.1.4.35]	gi|18266694|ref|NP_543169.1|//dual 3',5'-cyclic-AMP and -GMP phosphodiesterase 11A isoform 4 [Rattus norvegicus];gi|188595640|ref|NP_001120952.1|//dual 3',5'-cyclic-AMP and -GMP phosphodiesterase 11A isoform 3 [Rattus norvegicus];gi|188595642|ref|NP_001120953.1|//dual 3',5'-cyclic-AMP and -GMP phosphodiesterase 11A isoform 2 [Rattus norvegicus]
289094	18310	358	752	1.09398	1.9254e-33	Up	2.6194e-34	Hmcn1	NA	NA	NA	K17341//hemicentin	gi|404351643|ref|NP_001258221.1|//hemicentin-1 precursor [Rattus norvegicus]
100912618	1736	0	151.74	8.26867	4.02862e-32	Up	5.6815e-33	LOC100912618	GO:0035370//UBC13-UEV1A complex;GO:0070062//extracellular exosome;GO:0005634//nucleus;GO:0000151//ubiquitin ligase complex;GO:0005737//cytoplasm	GO:0061630//ubiquitin protein ligase activity;GO:0031625//ubiquitin protein ligase binding;GO:0061631//ubiquitin conjugating enzyme activity;GO:0031624//ubiquitin conjugating enzyme binding	GO:0043123//positive regulation of I-kappaB kinase/NF-kappaB signaling;GO:0070534//protein K63-linked ubiquitination;GO:0042275//error-free postreplication DNA repair;GO:0051092//positive regulation of NF-kappaB transcription factor activity	K10704//ubiquitin-conjugating enzyme E2 variant	gi|42741690|ref|NP_075719.1|//ubiquitin-conjugating enzyme E2 variant 1 isoform 2 [Mus musculus]
288227	1545	168	455	1.46061	7.94447e-32	Up	1.1312e-32	Bace2	GO:0005768//endosome;GO:0005783//endoplasmic reticulum;GO:0009986//cell surface;GO:0005794//Golgi apparatus;GO:0016021//integral component of membrane	GO:0001540//amyloid-beta binding;GO:0004190//aspartic-type endopeptidase activity	GO:0006509//membrane protein ectodomain proteolysis;GO:0050435//amyloid-beta metabolic process;GO:0042985//negative regulation of amyloid precursor protein biosynthetic process;GO:0030163//protein catabolic process	K07747//beta-site APP-cleaving enzyme 2 (memapsin 1) [EC:3.4.23.45]	gi|50657390|ref|NP_001002802.1|//beta-secretase 2 precursor [Rattus norvegicus]
246047	2969	324.43	688.89	1.10958	2.01655e-31	Up	2.90558e-32	Calcoco1	GO:0000790//nuclear chromatin;GO:0005737//cytoplasm	GO:0008022//protein C-terminus binding;GO:0070016//armadillo repeat domain binding;GO:0003682//chromatin binding;GO:0030374//ligand-dependent nuclear receptor transcription coactivator activity;GO:0043565//sequence-specific DNA binding;GO:0001047//core promoter binding;GO:0008013//beta-catenin binding	GO:0045944//positive regulation of transcription from RNA polymerase II promoter;GO:0016055//Wnt signaling pathway;GO:0030518//intracellular steroid hormone receptor signaling pathway	NA	gi|21070934|ref|NP_631929.1|//calcium-binding and coiled-coil domain-containing protein 1 [Rattus norvegicus]
316238	1149	401	795	1.01056	3.85671e-31	Up	5.60071e-32	Rsph9	GO:0031514//motile cilium;GO:0005737//cytoplasm;GO:0005930//axoneme	NA	GO:0060294//cilium movement involved in cell motility;GO:0035082//axoneme assembly;GO:0044458//motile cilium assembly	K19757//radial spoke head protein 9	gi|157817087|ref|NP_001101675.1|//radial spoke head protein 9 homolog [Rattus norvegicus] ;gi|564367377|ref|XP_006244600.1|//PREDICTED: radial spoke head protein 9 homolog isoform X1 [Rattus norvegicus]
300999	4122	264	595	1.19556	1.28964e-30	Up	1.90203e-31	Mst1r	GO:0001725//stress fiber;GO:0009986//cell surface;GO:0016021//integral component of membrane;GO:0005886//plasma membrane;GO:0005773//vacuole	GO:0005524//ATP binding;GO:0019899//enzyme binding;GO:0004714//transmembrane receptor protein tyrosine kinase activity	GO:0051897//positive regulation of protein kinase B signaling;GO:0043406//positive regulation of MAP kinase activity;GO:0009615//response to virus;GO:0045087//innate immune response	K05100//macrophage-stimulating 1 receptor [EC:2.7.10.1]	gi|158749582|ref|NP_001100325.2|//macrophage-stimulating protein receptor precursor [Rattus norvegicus]
306636	1158	369	745	1.03683	1.81427e-30	Up	2.68812e-31	Efnb2	GO:0005925//focal adhesion;GO:0016021//integral component of membrane;GO:0005886//plasma membrane	GO:0046875//ephrin receptor binding	GO:0010839//negative regulation of keratinocyte proliferation;GO:0001945//lymph vessel development;GO:0048013//ephrin receptor signaling pathway;GO:0031295//T cell costimulation;GO:0002042//cell migration involved in sprouting angiogenesis;GO:0009887//animal organ morphogenesis;GO:1903849//positive regulation of aorta morphogenesis;GO:2000727//positive regulation of cardiac muscle cell differenti…	K05463//ephrin-B	gi|157822681|ref|NP_001100798.1|//ephrin-B2 [Rattus norvegicus]
102549712	4576	111.54	351.96	1.68106	2.83669e-30	Up	4.21905e-31	LOC102549712	NA	NA	NA	K13146//integrator complex subunit 9	gi|149030292|gb|EDL85348.1|//similar to hypothetical protein FLJ10871 (predicted) [Rattus norvegicus]
293669	2565	0	140.47	8.15733	3.7208e-30	Up	5.54664e-31	Cd248	GO:0070062//extracellular exosome;GO:0016021//integral component of membrane;GO:0005737//cytoplasm;GO:0005886//plasma membrane	GO:0030246//carbohydrate binding;GO:0005509//calcium ion binding;GO:0050840//extracellular matrix binding	GO:0016477//cell migration;GO:0060033//anatomical structure regression;GO:2000353//positive regulation of endothelial cell apoptotic process;GO:0048535//lymph node development;GO:0008284//positive regulation of cell proliferation	K06706//CD248 antigen, endosialin	gi|157821557|ref|NP_001099795.1|//endosialin precursor [Rattus norvegicus]
24602	831	295	636	1.13152	5.36759e-30	Up	8.05018e-31	Nppa	GO:0005615//extracellular space;GO:0005634//nucleus;GO:0042629//mast cell granule;GO:0048471//perinuclear region of cytoplasm	GO:0051428//peptide hormone receptor binding;GO:0071855//neuropeptide receptor binding;GO:0005184//neuropeptide hormone activity	GO:0071260//cellular response to mechanical stimulus;GO:0014898//cardiac muscle hypertrophy in response to stress;GO:1901841//regulation of high voltage-gated calcium channel activity;GO:0050880//regulation of blood vessel size;GO:1903766//positive regulation of potassium ion export across plasma membrane;GO:1902261//positive regulation of delayed rectifier potassium channel activity;GO:0007218//…	K12334//natriuretic peptide A	gi|6981278|ref|NP_036744.1|//natriuretic peptides A precursor [Rattus norvegicus]
100362606	2362	129.55	367.05	1.52568	1.4694e-27	Up	2.38021e-28	Akain1	GO:0005829//cytosol	GO:0051018//protein kinase A binding	GO:0008104//protein localization;GO:0031333//negative regulation of protein complex assembly	NA	gi|569000583|ref|XP_006524478.1|//PREDICTED: putative uncharacterized protein C18orf42 homolog isoform X1 [Mus musculus];gi|149036271|gb|EDL90930.1|//rCG35631, isoform CRA_a [Rattus norvegicus]
170496	876	37	197	2.43581	1.66354e-27	Up	2.69844e-28	Lcn2	GO:0070062//extracellular exosome;GO:0005615//extracellular space;GO:0005829//cytosol	GO:0002020//protease binding;GO:0005506//iron ion binding;GO:0042803//protein homodimerization activity;GO:0005215//transporter activity;GO:0036094//small molecule binding	GO:0097192//extrinsic apoptotic signaling pathway in absence of ligand;GO:0071222//cellular response to lipopolysaccharide;GO:0071356//cellular response to tumor necrosis factor;GO:0031346//positive regulation of cell projection organization;GO:0055072//iron ion homeostasis;GO:0071347//cellular response to interleukin-1;GO:0031669//cellular response to nutrient levels;GO:0045087//innate immune re…	K21129//lipocalin 2	gi|18543345|ref|NP_570097.1|//neutrophil gelatinase-associated lipocalin precursor [Rattus norvegicus]
317608	3906	236.17	524.39	1.17402	2.18686e-26	Up	3.64147e-27	Gpr101	GO:0005887//integral component of plasma membrane;GO:0043235//receptor complex	GO:0004935//adrenergic receptor activity	GO:0071880//adenylate cyclase-activating adrenergic receptor signaling pathway;GO:0007267//cell-cell signaling	K08423//G protein-coupled receptor 101	gi|157818305|ref|NP_001101728.1|//probable G-protein coupled receptor 101 [Rattus norvegicus]
682787	753	235.03	522.33	1.17533	2.47889e-26	Up	4.13617e-27	Sumo4	GO:0016605//PML body	GO:0031386//protein tag;GO:0046965//retinoid X receptor binding;GO:0031625//ubiquitin protein ligase binding;GO:0019789//SUMO transferase activity	GO:0045892//negative regulation of transcription, DNA-templated;GO:0045944//positive regulation of transcription from RNA polymerase II promoter;GO:0034613//cellular protein localization;GO:0032436//positive regulation of proteasomal ubiquitin-dependent protein catabolic process;GO:0033235//positive regulation of protein sumoylation;GO:0070911//global genome nucleotide-excision repair	K12160//small ubiquitin-related modifier	gi|293359129|ref|XP_002729504.1|//PREDICTED: small ubiquitin-related modifier 2 [Rattus norvegicus]
29595	1566	193	458	1.26996	4.24723e-26	Up	7.13966e-27	Htr2a	GO:0030424//axon;GO:0043198//dendritic shaft;GO:0005901//caveola;GO:0005887//integral component of plasma membrane;GO:0005829//cytosol;GO:0070852//cell body fiber;GO:0043025//neuronal cell body	GO:0051378//serotonin binding;GO:0004993//G-protein coupled serotonin receptor activity;GO:0001965//G-protein alpha-subunit binding;GO:0008144//drug binding;GO:0032403//protein complex binding;GO:0071886//1-(4-iodo-2,5-dimethoxyphenyl)propan-2-amine binding	GO:0001659//temperature homeostasis;GO:0050731//positive regulation of peptidyl-tyrosine phosphorylation;GO:0043267//negative regulation of potassium ion transport;GO:0050795//regulation of behavior;GO:0014059//regulation of dopamine secretion;GO:0014065//phosphatidylinositol 3-kinase signaling;GO:0045821//positive regulation of glycolytic process;GO:0007208//phospholipase C-activating serotonin …	K04157//5-hydroxytryptamine receptor 2	gi|8393583|ref|NP_058950.1|//5-hydroxytryptamine receptor 2A [Rattus norvegicus]
24806	1049	245	535	1.14997	4.62517e-26	Up	7.79594e-27	Tac1	GO:0030424//axon;GO:0005615//extracellular space;GO:0005829//cytosol;GO:0005886//plasma membrane;GO:0043025//neuronal cell body	GO:0031835//substance P receptor binding	GO:0008217//regulation of blood pressure;GO:0002675//positive regulation of acute inflammatory response;GO:0007217//tachykinin receptor signaling pathway;GO:0050829//defense response to Gram-negative bacterium;GO:0043278//response to morphine;GO:0032496//response to lipopolysaccharide;GO:0010459//negative regulation of heart rate;GO:1990090//cellular response to nerve growth factor stimulus;GO:00…	K05239//tachykinin 1	gi|672048814|ref|XP_008760914.1|//PREDICTED: protachykinin-1 isoform X1 [Rattus norvegicus];gi|186972158|ref|NP_001118240.1|//protachykinin-1 isoform b precursor [Rattus norvegicus];gi|186972162|ref|NP_001118242.1|//protachykinin-1 isoform d precursor [Rattus norvegicus];gi|672048820|ref|XP_008760917.1|//PREDICTED: protachykinin-1 isoform X4 [Rattus norvegicus]
363071	2722	159	404	1.36854	7.53301e-26	Up	1.27996e-26	Stra6	GO:0043234//protein complex;GO:0016021//integral component of membrane;GO:0005886//plasma membrane	GO:0005515//protein binding;GO:0051183//vitamin transporter activity;GO:0004872//receptor activity	GO:0030540//female genitalia development;GO:0001822//kidney development;GO:0060539//diaphragm development;GO:0048745//smooth muscle tissue development;GO:0071939//vitamin A import;GO:0048520//positive regulation of behavior;GO:0060900//embryonic camera-type eye formation;GO:0048546//digestive tract morphogenesis;GO:0061156//pulmonary artery morphogenesis;GO:0003184//pulmonary valve morphogenesis;…	NA	gi|71361637|ref|NP_001025095.1|//stimulated by retinoic acid gene 6 protein homolog [Rattus norvegicus]
81682	1740	163	409	1.35044	1.18463e-25	Up	2.0303e-26	Lum	GO:0005583//fibrillar collagen trimer;GO:0070062//extracellular exosome;GO:0005615//extracellular space	GO:0005518//collagen binding	GO:0014070//response to organic cyclic compound;GO:0030199//collagen fibril organization;GO:0007601//visual perception;GO:0051216//cartilage development;GO:0007409//axonogenesis;GO:0070848//response to growth factor;GO:0045944//positive regulation of transcription from RNA polymerase II promoter;GO:0032914//positive regulation of transforming growth factor beta1 production	K08122//lumican	gi|13591983|ref|NP_112312.1|//lumican precursor [Rattus norvegicus]
287819	3278	203	468	1.22824	2.38738e-25	Up	4.14574e-26	Ush1g	GO:0036064//ciliary basal body;GO:0001917//photoreceptor inner segment;GO:0032391//photoreceptor connecting cilium;GO:0015629//actin cytoskeleton;GO:0005737//cytoplasm;GO:0005886//plasma membrane	GO:0042803//protein homodimerization activity;GO:0030507//spectrin binding	GO:0060122//inner ear receptor stereocilium organization;GO:0050957//equilibrioception;GO:0042472//inner ear morphogenesis;GO:0007605//sensory perception of sound;GO:0050953//sensory perception of light stimulus;GO:0045494//photoreceptor cell maintenance	K15502//serine/threonine-protein phosphatase 6 regulatory ankyrin repeat subunit A;K12460//ankyrin repeat-rich membrane spanning protein	gi|157786716|ref|NP_001099320.1|//Usher syndrome type-1G protein [Rattus norvegicus]
100360868	998	252.24	535.47	1.10922	1.10659e-24	Up	1.95672e-25	H3f3c	GO:0001740//Barr body;GO:0070062//extracellular exosome;GO:0000784//nuclear chromosome, telomeric region;GO:0005654//nucleoplasm;GO:0005700//polytene chromosome;GO:0000788//nuclear nucleosome;GO:0030176//integral component of endoplasmic reticulum membrane;GO:0005637//nuclear inner membrane	GO:0016627//oxidoreductase activity, acting on the CH-CH group of donors;GO:0042393//histone binding;GO:0000979//RNA polymerase II core promoter sequence-specific DNA binding;GO:0046982//protein heterodimerization activity;GO:0000980//RNA polymerase II distal enhancer sequence-specific DNA binding;GO:0098770//FBXO family protein binding;GO:0031492//nucleosomal DNA binding	GO:0001649//osteoblast differentiation;GO:0006997//nucleus organization;GO:0045815//positive regulation of gene expression, epigenetic;GO:0007596//blood coagulation;GO:0048477//oogenesis;GO:0030307//positive regulation of cell growth;GO:0031509//telomeric heterochromatin assembly;GO:0007420//brain development;GO:0007566//embryo implantation;GO:0008584//male gonad development;GO:0044267//cellular …	K11253//histone H3	gi|392341507|ref|XP_003754356.1|//PREDICTED: histone H3.3-like [Rattus norvegicus]
100910616	1961	0	108.93	7.79047	1.83913e-24	Up	3.28535e-25	Hmgn5	GO:0005634//nucleus;GO:0000785//chromatin	GO:0031492//nucleosomal DNA binding	GO:0006357//regulation of transcription from RNA polymerase II promoter;GO:0016569//covalent chromatin modification	K17045//high-mobility group nucleosome-binding domain-containing protein 5	gi|451958140|ref|NP_001263363.1|//high mobility group nucleosome-binding domain-containing protein 5 [Rattus norvegicus]
498604	3371	198.89	454.75	1.21631	2.62802e-24	Up	4.71543e-25	Fam129c	NA	NA	NA	NA	gi|149036102|gb|EDL90768.1|//similar to B-cell novel protein 1, isoform CRA_a [Rattus norvegicus];gi|261245027|ref|NP_001094378.1|//niban-like protein 2 [Rattus norvegicus]
641520	1500	105	307	1.57106	3.24635e-24	Up	5.84697e-25	Popdc3	GO:0016021//integral component of membrane	GO:0030552//cAMP binding	GO:0042391//regulation of membrane potential	K21108//blood vessel epicardial substance	gi|82654232|ref|NP_001032446.1|//popeye domain-containing protein 3 [Rattus norvegicus];gi|149046924|gb|EDL99672.1|//popeye domain-containing 3, isoform CRA_a [Rattus norvegicus]
338458	22115	163	397	1.30748	8.7755e-24	Up	1.59546e-24	Obscn	NA	NA	NA	K17531//obscurin-RhoGEF [EC:2.7.11.1]	gi|578802376|ref|XP_006711890.1|//PREDICTED: obscurin isoform X38 [Homo sapiens]
64345	2076	32	168	2.41553	2.03684e-23	Up	3.7539e-24	Hif3a	GO:0016607//nuclear speck;GO:0005739//mitochondrion	GO:0000981//RNA polymerase II transcription factor activity, sequence-specific DNA binding;GO:0003677//DNA binding;GO:0003713//transcription coactivator activity;GO:0003714//transcription corepressor activity;GO:0046983//protein dimerization activity	GO:0071456//cellular response to hypoxia;GO:0001525//angiogenesis;GO:0045944//positive regulation of transcription from RNA polymerase II promoter;GO:0006915//apoptotic process;GO:1903507//negative regulation of nucleic acid-templated transcription	K09096//hypoxia-inducible factor 3 alpha	gi|11968112|ref|NP_071973.1|//hypoxia-inducible factor 3-alpha [Rattus norvegicus]
365603	1485	153	379	1.33188	2.20226e-23	Up	4.06126e-24	Bves	GO:0031253//cell projection membrane;GO:0005901//caveola;GO:0005923//bicellular tight junction;GO:0016021//integral component of membrane;GO:0042383//sarcolemma;GO:0016328//lateral plasma membrane	GO:0030552//cAMP binding;GO:0005515//protein binding;GO:0005198//structural molecule activity	GO:0002931//response to ischemia;GO:0060973//cell migration involved in heart development;GO:0090136//epithelial cell-cell adhesion;GO:0002244//hematopoietic progenitor cell differentiation;GO:0001921//positive regulation of receptor recycling;GO:0034446//substrate adhesion-dependent cell spreading;GO:0008360//regulation of cell shape;GO:0040017//positive regulation of locomotion;GO:0002027//regu…	K21108//blood vessel epicardial substance	gi|117606391|ref|NP_001071058.1|//blood vessel epicardial substance [Rattus norvegicus]
291328	2421	118	323	1.47596	2.75376e-23	Up	5.0939e-24	Slc39a12	GO:0005887//integral component of plasma membrane;GO:1903561//extracellular vesicle;GO:0048471//perinuclear region of cytoplasm	GO:0005385//zinc ion transmembrane transporter activity	GO:0071578//zinc II ion transmembrane import;GO:0007165//signal transduction;GO:0031113//regulation of microtubule polymerization;GO:0006882//cellular zinc ion homeostasis;GO:0010975//regulation of neuron projection development	K14718//solute carrier family 39 (zinc transporter), member 12	gi|564392297|ref|XP_006254347.1|//PREDICTED: zinc transporter ZIP12 isoform X1 [Rattus norvegicus]
100911090	5896	263.2	540.23	1.06062	3.14023e-23	Up	5.82657e-24	LOC100911090	NA	NA	NA	K09228//KRAB domain-containing zinc finger protein	gi|672022068|ref|XP_008774728.1|//PREDICTED: LOW QUALITY PROTEIN: zinc finger protein 16-like [Rattus norvegicus]
295660	1192	220.13	478.08	1.14211	3.5503e-23	Up	6.5995e-24	RGD1564400	GO:0005634//nucleus;GO:0005913//cell-cell adherens junction;GO:0005737//cytoplasm;GO:0005886//plasma membrane	GO:0003743//translation initiation factor activity;GO:0071074//eukaryotic initiation factor eIF2 binding;GO:0098641//cadherin binding involved in cell-cell adhesion;GO:0005525//GTP binding	GO:0006446//regulation of translational initiation;GO:0090630//activation of GTPase activity;GO:0001731//formation of translation preinitiation complex	K03262//translation initiation factor 5	gi|672016928|ref|XP_008773657.1|//PREDICTED: eukaryotic translation initiation factor 5-like isoform X1 [Rattus norvegicus]
100911615	2239	275.31	550.62	1.02321	2.26708e-22	Up	4.34002e-23	LOC100911615	GO:0005811//lipid droplet;GO:0005829//cytosol;GO:0016021//integral component of membrane;GO:0005886//plasma membrane	GO:0005515//protein binding;GO:0004806//triglyceride lipase activity	GO:0010891//negative regulation of sequestering of triglyceride;GO:0010898//positive regulation of triglyceride catabolic process;GO:0034389//lipid particle organization;GO:0055088//lipid homeostasis	K16816//patatin-like phospholipase domain-containing protein 2 [EC:3.1.1.3]	gi|189095277|ref|NP_001101979.2|//patatin-like phospholipase domain-containing protein 2 [Rattus norvegicus]
65032	2953	181.7	412.77	1.20699	6.39463e-22	Up	1.24155e-22	Htr7	GO:0030425//dendrite;GO:0005887//integral component of plasma membrane;GO:0005791//rough endoplasmic reticulum;GO:0008021//synaptic vesicle;GO:0043679//axon terminus;GO:0043025//neuronal cell body	GO:0004993//G-protein coupled serotonin receptor activity;GO:0030594//neurotransmitter receptor activity	GO:0060073//micturition;GO:0042322//negative regulation of circadian sleep/wake cycle, REM sleep;GO:0042310//vasoconstriction;GO:0010976//positive regulation of neuron projection development;GO:0071542//dopaminergic neuron differentiation;GO:0007192//adenylate cyclase-activating serotonin receptor signaling pathway;GO:0014832//urinary bladder smooth muscle contraction;GO:0014063//negative regulat…	K04163//5-hydroxytryptamine receptor 7	gi|1857149|gb|AAB48396.1|//5-hydroxytryptamine7 receptor isoform c [Rattus norvegicus];gi|461440|sp|P32305.2|5HT7R_RAT//RecName: Full=5-hydroxytryptamine receptor 7; Short=5-HT-7; Short=5-HT7; AltName: Full=5-HT-X; AltName: Full=GPRFO; AltName: Full=Serotonin receptor 7
293731	453	0	94	7.5778	1.20154e-21	Up	2.36143e-22	Psbpc2	GO:0005576//extracellular region	GO:0005496//steroid binding	NA	NA	gi|71680937|gb|AAH99748.1|//Psbpc2 protein, partial [Rattus norvegicus]
282822	3677	173.08	397.71	1.22349	1.34048e-21	Up	2.64361e-22	Trpc7	GO:0005634//nucleus;GO:0005887//integral component of plasma membrane;GO:0005801//cis-Golgi network;GO:0043005//neuron projection;GO:0043025//neuronal cell body;GO:0048471//perinuclear region of cytoplasm	GO:0005384//manganese ion transmembrane transporter activity;GO:0015279//store-operated calcium channel activity;GO:0047631//ADP-ribose diphosphatase activity;GO:0005272//sodium channel activity	GO:1903223//positive regulation of oxidative stress-induced neuron death;GO:0032024//positive regulation of insulin secretion;GO:0098703//calcium ion import across plasma membrane;GO:0007338//single fertilization;GO:0033194//response to hydroperoxide;GO:0006828//manganese ion transport;GO:0006814//sodium ion transport	K04970//transient receptor potential cation channel subfamily C member 7	gi|568983391|ref|XP_006517327.1|//PREDICTED: short transient receptor potential channel 7 isoform X3 [Mus musculus];gi|966948818|ref|XP_014996393.1|//PREDICTED: short transient receptor potential channel 7 [Macaca mulatta];gi|329755319|ref|NP_001178620.2|//short transient receptor potential channel 7 [Rattus norvegicus];gi|568983387|ref|XP_006517325.1|//PREDICTED: short transient receptor potenti…
309203	489	1	87	6.46615	1.86716e-21	Up	3.69286e-22	Scgb1d2	GO:0005615//extracellular space	GO:0005496//steroid binding	NA	NA	gi|29126234|ref|NP_803435.1|//prostatic steroid-binding protein C1 precursor [Rattus norvegicus]
83504	3525	31	156	2.35442	3.18257e-21	Up	6.3774e-22	Kl	GO:0070062//extracellular exosome;GO:0005615//extracellular space;GO:0005887//integral component of plasma membrane;GO:0016324//apical plasma membrane	GO:0008422//beta-glucosidase activity;GO:0017134//fibroblast growth factor binding;GO:0004871//signal transducer activity;GO:0004566//beta-glucuronidase activity;GO:0005104//fibroblast growth factor receptor binding	GO:0090080//positive regulation of MAPKKK cascade by fibroblast growth factor receptor signaling pathway;GO:0003085//negative regulation of systemic arterial blood pressure;GO:0008286//insulin receptor signaling pathway;GO:0014823//response to activity;GO:0002526//acute inflammatory response;GO:0033280//response to vitamin D;GO:0055074//calcium ion homeostasis;GO:0007568//aging;GO:0030501//positi…	K14756//klotho [EC:3.2.1.31]	gi|13786168|ref|NP_112626.1|//klotho precursor [Rattus norvegicus]
103694905	2953	236.3	482.23	1.05231	1.29469e-20	Up	2.6325e-21	LOC103694905	GO:0030425//dendrite;GO:0005887//integral component of plasma membrane;GO:0005791//rough endoplasmic reticulum;GO:0008021//synaptic vesicle;GO:0043679//axon terminus;GO:0043025//neuronal cell body	GO:0004993//G-protein coupled serotonin receptor activity;GO:0030594//neurotransmitter receptor activity	GO:0060073//micturition;GO:0042322//negative regulation of circadian sleep/wake cycle, REM sleep;GO:0042310//vasoconstriction;GO:0010976//positive regulation of neuron projection development;GO:0071542//dopaminergic neuron differentiation;GO:0007192//adenylate cyclase-activating serotonin receptor signaling pathway;GO:0014832//urinary bladder smooth muscle contraction;GO:0014063//negative regulat…	K04163//5-hydroxytryptamine receptor 7	gi|1857149|gb|AAB48396.1|//5-hydroxytryptamine7 receptor isoform c [Rattus norvegicus];gi|461440|sp|P32305.2|5HT7R_RAT//RecName: Full=5-hydroxytryptamine receptor 7; Short=5-HT-7; Short=5-HT7; AltName: Full=5-HT-X; AltName: Full=GPRFO; AltName: Full=Serotonin receptor 7
59316	1499	144	346	1.28791	1.97949e-20	Up	4.0563e-21	Nxph4	GO:0005576//extracellular region	GO:0005102//receptor binding	NA	K16657//neurexophilin-2;K16656//neurexophilin-1;K00600//glycine hydroxymethyltransferase [EC:2.1.2.1]	gi|52345439|ref|NP_067712.2|//neurexophilin-4 precursor [Rattus norvegicus];gi|672058859|ref|XP_008763640.1|//PREDICTED: neurexophilin-4 isoform X1 [Rattus norvegicus]
292767	3774	241.72	486.57	1.03252	3.44112e-20	Up	7.11768e-21	Catsperg1	NA	NA	NA	K16894//cation channel sperm-associated protein subunit gamma	gi|672035651|ref|XP_008757347.1|//PREDICTED: cation channel sperm-associated protein subunit gamma isoform X2 [Rattus norvegicus];gi|672035649|ref|XP_008757346.1|//PREDICTED: cation channel sperm-associated protein subunit gamma isoform X1 [Rattus norvegicus];gi|672035654|ref|XP_008757348.1|//PREDICTED: cation channel sperm-associated protein subunit gamma isoform X4 [Rattus norvegicus];gi|564327…
315597	2296	63	210	1.76018	1.04269e-19	Up	2.19096e-20	Mfrp	NA	NA	GO:0060041//retina development in camera-type eye;GO:0007601//visual perception;GO:0042462//eye photoreceptor cell development	K05502//bone morphogenetic protein 1 [EC:3.4.24.19]	gi|564363366|ref|XP_006242995.1|//PREDICTED: membrane frizzled-related protein isoform X1 [Rattus norvegicus];gi|157822425|ref|NP_001101607.1|//membrane frizzled-related protein [Rattus norvegicus]
100361584	4873	104	277	1.43651	2.16606e-19	Up	4.60546e-20	Ano2	GO:0005654//nucleoplasm;GO:0034707//chloride channel complex;GO:0005886//plasma membrane	GO:0005229//intracellular calcium activated chloride channel activity;GO:0017128//phospholipid scramblase activity;GO:0046982//protein heterodimerization activity;GO:0042803//protein homodimerization activity	GO:1902476//chloride transmembrane transport	K19497//anoctamin-2	gi|392340131|ref|XP_003753992.1|//PREDICTED: anoctamin-2 isoform X2 [Rattus norvegicus]
266803	1718	7	90	3.70771	4.04208e-19	Up	8.66292e-20	Sostdc1	GO:0005615//extracellular space	GO:0005515//protein binding	GO:0030514//negative regulation of BMP signaling pathway;GO:0010454//negative regulation of cell fate commitment;GO:0007566//embryo implantation;GO:0042475//odontogenesis of dentin-containing tooth;GO:0090090//negative regulation of canonical Wnt signaling pathway;GO:0007389//pattern specification process;GO:0060648//mammary gland bud morphogenesis;GO:0031069//hair follicle morphogenesis	K16834//sclerostin	gi|24899635|ref|NP_714959.1|//sclerostin domain-containing protein 1 precursor [Rattus norvegicus]
64680	2719	44	172	1.99004	4.30555e-19	Up	9.23734e-20	Crhr2	GO:0030425//dendrite;GO:0005791//rough endoplasmic reticulum;GO:0070852//cell body fiber;GO:0043204//perikaryon;GO:0043196//varicosity;GO:0009986//cell surface;GO:0005794//Golgi apparatus;GO:0016021//integral component of membrane;GO:0043679//axon terminus;GO:0005886//plasma membrane	GO:0015056//corticotrophin-releasing factor receptor activity;GO:0017046//peptide hormone binding;GO:0005179//hormone activity;GO:0043404//corticotropin-releasing hormone receptor activity	GO:0007205//protein kinase C-activating G-protein coupled receptor signaling pathway;GO:0042423//catecholamine biosynthetic process;GO:0045777//positive regulation of blood pressure;GO:0007166//cell surface receptor signaling pathway;GO:0021854//hypothalamus development;GO:0014064//positive regulation of serotonin secretion;GO:0007015//actin filament organization;GO:0032811//negative regulation o…	K04579//corticotropin releasing hormone receptor 2	gi|564347012|ref|XP_006236620.1|//PREDICTED: corticotropin-releasing factor receptor 2 isoform X3 [Rattus norvegicus];gi|564347010|ref|XP_006236619.1|//PREDICTED: corticotropin-releasing factor receptor 2 isoform X2 [Rattus norvegicus];gi|12083687|ref|NP_073205.1|//corticotropin-releasing factor receptor 2 precursor [Rattus norvegicus];gi|149033297|gb|EDL88098.1|//corticotropin releasing hormone …
100909913	1974	0	79.08	7.32845	9.68573e-19	Up	2.11423e-19	LOC100909913	GO:0031012//extracellular matrix;GO:0005615//extracellular space;GO:0009986//cell surface	GO:0005125//cytokine activity;GO:0042803//protein homodimerization activity;GO:0005109//frizzled binding	GO:0046697//decidualization;GO:0060070//canonical Wnt signaling pathway;GO:0051091//positive regulation of sequence-specific DNA binding transcription factor activity;GO:0035426//extracellular matrix-cell signaling;GO:0045893//positive regulation of transcription, DNA-templated;GO:0061299//retina vasculature morphogenesis in camera-type eye	NA	gi|6754808|ref|NP_035013.1|//norrin precursor [Mus musculus]
192208	1782	126	306	1.30332	1.5897e-18	Up	3.50967e-19	Slc38a5	GO:0005887//integral component of plasma membrane	GO:0015187//glycine transmembrane transporter activity	GO:0015816//glycine transport;GO:0003333//amino acid transmembrane transport	K14992//solute carrier family 38 (sodium-coupled neutral amino acid transporter), member 5	gi|672086986|ref|XP_008771290.1|//PREDICTED: sodium-coupled neutral amino acid transporter 5 isoform X1 [Rattus norvegicus];gi|20302002|ref|NP_620209.1|//sodium-coupled neutral amino acid transporter 5 [Rattus norvegicus]
500050	2060	216	433	1.02655	6.10038e-18	Up	1.38067e-18	Asb15	GO:0005622//intracellular	NA	GO:0016567//protein ubiquitination;GO:0035556//intracellular signal transduction	K10337//ankyrin repeat and SOCS box protein 15	gi|672018077|ref|XP_008773902.1|//PREDICTED: ankyrin repeat and SOCS box protein 15 isoform X2 [Rattus norvegicus]
25540	1207	0	74.64	7.24509	7.40655e-18	Up	1.67881e-18	Zg16b	GO:0070062//extracellular exosome;GO:0005615//extracellular space	GO:0030246//carbohydrate binding;GO:0019808//polyamine binding	GO:0001895//retina homeostasis	NA	gi|824556539|ref|NP_001296289.1|//prostatic spermine-binding protein isoform 2 [Rattus norvegicus];gi|672066798|ref|XP_008765770.1|//PREDICTED: prostatic spermine-binding protein isoform X2 [Rattus norvegicus];gi|824556537|ref|NP_037156.3|//prostatic spermine-binding protein isoform 1 precursor [Rattus norvegicus]
103689941	3134	70.23	210.99	1.61022	1.35524e-17	Up	3.10257e-18	LOC103689941	NA	NA	NA	K01099//inositol polyphosphate 5-phosphatase INPP5B/F [EC:3.1.3.36]	gi|149023907|gb|EDL80404.1|//inositol polyphosphate-5-phosphatase B [Rattus norvegicus]
499856	2298	215	426	1.00973	3.14876e-17	Up	7.32976e-18	Fibin	GO:0005783//endoplasmic reticulum;GO:0005794//Golgi apparatus;GO:0005576//extracellular region	NA	NA	NA	gi|68163515|ref|NP_001020213.1|//fin bud initiation factor homolog precursor [Rattus norvegicus]
100910768	449	135.78	311.71	1.22214	3.66195e-17	Up	8.55755e-18	LOC100910768	GO:0010008//endosome membrane;GO:0070062//extracellular exosome;GO:0005615//extracellular space;GO:0005654//nucleoplasm;GO:0030666//endocytic vesicle membrane;GO:0043209//myelin sheath;GO:0043005//neuron projection;GO:0043025//neuronal cell body;GO:0005829//cytosol;GO:0005739//mitochondrion;GO:0005886//plasma membrane	GO:0002020//protease binding	GO:0006296//nucleotide-excision repair, DNA incision, 5'-to lesion;GO:0007144//female meiosis I;GO:0090090//negative regulation of canonical Wnt signaling pathway;GO:0008543//fibroblast growth factor receptor signaling pathway;GO:0045742//positive regulation of epidermal growth factor receptor signaling pathway;GO:0060613//fat pad development;GO:0070423//nucleotide-binding oligomerization domain …	K02977//small subunit ribosomal protein S27Ae;K02927//large subunit ribosomal protein L40e	gi|148673267|gb|EDL05214.1|//mCG54232 [Mus musculus]
102550456	2433	0	70.49	7.16256	5.07616e-17	Up	1.19084e-17	LOC102550456	GO:0005634//nucleus;GO:0005737//cytoplasm	GO:0005515//protein binding;GO:0003700//transcription factor activity, sequence-specific DNA binding	GO:0006355//regulation of transcription, DNA-templated;GO:0006970//response to osmotic stress	NA	gi|112983956|ref|NP_001037749.1|//TSC22 domain family protein 4 [Rattus norvegicus]
299616	4422	171	362	1.1052	5.48955e-17	Up	1.29093e-17	Atp8b3	GO:0005783//endoplasmic reticulum;GO:0005794//Golgi apparatus;GO:0001669//acrosomal vesicle;GO:0016021//integral component of membrane;GO:0005886//plasma membrane	GO:0000287//magnesium ion binding;GO:0005524//ATP binding;GO:0004012//phospholipid-translocating ATPase activity	GO:0045332//phospholipid translocation;GO:0007030//Golgi organization;GO:0007339//binding of sperm to zona pellucida	K01530//phospholipid-translocating ATPase [EC:3.6.3.1]	gi|109480229|ref|XP_234937.3|//PREDICTED: phospholipid-transporting ATPase IK [Rattus norvegicus]
311331	2252	174	363	1.08409	1.52874e-16	Up	3.6504e-17	Spint1	GO:0070062//extracellular exosome;GO:0005615//extracellular space;GO:0016021//integral component of membrane;GO:0005886//plasma membrane	GO:0004867//serine-type endopeptidase inhibitor activity	GO:0010951//negative regulation of endopeptidase activity;GO:0045687//positive regulation of glial cell differentiation;GO:2000178//negative regulation of neural precursor cell proliferation;GO:0060670//branching involved in labyrinthine layer morphogenesis;GO:0030198//extracellular matrix organization;GO:0071773//cellular response to BMP stimulus;GO:0001843//neural tube closure;GO:0060674//place…	K15619//Kunitz-type protease inhibitor 1	gi|67514572|ref|NP_001004265.2|//kunitz-type protease inhibitor 1 precursor [Rattus norvegicus]
305974	3753	128	295	1.22778	2.04799e-16	Up	4.91352e-17	Scara5	GO:0009986//cell surface;GO:0005887//integral component of plasma membrane	GO:0070287//ferritin receptor activity;GO:0005044//scavenger receptor activity;GO:0005515//protein binding	GO:0006879//cellular iron ion homeostasis;GO:0030193//regulation of blood coagulation;GO:0010468//regulation of gene expression;GO:0034755//iron ion transmembrane transport;GO:0006898//receptor-mediated endocytosis;GO:0034605//cellular response to heat;GO:0070207//protein homotrimerization	K06558//macrophage scavenger receptor 1	gi|209529666|ref|NP_001129327.1|//scavenger receptor class A member 5 [Rattus norvegicus] ;gi|564386766|ref|XP_006252266.1|//PREDICTED: scavenger receptor class A member 5 isoform X1 [Rattus norvegicus]
308632	2549	133	302	1.20633	2.38529e-16	Up	5.73897e-17	Hebp2	GO:0070062//extracellular exosome;GO:0005739//mitochondrion	NA	GO:0010917//negative regulation of mitochondrial membrane potential;GO:0010940//positive regulation of necrotic cell death;GO:0035794//positive regulation of mitochondrial membrane permeability	K01942//biotin--protein ligase [EC:6.3.4.9 6.3.4.10 6.3.4.11 6.3.4.15]	gi|157819655|ref|NP_001100985.1|//heme-binding protein 2 [Rattus norvegicus]
85489	1513	109	265	1.30487	3.12198e-16	Up	7.56448e-17	Twist1	GO:0005634//nucleus	GO:0019904//protein domain specific binding;GO:0043425//bHLH transcription factor binding;GO:0070888//E-box binding;GO:0046982//protein heterodimerization activity;GO:0001077//transcriptional activator activity, RNA polymerase II core promoter proximal region sequence-specific binding;GO:0042803//protein homodimerization activity	GO:2000679//positive regulation of transcription regulatory region DNA binding;GO:0043433//negative regulation of sequence-specific DNA binding transcription factor activity;GO:2000780//negative regulation of double-strand break repair;GO:2000276//negative regulation of oxidative phosphorylation uncoupler activity;GO:0060900//embryonic camera-type eye formation;GO:0032760//positive regulation of …	K09069//twist	gi|16758294|ref|NP_445982.1|//twist-related protein 1 [Rattus norvegicus]
25030	839	0	66	7.0676	4.18736e-16	Up	1.01791e-16	Andpro	GO:0005634//nucleus;GO:0005829//cytosol	GO:0004869//cysteine-type endopeptidase inhibitor activity	GO:0010951//negative regulation of endopeptidase activity;GO:0030521//androgen receptor signaling pathway	NA	gi|149041142|gb|EDL95075.1|//rCG27585, isoform CRA_d [Rattus norvegicus];gi|7549742|ref|NP_036850.1|//cystatin-related protein 1 precursor [Rattus norvegicus]
367455	1326	137	306	1.18257	4.50769e-16	Up	1.0968e-16	Lrg1	GO:0070062//extracellular exosome;GO:0005615//extracellular space	GO:0005160//transforming growth factor beta receptor binding	GO:0050873//brown fat cell differentiation;GO:0001938//positive regulation of endothelial cell proliferation;GO:0045766//positive regulation of angiogenesis;GO:0030511//positive regulation of transforming growth factor beta receptor signaling pathway	K13023//carboxypeptidase N regulatory subunit	gi|57528407|ref|NP_001009717.1|//leucine-rich alpha-2-glycoprotein precursor [Rattus norvegicus]
29304	801	0	92.08	10.1919	7.6509e-16	Up	1.87633e-16	Rps6	GO:0016020//membrane;GO:0030425//dendrite;GO:0005654//nucleoplasm;GO:0048471//perinuclear region of cytoplasm;GO:0044297//cell body;GO:0005730//nucleolus;GO:0036464//cytoplasmic ribonucleoprotein granule;GO:0022627//cytosolic small ribosomal subunit;GO:0005844//polysome	GO:0003729//mRNA binding;GO:0003735//structural constituent of ribosome;GO:0019901//protein kinase binding	GO:0001890//placenta development;GO:0033077//T cell differentiation in thymus;GO:0042593//glucose homeostasis;GO:0000028//ribosomal small subunit assembly;GO:0048821//erythrocyte development;GO:0043065//positive regulation of apoptotic process;GO:0006924//activation-induced cell death of T cells;GO:0071361//cellular response to ethanol;GO:0007369//gastrulation;GO:0031929//TOR signaling;GO:0032868…	K02991//small subunit ribosomal protein S6e	gi|6677809|ref|NP_033122.1|//40S ribosomal protein S6 [Mus musculus]
688047	1171	147.45	319.22	1.13753	8.81677e-16	Up	2.16924e-16	Lyc2	GO:0070062//extracellular exosome;GO:0005615//extracellular space;GO:0030140//trans-Golgi network transport vesicle;GO:0030141//secretory granule;GO:0005576//extracellular region;GO:0000137//Golgi cis cisterna;GO:0005902//microvillus;GO:0048237//rough endoplasmic reticulum lumen	GO:0003796//lysozyme activity;GO:0042802//identical protein binding	GO:0019835//cytolysis;GO:0050829//defense response to Gram-negative bacterium;GO:0001895//retina homeostasis;GO:0042742//defense response to bacterium;GO:0050830//defense response to Gram-positive bacterium	K13915//lysozyme C [EC:3.2.1.17];K01185//lysozyme [EC:3.2.1.17]	gi|149066891|gb|EDM16624.1|//rCG48647, isoform CRA_a [Rattus norvegicus];gi|294585|gb|AAA41552.1|//lysozyme [Rattus norvegicus]
108348102	8191	131.76	290.92	1.16592	5.0313e-15	Up	1.28461e-15	LOC108348102	GO:0005634//nucleus	GO:0046872//metal ion binding;GO:0005515//protein binding;GO:0003700//transcription factor activity, sequence-specific DNA binding;GO:0003676//nucleic acid binding	GO:0000122//negative regulation of transcription from RNA polymerase II promoter;GO:0060028//convergent extension involved in axis elongation;GO:0022007//convergent extension involved in neural plate elongation;GO:0010646//regulation of cell communication;GO:0060669//embryonic placenta morphogenesis	K09228//KRAB domain-containing zinc finger protein	gi|564297153|ref|XP_006223235.1|//PREDICTED: zinc finger protein 565-like isoform X1 [Rattus norvegicus]
25674	6466	20	103	2.38778	1.21071e-14	Up	3.15568e-15	Glra1	GO:0030425//dendrite;GO:0005783//endoplasmic reticulum;GO:0009897//external side of plasma membrane;GO:0030054//cell junction;GO:0034707//chloride channel complex;GO:0043204//perikaryon;GO:0005887//integral component of plasma membrane;GO:0060077//inhibitory synapse;GO:0045211//postsynaptic membrane	GO:0022824//transmitter-gated ion channel activity;GO:0030977//taurine binding;GO:0016594//glycine binding;GO:0016934//extracellular-glycine-gated chloride channel activity;GO:0008270//zinc ion binding	GO:0007601//visual perception;GO:0051260//protein homooligomerization;GO:0002087//regulation of respiratory gaseous exchange by neurological system process;GO:0060012//synaptic transmission, glycinergic;GO:0007218//neuropeptide signaling pathway;GO:1902476//chloride transmembrane transport;GO:0071361//cellular response to ethanol;GO:0051291//protein heterooligomerization;GO:0001964//startle respo…	K05193//glycine receptor alpha-1	gi|6980950|ref|NP_037265.1|//glycine receptor subunit alpha-1 precursor [Rattus norvegicus];gi|12230887|sp|P07727.4|GLRA1_RAT//RecName: Full=Glycine receptor subunit alpha-1; AltName: Full=Glycine receptor 48 kDa subunit; AltName: Full=Glycine receptor strychnine-binding subunit; Flags: Precursor
60564	1514	139	293	1.09903	7.29347e-14	Up	1.97291e-14	Syt9	GO:0030667//secretory granule membrane;GO:0030672//synaptic vesicle membrane;GO:0016021//integral component of membrane;GO:0030054//cell junction;GO:0031045//dense core granule;GO:0005886//plasma membrane	GO:0005544//calcium-dependent phospholipid binding;GO:0030276//clathrin binding;GO:0005509//calcium ion binding;GO:0042802//identical protein binding;GO:0019905//syntaxin binding;GO:0001786//phosphatidylserine binding;GO:0005546//phosphatidylinositol-4,5-bisphosphate binding	GO:0006906//vesicle fusion;GO:0048791//calcium ion-regulated exocytosis of neurotransmitter;GO:0045956//positive regulation of calcium ion-dependent exocytosis;GO:0005513//detection of calcium ion;GO:0050796//regulation of insulin secretion	K19909//synaptotagmin-9	gi|16758024|ref|NP_445776.1|//synaptotagmin-9 [Rattus norvegicus];gi|564330267|ref|XP_006230023.1|//PREDICTED: synaptotagmin-9 isoform X2 [Rattus norvegicus]
108348055	2995	26.07	111.34	2.11772	9.42918e-14	Up	2.5613e-14	LOC108348055	GO:0016020//membrane;GO:0036064//ciliary basal body;GO:0005813//centrosome;GO:0036038//MKS complex;GO:0005737//cytoplasm	GO:0005515//protein binding;GO:0008158//hedgehog receptor activity	GO:0001944//vasculature development;GO:0043010//camera-type eye development;GO:0032880//regulation of protein localization;GO:0001701//in utero embryonic development;GO:0007224//smoothened signaling pathway;GO:0042733//embryonic digit morphogenesis;GO:0060563//neuroepithelial cell differentiation	K16744//B9 domain-containing protein 1	gi|157786612|ref|NP_001099256.1|//B9 domain-containing protein 1 [Rattus norvegicus];gi|564372430|ref|XP_006246610.1|//PREDICTED: B9 domain-containing protein 1 isoform X2 [Rattus norvegicus];gi|564372428|ref|XP_006246609.1|//PREDICTED: B9 domain-containing protein 1 isoform X1 [Rattus norvegicus]
689064	637	0	54.59	6.79377	9.98155e-14	Up	2.717e-14	LOC689064	GO:0070062//extracellular exosome;GO:0072562//blood microparticle;GO:0031838//haptoglobin-hemoglobin complex;GO:0005833//hemoglobin complex	GO:0020037//heme binding;GO:0005506//iron ion binding;GO:0031722//hemoglobin beta binding;GO:0019825//oxygen binding;GO:0031720//haptoglobin binding;GO:0004601//peroxidase activity;GO:0005344//oxygen transporter activity;GO:0031721//hemoglobin alpha binding	GO:0010999//regulation of eIF2 alpha phosphorylation by heme;GO:0015671//oxygen transport;GO:0051291//protein heterooligomerization;GO:0070293//renal absorption;GO:0042542//response to hydrogen peroxide;GO:0006749//glutathione metabolic process;GO:0048821//erythrocyte development;GO:0042744//hydrogen peroxide catabolic process;GO:0070527//platelet aggregation;GO:0010942//positive regulation of ce…	K13823//hemoglobin subunit beta	gi|164448680|ref|NP_001106694.1|//hemoglobin subunit beta-2 [Rattus norvegicus]
689949	4014	36	130	1.87565	1.05541e-13	Up	2.87525e-14	Zfp185	GO:0005925//focal adhesion;GO:0015629//actin cytoskeleton;GO:0005737//cytoplasm;GO:0005886//plasma membrane	GO:0008270//zinc ion binding	NA	K06084//F-box protein 20	gi|564297914|ref|XP_006223440.1|//PREDICTED: zinc finger protein 185-like isoform X5 [Rattus norvegicus];gi|564297910|ref|XP_006223438.1|//PREDICTED: zinc finger protein 185-like isoform X4 [Rattus norvegicus]
363538	1677	124	269	1.14048	1.53549e-13	Up	4.20921e-14	Tekt5	GO:0036126//sperm flagellum;GO:0005634//nucleus	NA	NA	K18632//tektin-5	gi|62079175|ref|NP_001014246.1|//tektin-5 [Rattus norvegicus]
304807	1804	0	53.24	6.75765	1.93545e-13	Up	5.33631e-14	Rabif	GO:0005622//intracellular	GO:0008270//zinc ion binding;GO:0005085//guanyl-nucleotide exchange factor activity	GO:0007264//small GTPase mediated signal transduction;GO:0043547//positive regulation of GTPase activity;GO:0015031//protein transport	K19952//guanine nucleotide exchange factor	gi|56090204|ref|NP_001007679.1|//guanine nucleotide exchange factor MSS4 [Rattus norvegicus]
297386	3617	24	104	2.13869	4.52945e-13	Up	1.26987e-13	Slc4a5	GO:0016323//basolateral plasma membrane;GO:0005887//integral component of plasma membrane	GO:0015301//anion:anion antiporter activity;GO:0005452//inorganic anion exchanger activity	GO:0060041//retina development in camera-type eye;GO:0010468//regulation of gene expression;GO:0002064//epithelial cell development;GO:0033326//cerebrospinal fluid secretion;GO:0048311//mitochondrion distribution;GO:0051453//regulation of intracellular pH;GO:0003014//renal system process;GO:0003073//regulation of systemic arterial blood pressure;GO:0015701//bicarbonate transport;GO:0098656//anion…	K13857//solute carrier family 4 (sodium bicarbonate cotransporter), member 5	gi|47059002|ref|NP_997677.1|//electrogenic sodium bicarbonate cotransporter 4 [Rattus norvegicus]
108348140	2280	60.54	168.52	1.50017	5.21427e-13	Up	1.47072e-13	LOC108348140	NA	GO:0005515//protein binding	GO:0051289//protein homotetramerization	K06751//major histocompatibility complex, class I	gi|564396756|ref|XP_006256047.1|//PREDICTED: RT1 class Ib, locus T18 isoform X3 [Rattus norvegicus];gi|672085736|ref|XP_008770964.1|//PREDICTED: RT1 class Ib, locus T18 isoform X1 [Rattus norvegicus];gi|672085740|ref|XP_008770966.1|//PREDICTED: RT1 class Ib, locus T18 isoform X2 [Rattus norvegicus];gi|50657372|ref|NP_001002821.1|//RT1 class Ib, locus T18 precursor [Rattus norvegicus]
292868	859	0	48	6.60817	2.58517e-12	Up	7.56106e-13	Klk1c9	NA	GO:0004252//serine-type endopeptidase activity;GO:0046872//metal ion binding	GO:0006508//proteolysis;GO:0045907//positive regulation of vasoconstriction	K01325//tissue kallikrein [EC:3.4.21.35]	gi|28461159|ref|NP_786935.1|//submandibular glandular kallikrein-9 precursor [Rattus norvegicus]
24890	6150	102	227	1.17733	3.69829e-12	Up	1.09298e-12	Esr1	GO:0030315//T-tubule;GO:0035327//transcriptionally active chromatin;GO:0000790//nuclear chromatin;GO:0043195//terminal bouton;GO:0043204//perikaryon;GO:0048471//perinuclear region of cytoplasm;GO:0043234//protein complex;GO:0005794//Golgi apparatus;GO:0005739//mitochondrion	GO:0001223//transcription coactivator binding;GO:0031798//type 1 metabotropic glutamate receptor binding;GO:0036312//phosphatidylinositol 3-kinase regulatory subunit binding;GO:0001077//transcriptional activator activity, RNA polymerase II core promoter proximal region sequence-specific binding;GO:0042562//hormone binding;GO:0051117//ATPase binding;GO:0003682//chromatin binding;GO:0008270//zinc i…	GO:0060065//uterus development;GO:0043433//negative regulation of sequence-specific DNA binding transcription factor activity;GO:0043523//regulation of neuron apoptotic process;GO:0045742//positive regulation of epidermal growth factor receptor signaling pathway;GO:1990375//baculum development;GO:0030520//intracellular estrogen receptor signaling pathway;GO:0046697//decidualization;GO:0008209//an…	K08550//estrogen receptor alpha	gi|149038526|gb|EDL92856.1|//rCG41136, isoform CRA_b [Rattus norvegicus];gi|661903658|gb|AIE17716.1|//estrogen receptor alpha c-terminus splice variant 1-2 [Rattus norvegicus];gi|6978815|ref|NP_036821.1|//estrogen receptor [Rattus norvegicus]
58917	1484	10	69	2.80981	5.65153e-12	Up	1.68432e-12	Hpx	GO:0070062//extracellular exosome;GO:0072562//blood microparticle;GO:0005623//cell	GO:0015232//heme transporter activity;GO:0020037//heme binding;GO:0046872//metal ion binding	GO:0006879//cellular iron ion homeostasis;GO:0020027//hemoglobin metabolic process;GO:0042168//heme metabolic process;GO:0015886//heme transport;GO:0060335//positive regulation of interferon-gamma-mediated signaling pathway;GO:0002639//positive regulation of immunoglobulin production;GO:0002925//positive regulation of humoral immune response mediated by circulating immunoglobulin	K18977//hemopexin [EC:3.2.1.35]	gi|16758014|ref|NP_445770.1|//hemopexin precursor [Rattus norvegicus]
102553270	2960	123	256	1.0807	5.74397e-12	Up	1.71382e-12	LOC102553270	NA	NA	NA	K20493//leucine-rich repeat-containing protein 16	gi|564363679|ref|XP_006243117.1|//PREDICTED: uncharacterized protein LOC102553270 isoform X5 [Rattus norvegicus];gi|672062288|ref|XP_008764575.1|//PREDICTED: uncharacterized protein LOC102553270 isoform X7 [Rattus norvegicus]
171148	6147	92	210	1.21389	7.6586e-12	Up	2.30678e-12	Slc6a5	GO:0009986//cell surface;GO:0005887//integral component of plasma membrane;GO:0045121//membrane raft;GO:0043005//neuron projection	GO:0046872//metal ion binding;GO:0048487//beta-tubulin binding;GO:0043014//alpha-tubulin binding;GO:0015375//glycine:sodium symporter activity;GO:0005328//neurotransmitter:sodium symporter activity;GO:0005333//norepinephrine transmembrane transporter activity	GO:0055085//transmembrane transport;GO:0015816//glycine transport;GO:0036233//glycine import;GO:0048265//response to pain;GO:0006836//neurotransmitter transport;GO:0015874//norepinephrine transport;GO:0060012//synaptic transmission, glycinergic	K05038//solute carrier family 6 (neurotransmitter transporter, amino acid) member 5/7/9/14	gi|42627863|ref|NP_976079.1|//sodium- and chloride-dependent glycine transporter 2 [Rattus norvegicus];gi|978128196|sp|P58295.2|SC6A5_RAT//RecName: Full=Sodium- and chloride-dependent glycine transporter 2; Short=GlyT-2; Short=GlyT2; AltName: Full=Solute carrier family 6 member 5;gi|672036264|ref|XP_008757532.1|//PREDICTED: sodium- and chloride-dependent glycine transporter 2 isoform X1 [Rattus n…
266778	4134	85.95	200.61	1.24603	8.57125e-12	Up	2.58943e-12	Vom2r44	GO:0030425//dendrite;GO:0005938//cell cortex;GO:0016021//integral component of membrane;GO:0005886//plasma membrane	GO:0004930//G-protein coupled receptor activity	GO:0007186//G-protein coupled receptor signaling pathway;GO:0019236//response to pheromone	K04613//vomeronasal 2 receptor	gi|149064653|gb|EDM14804.1|//rCG50085 [Rattus norvegicus];gi|672042498|ref|XP_008759253.1|//PREDICTED: vomeronasal type-2 receptor 1 isoform X2 [Rattus norvegicus];gi|153792702|ref|NP_001092968.1|//vomeronasal type-2 receptor 1 [Rattus norvegicus]
108353410	2484	13	74	2.53222	1.551e-11	Up	4.77351e-12	LOC108353410	NA	NA	NA	K04257//olfactory receptor;K14401//cleavage and polyadenylation specificity factor subunit 1;K16803//cytoskeleton-associated protein 5;K01495//GTP cyclohydrolase I [EC:3.5.4.16]	gi|821134116|ref|XP_012374087.1|//PREDICTED: endogenous retrovirus group K member 11 Pol protein-like [Dasypus novemcinctus]
300691	1958	100	219	1.15414	1.90929e-11	Up	5.91949e-12	Nnmt	GO:0005829//cytosol	GO:0008112//nicotinamide N-methyltransferase activity	GO:0032259//methylation	K00541//nicotinamide N-methyltransferase [EC:2.1.1.1]	gi|157819393|ref|NP_001100289.1|//nicotinamide N-methyltransferase [Rattus norvegicus]
304929	6315	24	96	2.02321	2.06187e-11	Up	6.40424e-12	F5	GO:0005615//extracellular space;GO:0005783//endoplasmic reticulum;GO:0005874//microtubule;GO:1990031//pinceau fiber;GO:0030054//cell junction;GO:0014069//postsynaptic density;GO:1903561//extracellular vesicle;GO:0031091//platelet alpha granule;GO:0005794//Golgi apparatus;GO:0005829//cytosol;GO:0031234//extrinsic component of cytoplasmic side of plasma membrane;GO:0044224//juxtaparanode region of …	GO:0033709//D-arabinitol dehydrogenase, D-ribulose forming (NADP+) activity;GO:0048258//3-ketoglucose-reductase activity;GO:0035380//very long-chain-3-hydroxyacyl-CoA dehydrogenase activity;GO:0032867//L-arabinose:NADP reductase activity;GO:0019152//acetoin dehydrogenase activity;GO:0004448//isocitrate dehydrogenase activity;GO:0044103//L-arabinose 1-dehydrogenase (NADP+) activity;GO:0018453//2-h…	GO:0008015//blood circulation;GO:0051291//protein heterooligomerization;GO:2000008//regulation of protein localization to cell surface;GO:0002244//hematopoietic progenitor cell differentiation;GO:0006508//proteolysis;GO:0030168//platelet activation;GO:0050905//neuromuscular process;GO:0007598//blood coagulation, extrinsic pathway;GO:0070995//NADPH oxidation;GO:1901379//regulation of potassium ion…	K03902//coagulation factor V (labile factor)	gi|114145569|ref|NP_001041343.1|//coagulation factor V [Rattus norvegicus]
293186	3083	95.02	210.38	1.1699	2.93376e-11	Up	9.21537e-12	Lyve1	GO:0070062//extracellular exosome;GO:0016021//integral component of membrane;GO:0005886//plasma membrane	GO:0004888//transmembrane signaling receptor activity;GO:0005540//hyaluronic acid binding	GO:0006810//transport;GO:0007155//cell adhesion;GO:0006027//glycosaminoglycan catabolic process	K19012//lymphatic vessel endothelial hyaluronan receptor 1	gi|157820637|ref|NP_001099756.1|//lymphatic vessel endothelial hyaluronic acid receptor 1 [Rattus norvegicus]
24366	1604	2	45	4.51506	2.97397e-11	Up	9.34841e-12	Fgb	GO:0070062//extracellular exosome;GO:0005577//fibrinogen complex;GO:0072562//blood microparticle;GO:0005938//cell cortex;GO:0009897//external side of plasma membrane;GO:0031091//platelet alpha granule	GO:0050839//cell adhesion molecule binding;GO:0030674//protein binding, bridging;GO:0005102//receptor binding;GO:0005198//structural molecule activity;GO:0051087//chaperone binding	GO:0045921//positive regulation of exocytosis;GO:0045907//positive regulation of vasoconstriction;GO:0071347//cellular response to interleukin-1;GO:0043152//induction of bacterial agglutination;GO:0044320//cellular response to leptin stimulus;GO:1902042//negative regulation of extrinsic apoptotic signaling pathway via death domain receptors;GO:0072378//blood coagulation, fibrin clot formation;GO:…	K03904//fibrinogen beta chain	gi|564336898|ref|XP_006232586.1|//PREDICTED: fibrinogen beta chain isoform X2 [Rattus norvegicus];gi|158186678|ref|NP_064456.2|//fibrinogen beta chain precursor [Rattus norvegicus]
287425	2268	26	99	1.95213	2.99164e-11	Up	9.41412e-12	Alox12b	GO:0005737//cytoplasm	GO:0004052//arachidonate 12-lipoxygenase activity;GO:0018561//2'-aminobiphenyl-2,3-diol 1,2-dioxygenase activity;GO:0034808//benzo(a)pyrene 4,5-dioxygenase activity;GO:0018542//2,3-dihydroxy DDT 1,2-dioxygenase activity;GO:0034920//pyrene dioxygenase activity;GO:0034811//benzo(a)pyrene 9,10-dioxygenase activity;GO:0034934//phenanthrene-4-carboxylate dioxygenase activity;GO:0018568//3,4-dihydroxyp…	GO:0019369//arachidonic acid metabolic process;GO:0070257//positive regulation of mucus secretion;GO:0010628//positive regulation of gene expression;GO:0055114//oxidation-reduction process;GO:0043651//linoleic acid metabolic process;GO:0006497//protein lipidation;GO:0070830//bicellular tight junction assembly;GO:0019372//lipoxygenase pathway;GO:0061436//establishment of skin barrier;GO:0043410//p…	K08021//arachidonate 12-lipoxygenase (R-type) [EC:1.13.11.-]	gi|86439961|ref|NP_001034466.1|//arachidonate 12-lipoxygenase, 12R-type [Rattus norvegicus]
295462	2521	13.32	71.95	2.45661	6.49495e-11	Up	2.09239e-11	Mcub	GO:1990246//uniplex complex;GO:0031305//integral component of mitochondrial inner membrane	GO:0005515//protein binding;GO:0019855//calcium channel inhibitor activity;GO:0015292//uniporter activity;GO:0005262//calcium channel activity	GO:0051560//mitochondrial calcium ion homeostasis;GO:0036444//mitochondrial calcium uptake	K20858//calcium uniporter protein, mitochondrial	gi|564300965|ref|XP_006224316.1|//PREDICTED: mitochondrial calcium uniporter regulatory subunit MCUb isoform X2 [Rattus norvegicus];gi|149025951|gb|EDL82194.1|//similar to hypothetical protein FLJ20647 (predicted), isoform CRA_b [Rattus norvegicus]
24241	666	25.29	94.97	1.93211	1.03244e-10	Up	3.36702e-11	Calca	GO:0005615//extracellular space;GO:0005634//nucleus;GO:0005829//cytosol;GO:0043195//terminal bouton;GO:0043025//neuronal cell body	GO:0042802//identical protein binding;GO:0031716//calcitonin receptor binding;GO:0005184//neuropeptide hormone activity;GO:0032403//protein complex binding	GO:0007528//neuromuscular junction development;GO:0051482//positive regulation of cytosolic calcium ion concentration involved in phospholipase C-activating G-protein coupled signaling pathway;GO:0007159//leukocyte cell-cell adhesion;GO:0071356//cellular response to tumor necrosis factor;GO:0007566//embryo implantation;GO:0045778//positive regulation of ossification;GO:0045779//negative regulatio…	K12332//calcitonin	gi|76880482|ref|NP_001029127.1|//calcitonin gene-related peptide 1 isoform Cgrp preproprotein [Rattus norvegicus];gi|8567332|ref|NP_059034.1|//calcitonin gene-related peptide 1 isoform Calca preproprotein [Rattus norvegicus]
293180	2930	46	131	1.53307	1.09735e-10	Up	3.58117e-11	Micalcl	GO:0005737//cytoplasm	GO:0051019//mitogen-activated protein kinase binding	GO:0030154//cell differentiation;GO:0007275//multicellular organism development;GO:0007283//spermatogenesis	K19947//protein-methionine sulfoxide oxidase MICAL [EC:1.14.13.-]	gi|78097081|ref|NP_872610.2|//MICAL C-terminal-like protein [Rattus norvegicus];gi|149068263|gb|EDM17815.1|//RSB-11-77 protein, isoform CRA_a [Rattus norvegicus]
362424	3368	7	56	3.02321	1.30885e-10	Up	4.29958e-11	Tmem72	GO:0016021//integral component of membrane	NA	NA	NA	gi|157821221|ref|NP_001102113.1|//transmembrane protein 72 [Rattus norvegicus]
79253	3014	50	136	1.46682	1.98923e-10	Up	6.63827e-11	Avil	GO:0005856//cytoskeleton;GO:0030424//axon;GO:0005737//cytoplasm	GO:0003779//actin binding	GO:0051693//actin filament capping;GO:0060271//cilium assembly;GO:0010976//positive regulation of neuron projection development	K08017//advillin	gi|341865592|ref|NP_077377.2|//advillin [Rattus norvegicus]
317204	4385	113	230	1.04852	2.03236e-10	Up	6.78913e-11	Pcdh11x	NA	NA	NA	K16498//protocadherin delta 1	gi|403420604|ref|NP_001258157.1|//protocadherin-11 X-linked precursor [Rattus norvegicus]
103690119	4873	0	38.4	6.28624	3.30628e-10	Up	1.12132e-10	LOC103690119	GO:0005634//nucleus	GO:0046872//metal ion binding;GO:0003676//nucleic acid binding	GO:0006355//regulation of transcription, DNA-templated	K09228//KRAB domain-containing zinc finger protein	gi|672057694|ref|XP_008763301.1|//PREDICTED: zinc finger protein OZF-like [Rattus norvegicus]
100361854	403	0	38.18	6.27795	3.7029e-10	Up	1.26045e-10	LOC100361854	GO:0022627//cytosolic small ribosomal subunit	GO:0003729//mRNA binding;GO:0003735//structural constituent of ribosome	GO:0006412//translation	K02976//small subunit ribosomal protein S26e	gi|635040021|ref|XP_007995529.1|//PREDICTED: 40S ribosomal protein S26-like [Chlorocebus sabaeus]
306805	1551	12.66	66.69	2.4204	4.69217e-10	Up	1.60729e-10	Aspn	GO:0042995//cell projection;GO:0046930//pore complex;GO:0005737//cytoplasm;GO:0005578//proteinaceous extracellular matrix	GO:0015288//porin activity;GO:0004860//protein kinase inhibitor activity;GO:0005518//collagen binding;GO:0005509//calcium ion binding	GO:0030282//bone mineralization;GO:0055085//transmembrane transport;GO:0046426//negative regulation of JAK-STAT cascade;GO:0006469//negative regulation of protein kinase activity;GO:0070171//negative regulation of tooth mineralization;GO:0030512//negative regulation of transforming growth factor beta receptor signaling pathway;GO:0019221//cytokine-mediated signaling pathway;GO:1902617//response t…	K08120//asporin	gi|62078745|ref|NP_001014030.1|//asporin precursor [Rattus norvegicus]
116677	3011	23.96	88.97	1.9159	5.12264e-10	Up	1.76197e-10	F2rl1	GO:0005887//integral component of plasma membrane;GO:0031143//pseudopodium;GO:0005769//early endosome	GO:0031681//G-protein beta-subunit binding;GO:0001965//G-protein alpha-subunit binding;GO:0015057//thrombin-activated receptor activity;GO:0032795//heterotrimeric G-protein binding	GO:0032930//positive regulation of superoxide anion generation;GO:0046330//positive regulation of JNK cascade;GO:0010804//negative regulation of tumor necrosis factor-mediated signaling pathway;GO:0060100//positive regulation of phagocytosis, engulfment;GO:0030193//regulation of blood coagulation;GO:0072608//interleukin-10 secretion;GO:0072643//interferon-gamma secretion;GO:0002286//T cell activa…	K04234//coagulation factor II (thrombin) receptor-like 1	gi|16758770|ref|NP_446349.1|//proteinase-activated receptor 2 precursor [Rattus norvegicus]
25635	1888	71	166	1.2485	5.27317e-10	Up	1.81765e-10	Mc4r	GO:0005634//nucleus;GO:0016021//integral component of membrane;GO:0005886//plasma membrane	GO:0017046//peptide hormone binding;GO:0031625//ubiquitin protein ligase binding;GO:0042923//neuropeptide binding;GO:0004980//melanocyte-stimulating hormone receptor activity	GO:0007186//G-protein coupled receptor signaling pathway;GO:2000252//negative regulation of feeding behavior;GO:2000821//regulation of grooming behavior;GO:0002024//diet induced thermogenesis;GO:0032868//response to insulin;GO:0030073//insulin secretion;GO:0045780//positive regulation of bone resorption;GO:0006112//energy reserve metabolic process;GO:0030819//positive regulation of cAMP biosynthe…	K04202//melanocortin 4 receptor	gi|25742776|ref|NP_037231.1|//melanocortin receptor 4 [Rattus norvegicus]
100911302	553	21.38	83.07	1.98128	8.312e-10	Up	2.89809e-10	LOC100911302	GO:0016020//membrane;GO:0044611//nuclear pore inner ring	GO:0017056//structural constituent of nuclear pore	GO:0006606//protein import into nucleus;GO:0006405//RNA export from nucleus	K14311//nuclear pore complex protein Nup188	gi|672089183|ref|XP_008771929.1|//PREDICTED: nucleoporin NUP188 homolog, partial [Rattus norvegicus]
103690131	8906	1.83	38.44	4.4159	1.03885e-09	Up	3.65152e-10	LOC103690131	NA	NA	NA	NA	gi|564333420|ref|XP_006231322.1|//PREDICTED: tumor protein D55-like isoform X1 [Rattus norvegicus];gi|157822097|ref|NP_001099819.1|//tumor protein D55 [Rattus norvegicus]
25389	1928	37.54	111.24	1.59038	1.05143e-09	Up	3.69811e-10	Atf3	GO:0005730//nucleolus;GO:1990622//CHOP-ATF3 complex	GO:0000978//RNA polymerase II core promoter proximal region sequence-specific DNA binding;GO:0046982//protein heterodimerization activity;GO:0042803//protein homodimerization activity;GO:0001078//transcriptional repressor activity, RNA polymerase II core promoter proximal region sequence-specific binding	GO:0001709//cell fate determination;GO:0034198//cellular response to amino acid starvation;GO:1903984//positive regulation of TRAIL-activated apoptotic signaling pathway;GO:0006094//gluconeogenesis;GO:0000122//negative regulation of transcription from RNA polymerase II promoter;GO:1990440//positive regulation of transcription from RNA polymerase II promoter in response to endoplasmic reticulum st…	K09032//activating transcription factor 3	gi|6978541|ref|NP_037044.1|//cyclic AMP-dependent transcription factor ATF-3 [Rattus norvegicus]
500511	1505	15	70	2.2456	1.05705e-09	Up	3.71907e-10	Ube2u	GO:0033503//HULC complex;GO:0000790//nuclear chromatin;GO:0005737//cytoplasm	GO:0061630//ubiquitin protein ligase activity;GO:0031625//ubiquitin protein ligase binding	GO:0016574//histone ubiquitination;GO:0006281//DNA repair;GO:0043161//proteasome-mediated ubiquitin-dependent protein catabolic process;GO:0000209//protein polyubiquitination	K10584//ubiquitin-conjugating enzyme E2 U [EC:2.3.2.23]	gi|564305707|ref|XP_006225464.1|//PREDICTED: ubiquitin-conjugating enzyme E2 U [Rattus norvegicus]
293862	1334	36.04	108.12	1.60817	1.33772e-09	Up	4.73537e-10	Fam50a	GO:0005654//nucleoplasm	NA	NA	K13119//protein FAM50	gi|281604125|ref|NP_001164044.1|//protein FAM50A [Rattus norvegicus]
81752	1360	28	94	1.77044	1.4427e-09	Up	5.1184e-10	Ptger2	GO:0005887//integral component of plasma membrane	GO:0004957//prostaglandin E receptor activity	GO:0042127//regulation of cell proliferation;GO:0032496//response to lipopolysaccharide;GO:0032570//response to progesterone;GO:0006954//inflammatory response;GO:0071380//cellular response to prostaglandin E stimulus;GO:0007204//positive regulation of cytosolic calcium ion concentration;GO:0007189//adenylate cyclase-activating G-protein coupled receptor signaling pathway;GO:0001501//skeletal syst…	K04259//prostaglandin E receptor 2	gi|13592031|ref|NP_112350.1|//prostaglandin E2 receptor EP2 subtype [Rattus norvegicus]
103694855	620	7.83	53.46	2.79459	1.62633e-09	Up	5.80674e-10	LOC103694855	GO:0072562//blood microparticle;GO:0005833//hemoglobin complex	GO:0020037//heme binding;GO:0005506//iron ion binding;GO:0005344//oxygen transporter activity;GO:0019825//oxygen binding	GO:0015671//oxygen transport	K13823//hemoglobin subunit beta	gi|818015|emb|CAA47872.1|//zero beta-1 globin [Rattus norvegicus];gi|672037974|ref|XP_006229975.2|//PREDICTED: hemoglobin, beta adult major chain isoform X1 [Rattus norvegicus]
366452	4027	77	171	1.17428	1.95632e-09	Up	7.03151e-10	Ptch2	GO:0016021//integral component of membrane	GO:0005119//smoothened binding;GO:0097108//hedgehog family protein binding;GO:0008158//hedgehog receptor activity	GO:0001709//cell fate determination;GO:0045606//positive regulation of epidermal cell differentiation;GO:0043588//skin development;GO:0042633//hair cycle;GO:0009957//epidermal cell fate specification	K11101//patched 2	gi|672053793|ref|XP_008762272.1|//PREDICTED: protein patched homolog 2 isoform X1 [Rattus norvegicus];gi|157817765|ref|NP_001102445.1|//protein patched homolog 2 [Rattus norvegicus] ;gi|149035554|gb|EDL90235.1|//patched homolog 1 (predicted), isoform CRA_b [Rattus norvegicus]
367745	6809	10	58	2.55926	2.07608e-09	Up	7.46666e-10	Dgkk	NA	NA	NA	K00901//diacylglycerol kinase (ATP) [EC:2.7.1.107]	gi|672087175|ref|XP_008771334.1|//PREDICTED: diacylglycerol kinase kappa isoform X2, partial [Rattus norvegicus]
688285	3085	36	106	1.58121	3.07776e-09	Up	1.12017e-09	Tmem235	GO:0016324//apical plasma membrane;GO:0016021//integral component of membrane;GO:0005737//cytoplasm	NA	NA	K04867//voltage-dependent calcium channel gamma-2;K04868//voltage-dependent calcium channel gamma-3;K04872//voltage-dependent calcium channel gamma-7	gi|564313777|ref|XP_006221012.1|//PREDICTED: transmembrane protein 235 [Rattus norvegicus]
103694861	4250	68.45	156.2	1.21348	4.00105e-09	Up	1.46618e-09	LOC103694861	NA	NA	NA	K04828//acid-sensing ion channel 2	gi|149053619|gb|EDM05436.1|//rCG35604 [Rattus norvegicus]
315350	4640	20	76	1.94921	6.54761e-09	Up	2.44089e-09	Irs4	NA	NA	NA	K17446//insulin receptor substrate 4	gi|293351123|ref|XP_001056753.2|//PREDICTED: LOW QUALITY PROTEIN: insulin receptor substrate 4 [Rattus norvegicus]
24367	1554	1	33	5.0676	7.03538e-09	Up	2.6299e-09	Fgg	GO:0070062//extracellular exosome;GO:0005577//fibrinogen complex;GO:0072562//blood microparticle;GO:0005938//cell cortex;GO:0009897//external side of plasma membrane;GO:0031091//platelet alpha granule	GO:0046872//metal ion binding;GO:0050839//cell adhesion molecule binding;GO:0030674//protein binding, bridging;GO:0005102//receptor binding;GO:0005198//structural molecule activity;GO:0042803//protein homodimerization activity	GO:0045921//positive regulation of exocytosis;GO:0036345//platelet maturation;GO:0045907//positive regulation of vasoconstriction;GO:0071354//cellular response to interleukin-6;GO:0071347//cellular response to interleukin-1;GO:1902042//negative regulation of extrinsic apoptotic signaling pathway via death domain receptors;GO:0072378//blood coagulation, fibrin clot formation;GO:0090277//positive r…	K03905//fibrinogen gamma chain	gi|122065184|sp|P02680.3|FIBG_RAT//RecName: Full=Fibrinogen gamma chain; Flags: Precursor;gi|61098186|ref|NP_036691.2|//fibrinogen gamma chain precursor [Rattus norvegicus]
338477	1631	76	165	1.1416	8.50214e-09	Up	3.19649e-09	Sla	GO:0005768//endosome;GO:0016323//basolateral plasma membrane;GO:0005634//nucleus;GO:0016021//integral component of membrane;GO:0048471//perinuclear region of cytoplasm	GO:0016785//transferase activity, transferring selenium-containing groups;GO:0052693//epoxyqueuosine reductase activity;GO:0043826//sulfur oxygenase reductase activity;GO:0000049//tRNA binding;GO:0043883//malolactic enzyme activity;GO:0043738//reduced coenzyme F420 dehydrogenase activity;GO:0008748//N-ethylmaleimide reductase activity;GO:0005515//protein binding;GO:0004322//ferroxidase activity;G…	GO:0006879//cellular iron ion homeostasis;GO:0006826//iron ion transport;GO:0097056//selenocysteinyl-tRNA(Sec) biosynthetic process;GO:0001514//selenocysteine incorporation;GO:0055114//oxidation-reduction process;GO:0006825//copper ion transport;GO:0030218//erythrocyte differentiation	K08893//hemopoietic cell kinase [EC:2.7.10.2]	gi|30017421|ref|NP_835198.1|//src-like-adapter [Rattus norvegicus]
300920	3052	26.13	86.39	1.74837	9.24276e-09	Up	3.48855e-09	Cldn2	GO:0070062//extracellular exosome;GO:0005923//bicellular tight junction;GO:0016021//integral component of membrane;GO:0005886//plasma membrane	GO:0042802//identical protein binding;GO:0005198//structural molecule activity	GO:0016338//calcium-independent cell-cell adhesion via plasma membrane cell-adhesion molecules	K06087//claudin	gi|157820641|ref|NP_001100316.1|//claudin-2 [Rattus norvegicus]
361969	1940	6	45	2.9301	1.51714e-08	Up	5.82935e-09	Fga	GO:0070062//extracellular exosome;GO:0005577//fibrinogen complex;GO:0072562//blood microparticle;GO:0005938//cell cortex;GO:0009897//external side of plasma membrane;GO:0031091//platelet alpha granule;GO:0005791//rough endoplasmic reticulum	GO:0046872//metal ion binding;GO:0050839//cell adhesion molecule binding;GO:0030674//protein binding, bridging;GO:0005102//receptor binding;GO:0005198//structural molecule activity	GO:0097421//liver regeneration;GO:0072377//blood coagulation, common pathway;GO:0032355//response to estradiol;GO:0071354//cellular response to interleukin-6;GO:0046898//response to cycloheximide;GO:0043152//induction of bacterial agglutination;GO:0045087//innate immune response;GO:0090277//positive regulation of peptide hormone secretion;GO:0034116//positive regulation of heterotypic cell-cell a…	K03903//fibrinogen alpha chain	gi|144922622|ref|NP_434684.1|//fibrinogen alpha chain isoform 2 precursor [Rattus norvegicus];gi|564336914|ref|XP_006232594.1|//PREDICTED: fibrinogen alpha chain isoform X2 [Rattus norvegicus];gi|56797757|ref|NP_001008724.1|//fibrinogen alpha chain isoform 1 precursor [Rattus norvegicus]
288289	2319	13	60	2.22966	1.97334e-08	Up	7.67831e-09	Chodl	GO:0016021//integral component of membrane;GO:0048471//perinuclear region of cytoplasm	GO:0030246//carbohydrate binding;GO:0005540//hyaluronic acid binding	GO:0010975//regulation of neuron projection development	K10078//chondrolectin	gi|564375943|ref|XP_006248066.1|//PREDICTED: chondrolectin isoform X2 [Rattus norvegicus];gi|157787048|ref|NP_001099364.1|//chondrolectin precursor [Rattus norvegicus] ;gi|564375941|ref|XP_006248065.1|//PREDICTED: chondrolectin isoform X1 [Rattus norvegicus]
300115	1527	51	124	1.30498	2.95315e-08	Up	1.17116e-08	Arhgap8	GO:0005737//cytoplasm	GO:0005096//GTPase activator activity	GO:0043087//regulation of GTPase activity;GO:0070374//positive regulation of ERK1 and ERK2 cascade	K20633//Rho GTPase-activating protein 8	gi|51948456|ref|NP_001004242.1|//rho GTPase-activating protein 8 [Rattus norvegicus]
288751	2097	64	143	1.18308	3.5334e-08	Up	1.41408e-08	Lrrc43	NA	NA	NA	K19750//dynein assembly factor 1, axonemal	gi|281371432|ref|NP_001163867.1|//leucine-rich repeat-containing protein 43 [Rattus norvegicus]
81503	929	3	35	3.56753	5.34772e-08	Up	2.17652e-08	Cxcl1	GO:0005615//extracellular space;GO:0005623//cell	GO:0008083//growth factor activity;GO:0045236//CXCR chemokine receptor binding;GO:0008009//chemokine activity	GO:0032930//positive regulation of superoxide anion generation;GO:0032496//response to lipopolysaccharide;GO:0010332//response to gamma radiation;GO:1902035//positive regulation of hematopoietic stem cell proliferation;GO:0032355//response to estradiol;GO:0051384//response to glucocorticoid;GO:0007186//G-protein coupled receptor signaling pathway;GO:0090023//positive regulation of neutrophil chem…	K05505//C-X-C motif chemokine 1/2/3	gi|13540652|ref|NP_110472.1|//growth-regulated alpha protein precursor [Rattus norvegicus]
306891	1826	5.24	40.12	2.95989	8.00946e-08	Up	3.31059e-08	Serpinb1b	GO:0016020//membrane;GO:0070062//extracellular exosome;GO:0005615//extracellular space;GO:0005737//cytoplasm	GO:0004867//serine-type endopeptidase inhibitor activity	GO:0010951//negative regulation of endopeptidase activity;GO:0042176//regulation of protein catabolic process	K13963//serpin B	gi|293342714|ref|XP_001066387.2|//PREDICTED: leukocyte elastase inhibitor A-like [Rattus norvegicus]
171081	2905	72	152	1.10121	8.16872e-08	Up	3.37927e-08	Csf2rb	GO:0016021//integral component of membrane;GO:0005886//plasma membrane	GO:0005515//protein binding;GO:0004896//cytokine receptor activity	GO:0001558//regulation of cell growth;GO:0019221//cytokine-mediated signaling pathway;GO:0032496//response to lipopolysaccharide	K04738//cytokine receptor common subunit beta	gi|19424232|ref|NP_598239.1|//cytokine receptor common subunit beta precursor [Rattus norvegicus]
103693480	754	9.76	50.17	2.38508	9.17568e-08	Up	3.81662e-08	LOC103693480	GO:0001725//stress fiber;GO:0031105//septin complex;GO:0005874//microtubule;GO:0005930//axoneme;GO:0048471//perinuclear region of cytoplasm	GO:0005525//GTP binding	GO:0051291//protein heterooligomerization;GO:1902857//positive regulation of non-motile cilium assembly;GO:0051301//cell division	K16938//septin 3/9/12	gi|672070086|ref|XP_008766662.1|//PREDICTED: septin-9-like [Rattus norvegicus]
296229	1468	0	27.6	5.80981	9.72229e-08	Up	4.055e-08	P22k15	GO:0005634//nucleus;GO:0005829//cytosol	GO:0004869//cysteine-type endopeptidase inhibitor activity	GO:0010951//negative regulation of endopeptidase activity;GO:0030521//androgen receptor signaling pathway	NA	gi|41152508|ref|NP_954887.1|//cystatin-related protein 2 precursor [Rattus norvegicus]
302819	3007	51	120	1.25767	1.18331e-07	Up	4.97426e-08	Arhgap36	NA	GO:0005096//GTPase activator activity	GO:0007165//signal transduction	K20648//Rho GTPase-activating protein 36	gi|564323350|ref|XP_006227613.1|//PREDICTED: rho GTPase-activating protein 36 isoform X3 [Rattus norvegicus];gi|672032766|ref|XP_001069533.3|//PREDICTED: rho GTPase-activating protein 36 isoform X2 [Rattus norvegicus];gi|672032764|ref|XP_006227612.2|//PREDICTED: rho GTPase-activating protein 36 isoform X1 [Rattus norvegicus]
108348142	932	0	27.19	5.78821	1.21306e-07	Up	5.1048e-08	LOC108348142	GO:0016020//membrane;GO:0005730//nucleolus;GO:0005925//focal adhesion;GO:0022625//cytosolic large ribosomal subunit	GO:1990932//5.8S rRNA binding;GO:0005515//protein binding;GO:0003735//structural constituent of ribosome	GO:0006413//translational initiation;GO:0006614//SRP-dependent cotranslational protein targeting to membrane;GO:0000184//nuclear-transcribed mRNA catabolic process, nonsense-mediated decay;GO:0002181//cytoplasmic translation;GO:0019083//viral transcription;GO:0006364//rRNA processing;GO:1990090//cellular response to nerve growth factor stimulus	K02938//large subunit ribosomal protein L8e	gi|744619941|ref|XP_010997030.1|//PREDICTED: 60S ribosomal protein L8 [Camelus dromedarius]
60665	928	23.52	75.02	1.6966	1.65562e-07	Up	7.06471e-08	Cxcl6	GO:0005615//extracellular space	GO:0045236//CXCR chemokine receptor binding;GO:0008009//chemokine activity	GO:0007186//G-protein coupled receptor signaling pathway;GO:0031100//animal organ regeneration;GO:0030901//midbrain development;GO:0002690//positive regulation of leukocyte chemotaxis;GO:0042127//regulation of cell proliferation;GO:0070098//chemokine-mediated signaling pathway;GO:0071222//cellular response to lipopolysaccharide;GO:0010976//positive regulation of neuron projection development;GO:0…	K05506//C-X-C motif chemokine 5/6	gi|149033767|gb|EDL88563.1|//chemokine (C-X-C motif) ligand 5 [Rattus norvegicus];gi|672075822|ref|XP_008768275.1|//PREDICTED: C-X-C motif chemokine 5 isoform X1 [Rattus norvegicus];gi|11559996|ref|NP_071550.1|//C-X-C motif chemokine 5 precursor [Rattus norvegicus]
360914	730	0	25.96	5.72143	2.3558e-07	Up	1.02179e-07	Plac8	GO:0005634//nucleus	GO:0005515//protein binding;GO:0003682//chromatin binding	GO:0009409//response to cold;GO:0045944//positive regulation of transcription from RNA polymerase II promoter;GO:0050873//brown fat cell differentiation;GO:0040015//negative regulation of multicellular organism growth;GO:0042742//defense response to bacterium;GO:0043066//negative regulation of apoptotic process;GO:0008284//positive regulation of cell proliferation	K07188//hormone-sensitive lipase [EC:3.1.1.79]	gi|157820945|ref|NP_001101823.1|//placenta-specific gene 8 protein [Rattus norvegicus]
305251	1948	15.6	59.73	1.96012	2.54631e-07	Up	1.10846e-07	Rassf6	NA	GO:0005515//protein binding	GO:0043065//positive regulation of apoptotic process;GO:0007165//signal transduction	K09854//Ras association domain-containing protein 6	gi|672075760|ref|XP_008768258.1|//PREDICTED: ras association domain-containing protein 6 isoform X2 [Rattus norvegicus];gi|71043682|ref|NP_001020842.1|//ras association domain-containing protein 6 [Rattus norvegicus]
501230	1219	53.68	121.63	1.20325	2.63692e-07	Up	1.1494e-07	LOC501230	NA	NA	NA	K06826//nidogen (entactin)	gi|392349207|ref|XP_003750321.1|//PREDICTED: nidogen-2-like isoform X2 [Rattus norvegicus]
65130	1501	60.79	130.68	1.12734	4.10923e-07	Up	1.82281e-07	Cldn3	GO:0070062//extracellular exosome;GO:0016327//apicolateral plasma membrane;GO:0005923//bicellular tight junction;GO:0016021//integral component of membrane;GO:0016328//lateral plasma membrane;GO:0005737//cytoplasm	GO:0042802//identical protein binding;GO:0005198//structural molecule activity	GO:0051291//protein heterooligomerization;GO:0016338//calcium-independent cell-cell adhesion via plasma membrane cell-adhesion molecules;GO:0070830//bicellular tight junction assembly;GO:0003382//epithelial cell morphogenesis;GO:0051260//protein homooligomerization;GO:0001666//response to hypoxia;GO:0045471//response to ethanol	K06087//claudin	gi|82617586|ref|NP_113888.2|//claudin-3 [Rattus norvegicus]
140594	3759	52.27	118.06	1.19867	4.31088e-07	Up	1.91665e-07	Sytl4	GO:0030658//transport vesicle membrane;GO:0070382//exocytic vesicle;GO:0005654//nucleoplasm;GO:0030667//secretory granule membrane;GO:0016324//apical plasma membrane;GO:0019898//extrinsic component of membrane;GO:0005813//centrosome;GO:0098793//presynapse;GO:0005768//endosome	GO:0005544//calcium-dependent phospholipid binding;GO:0030276//clathrin binding;GO:0042043//neurexin family protein binding;GO:0005509//calcium ion binding;GO:0008270//zinc ion binding;GO:0019905//syntaxin binding;GO:0017137//Rab GTPase binding	GO:0048791//calcium ion-regulated exocytosis of neurotransmitter;GO:0045921//positive regulation of exocytosis;GO:0071985//multivesicular body sorting pathway;GO:0050714//positive regulation of protein secretion;GO:0006886//intracellular protein transport;GO:0006906//vesicle fusion;GO:0046676//negative regulation of insulin secretion;GO:0017158//regulation of calcium ion-dependent exocytosis	K19939//Rab effector Noc2;K17598//synaptotagmin-like protein	gi|17939356|ref|NP_536335.1|//synaptotagmin-like protein 4 [Rattus norvegicus];gi|149055455|gb|EDM07039.1|//synaptotagmin-like 4, isoform CRA_a [Rattus norvegicus];gi|149055456|gb|EDM07040.1|//synaptotagmin-like 4, isoform CRA_b [Rattus norvegicus]
25101	1500	33	88	1.43825	5.0995e-07	Up	2.28056e-07	Chrna3	GO:0030425//dendrite;GO:0005892//acetylcholine-gated channel complex;GO:0030054//cell junction;GO:0014069//postsynaptic density;GO:0043025//neuronal cell body;GO:0045211//postsynaptic membrane	GO:0042166//acetylcholine binding;GO:0008144//drug binding;GO:0046982//protein heterodimerization activity;GO:0015464//acetylcholine receptor activity	GO:0007171//activation of transmembrane receptor protein tyrosine kinase activity;GO:0051291//protein heterooligomerization;GO:0035095//behavioral response to nicotine;GO:0042493//response to drug;GO:0007507//heart development;GO:0098655//cation transmembrane transport;GO:0014056//regulation of acetylcholine secretion, neurotransmission;GO:0006940//regulation of smooth muscle contraction;GO:00076…	K04805//nicotinic acetylcholine receptor alpha-3	gi|148747114|ref|NP_434692.2|//neuronal acetylcholine receptor subunit alpha-3 precursor [Rattus norvegicus]
108349865	1933	0	24.4	5.63202	5.52981e-07	Up	2.48177e-07	LOC108349865	NA	NA	NA	K09228//KRAB domain-containing zinc finger protein;K04257//olfactory receptor;K01520//dUTP pyrophosphatase [EC:3.6.1.23];K04004//complement factor H	gi|672013669|ref|XP_008772784.1|//PREDICTED: LOW QUALITY PROTEIN: uncharacterized protein LOC102556699, partial [Rattus norvegicus]
688583	1614	42.43	102.45	1.29497	5.68291e-07	Up	2.55306e-07	LOC688583	GO:0005634//nucleus;GO:0005694//chromosome;GO:0005737//cytoplasm	GO:0008301//DNA binding, bending;GO:0000400//four-way junction DNA binding	GO:0032392//DNA geometric change;GO:0045578//negative regulation of B cell differentiation;GO:0006355//regulation of transcription, DNA-templated;GO:0045638//negative regulation of myeloid cell differentiation;GO:0045087//innate immune response	K11296//high mobility group protein B3	gi|392354293|ref|XP_003751730.1|//PREDICTED: high mobility group protein B3 isoform X1 [Rattus norvegicus];gi|290560936|ref|NP_001166812.1|//high mobility group box 3 [Rattus norvegicus]
103692976	7037	33.38	88.07	1.42288	6.24446e-07	Up	2.81737e-07	LOC103692976	GO:0005730//nucleolus;GO:0008024//cyclin/CDK positive transcription elongation factor complex	GO:0097322//7SK snRNA binding;GO:0003682//chromatin binding;GO:0070063//RNA polymerase binding;GO:0016538//cyclin-dependent protein serine/threonine kinase regulator activity;GO:0008134//transcription factor binding;GO:0044212//transcription regulatory region DNA binding;GO:0019901//protein kinase binding	GO:1901409//positive regulation of phosphorylation of RNA polymerase II C-terminal domain;GO:1900364//negative regulation of mRNA polyadenylation;GO:0045944//positive regulation of transcription from RNA polymerase II promoter;GO:0051301//cell division;GO:0045737//positive regulation of cyclin-dependent protein serine/threonine kinase activity	K15188//cyclin T	gi|672060599|ref|XP_008764080.1|//PREDICTED: cyclin-T1-like [Rattus norvegicus]
84021	2082	51	115	1.19627	6.37764e-07	Up	2.87962e-07	Irs3	GO:0043231//intracellular membrane-bounded organelle;GO:0005829//cytosol;GO:0005886//plasma membrane	GO:0043548//phosphatidylinositol 3-kinase binding;GO:0004871//signal transducer activity;GO:0005158//insulin receptor binding	GO:0008286//insulin receptor signaling pathway;GO:0019216//regulation of lipid metabolic process	K17445//insulin receptor substrate 3	gi|14091764|ref|NP_114463.1|//insulin receptor substrate 3 [Rattus norvegicus];gi|149062923|gb|EDM13246.1|//insulin receptor substrate 3, isoform CRA_a [Rattus norvegicus]
305999	1800	52	116	1.18075	7.4546e-07	Up	3.39206e-07	Nkx3-1	GO:0005634//nucleus	GO:0030331//estrogen receptor binding;GO:0008656//cysteine-type endopeptidase activator activity involved in apoptotic process;GO:0030284//estrogen receptor activity;GO:0042826//histone deacetylase binding;GO:0030295//protein kinase activator activity;GO:0000976//transcription regulatory region sequence-specific DNA binding;GO:0043621//protein self-association;GO:0000983//transcription factor act…	GO:0035690//cellular response to drug;GO:0035260//internal genitalia morphogenesis;GO:0043491//protein kinase B signaling;GO:0071356//cellular response to tumor necrosis factor;GO:0008584//male gonad development;GO:0071347//cellular response to interleukin-1;GO:0043569//negative regulation of insulin-like growth factor receptor signaling pathway;GO:0001756//somitogenesis;GO:0048754//branching mor…	K09348//homeobox protein Nkx-3.1	gi|77628002|ref|NP_001029316.1|//homeobox protein Nkx-3.1 [Rattus norvegicus]
102553986	2063	26.55	76.42	1.54845	7.70214e-07	Up	3.51168e-07	LOC102553986	NA	NA	NA	K08526//retinoid X receptor gamma	gi|564381640|ref|XP_006250275.1|//PREDICTED: retinoic acid receptor RXR-gamma-like [Rattus norvegicus]
304954	2161	0	23.63	5.58576	8.42583e-07	Up	3.85786e-07	Uap1l2	NA	NA	NA	K00972//UDP-N-acetylglucosamine/UDP-N-acetylgalactosamine diphosphorylase [EC:2.7.7.23 2.7.7.83]	gi|672055461|ref|XP_008762718.1|//PREDICTED: UDP-N-acetylhexosamine pyrophosphorylase isoform X2 [Rattus norvegicus]
116642	2401	2	27	3.7781	1.11383e-06	Up	5.1717e-07	Slc28a1	GO:0005887//integral component of plasma membrane;GO:0016324//apical plasma membrane	GO:0015389//pyrimidine- and adenine-specific:sodium symporter activity	GO:1904823//purine nucleobase transmembrane transport;GO:0072531//pyrimidine-containing compound transmembrane transport;GO:1901642//nucleoside transmembrane transport;GO:0015855//pyrimidine nucleobase transport	K11536//pyrimidine nucleoside transport protein	gi|564329054|ref|XP_006229484.1|//PREDICTED: sodium/nucleoside cotransporter 1 isoform X1 [Rattus norvegicus];gi|16758730|ref|NP_446315.1|//sodium/nucleoside cotransporter 1 [Rattus norvegicus]
103691059	1777	44.46	102.7	1.23107	1.49538e-06	Up	7.04834e-07	LOC103691059	GO:0005634//nucleus	GO:0000978//RNA polymerase II core promoter proximal region sequence-specific DNA binding	GO:0006355//regulation of transcription, DNA-templated	K09228//KRAB domain-containing zinc finger protein	gi|564326023|ref|XP_006228239.1|//PREDICTED: zinc finger protein 418 isoform X1 [Rattus norvegicus]
502380	6783	38.04	92.86	1.31075	1.54905e-06	Up	7.31361e-07	Pfpl	NA	NA	NA	NA	gi|672039909|ref|XP_008758507.1|//PREDICTED: LOW QUALITY PROTEIN: macrophage-expressed gene 1 protein-like isoform X2 [Rattus norvegicus]
29335	4614	71.63	141.48	1.00517	1.62212e-06	Up	7.68617e-07	Oprk1	GO:0030425//dendrite;GO:0005887//integral component of plasma membrane;GO:0043679//axon terminus;GO:0045202//synapse;GO:0043204//perikaryon	GO:0038048//dynorphin receptor activity;GO:0005515//protein binding;GO:0042923//neuropeptide binding	GO:0007200//phospholipase C-activating G-protein coupled receptor signaling pathway;GO:0050951//sensory perception of temperature stimulus;GO:1901381//positive regulation of potassium ion transmembrane transport;GO:0033685//negative regulation of luteinizing hormone secretion;GO:0043278//response to morphine;GO:0071222//cellular response to lipopolysaccharide;GO:1903715//regulation of aerobic res…	K04214//kappa-type opioid receptor	gi|974005143|ref|NP_001305671.1|//kappa-type opioid receptor isoform 1x [Rattus norvegicus]
679900	3359	40.86	96.81	1.26768	1.75272e-06	Up	8.32682e-07	RGD1564247	GO:0005730//nucleolus	GO:0070139//SUMO-specific endopeptidase activity	GO:0016926//protein desumoylation	K08594//sentrin-specific protease 5 [EC:3.4.22.68]	gi|392345518|ref|XP_003749289.1|//PREDICTED: LOW QUALITY PROTEIN: sentrin-specific protease 5-like isoform X2 [Rattus norvegicus]
102553828	1363	17.37	57.99	1.76242	2.3554e-06	Up	1.13608e-06	LOC102553828	NA	NA	NA	K05769//Rho guanine nucleotide exchange factor 4/29	gi|564328917|ref|XP_006229438.1|//PREDICTED: spermatogenesis-associated protein 13-like [Rattus norvegicus]
29701	5905	25	71	1.5291	2.37642e-06	Up	1.14649e-06	Scn11a	GO:0044299//C-fiber;GO:0070062//extracellular exosome;GO:0001518//voltage-gated sodium channel complex	GO:0005515//protein binding;GO:0005248//voltage-gated sodium channel activity	GO:0019228//neuronal action potential;GO:0035725//sodium ion transmembrane transport;GO:0086010//membrane depolarization during action potential;GO:0051930//regulation of sensory perception of pain;GO:0034765//regulation of ion transmembrane transport;GO:0060078//regulation of postsynaptic membrane potential	K04843//voltage-gated sodium channel type XI alpha	gi|9507065|ref|NP_062138.1|//sodium channel protein type 11 subunit alpha [Rattus norvegicus];gi|672063586|ref|XP_008764896.1|//PREDICTED: sodium channel protein type 11 subunit alpha isoform X1 [Rattus norvegicus];gi|149018259|gb|EDL76900.1|//sodium channel, voltage-gated, type XI, alpha, isoform CRA_b [Rattus norvegicus]
64668	2681	1.93	25.41	3.74193	2.50681e-06	Up	1.21308e-06	Mbl2	GO:0005615//extracellular space;GO:0005581//collagen trimer	GO:0002020//protease binding;GO:0005509//calcium ion binding;GO:0070273//phosphatidylinositol-4-phosphate binding;GO:0043621//protein self-association;GO:0005534//galactose binding;GO:0005537//mannose binding	GO:0006958//complement activation, classical pathway;GO:0001867//complement activation, lectin pathway;GO:0045917//positive regulation of complement activation;GO:0070207//protein homotrimerization	K03991//mannose-binding lectin	gi|148747321|ref|NP_073195.2|//mannose-binding protein C precursor [Rattus norvegicus]
103690980	725	30.66	79.51	1.39799	3.0146e-06	Up	1.47418e-06	LOC103690980	GO:0005622//intracellular	GO:0005515//protein binding	GO:0048812//neuron projection morphogenesis;GO:0014065//phosphatidylinositol 3-kinase signaling	NA	gi|672034542|ref|XP_008757018.1|//PREDICTED: neuronal tyrosine-phosphorylated phosphoinositide-3-kinase adapter 1-like isoform X1 [Rattus norvegicus];gi|672034544|ref|XP_008757019.1|//PREDICTED: neuronal tyrosine-phosphorylated phosphoinositide-3-kinase adapter 1-like isoform X2 [Rattus norvegicus]
114115	1831	53	113	1.11547	3.08825e-06	Up	1.51194e-06	P2rx2	GO:0016324//apical plasma membrane;GO:0005639//integral component of nuclear inner membrane;GO:0014069//postsynaptic density;GO:0043195//terminal bouton;GO:0043025//neuronal cell body;GO:0043235//receptor complex;GO:0009986//cell surface;GO:0005887//integral component of plasma membrane;GO:0042734//presynaptic membrane;GO:0043197//dendritic spine	GO:0004931//extracellular ATP-gated cation channel activity;GO:0045340//mercury ion binding;GO:0005524//ATP binding;GO:0046870//cadmium ion binding;GO:0042802//identical protein binding;GO:0035091//phosphatidylinositol binding;GO:0050897//cobalt ion binding;GO:0005507//copper ion binding;GO:0008144//drug binding;GO:0008270//zinc ion binding;GO:0001614//purinergic nucleotide receptor activity;GO:0…	GO:0007528//neuromuscular junction development;GO:0033198//response to ATP;GO:0098655//cation transmembrane transport;GO:0003029//detection of hypoxic conditions in blood by carotid body chemoreceptor signaling;GO:0051260//protein homooligomerization;GO:0007274//neuromuscular synaptic transmission;GO:0019228//neuronal action potential;GO:0035590//purinergic nucleotide receptor signaling pathway;G…	K05216//P2X purinoceptor 2	gi|564379845|ref|XP_006249578.1|//PREDICTED: P2X purinoceptor 2 isoform X3 [Rattus norvegicus];gi|564379843|ref|XP_006249577.1|//PREDICTED: P2X purinoceptor 2 isoform X1 [Rattus norvegicus];gi|149063727|gb|EDM14050.1|//purinergic receptor P2X, ligand-gated ion channel, 2, isoform CRA_e [Rattus norvegicus];gi|672073259|ref|XP_008767529.1|//PREDICTED: P2X purinoceptor 2 isoform X6 [Rattus norvegicu…
103693608	3179	50.69	109.65	1.13634	3.09604e-06	Up	1.51646e-06	LOC103693608	GO:0016021//integral component of membrane	NA	GO:0050890//cognition;GO:0042493//response to drug	K03910//alpha-2-macroglobulin	gi|672071881|ref|XP_008767158.1|//PREDICTED: integral membrane protein DGCR2/IDD-like [Rattus norvegicus]
54404	2992	7	37	2.42531	3.74122e-06	Up	1.85324e-06	Itih4	GO:0070062//extracellular exosome;GO:0072562//blood microparticle;GO:0005737//cytoplasm;GO:0005886//plasma membrane	GO:0004867//serine-type endopeptidase inhibitor activity;GO:0005515//protein binding;GO:0005509//calcium ion binding;GO:0005540//hyaluronic acid binding	GO:0010951//negative regulation of endopeptidase activity;GO:0006953//acute-phase response;GO:0034097//response to cytokine;GO:0030212//hyaluronan metabolic process	K19014//inter-alpha-trypsin inhibitor heavy chain H1;K19015//inter-alpha-trypsin inhibitor heavy chain H2	gi|126722991|ref|NP_062242.2|//inter-alpha-trypsin inhibitor heavy chain H4 precursor [Rattus norvegicus]
100909485	1437	0	20.9	5.40864	3.78211e-06	Up	1.87606e-06	LOC100909485	GO:0005615//extracellular space	GO:0004867//serine-type endopeptidase inhibitor activity	GO:0010951//negative regulation of endopeptidase activity;GO:0007049//cell cycle;GO:0007276//gamete generation	NA	gi|319996608|ref|NP_001121129.2|//spindlin-2 [Rattus norvegicus]
312793	1067	23	66	1.54404	4.61207e-06	Up	2.31439e-06	Gsg1	GO:0016021//integral component of membrane;GO:0005789//endoplasmic reticulum membrane	GO:0070063//RNA polymerase binding	NA	K11167//dehydrogenase/reductase SDR family member 7C [EC:1.1.-.-]	gi|187471165|sp|Q6AYL2.2|GSG1_RAT//RecName: Full=Germ cell-specific gene 1 protein;gi|123173794|ref|NP_001013184.2|//germ cell-specific gene 1 protein [Rattus norvegicus]
315294	2350	52.47	109.23	1.08101	7.78414e-06	Up	4.02434e-06	Wnt10b	GO:0005615//extracellular space;GO:0005578//proteinaceous extracellular matrix	GO:0005109//frizzled binding	GO:0048641//regulation of skeletal muscle tissue development;GO:0071374//cellular response to parathyroid hormone stimulus;GO:0007050//cell cycle arrest;GO:0014835//myoblast differentiation involved in skeletal muscle regeneration;GO:0051885//positive regulation of timing of anagen;GO:0071320//cellular response to cAMP;GO:0000122//negative regulation of transcription from RNA polymerase II promot…	K01357//wingless-type MMTV integration site family, member 10	gi|157821973|ref|NP_001101581.1|//protein Wnt-10b precursor [Rattus norvegicus]
310727	3122	63	124	1.00013	7.83681e-06	Up	4.05512e-06	Cd101	GO:0070062//extracellular exosome;GO:0016021//integral component of membrane	NA	GO:0002763//positive regulation of myeloid leukocyte differentiation	K06522//immunoglobulin superfamily, member 2/3	gi|403420584|ref|NP_001258146.1|//immunoglobulin superfamily member 2 precursor [Rattus norvegicus];gi|672043655|ref|XP_008759584.1|//PREDICTED: immunoglobulin superfamily member 2 isoform X1 [Rattus norvegicus]
287070	5474	13	47	1.87736	9.14065e-06	Up	4.76602e-06	Nlrc3	NA	NA	NA	K20865//NACHT, LRR and PYD domains-containing protein 12	gi|672024531|ref|XP_006220627.2|//PREDICTED: protein NLRC3 [Rattus norvegicus]
25051	3066	17.48	54.92	1.67484	9.36917e-06	Up	4.89154e-06	Glp1r	GO:0005887//integral component of plasma membrane;GO:0005829//cytosol	GO:0004967//glucagon receptor activity;GO:0017046//peptide hormone binding	GO:0032024//positive regulation of insulin secretion;GO:0045777//positive regulation of blood pressure;GO:0006950//response to stress;GO:0007166//cell surface receptor signaling pathway;GO:0051924//regulation of calcium ion transport;GO:0046326//positive regulation of glucose import;GO:0007189//adenylate cyclase-activating G-protein coupled receptor signaling pathway;GO:0009749//response to gluco…	K04581//glucagon-like peptide 1 receptor	gi|7110605|ref|NP_036860.1|//glucagon-like peptide 1 receptor precursor [Rattus norvegicus]
361170	2399	12	45	1.9301	9.75517e-06	Up	5.10743e-06	Adam32	NA	NA	NA	K16070//disintegrin and metalloproteinase domain-containing protein 32 [EC:3.4.24.-]	gi|672080536|ref|XP_008769583.1|//PREDICTED: disintegrin and metalloproteinase domain-containing protein 32 isoform X1 [Rattus norvegicus];gi|672080538|ref|XP_008769584.1|//PREDICTED: disintegrin and metalloproteinase domain-containing protein 32 isoform X2 [Rattus norvegicus];gi|281604194|ref|NP_001164053.1|//disintegrin and metalloproteinase domain-containing protein 32 precursor [Rattus norveg…
25240	2623	30	75	1.34514	1.06658e-05	Up	5.60477e-06	Aqp1	GO:0070062//extracellular exosome;GO:0031965//nuclear membrane;GO:0016324//apical plasma membrane;GO:0032127//dense core granule membrane;GO:0031526//brush border membrane;GO:0020005//symbiont-containing vacuole membrane;GO:0009925//basal plasma membrane;GO:0005901//caveola;GO:0005887//integral component of plasma membrane;GO:0042383//sarcolemma;GO:0043679//axon terminus;GO:0032809//neuronal cell…	GO:0008519//ammonium transmembrane transporter activity;GO:0015250//water channel activity;GO:0030184//nitric oxide transmembrane transporter activity;GO:0046875//ephrin receptor binding;GO:0005267//potassium channel activity;GO:0015254//glycerol channel activity;GO:0035379//carbon dioxide transmembrane transporter activity;GO:0005223//intracellular cGMP activated cation channel activity	GO:0043154//negative regulation of cysteine-type endopeptidase activity involved in apoptotic process;GO:0071260//cellular response to mechanical stimulus;GO:0072230//metanephric proximal straight tubule development;GO:0043627//response to estrogen;GO:0034644//cellular response to UV;GO:0046878//positive regulation of saliva secretion;GO:0030185//nitric oxide transport;GO:0072488//ammonium transm…	K09864//aquaporin-1	gi|6978527|ref|NP_036910.1|//aquaporin-1 [Rattus norvegicus]
296235	1546	0	19	5.27114	1.09043e-05	Up	5.73889e-06	LOC296235	GO:0005615//extracellular space;GO:0030141//secretory granule	GO:0002020//protease binding;GO:0004869//cysteine-type endopeptidase inhibitor activity	GO:0014070//response to organic cyclic compound;GO:0042493//response to drug;GO:0010951//negative regulation of endopeptidase activity;GO:0046687//response to chromate;GO:0048678//response to axon injury;GO:0046677//response to antibiotic;GO:0007431//salivary gland development;GO:0009725//response to hormone;GO:0001906//cell killing;GO:0048468//cell development;GO:0001562//response to protozoan;G…	K13899//cystatin-C	gi|82654196|ref|NP_001032427.1|//cystatin S-like precursor [Rattus norvegicus]
500152	4715	0	19	5.27114	1.09043e-05	Up	5.73889e-06	Mmrn1	GO:0031012//extracellular matrix	GO:0005509//calcium ion binding	GO:0007596//blood coagulation	NA	gi|564303839|ref|XP_006225011.1|//PREDICTED: multimerin-1 isoform X2 [Rattus norvegicus];gi|149037054|gb|EDL91615.1|//rCG55340 [Rattus norvegicus];gi|564303841|ref|XP_006225012.1|//PREDICTED: multimerin-1 isoform X3 [Rattus norvegicus]
100362830	662	0	18.78	5.25433	1.23311e-05	Up	6.53849e-06	LOC100362830	GO:0016020//membrane;GO:0031012//extracellular matrix;GO:0070062//extracellular exosome;GO:0005654//nucleoplasm;GO:0005815//microtubule organizing center;GO:0030686//90S preribosome;GO:0005925//focal adhesion;GO:0005730//nucleolus;GO:0032040//small-subunit processome;GO:0022627//cytosolic small ribosomal subunit	GO:0005515//protein binding;GO:0008266//poly(U) RNA binding;GO:0003735//structural constituent of ribosome	GO:0030154//cell differentiation;GO:0000184//nuclear-transcribed mRNA catabolic process, nonsense-mediated decay;GO:0042274//ribosomal small subunit biogenesis;GO:0006364//rRNA processing;GO:0006614//SRP-dependent cotranslational protein targeting to membrane;GO:0006413//translational initiation;GO:0019083//viral transcription;GO:0001843//neural tube closure	K02993//small subunit ribosomal protein S7e	gi|4506741|ref|NP_001002.1|//40S ribosomal protein S7 [Homo sapiens]
100910555	1216	3.23	25.92	3.02767	1.34158e-05	Up	7.16079e-06	LOC100910555	NA	NA	NA	NA	gi|564394665|ref|XP_006255229.1|//PREDICTED: uncharacterized protein LOC100910555 [Rattus norvegicus]
100310874	3447	6.56	33.53	2.37689	1.35477e-05	Up	7.23883e-06	Parpbp	GO:0005654//nucleoplasm;GO:0000785//chromatin;GO:0005737//cytoplasm	GO:0003677//DNA binding	GO:2000042//negative regulation of double-strand break repair via homologous recombination	NA	gi|134035409|sp|Q9EQ10.2|PARI_RAT//RecName: Full=PCNA-interacting partner; Short=PARI; AltName: Full=Antisense RNA overlapping MCH gene protein; Short=AROM; AltName: Full=PARP-1 binding protein; AltName: Full=PARP1-binding protein; Short=PARPBP;gi|149067283|gb|EDM17016.1|//rCG49002, isoform CRA_a [Rattus norvegicus];gi|672058157|ref|XP_008763432.1|//PREDICTED: PCNA-interacting partner isoform X2 …
290221	717	17	53	1.66367	1.47356e-05	Up	7.91364e-06	Nrl	GO:0070062//extracellular exosome;GO:0005615//extracellular space;GO:0005634//nucleus;GO:0005829//cytosol	GO:0002020//protease binding;GO:0000978//RNA polymerase II core promoter proximal region sequence-specific DNA binding;GO:0005506//iron ion binding;GO:1990841//promoter-specific chromatin binding;GO:0001077//transcriptional activator activity, RNA polymerase II core promoter proximal region sequence-specific binding;GO:0042803//protein homodimerization activity;GO:0043522//leucine zipper domain b…	GO:0046548//retinal rod cell development;GO:0042493//response to drug;GO:0097192//extrinsic apoptotic signaling pathway in absence of ligand;GO:0006811//ion transport;GO:0009635//response to herbicide;GO:0015891//siderophore transport;GO:0031346//positive regulation of cell projection organization;GO:0045872//positive regulation of rhodopsin gene expression;GO:0055072//iron ion homeostasis;GO:004…	K09038//neural retina-specific leucine zipper protein	gi|157822971|ref|NP_001099506.1|//neural retina-specific leucine zipper protein [Rattus norvegicus]
103690189	1780	0	18.3	5.21698	1.60933e-05	Up	8.69745e-06	LOC103690189	NA	NA	NA	K07756//inositol-hexakisphosphate 5-kinase [EC:2.7.4.21];K04726//BH3 interacting domain death agonist;K14284//nuclear RNA export factor;K10279//F-box and leucine-rich repeat protein 13	gi|672033910|ref|XP_008756860.1|//PREDICTED: LOW QUALITY PROTEIN: uncharacterized protein LOC102554594 [Rattus norvegicus]
102554594	1780	0	18.3	5.21698	1.60933e-05	Up	8.69745e-06	LOC102554594	NA	NA	NA	K07756//inositol-hexakisphosphate 5-kinase [EC:2.7.4.21];K04726//BH3 interacting domain death agonist;K14284//nuclear RNA export factor;K10279//F-box and leucine-rich repeat protein 13	gi|672033910|ref|XP_008756860.1|//PREDICTED: LOW QUALITY PROTEIN: uncharacterized protein LOC102554594 [Rattus norvegicus]
305423	2168	26.28	67.98	1.39435	1.63688e-05	Up	8.86447e-06	C1qtnf7	GO:0005615//extracellular space;GO:0005581//collagen trimer	NA	GO:0051260//protein homooligomerization	K07296//adiponectin	gi|672076400|ref|XP_008768430.1|//PREDICTED: complement C1q tumor necrosis factor-related protein 7 isoform X2 [Rattus norvegicus];gi|564383957|ref|XP_006251135.1|//PREDICTED: complement C1q tumor necrosis factor-related protein 7 isoform X3 [Rattus norvegicus]
298765	5574	45.93	97.42	1.10799	1.64837e-05	Up	8.92899e-06	Zfp36l2	NA	NA	NA	K18753//butyrate response factor 1	gi|672055271|ref|XP_008762677.1|//PREDICTED: zinc finger protein 36, C3H1 type-like 2 isoform X1 [Rattus norvegicus];gi|79750234|ref|NP_001031703.1|//zinc finger protein 36, C3H1 type-like 2 [Rattus norvegicus]
100910944	415	29.29	72.58	1.33237	1.70327e-05	Up	9.23603e-06	LOC100910944	GO:0005743//mitochondrial inner membrane;GO:0016021//integral component of membrane	NA	GO:0001302//replicative cell aging;GO:0034614//cellular response to reactive oxygen species;GO:2000379//positive regulation of reactive oxygen species metabolic process;GO:0042742//defense response to bacterium;GO:0008284//positive regulation of cell proliferation	NA	gi|528758629|gb|EPY78288.1|//hypothetical protein CB1_001108037 [Camelus ferus]
500157	3259	9	38.02	2.10197	1.72782e-05	Up	9.37694e-06	RGD1560028	GO:0005887//integral component of plasma membrane	GO:0042277//peptide binding;GO:0004930//G-protein coupled receptor activity	GO:1901652//response to peptide;GO:0032870//cellular response to hormone stimulus	K08378//G protein-coupled receptor 103	gi|157823375|ref|NP_001102709.1|//uncharacterized protein LOC500157 [Rattus norvegicus]
303586	4799	50.12	103.2	1.06519	1.75461e-05	Up	9.52834e-06	Wnt9b	GO:0005615//extracellular space;GO:1990851//Wnt-Frizzled-LRP5/6 complex;GO:0005578//proteinaceous extracellular matrix	GO:0039706//co-receptor binding;GO:0005109//frizzled binding	GO:0009786//regulation of asymmetric cell division;GO:0009267//cellular response to starvation;GO:0072003//kidney rudiment formation;GO:0003339//regulation of mesenchymal to epithelial transition involved in metanephros morphogenesis;GO:0001932//regulation of protein phosphorylation;GO:0001658//branching involved in ureteric bud morphogenesis;GO:0030539//male genitalia development;GO:0060021//pal…	K01064//wingless-type MMTV integration site family, member 9	gi|157820441|ref|NP_001100525.1|//protein Wnt-9b precursor [Rattus norvegicus] ;gi|564374730|ref|XP_006247591.1|//PREDICTED: protein Wnt-9b isoform X1 [Rattus norvegicus]
25103	1488	29	72	1.33515	1.78517e-05	Up	9.70437e-06	Chrnb4	GO:0005892//acetylcholine-gated channel complex;GO:0030054//cell junction;GO:0043005//neuron projection;GO:0045211//postsynaptic membrane	GO:0042166//acetylcholine binding;GO:0008144//drug binding;GO:0046982//protein heterodimerization activity;GO:0015464//acetylcholine receptor activity	GO:0051291//protein heterooligomerization;GO:0035095//behavioral response to nicotine;GO:0051971//positive regulation of transmission of nerve impulse;GO:0007165//signal transduction;GO:0098655//cation transmembrane transport;GO:0006940//regulation of smooth muscle contraction;GO:0007626//locomotory behavior;GO:0007271//synaptic transmission, cholinergic;GO:0001508//action potential;GO:0060084//s…	K04815//nicotinic acetylcholine receptor beta-4	gi|16258821|ref|NP_434693.1|//neuronal acetylcholine receptor subunit beta-4 precursor [Rattus norvegicus]
296345	4645	55	110	1.02321	1.78988e-05	Up	9.732e-06	Jph2	GO:0030018//Z disc;GO:0005829//cytosol;GO:0016021//integral component of membrane;GO:0005886//plasma membrane;GO:0030314//junctional membrane complex;GO:0033017//sarcoplasmic reticulum membrane	GO:0070300//phosphatidic acid binding;GO:0032266//phosphatidylinositol-3-phosphate binding;GO:0005546//phosphatidylinositol-4,5-bisphosphate binding;GO:0010314//phosphatidylinositol-5-phosphate binding;GO:0015278//calcium-release channel activity;GO:0080025//phosphatidylinositol-3,5-bisphosphate binding;GO:0005547//phosphatidylinositol-3,4,5-trisphosphate binding;GO:0005515//protein binding;GO:00…	GO:0055024//regulation of cardiac muscle tissue development;GO:0060316//positive regulation of ryanodine-sensitive calcium-release channel activity	K19530//junctophilin	gi|83816931|ref|NP_001033063.1|//junctophilin-2 [Rattus norvegicus]
171577	1469	39.41	87.51	1.1741	1.89732e-05	Up	1.03377e-05	Epcam	GO:0016323//basolateral plasma membrane;GO:0070062//extracellular exosome;GO:0009986//cell surface;GO:0005887//integral component of plasma membrane;GO:0016324//apical plasma membrane;GO:0005923//bicellular tight junction;GO:0016328//lateral plasma membrane	GO:0098641//cadherin binding involved in cell-cell adhesion;GO:0032403//protein complex binding	GO:0043066//negative regulation of apoptotic process;GO:0023019//signal transduction involved in regulation of gene expression;GO:0048863//stem cell differentiation;GO:2000648//positive regulation of stem cell proliferation;GO:2000147//positive regulation of cell motility;GO:0045944//positive regulation of transcription from RNA polymerase II promoter;GO:2000048//negative regulation of cell-cell …	K06737//epithelial cell adhesion molecule	gi|25742698|ref|NP_612550.1|//epithelial cell adhesion molecule precursor [Rattus norvegicus]
252922	4669	25	65	1.40172	2.3398e-05	Up	1.28838e-05	Pzp	GO:0005615//extracellular space	GO:0048403//brain-derived neurotrophic factor binding;GO:0004867//serine-type endopeptidase inhibitor activity;GO:0048406//nerve growth factor binding;GO:0032403//protein complex binding	GO:0010951//negative regulation of endopeptidase activity;GO:0007566//embryo implantation	K03910//alpha-2-macroglobulin	gi|307746876|ref|NP_665722.2|//alpha-1-macroglobulin precursor [Rattus norvegicus];gi|672051179|ref|XP_008761532.1|//PREDICTED: alpha-1-macroglobulin isoform X1 [Rattus norvegicus]
300250	2429	22	60	1.47067	2.52163e-05	Up	1.39364e-05	Krt1	GO:0031012//extracellular matrix;GO:0070062//extracellular exosome;GO:0005634//nucleus;GO:0072562//blood microparticle;GO:0045095//keratin filament;GO:0005886//plasma membrane	GO:0030246//carbohydrate binding;GO:0005198//structural molecule activity	GO:0001867//complement activation, lectin pathway;GO:0061436//establishment of skin barrier;GO:0001895//retina homeostasis;GO:0050728//negative regulation of inflammatory response	K07605//type II keratin, basic	gi|120474989|ref|NP_001008802.2|//keratin, type II cytoskeletal 1 [Rattus norvegicus]
108349748	1604	24.41	63.85	1.41042	2.53568e-05	Up	1.40169e-05	LOC108349748	NA	NA	NA	K09228//KRAB domain-containing zinc finger protein;K04257//olfactory receptor;K01520//dUTP pyrophosphatase [EC:3.6.1.23];K04004//complement factor H	gi|672078191|ref|XP_008768942.1|//PREDICTED: LOW QUALITY PROTEIN: HERV-K_6q14.1 provirus ancestral Gag-Pol polyprotein-like isoform X2, partial [Rattus norvegicus]
100910790	3291	0	17.5	5.15249	2.53661e-05	Up	1.40249e-05	LOC100910790	GO:0070062//extracellular exosome;GO:0005615//extracellular space;GO:0005578//proteinaceous extracellular matrix	GO:0001530//lipopolysaccharide binding;GO:0046872//metal ion binding;GO:0005102//receptor binding;GO:0003823//antigen binding	GO:0050832//defense response to fungus;GO:0032755//positive regulation of interleukin-6 production;GO:0051607//defense response to virus;GO:0071222//cellular response to lipopolysaccharide;GO:0002448//mast cell mediated immunity;GO:0007155//cell adhesion;GO:0032760//positive regulation of tumor necrosis factor production;GO:0060907//positive regulation of macrophage cytokine production;GO:0043152…	K06532//prominin 1	gi|672077131|ref|XP_008768632.1|//PREDICTED: spondin-2-like [Rattus norvegicus]
25086	1624	10	39	1.98668	2.71621e-05	Up	1.50979e-05	Cyp2e1	GO:0005739//mitochondrion;GO:0000139//Golgi membrane;GO:0031227//intrinsic component of endoplasmic reticulum membrane	GO:0008395//steroid hydroxylase activity;GO:0016709//oxidoreductase activity, acting on paired donors, with incorporation or reduction of molecular oxygen, NAD(P)H as one donor, and incorporation of one atom of oxygen;GO:0020037//heme binding;GO:0005506//iron ion binding;GO:0008392//arachidonic acid epoxygenase activity;GO:0010181//FMN binding;GO:0019899//enzyme binding;GO:0016712//oxidoreductase…	GO:0042493//response to drug;GO:0010243//response to organonitrogen compound;GO:0006641//triglyceride metabolic process;GO:0016098//monoterpenoid metabolic process;GO:0006805//xenobiotic metabolic process;GO:0046483//heterocycle metabolic process;GO:0010193//response to ozone;GO:0017144//drug metabolic process;GO:0055114//oxidation-reduction process;GO:0045471//response to ethanol;GO:0008202//ste…	K07415//cytochrome P450 family 2 subfamily E polypeptide 1 [EC:1.14.13.-]	gi|13928734|ref|NP_113731.1|//cytochrome P450 2E1 [Rattus norvegicus]
64155	6028	52	104	1.02321	3.04228e-05	Up	1.70241e-05	Scn7a	GO:0001518//voltage-gated sodium channel complex;GO:0097386//glial cell projection	GO:0005248//voltage-gated sodium channel activity	GO:0019228//neuronal action potential;GO:0035725//sodium ion transmembrane transport;GO:0086010//membrane depolarization during action potential;GO:0006936//muscle contraction;GO:0034765//regulation of ion transmembrane transport;GO:0055078//sodium ion homeostasis;GO:0060078//regulation of postsynaptic membrane potential	K04839//voltage-gated sodium channel type VII alpha	gi|25742828|ref|NP_113874.1|//sodium channel protein type 7 subunit alpha [Rattus norvegicus];gi|564341195|ref|XP_006234358.1|//PREDICTED: sodium channel protein type 7 subunit alpha isoform X1 [Rattus norvegicus]
288044	766	43	91	1.10474	3.29076e-05	Up	1.84742e-05	Tm4sf19	GO:0016021//integral component of membrane	NA	NA	NA	gi|157786784|ref|NP_001099343.1|//transmembrane 4 L6 family member 19 [Rattus norvegicus]
360777	4295	41.52	88.85	1.12077	3.31061e-05	Up	1.85894e-05	RGD1563400	GO:0005887//integral component of plasma membrane	GO:0042288//MHC class I protein binding	GO:0007169//transmembrane receptor protein tyrosine kinase signaling pathway	K15411//paired immunoglobulin-like type 2 receptor alpha	gi|564323654|ref|XP_006227213.1|//PREDICTED: paired immunoglobulin-like type 2 receptor beta-2 isoform X1 [Rattus norvegicus]
290409	2731	37	82	1.17131	3.60125e-05	Up	2.03682e-05	Olfm4	GO:0070062//extracellular exosome;GO:0005615//extracellular space;GO:0005739//mitochondrion;GO:0042581//specific granule;GO:0005886//plasma membrane;GO:0048471//perinuclear region of cytoplasm	GO:0042803//protein homodimerization activity;GO:0045296//cadherin binding	GO:0050777//negative regulation of immune response;GO:0051260//protein homooligomerization;GO:0043124//negative regulation of I-kappaB kinase/NF-kappaB signaling;GO:1900026//positive regulation of substrate adhesion-dependent cell spreading	K04593//latrophilin 2;K04592//latrophilin 1;K04594//latrophilin 3;K04523//ubiquilin	gi|157823295|ref|NP_001099522.1|//olfactomedin-4 precursor [Rattus norvegicus] ;gi|672078692|ref|XP_008769085.1|//PREDICTED: olfactomedin-4 isoform X1 [Rattus norvegicus]
287936	2428	39.86	86.01	1.13277	3.78894e-05	Up	2.15242e-05	Ccdc116	GO:0005813//centrosome;GO:0005737//cytoplasm	NA	NA	NA	gi|568996538|ref|XP_006522770.1|//PREDICTED: coiled-coil domain-containing protein 116 isoform X2 [Mus musculus];gi|67078536|ref|NP_001019911.1|//coiled-coil domain-containing protein 116 [Rattus norvegicus]
25651	3301	1	18	4.19313	4.03769e-05	Up	2.30333e-05	Selp	GO:0070062//extracellular exosome;GO:0005615//extracellular space;GO:0005654//nucleoplasm;GO:0009897//external side of plasma membrane;GO:0016021//integral component of membrane;GO:0031092//platelet alpha granule membrane	GO:0001530//lipopolysaccharide binding;GO:0033691//sialic acid binding;GO:0005509//calcium ion binding;GO:0008201//heparin binding;GO:0008430//selenium binding;GO:0042806//fucose binding;GO:0048306//calcium-dependent protein binding;GO:0070492//oligosaccharide binding	GO:0014070//response to organic cyclic compound;GO:0045785//positive regulation of cell adhesion;GO:0032496//response to lipopolysaccharide;GO:0035584//calcium-mediated signaling using intracellular calcium source;GO:0007420//brain development;GO:0050901//leukocyte tethering or rolling;GO:0019953//sexual reproduction;GO:0009791//post-embryonic development;GO:0071354//cellular response to interleu…	K06496//selectin, platele	gi|6981524|ref|NP_037246.1|//P-selectin precursor [Rattus norvegicus];gi|564381444|ref|XP_006250212.1|//PREDICTED: P-selectin isoform X1 [Rattus norvegicus]
366960	1994	32	74	1.23266	4.36445e-05	Up	2.5021e-05	Maff	NA	NA	NA	K09037//transcription factor MAFF/G/K	gi|672060207|ref|XP_006242091.2|//PREDICTED: transcription factor MafF isoform X1 [Rattus norvegicus];gi|194474012|ref|NP_001124045.1|//transcription factor MafF [Rattus norvegicus]
80900	2765	5.12	28.1	2.47956	4.46564e-05	Up	2.56415e-05	Slco1a5	GO:0005887//integral component of plasma membrane;GO:0031526//brush border membrane	GO:0015349//thyroid hormone transmembrane transporter activity;GO:0015125//bile acid transmembrane transporter activity;GO:0015347//sodium-independent organic anion transmembrane transporter activity	GO:0043252//sodium-independent organic anion transport;GO:0098779//positive regulation of mitophagy in response to mitochondrial depolarization;GO:0070327//thyroid hormone transport;GO:0015721//bile acid and bile salt transport;GO:0008206//bile acid metabolic process;GO:0050892//intestinal absorption	K03460//solute carrier organic anion transporter family, member 1A	gi|13540642|ref|NP_110465.1|//solute carrier organic anion transporter family member 1A5 [Rattus norvegicus]
684984	2164	9	36	2.02321	4.50171e-05	Up	2.58537e-05	Cd300lg	GO:0005768//endosome;GO:0016323//basolateral plasma membrane;GO:0070062//extracellular exosome;GO:0016324//apical plasma membrane;GO:0016021//integral component of membrane	GO:0001791//IgM binding	GO:0002414//immunoglobulin transcytosis in epithelial cells;GO:0002376//immune system process	K16663//CMRF35-like molecule 9	gi|293340477|ref|XP_002724612.1|//PREDICTED: CMRF35-like molecule 9 isoform X3 [Rattus norvegicus];gi|149054349|gb|EDM06166.1|//rCG33868 [Rattus norvegicus];gi|392331945|ref|XP_003752435.1|//PREDICTED: CMRF35-like molecule 9 isoform X2 [Rattus norvegicus];gi|392331943|ref|XP_003752434.1|//PREDICTED: CMRF35-like molecule 9 isoform X1 [Rattus norvegicus]
100912228	578	49.23	98.46	1.02321	4.94566e-05	Up	2.85659e-05	LOC100912228	GO:0005615//extracellular space;GO:0005794//Golgi apparatus;GO:0043195//terminal bouton;GO:0043204//perikaryon;GO:0048471//perinuclear region of cytoplasm	GO:0005184//neuropeptide hormone activity;GO:0031841//neuropeptide Y receptor binding	GO:1901215//negative regulation of neuron death;GO:0050829//defense response to Gram-negative bacterium;GO:0007586//digestion;GO:1904000//positive regulation of eating behavior;GO:0045776//negative regulation of blood pressure;GO:0021987//cerebral cortex development;GO:0002865//negative regulation of acute inflammatory response to antigenic stimulus;GO:0031175//neuron projection development;GO:00…	K05232//neuropeptide Y	gi|6981286|ref|NP_036746.1|//pro-neuropeptide Y preproprotein [Rattus norvegicus]
108352430	1898	6.62	30.88	2.24498	5.45832e-05	Up	3.1731e-05	C12H7orf61	GO:0005634//nucleus;GO:0005737//cytoplasm	GO:0003700//transcription factor activity, sequence-specific DNA binding	GO:0006355//regulation of transcription, DNA-templated;GO:0006970//response to osmotic stress	NA	gi|403420624|ref|NP_001258165.1|//uncharacterized protein C7orf61 homolog [Rattus norvegicus]
689790	3124	30.9	71.3	1.2295	6.23034e-05	Up	3.64872e-05	Clec2dl1	GO:0016021//integral component of membrane;GO:0005886//plasma membrane	GO:0030246//carbohydrate binding	NA	K10072//C-type lectin domain family 2 member D	gi|145966702|ref|NP_001078873.1|//C-type lectin domain family 2 member D6 [Rattus norvegicus]
304021	2432	5	27	2.45617	6.90204e-05	Up	4.06867e-05	Col8a1	GO:0031012//extracellular matrix;GO:0043231//intracellular membrane-bounded organelle;GO:0070062//extracellular exosome;GO:0005581//collagen trimer	NA	GO:0048593//camera-type eye morphogenesis;GO:0050673//epithelial cell proliferation;GO:0035987//endodermal cell differentiation;GO:0010811//positive regulation of cell-substrate adhesion	K19479//collagen, type X, alpha	gi|157820855|ref|NP_001100570.1|//collagen alpha-1(VIII) chain precursor [Rattus norvegicus] ;gi|564376498|ref|XP_006248269.1|//PREDICTED: collagen alpha-1(VIII) chain isoform X1 [Rattus norvegicus]
304646	2009	1	17	4.11067	7.25451e-05	Up	4.29288e-05	Mgat4d	GO:0016020//membrane;GO:0005576//extracellular region	GO:0008454//alpha-1,3-mannosylglycoprotein 4-beta-N-acetylglucosaminyltransferase activity	GO:0006491//N-glycan processing	K00738//alpha-1,3-mannosylglycoprotein beta-1,4-N-acetylglucosaminyltransferase A/B [EC:2.4.1.145]	gi|71043836|ref|NP_001020837.1|//alpha-1,3-mannosyl-glycoprotein 4-beta-N-acetylglucosaminyltransferase-like protein MGAT4D precursor [Rattus norvegicus];gi|672084399|ref|XP_008770601.1|//PREDICTED: glycosyltransferase 54 domain-containing protein isoform X1 [Rattus norvegicus]
94195	579	7	31	2.17005	7.52196e-05	Up	4.45967e-05	S100a9	GO:0005856//cytoskeleton;GO:0031012//extracellular matrix;GO:0070062//extracellular exosome;GO:0005615//extracellular space;GO:0005634//nucleus;GO:0005737//cytoplasm;GO:0005886//plasma membrane	GO:0016209//antioxidant activity;GO:0005509//calcium ion binding;GO:0050786//RAGE receptor binding;GO:0008270//zinc ion binding;GO:0035662//Toll-like receptor 4 binding;GO:0008017//microtubule binding;GO:0050544//arachidonic acid binding	GO:0032496//response to lipopolysaccharide;GO:0050729//positive regulation of inflammatory response;GO:0014002//astrocyte development;GO:0045471//response to ethanol;GO:0002523//leukocyte migration involved in inflammatory response;GO:0002793//positive regulation of peptide secretion;GO:0006914//autophagy;GO:0045087//innate immune response;GO:0031532//actin cytoskeleton reorganization;GO:0030593/…	K21128//protein S100-A9	gi|16758364|ref|NP_446039.1|//protein S100-A9 [Rattus norvegicus];gi|564337450|ref|XP_006232842.1|//PREDICTED: protein S100-A9 isoform X1 [Rattus norvegicus]
100910462	1831	0	15.43	4.97088	8.2121e-05	Up	4.89582e-05	LOC100910462	GO:0030176//integral component of endoplasmic reticulum membrane;GO:0005743//mitochondrial inner membrane	GO:0016709//oxidoreductase activity, acting on paired donors, with incorporation or reduction of molecular oxygen, NAD(P)H as one donor, and incorporation of one atom of oxygen;GO:0004507//steroid 11-beta-monooxygenase activity;GO:0020037//heme binding;GO:0047783//corticosterone 18-monooxygenase activity;GO:0005506//iron ion binding;GO:0005496//steroid binding	GO:0018894//dibenzo-p-dioxin metabolic process;GO:0032342//aldosterone biosynthetic process;GO:0042493//response to drug;GO:0008203//cholesterol metabolic process;GO:0055075//potassium ion homeostasis;GO:0055114//oxidation-reduction process;GO:0071375//cellular response to peptide hormone stimulus;GO:0071346//cellular response to interferon-gamma;GO:0046085//adenosine metabolic process;GO:0002017…	K00497//steroid 11beta-monooxygenase [EC:1.14.15.4];K07433//steroid 11beta-monooxygenase / corticosterone 18-monooxygenase [EC:1.14.15.4 1.14.15.5]	gi|672022011|ref|XP_008774718.1|//PREDICTED: cytochrome P450 11B1, mitochondrial isoform X2 [Rattus norvegicus];gi|564308879|ref|XP_003754358.2|//PREDICTED: cytochrome P450 11B1, mitochondrial isoform X1 [Rattus norvegicus]
315650	2006	16	47	1.5778	8.57633e-05	Up	5.12819e-05	Btg4	NA	NA	GO:0045930//negative regulation of mitotic cell cycle;GO:0008285//negative regulation of cell proliferation	K14443//protein Tob/BTG	gi|66269347|gb|AAY43133.1|//SCIR-27 [Rattus norvegicus];gi|61557190|ref|NP_001013194.1|//protein BTG4 [Rattus norvegicus]
310836	7163	37	79	1.11754	9.37699e-05	Up	5.63703e-05	Abca4	GO:0043231//intracellular membrane-bounded organelle;GO:0005887//integral component of plasma membrane;GO:0001750//photoreceptor outer segment	GO:0005524//ATP binding;GO:0042626//ATPase activity, coupled to transmembrane movement of substances;GO:0004012//phospholipid-translocating ATPase activity	GO:0006649//phospholipid transfer to membrane;GO:0050896//response to stimulus;GO:0007601//visual perception;GO:0045494//photoreceptor cell maintenance	K05644//ATP-binding cassette, subfamily A (ABC1), member 4	gi|564338615|ref|XP_006233304.1|//PREDICTED: retinal-specific ATP-binding cassette transporter isoform X1 [Rattus norvegicus];gi|157819513|ref|NP_001101191.1|//retinal-specific ATP-binding cassette transporter [Rattus norvegicus]
29422	2122	46.34	92.22	1.01603	9.41668e-05	Up	5.66303e-05	Chrne	GO:0005892//acetylcholine-gated channel complex;GO:0030054//cell junction;GO:0045211//postsynaptic membrane	GO:0042166//acetylcholine binding;GO:0015464//acetylcholine receptor activity	GO:0007271//synaptic transmission, cholinergic;GO:0035094//response to nicotine;GO:0007165//signal transduction;GO:0098655//cation transmembrane transport;GO:0003009//skeletal muscle contraction;GO:0007274//neuromuscular synaptic transmission;GO:0042391//regulation of membrane potential	K04817//nicotinic acetylcholine receptor epsilon	gi|564372698|ref|XP_006246740.1|//PREDICTED: acetylcholine receptor subunit epsilon isoform X2 [Rattus norvegicus];gi|8393129|ref|NP_058890.1|//acetylcholine receptor subunit epsilon precursor [Rattus norvegicus];gi|149053206|gb|EDM05023.1|//cholinergic receptor, nicotinic, epsilon polypeptide [Rattus norvegicus]
192280	4462	45.87	91.23	1.01517	0.000103856	Up	6.28221e-05	Ppp1r3b	GO:0043231//intracellular membrane-bounded organelle;GO:0042587//glycogen granule;GO:0000164//protein phosphatase type 1 complex	GO:0004721//phosphoprotein phosphatase activity;GO:0019888//protein phosphatase regulator activity;GO:0019899//enzyme binding	GO:0005979//regulation of glycogen biosynthetic process;GO:0005981//regulation of glycogen catabolic process;GO:0006470//protein dephosphorylation;GO:0050790//regulation of catalytic activity	K07189//protein phosphatase 1 regulatory subunit 3A/B/C/D/E	gi|48675870|ref|NP_620267.2|//protein phosphatase 1 regulatory subunit 3B [Rattus norvegicus]
29259	1580	0	15	4.9301	0.000105134	Up	6.36425e-05	Sell	GO:0009897//external side of plasma membrane;GO:0016021//integral component of membrane	GO:0002020//protease binding;GO:0030246//carbohydrate binding;GO:0050839//cell adhesion molecule binding;GO:0051861//glycolipid binding	GO:0033198//response to ATP;GO:0007155//cell adhesion;GO:0090023//positive regulation of neutrophil chemotaxis;GO:0070543//response to linoleic acid;GO:0055093//response to hyperoxia;GO:0042981//regulation of apoptotic process;GO:0034201//response to oleic acid	K06495//selectin, lymphocyte	gi|94400781|ref|NP_062050.3|//L-selectin precursor [Rattus norvegicus]
245708	3442	9	34	1.94075	0.000114021	Up	6.93579e-05	Gucy2g	GO:0009897//external side of plasma membrane;GO:0008074//guanylate cyclase complex, soluble;GO:0016021//integral component of membrane	GO:0005524//ATP binding;GO:0004016//adenylate cyclase activity;GO:0004672//protein kinase activity;GO:0005525//GTP binding;GO:0004383//guanylate cyclase activity	GO:0006182//cGMP biosynthetic process;GO:0006468//protein phosphorylation;GO:0035556//intracellular signal transduction	K12323//atrial natriuretic peptide receptor A [EC:4.6.1.2]	gi|404351639|ref|NP_620611.2|//guanylate cyclase 2G [Rattus norvegicus]
24938	1308	28	65	1.23822	0.000120513	Up	7.37027e-05	Grpr	GO:0016021//integral component of membrane;GO:0005886//plasma membrane	GO:0005515//protein binding;GO:0042923//neuropeptide binding;GO:0004946//bombesin receptor activity	GO:0035176//social behavior;GO:0031989//bombesin receptor signaling pathway;GO:0042127//regulation of cell proliferation;GO:0007611//learning or memory	K04169//gastrin-releasing peptide receptor	gi|6980990|ref|NP_036838.1|//gastrin-releasing peptide receptor [Rattus norvegicus]
100911403	1054	3.7	22.9	2.65296	0.000129949	Up	7.97682e-05	LOC100911403	GO:0016021//integral component of membrane	NA	NA	K08090//membrane-spanning 4-domains, subfamily A, member 2;K19928//zona pellucida sperm-binding protein 3	gi|672014678|ref|XP_008772998.1|//PREDICTED: membrane-spanning 4-domains subfamily A member 4A isoform X2 [Rattus norvegicus];gi|293344621|ref|XP_001075321.2|//PREDICTED: membrane-spanning 4-domains subfamily A member 4A isoform X1 [Rattus norvegicus]
25331	3056	1	16	4.02321	0.000130555	Up	8.01845e-05	Mat1a	GO:0005829//cytosol;GO:0016363//nuclear matrix	GO:0000287//magnesium ion binding;GO:0043531//ADP binding;GO:0005524//ATP binding;GO:0016597//amino acid binding;GO:0004478//methionine adenosyltransferase activity;GO:0042803//protein homodimerization activity	GO:0051289//protein homotetramerization;GO:0006730//one-carbon metabolic process;GO:0006556//S-adenosylmethionine biosynthetic process	K00789//S-adenosylmethionine synthetase [EC:2.5.1.6]	gi|77157805|ref|NP_036992.2|//S-adenosylmethionine synthase isoform type-1 [Rattus norvegicus]
688510	4620	23	57	1.33254	0.000137696	Up	8.49291e-05	Fam65c	GO:0005737//cytoplasm	NA	NA	NA	gi|564344581|ref|XP_006235712.1|//PREDICTED: protein FAM65C [Rattus norvegicus]
499818	3681	34.55	74.12	1.12439	0.000143044	Up	8.84058e-05	Ppp1r1c	GO:0005737//cytoplasm	GO:0004865//protein serine/threonine phosphatase inhibitor activity	GO:1900087//positive regulation of G1/S transition of mitotic cell cycle;GO:0006469//negative regulation of protein kinase activity;GO:0051301//cell division;GO:0030307//positive regulation of cell growth;GO:0035556//intracellular signal transduction	K17549//protein phosphatase 1 regulatory subunit 1C	gi|157822281|ref|NP_001102670.1|//protein phosphatase 1 regulatory subunit 1C [Rattus norvegicus] ;gi|595582379|ref|NP_001277672.1|//protein phosphatase 1 regulatory subunit 1C isoform b [Mus musculus]
102548397	3252	14.94	43.9	1.57825	0.000146332	Up	9.05208e-05	LOC102548397	GO:0016020//membrane;GO:0005783//endoplasmic reticulum;GO:0048471//perinuclear region of cytoplasm	GO:0005102//receptor binding	GO:2000209//regulation of anoikis;GO:0010869//regulation of receptor biosynthetic process;GO:0006621//protein retention in ER lumen	K00910//beta-adrenergic-receptor kinase [EC:2.7.11.15];K06093//partitioning defective protein 6;K10799//tankyrase [EC:2.4.2.30];K16943//septin 4;K05766//protein phosphatase slingshot [EC:3.1.3.16 3.1.3.48]	gi|672019745|ref|XP_008774262.1|//PREDICTED: LOW QUALITY PROTEIN: ankyrin repeat domain-containing protein 13C-like [Rattus norvegicus]
299265	2213	30.38	67.88	1.18307	0.000150322	Up	9.32106e-05	RGD1309028	NA	NA	NA	NA	gi|672056510|ref|XP_008762985.1|//PREDICTED: protein FAM181A isoform X2 [Rattus norvegicus]
367195	457	16.91	47.02	1.49861	0.000154633	Up	9.60236e-05	LOC367195	GO:0016020//membrane;GO:0070062//extracellular exosome;GO:0005730//nucleolus;GO:0005925//focal adhesion;GO:0022625//cytosolic large ribosomal subunit;GO:0031672//A band;GO:0005844//polysome	GO:0003677//DNA binding;GO:0003729//mRNA binding;GO:0003735//structural constituent of ribosome;GO:0008097//5S rRNA binding;GO:0042803//protein homodimerization activity	GO:0097421//liver regeneration;GO:0002181//cytoplasmic translation;GO:0000463//maturation of LSU-rRNA from tricistronic rRNA transcript (SSU-rRNA, 5.8S rRNA, LSU-rRNA)	K02937//large subunit ribosomal protein L7e	gi|114145772|ref|NP_001041385.1|//uncharacterized protein LOC367195 [Rattus norvegicus]
315695	1392	34	73	1.12557	0.000158326	Up	9.86222e-05	Odf3l1	NA	NA	NA	NA	gi|672062032|ref|XP_008764494.1|//PREDICTED: outer dense fiber protein 3-like protein 1 isoform X2 [Rattus norvegicus]
102555239	9106	43.14	85.66	1.01281	0.000173318	Up	0.000108648	LOC102555239	NA	NA	NA	K08798//MAP/microtubule affinity-regulating kinase [EC:2.7.11.1]	gi|672033244|ref|XP_008756377.1|//PREDICTED: LOW QUALITY PROTEIN: sperm motility kinase W-like [Rattus norvegicus]
500684	2686	5.94	27.09	2.21244	0.000178984	Up	0.000112362	LOC500684	GO:0071006//U2-type catalytic step 1 spliceosome;GO:0005794//Golgi apparatus;GO:0016607//nuclear speck;GO:0071013//catalytic step 2 spliceosome	GO:0003723//RNA binding	GO:0000398//mRNA splicing, via spliceosome	K13100//pre-mRNA-splicing factor CWC22	gi|33086620|gb|AAP92622.1|//Ac2-155 [Rattus norvegicus]
25544	3898	27.07	62.06	1.22018	0.000203517	Up	0.000128754	Sele	GO:0005615//extracellular space;GO:0005901//caveola;GO:0005905//clathrin-coated pit;GO:0016021//integral component of membrane;GO:0030863//cortical cytoskeleton;GO:0048471//perinuclear region of cytoplasm	GO:0033691//sialic acid binding;GO:0005509//calcium ion binding;GO:0004888//transmembrane signaling receptor activity;GO:0043274//phospholipase binding;GO:0070492//oligosaccharide binding	GO:0007165//signal transduction;GO:0002092//positive regulation of receptor internalization;GO:0007157//heterophilic cell-cell adhesion via plasma membrane cell adhesion molecules;GO:0050901//leukocyte tethering or rolling;GO:0006954//inflammatory response;GO:0030029//actin filament-based process;GO:0070555//response to interleukin-1;GO:0007202//activation of phospholipase C activity;GO:0002687//…	K06494//selectin, endothelial cell	gi|149058208|gb|EDM09365.1|//selectin, endothelial cell, isoform CRA_a [Rattus norvegicus];gi|149058209|gb|EDM09366.1|//selectin, endothelial cell, isoform CRA_b [Rattus norvegicus]
24203	1639	18	48	1.43825	0.000208947	Up	0.000132426	Amy1a	GO:0070062//extracellular exosome;GO:0005615//extracellular space	GO:0031404//chloride ion binding;GO:0004556//alpha-amylase activity;GO:0005509//calcium ion binding	GO:0016052//carbohydrate catabolic process	K01176//alpha-amylase [EC:3.2.1.1]	gi|58293772|ref|NP_001010970.1|//alpha-amylase 1 precursor [Rattus norvegicus]
103691556	5585	0	13.75	4.80457	0.000216017	Up	0.000137176	LOC103691556	GO:0005654//nucleoplasm;GO:0005667//transcription factor complex;GO:0005737//cytoplasm	GO:0003677//DNA binding;GO:0046872//metal ion binding;GO:0005515//protein binding;GO:0003700//transcription factor activity, sequence-specific DNA binding	GO:0060348//bone development;GO:0030901//midbrain development;GO:0006468//protein phosphorylation;GO:0030509//BMP signaling pathway;GO:0051216//cartilage development;GO:0001666//response to hypoxia;GO:0045893//positive regulation of transcription, DNA-templated;GO:0007179//transforming growth factor beta receptor signaling pathway;GO:0060395//SMAD protein signal transduction;GO:0001880//Mullerian…	K16791//mothers against decapentaplegic homolog 9	gi|149064762|gb|EDM14913.1|//MAD homolog 9 (Drosophila) [Rattus norvegicus]
308779	2927	15	43	1.54258	0.000218438	Up	0.000138813	Fsd2	NA	NA	NA	K08285//midline 1 [EC:2.3.2.27];K20479//WASP homolog-associated protein with actin, membranes and microtubules;K10647//midline 2 [EC:2.3.2.27]	gi|300798413|ref|NP_001178556.1|//fibronectin type III and SPRY domain-containing protein 2 [Rattus norvegicus]
498067	1862	0	13.63	4.79192	0.000231614	Up	0.000147737	RGD1565472	GO:0016021//integral component of membrane;GO:0005769//early endosome;GO:0005886//plasma membrane	GO:0017137//Rab GTPase binding	GO:0032007//negative regulation of TOR signaling;GO:0007032//endosome organization;GO:0008285//negative regulation of cell proliferation	NA	gi|148696235|gb|EDL28182.1|//transmembrane protein 127, isoform CRA_c, partial [Mus musculus]
100910021	2405	11.26	36.46	1.71832	0.000235096	Up	0.000150011	LOC100910021	NA	NA	NA	K00922//phosphatidylinositol-4,5-bisphosphate 3-kinase catalytic subunit alpha/beta/delta [EC:2.7.1.153]	gi|392350290|ref|XP_003750615.1|//PREDICTED: phosphatidylinositol 4,5-bisphosphate 3-kinase catalytic subunit beta isoform-like [Rattus norvegicus]
171045	1827	1	15	3.9301	0.000235184	Up	0.000150094	Mmp3	GO:0030425//dendrite;GO:0005615//extracellular space;GO:0005634//nucleus;GO:0044297//cell body;GO:0005829//cytosol;GO:0043234//protein complex;GO:0005739//mitochondrion;GO:0005578//proteinaceous extracellular matrix	GO:0004222//metalloendopeptidase activity;GO:0005509//calcium ion binding;GO:0008270//zinc ion binding;GO:0032403//protein complex binding	GO:0071460//cellular response to cell-matrix adhesion;GO:0030335//positive regulation of cell migration;GO:0032496//response to lipopolysaccharide;GO:0032355//response to estradiol;GO:0071347//cellular response to interleukin-1;GO:0010727//negative regulation of hydrogen peroxide metabolic process;GO:0051898//negative regulation of protein kinase B signaling;GO:0007565//female pregnancy;GO:004206…	K01394//matrix metalloproteinase-3 (stromelysin 1, progelatinase) [EC:3.4.24.17]	gi|293597556|ref|NP_598207.2|//stromelysin-1 preproprotein [Rattus norvegicus]
312790	2094	14	41	1.57341	0.00024992	Up	0.000160177	Gprc5a	GO:0043231//intracellular membrane-bounded organelle;GO:0070062//extracellular exosome;GO:0005913//cell-cell adherens junction;GO:0016021//integral component of membrane;GO:0005886//plasma membrane	GO:0098641//cadherin binding involved in cell-cell adhesion;GO:0004930//G-protein coupled receptor activity	GO:0007186//G-protein coupled receptor signaling pathway;GO:0007175//negative regulation of epidermal growth factor-activated receptor activity	K08468//G protein-coupled receptor family C group 5 member A	gi|121582328|ref|NP_001073359.1|//retinoic acid-induced protein 3 [Rattus norvegicus]
108350558	2004	31.57	67.92	1.12849	0.00026017	Up	0.000167307	LOC108350558	NA	NA	NA	K17879//peroxisomal coenzyme A diphosphatase NUDT7 [EC:3.6.1.-];K04257//olfactory receptor;K21125//mucin-5AC;K01495//GTP cyclohydrolase I [EC:3.5.4.16];K05249//neuromedin U	gi|51503|emb|CAA27732.1|//unnamed protein product [Mus musculus]
171128	631	29	64	1.16523	0.000275563	Up	0.000177799	Gchfr	GO:0030425//dendrite;GO:0031965//nuclear membrane;GO:0005829//cytosol;GO:0043234//protein complex;GO:0042470//melanosome	GO:0016597//amino acid binding;GO:0004857//enzyme inhibitor activity;GO:0030742//GTP-dependent protein binding;GO:0044549//GTP cyclohydrolase binding	GO:0051291//protein heterooligomerization;GO:0009890//negative regulation of biosynthetic process;GO:0043105//negative regulation of GTP cyclohydrolase I activity;GO:0045428//regulation of nitric oxide biosynthetic process	NA	gi|19424300|ref|NP_598279.1|//GTP cyclohydrolase 1 feedback regulatory protein [Rattus norvegicus]
108348155	1599	32.44	68.69	1.10554	0.000302662	Up	0.000196929	LOC108348155	GO:0005887//integral component of plasma membrane	GO:0042288//MHC class I protein binding	GO:0007169//transmembrane receptor protein tyrosine kinase signaling pathway	K15411//paired immunoglobulin-like type 2 receptor alpha	gi|169234832|ref|NP_001108516.1|//similar to paired immunoglobin-like type 2 receptor beta precursor [Rattus norvegicus];gi|672072531|ref|XP_008767322.1|//PREDICTED: similar to paired immunoglobin-like type 2 receptor beta isoform X1 [Rattus norvegicus]
100909586	696	0	13.13	4.738	0.000309052	Up	0.000201404	LOC100909586	NA	NA	NA	K04515//calcium/calmodulin-dependent protein kinase (CaM kinase) II [EC:2.7.11.17]	gi|697015591|ref|XP_009585282.1|//PREDICTED: calcium/calmodulin-dependent protein kinase type II subunit gamma-like, partial [Fulmarus glacialis]
360847	989	5	24	2.28624	0.000318744	Up	0.00020823	Ube2t	GO:0005634//nucleus;GO:0005737//cytoplasm	GO:0061630//ubiquitin protein ligase activity;GO:0005524//ATP binding;GO:0003682//chromatin binding;GO:0031625//ubiquitin protein ligase binding;GO:0061631//ubiquitin conjugating enzyme activity	GO:0070534//protein K63-linked ubiquitination;GO:0070936//protein K48-linked ubiquitination;GO:0035519//protein K29-linked ubiquitination;GO:0044314//protein K27-linked ubiquitination;GO:0006281//DNA repair;GO:0006513//protein monoubiquitination;GO:0051865//protein autoubiquitination;GO:0070979//protein K11-linked ubiquitination;GO:0085020//protein K6-linked ubiquitination	K13960//ubiquitin-conjugating enzyme E2 T [EC:2.3.2.23]	gi|226823227|ref|NP_001101814.2|//ubiquitin-conjugating enzyme E2 T [Rattus norvegicus]
295176	830	0	13	4.72365	0.000333094	Up	0.000218352	S100vp	GO:0005634//nucleus;GO:0005737//cytoplasm	GO:0005509//calcium ion binding	GO:0033574//response to testosterone;GO:0006874//cellular calcium ion homeostasis	K21126//protein S100-A7;K21128//protein S100-A9	gi|28570182|ref|NP_788265.1|//S100 calcium-binding protein, ventral prostate [Rattus norvegicus]
292866	857	0	13	4.72365	0.000333094	Up	0.000218352	Klk1c8	GO:0070062//extracellular exosome;GO:0005615//extracellular space;GO:0005634//nucleus;GO:0001669//acrosomal vesicle;GO:0045177//apical part of cell;GO:0097209//epidermal lamellar body	GO:0004252//serine-type endopeptidase activity	GO:0002675//positive regulation of acute inflammatory response;GO:0043065//positive regulation of apoptotic process;GO:0006508//proteolysis;GO:0002803//positive regulation of antibacterial peptide production;GO:0007584//response to nutrient;GO:0008284//positive regulation of cell proliferation	K01325//tissue kallikrein [EC:3.4.21.35]	gi|149056091|gb|EDM07522.1|//kallikrein 6 (predicted) [Rattus norvegicus]
114700	4299	33.28	69.43	1.08411	0.000348987	Up	0.000229561	Cyp27b1	GO:0031966//mitochondrial membrane	GO:0004498//calcidiol 1-monooxygenase activity;GO:0020037//heme binding;GO:0005506//iron ion binding	GO:0007595//lactation;GO:0034695//response to prostaglandin E;GO:0032496//response to lipopolysaccharide;GO:0043627//response to estrogen;GO:0055074//calcium ion homeostasis;GO:0055114//oxidation-reduction process;GO:0070314//G1 to G0 transition;GO:0010956//negative regulation of calcidiol 1-monooxygenase activity;GO:0030500//regulation of bone mineralization;GO:0034341//response to interferon-ga…	K07438//calcidiol 1-monooxygenase (25-hydroxyvitamin D3 1alpha-hydroxylase) [EC:1.14.15.18]	gi|149066631|gb|EDM16504.1|//cytochrome P450, family 27, subfamily b, polypeptide 1 [Rattus norvegicus];gi|16758598|ref|NP_446215.1|//25-hydroxyvitamin D-1 alpha hydroxylase, mitochondrial [Rattus norvegicus]
170808	2124	2	17	3.11067	0.000352112	Up	0.000231737	Capn8	GO:0005794//Golgi apparatus	GO:0004198//calcium-dependent cysteine-type endopeptidase activity;GO:0005509//calcium ion binding	GO:0006508//proteolysis;GO:0007586//digestion	K08577//calpain-8 [EC:3.4.22.-]	gi|28849961|ref|NP_579843.2|//calpain-8 [Rattus norvegicus];gi|672075034|ref|XP_006250425.2|//PREDICTED: calpain-8 isoform X1 [Rattus norvegicus]
362572	1577	39	77	1.00459	0.000402347	Up	0.000267396	Artn	GO:0005615//extracellular space	GO:0008083//growth factor activity	GO:0050930//induction of positive chemotaxis;GO:0061146//Peyer's patch morphogenesis;GO:0007422//peripheral nervous system development;GO:0007411//axon guidance;GO:0097021//lymphocyte migration into lymphoid organs	K05452//glial cell derived neurotrophic factor	gi|61097943|ref|NP_445849.1|//artemin precursor [Rattus norvegicus];gi|564352410|ref|XP_006238753.1|//PREDICTED: artemin isoform X2 [Rattus norvegicus]
108349754	2672	9.02	31.13	1.81032	0.000421996	Up	0.000281028	LOC108349754	NA	NA	NA	K10580//ubiquitin-conjugating enzyme E2 N [EC:2.3.2.23];K01520//dUTP pyrophosphatase [EC:3.6.1.23];K10366//dystrophin;K04004//complement factor H	gi|672078191|ref|XP_008768942.1|//PREDICTED: LOW QUALITY PROTEIN: HERV-K_6q14.1 provirus ancestral Gag-Pol polyprotein-like isoform X2, partial [Rattus norvegicus]
686432	1182	9	31	1.80748	0.00044014	Up	0.000293809	Ly6l	NA	NA	NA	K06846//lymphocyte antigen 6 complex locus protein D/E/G6/H	gi|293348761|ref|XP_001074078.2|//PREDICTED: lymphocyte antigen 6H [Rattus norvegicus]
500797	2896	18	46	1.37685	0.000441	Up	0.000294583	Misp	GO:0005856//cytoskeleton;GO:0043231//intracellular membrane-bounded organelle;GO:0005925//focal adhesion;GO:0005737//cytoplasm;GO:0005886//plasma membrane	GO:0003779//actin binding	GO:0051301//cell division	K16519//A-kinase anchor protein 2	gi|157817426|ref|NP_001102754.1|//mitotic interactor and substrate of PLK1 [Rattus norvegicus]
100909830	10773	16.08	42.88	1.43825	0.00045315	Up	0.000303469	LOC100909830	GO:0005654//nucleoplasm;GO:0030054//cell junction;GO:0016442//RISC complex;GO:0000932//P-body	GO:0003723//RNA binding;GO:0050072//m7G(5')pppN diphosphatase activity;GO:0030145//manganese ion binding	GO:0071044//histone mRNA catabolic process;GO:0000184//nuclear-transcribed mRNA catabolic process, nonsense-mediated decay;GO:0000290//deadenylation-dependent decapping of nuclear-transcribed mRNA	K12613//mRNA-decapping enzyme subunit 2 [EC:3.6.1.62]	gi|672083578|ref|XP_008770400.1|//PREDICTED: m7GpppN-mRNA hydrolase-like [Rattus norvegicus]
315761	4131	35	71	1.04367	0.000454048	Up	0.000304173	Cilp	GO:0070062//extracellular exosome;GO:0005615//extracellular space;GO:0005578//proteinaceous extracellular matrix	NA	GO:0043569//negative regulation of insulin-like growth factor receptor signaling pathway	K19031//cell migration-inducing and hyaluronan-binding protein [EC:3.2.1.35]	gi|157823195|ref|NP_001101631.1|//cartilage intermediate layer protein 1 precursor [Rattus norvegicus]
170926	5073	35	71	1.04367	0.000454048	Up	0.000304173	Cysltr2	GO:0005887//integral component of plasma membrane	GO:0008528//G-protein coupled peptide receptor activity;GO:0001631//cysteinyl leukotriene receptor activity	GO:0007200//phospholipase C-activating G-protein coupled receptor signaling pathway;GO:0061737//leukotriene signaling pathway;GO:0007218//neuropeptide signaling pathway;GO:0045766//positive regulation of angiogenesis;GO:0070374//positive regulation of ERK1 and ERK2 cascade;GO:0010942//positive regulation of cell death	K04323//cysteinyl leukotriene receptor 2	gi|19173778|ref|NP_596904.1|//cysteinyl leukotriene receptor 2 [Rattus norvegicus]
293545	1038	24	55	1.21961	0.000467966	Up	0.000314398	Gpr139	GO:0005887//integral component of plasma membrane	GO:0008188//neuropeptide receptor activity;GO:0046983//protein dimerization activity	GO:0007200//phospholipase C-activating G-protein coupled receptor signaling pathway;GO:0007218//neuropeptide signaling pathway	K08428//G protein-coupled receptor 139	gi|66730409|ref|NP_001019412.1|//probable G-protein coupled receptor 139 [Rattus norvegicus]
100909795	6822	0	12.41	4.65664	0.000469304	Up	0.000315456	LOC100909795	NA	NA	NA	NA	gi|564394198|ref|XP_003751863.2|//PREDICTED: colorectal mutant cancer protein-like [Rattus norvegicus]
117554	1545	4	21	2.41553	0.000500704	Up	0.000338038	Pnliprp2	GO:0042589//zymogen granule membrane;GO:0005615//extracellular space	GO:0004620//phospholipase activity;GO:0005509//calcium ion binding;GO:0004806//triglyceride lipase activity;GO:0047372//acylglycerol lipase activity;GO:0047714//galactolipase activity	GO:0009395//phospholipid catabolic process;GO:0007586//digestion;GO:0032094//response to food;GO:0043434//response to peptide hormone;GO:0006968//cellular defense response;GO:0019376//galactolipid catabolic process;GO:0009791//post-embryonic development;GO:0051384//response to glucocorticoid	K14075//pancreatic lipase-related protein 2 [EC:3.1.1.3]	gi|17105374|ref|NP_476554.1|//pancreatic lipase-related protein 2 precursor [Rattus norvegicus]
685136	1997	31	65	1.09138	0.000501113	Up	0.000338427	Spint3	NA	GO:0004867//serine-type endopeptidase inhibitor activity	GO:0010951//negative regulation of endopeptidase activity	K06238//collagen, type VI, alpha	gi|392339673|ref|XP_002726340.2|//PREDICTED: kunitz-type protease inhibitor 3 [Rattus norvegicus]
25373	1490	0	12	4.60817	0.000596989	Up	0.000407843	Ahsg	GO:0031012//extracellular matrix;GO:0070062//extracellular exosome;GO:0072562//blood microparticle;GO:0043234//protein complex;GO:0016021//integral component of membrane	GO:0030294//receptor signaling protein tyrosine kinase inhibitor activity;GO:0004869//cysteine-type endopeptidase inhibitor activity	GO:0030308//negative regulation of cell growth;GO:0031100//animal organ regeneration;GO:0010951//negative regulation of endopeptidase activity;GO:0030502//negative regulation of bone mineralization;GO:0006953//acute-phase response;GO:0008584//male gonad development;GO:0045780//positive regulation of bone resorption;GO:0061099//negative regulation of protein tyrosine kinase activity;GO:0050766//po…	K03898//kininogen	gi|6978477|ref|NP_037030.1|//alpha-2-HS-glycoprotein precursor [Rattus norvegicus]
499967	1967	3.89	20.41	2.41464	0.000601585	Up	0.000411187	Cct8l1	GO:0005737//cytoplasm	GO:0005524//ATP binding;GO:0051082//unfolded protein binding	GO:0006457//protein folding	K09500//T-complex protein 1 subunit theta	gi|83642818|ref|NP_001032883.1|//chaperonin containing TCP1, subunit 8 (theta)-like 1 [Rattus norvegicus]
362262	4140	10	32	1.70128	0.000614554	Up	0.000420609	Emilin3	GO:0070062//extracellular exosome;GO:0005615//extracellular space;GO:0005737//cytoplasm;GO:0005604//basement membrane	NA	GO:0090051//negative regulation of cell migration involved in sprouting angiogenesis;GO:0030948//negative regulation of vascular endothelial growth factor receptor signaling pathway	NA	gi|564344186|ref|XP_006235557.1|//PREDICTED: EMILIN-3 isoform X1 [Rattus norvegicus];gi|158138570|ref|NP_001103371.1|//EMILIN-3 precursor [Rattus norvegicus]
100911148	2934	0	11.93	4.59973	0.000621855	Up	0.00042617	LOC100911148	NA	NA	NA	NA	gi|564323907|ref|XP_006227299.1|//PREDICTED: PWWP domain-containing protein MUM1L1-like [Rattus norvegicus]
102555624	8768	11.52	34.45	1.60357	0.00065584	Up	0.000451392	LOC102555624	NA	NA	NA	K07523//netrin-G1 ligand;K16659//reticulon-4 receptor;K16360//netrin-G3 ligand;K16351//netrin-G2 ligand	gi|672016449|ref|XP_008773503.1|//PREDICTED: LOW QUALITY PROTEIN: leucine-rich repeat-containing protein 53-like [Rattus norvegicus]
24174	4047	36.01	70.92	1.001	0.000703885	Up	0.000487011	Adra2b	GO:0005887//integral component of plasma membrane	GO:0004938//alpha2-adrenergic receptor activity;GO:0005515//protein binding;GO:0051379//epinephrine binding	GO:0032148//activation of protein kinase B activity;GO:0007565//female pregnancy;GO:0001525//angiogenesis;GO:0045666//positive regulation of neuron differentiation;GO:0045777//positive regulation of blood pressure;GO:0003056//regulation of vascular smooth muscle contraction;GO:0007267//cell-cell signaling;GO:0070474//positive regulation of uterine smooth muscle contraction;GO:0030168//platelet ac…	K04139//adrenergic receptor alpha-2B	gi|304434812|ref|NP_612514.2|//alpha-2B adrenergic receptor [Rattus norvegicus]
102548133	4266	27.9	59.44	1.11438	0.000709256	Up	0.000491129	LOC102548133	NA	NA	NA	K09228//KRAB domain-containing zinc finger protein	gi|564297303|ref|XP_006223278.1|//PREDICTED: zinc finger protein 571-like isoform X1 [Rattus norvegicus]
353250	1083	29	61	1.09597	0.000713813	Up	0.000494446	Niacr1	GO:0016021//integral component of membrane;GO:0030054//cell junction;GO:0005886//plasma membrane	GO:0070553//nicotinic acid receptor activity;GO:0001614//purinergic nucleotide receptor activity;GO:0005525//GTP binding	GO:0007186//G-protein coupled receptor signaling pathway;GO:0050995//negative regulation of lipid catabolic process;GO:0035590//purinergic nucleotide receptor signaling pathway;GO:0070165//positive regulation of adiponectin secretion;GO:0033031//positive regulation of neutrophil apoptotic process	K08402//G protein-coupled receptor 109	gi|31324560|ref|NP_852141.1|//hydroxycarboxylic acid receptor 2 [Rattus norvegicus]
690209	1654	4.84	21.96	2.20501	0.000748887	Up	0.000520183	Nek2l1	GO:0000922//spindle pole;GO:0005874//microtubule;GO:0000794//condensed nuclear chromosome;GO:0005813//centrosome;GO:0000776//kinetochore;GO:0005737//cytoplasm;GO:0030496//midbody	GO:0046872//metal ion binding;GO:0004674//protein serine/threonine kinase activity;GO:0005524//ATP binding;GO:0019903//protein phosphatase binding	GO:1904355//positive regulation of telomere capping;GO:0051973//positive regulation of telomerase activity;GO:0046602//regulation of mitotic centrosome separation;GO:0046777//protein autophosphorylation;GO:0000070//mitotic sister chromatid segregation;GO:0001824//blastocyst development;GO:0032212//positive regulation of telomere maintenance via telomerase;GO:0043392//negative regulation of DNA bi…	K20872//NIMA (never in mitosis gene a)-related kinase 2 [EC:2.7.11.1]	gi|149041052|gb|EDL95009.1|//rCG20225 [Rattus norvegicus]
312203	2923	3	18	2.60817	0.000759644	Up	0.000529462	Klf14	GO:0005634//nucleus;GO:0005829//cytosol	GO:0001190//transcriptional activator activity, RNA polymerase II transcription factor binding;GO:0003677//DNA binding;GO:0046872//metal ion binding;GO:0003682//chromatin binding	GO:0045944//positive regulation of transcription from RNA polymerase II promoter;GO:1902070//positive regulation of sphingolipid mediated signaling pathway;GO:0008284//positive regulation of cell proliferation;GO:0042481//regulation of odontogenesis	K09208//krueppel-like factor 9/13/14/16	gi|205360927|ref|NP_001128566.1|//Krueppel-like factor 14 [Rattus norvegicus]
294252	2634	3	18	2.60817	0.000759644	Up	0.000529462	Msh5	GO:0044297//cell body;GO:0072562//blood microparticle;GO:0005829//cytosol;GO:0008180//COP9 signalosome;GO:0032300//mismatch repair complex;GO:0000795//synaptonemal complex;GO:0002199//zona pellucida receptor complex	GO:0003684//damaged DNA binding;GO:0005524//ATP binding;GO:0031072//heat shock protein binding;GO:0051082//unfolded protein binding;GO:0030983//mismatched DNA binding;GO:0031625//ubiquitin protein ligase binding	GO:0030154//cell differentiation;GO:1903955//positive regulation of protein targeting to mitochondrion;GO:0007283//spermatogenesis;GO:0007292//female gamete generation;GO:0007339//binding of sperm to zona pellucida;GO:0000710//meiotic mismatch repair;GO:0007275//multicellular organism development;GO:0051026//chiasma assembly;GO:0042026//protein refolding	K08741//DNA mismatch repair protein MSH5	gi|260099641|ref|NP_997701.2|//mutS protein homolog 5 [Rattus norvegicus];gi|81891999|sp|Q6MG62.1|MSH5_RAT//RecName: Full=MutS protein homolog 5
685716	2709	1.03	13.02	3.68322	0.000789192	Up	0.000550951	LOC685716	GO:0016021//integral component of membrane	NA	NA	K06556//CD200 antigen	gi|564314408|ref|XP_003752561.2|//PREDICTED: OX-2 membrane glycoprotein-like isoform X1 [Rattus norvegicus]
24190	1589	14	38	1.46378	0.000814295	Up	0.000569675	Aldob	GO:0070062//extracellular exosome;GO:0005634//nucleus;GO:0030867//rough endoplasmic reticulum membrane;GO:0005764//lysosome;GO:0034451//centriolar satellite;GO:0048471//perinuclear region of cytoplasm;GO:0005829//cytosol;GO:0030868//smooth endoplasmic reticulum membrane;GO:0005886//plasma membrane	GO:0061609//fructose-1-phosphate aldolase activity;GO:0070061//fructose binding;GO:0031210//phosphatidylcholine binding;GO:0004332//fructose-bisphosphate aldolase activity;GO:0008092//cytoskeletal protein binding;GO:0042802//identical protein binding;GO:0051117//ATPase binding	GO:0043200//response to amino acid;GO:0006116//NADH oxidation;GO:0070072//vacuolar proton-transporting V-type ATPase complex assembly;GO:0061624//fructose catabolic process to hydroxyacetone phosphate and glyceraldehyde-3-phosphate;GO:0061615//glycolytic process through fructose-6-phosphate;GO:0051384//response to glucocorticoid;GO:0031668//cellular response to extracellular stimulus;GO:0061625//…	K01623//fructose-bisphosphate aldolase, class I [EC:4.1.2.13]	gi|158081751|ref|NP_036628.2|//fructose-bisphosphate aldolase B [Rattus norvegicus]
102555330	6879	7.06	26.03	1.90564	0.00083317	Up	0.000583918	LOC102555330	NA	NA	NA	K10744//ribonuclease H2 subunit B;K07756//inositol-hexakisphosphate 5-kinase [EC:2.7.4.21];K04726//BH3 interacting domain death agonist;K01679//fumarate hydratase, class II [EC:4.2.1.2]	gi|672089128|ref|XP_008771912.1|//PREDICTED: LOW QUALITY PROTEIN: uncharacterized protein LOC102555330 [Rattus norvegicus]
103694571	6879	7.06	26.03	1.90564	0.00083317	Up	0.000583918	LOC103694571	NA	NA	NA	K10744//ribonuclease H2 subunit B;K07756//inositol-hexakisphosphate 5-kinase [EC:2.7.4.21];K04726//BH3 interacting domain death agonist;K01679//fumarate hydratase, class II [EC:4.2.1.2]	gi|672089128|ref|XP_008771912.1|//PREDICTED: LOW QUALITY PROTEIN: uncharacterized protein LOC102555330 [Rattus norvegicus]
361300	3037	28	59	1.0985	0.000851319	Up	0.000597891	Mocos	NA	GO:0008265//Mo-molybdopterin cofactor sulfurase activity;GO:0030151//molybdenum ion binding;GO:0016740//transferase activity;GO:0030170//pyridoxal phosphate binding	GO:0006777//Mo-molybdopterin cofactor biosynthetic process	K15631//molybdenum cofactor sulfurtransferase [EC:2.8.1.9]	gi|564392795|ref|XP_006254528.1|//PREDICTED: molybdenum cofactor sulfurase isoform X1 [Rattus norvegicus]
25385	3209	33	66	1.02321	0.000869696	Up	0.000612374	Faslg	GO:0070062//extracellular exosome;GO:0005615//extracellular space;GO:0005634//nucleus;GO:0009897//external side of plasma membrane;GO:0060205//cytoplasmic vesicle lumen;GO:0048471//perinuclear region of cytoplasm;GO:0005901//caveola;GO:0043202//lysosomal lumen;GO:0016021//integral component of membrane	GO:0005164//tumor necrosis factor receptor binding;GO:0005125//cytokine activity;GO:0005123//death receptor binding	GO:0008625//extrinsic apoptotic signaling pathway via death domain receptors;GO:0046666//retinal cell programmed cell death;GO:0032496//response to lipopolysaccharide;GO:0048388//endosomal lumen acidification;GO:0000122//negative regulation of transcription from RNA polymerase II promoter;GO:0006925//inflammatory cell apoptotic process;GO:0030644//cellular chloride ion homeostasis;GO:2000353//pos…	K04389//tumor necrosis factor ligand superfamily member 6	gi|327478405|ref|NP_001192172.1|//tumor necrosis factor ligand superfamily member 6 isoform 2 [Mus musculus];gi|6978525|ref|NP_037040.1|//tumor necrosis factor ligand superfamily member 6 [Rattus norvegicus]
296472	2241	33	66	1.02321	0.000869696	Up	0.000612374	Srms	GO:0031234//extrinsic component of cytoplasmic side of plasma membrane;GO:0005737//cytoplasm	GO:0004715//non-membrane spanning protein tyrosine kinase activity;GO:0005524//ATP binding;GO:0005102//receptor binding	GO:0007169//transmembrane receptor protein tyrosine kinase signaling pathway;GO:0016477//cell migration;GO:0030154//cell differentiation;GO:0038083//peptidyl-tyrosine autophosphorylation;GO:0042127//regulation of cell proliferation;GO:0045087//innate immune response	K08895//tyrosine-protein kinase Srms [EC:2.7.10.2]	gi|58865492|ref|NP_001011961.1|//tyrosine-protein kinase Srms [Rattus norvegicus]
685612	2737	29	60	1.07212	0.000970345	Up	0.000689068	Col26a1	GO:0005783//endoplasmic reticulum;GO:0005794//Golgi apparatus;GO:0005581//collagen trimer;GO:0005578//proteinaceous extracellular matrix	GO:0005515//protein binding	GO:0010811//positive regulation of cell-substrate adhesion	K19721//collagen, type V/XI/XXIV/XXVII, alpha	gi|404247454|ref|NP_001258197.1|//collagen alpha-1(XXVI) chain precursor [Rattus norvegicus]
24547	2012	296328	129071	-1.17582	0	Down	0	Mbp	GO:0033269//internode region of axon;GO:0005634//nucleus;GO:0043218//compact myelin;GO:0005737//cytoplasm;GO:0005886//plasma membrane;GO:0043025//neuronal cell body	GO:0002020//protease binding;GO:0019911//structural constituent of myelin sheath	GO:0042552//myelination;GO:0021762//substantia nigra development;GO:0007417//central nervous system development;GO:0032570//response to progesterone;GO:0007568//aging;GO:0009636//response to toxic substance;GO:0061024//membrane organization;GO:0046689//response to mercury ion;GO:0007605//sensory perception of sound;GO:0034612//response to tumor necrosis factor;GO:0050771//negative regulation of a…	K17269//myelin basic protein	gi|149015900|gb|EDL75207.1|//myelin basic protein, isoform CRA_b [Rattus norvegicus];gi|70166255|ref|NP_001020463.1|//myelin basic protein isoform 2 [Rattus norvegicus];gi|70166270|ref|NP_001020465.1|//myelin basic protein isoform 4 [Rattus norvegicus];gi|564394217|ref|XP_006255059.1|//PREDICTED: myelin basic protein isoform X1 [Rattus norvegicus];gi|674082492|ref|XP_008848903.1|//PREDICTED: myel…
24943	3131	166935	80172	-1.03491	0	Down	0	Plp1	GO:0005887//integral component of plasma membrane;GO:0043209//myelin sheath	GO:0005515//protein binding;GO:0019911//structural constituent of myelin sheath	GO:0021762//substantia nigra development;GO:0061564//axon development;GO:0042759//long-chain fatty acid biosynthetic process;GO:0010628//positive regulation of gene expression;GO:0022010//central nervous system myelination;GO:0006954//inflammatory response;GO:0014002//astrocyte development;GO:0048469//cell maturation;GO:0007268//chemical synaptic transmission;GO:0007229//integrin-mediated signali…	K17271//myelin proteolipid protein	gi|41349501|ref|NP_955772.1|//myelin proteolipid protein isoform 2 [Homo sapiens];gi|13591880|ref|NP_112252.1|//myelin proteolipid protein [Rattus norvegicus]
305509	11620	96840.3	38744.1	-1.29842	0	Down	0	Adcy1	GO:0070062//extracellular exosome;GO:0005634//nucleus;GO:0016021//integral component of membrane;GO:0005737//cytoplasm;GO:0005886//plasma membrane	GO:0046872//metal ion binding;GO:0005524//ATP binding;GO:0005516//calmodulin binding;GO:0008294//calcium- and calmodulin-responsive adenylate cyclase activity	GO:0007193//adenylate cyclase-inhibiting G-protein coupled receptor signaling pathway;GO:0042752//regulation of circadian rhythm;GO:0007190//activation of adenylate cyclase activity;GO:0007189//adenylate cyclase-activating G-protein coupled receptor signaling pathway;GO:0007409//axonogenesis;GO:0007616//long-term memory;GO:0019933//cAMP-mediated signaling	K08041//adenylate cyclase 1 [EC:4.6.1.1]	gi|672076821|ref|XP_008768544.1|//PREDICTED: adenylate cyclase type 1 isoform X3 [Rattus norvegicus];gi|672076819|ref|XP_008768543.1|//PREDICTED: adenylate cyclase type 1 isoform X2 [Rattus norvegicus];gi|672076817|ref|XP_008768542.1|//PREDICTED: adenylate cyclase type 1 isoform X1 [Rattus norvegicus];gi|157821703|ref|NP_001100709.1|//adenylate cyclase type 1 [Rattus norvegicus]
83725	2742	33023	6753	-2.26666	0	Down	0	Wfs1	GO:0000502//proteasome complex;GO:0030176//integral component of endoplasmic reticulum membrane	GO:0031625//ubiquitin protein ligase binding;GO:0005516//calmodulin binding;GO:0048306//calcium-dependent protein binding;GO:0051117//ATPase binding;GO:0033613//activating transcription factor binding	GO:0001822//kidney development;GO:0043433//negative regulation of sequence-specific DNA binding transcription factor activity;GO:0007601//visual perception;GO:1903892//negative regulation of ATF6-mediated unfolded protein response;GO:0042593//glucose homeostasis;GO:0000122//negative regulation of transcription from RNA polymerase II promoter;GO:0045927//positive regulation of growth;GO:0043524//n…	K14020//wolfamin	gi|13929176|ref|NP_114011.1|//wolframin [Rattus norvegicus]
259242	4797	41914.4	17322.3	-1.25161	0	Down	0	Wipf3	GO:0005884//actin filament	GO:0051015//actin filament binding;GO:0017124//SH3 domain binding	GO:0030048//actin filament-based movement;GO:0000147//actin cortical patch assembly;GO:0030154//cell differentiation;GO:0007275//multicellular organism development;GO:0006897//endocytosis;GO:0051666//actin cortical patch localization;GO:0007283//spermatogenesis;GO:0008360//regulation of cell shape;GO:0051127//positive regulation of actin nucleation	K19475//WAS/WASL-interacting protein	gi|672049497|ref|XP_008761096.1|//PREDICTED: WAS/WASL-interacting protein family member 3 isoform X1 [Rattus norvegicus];gi|81870010|sp|Q9Z0G8.1|WIPF3_RAT//RecName: Full=WAS/WASL-interacting protein family member 3; AltName: Full=Corticosteroids and regional expression protein 16;gi|22219452|ref|NP_671744.1|//WAS/WASL-interacting protein family member 3 [Rattus norvegicus]
25275	2325	34463	16293	-1.05759	0	Down	0	Cnp	GO:0070062//extracellular exosome;GO:0005615//extracellular space;GO:0005654//nucleoplasm;GO:0035749//myelin sheath adaxonal region;GO:0005874//microtubule;GO:0005741//mitochondrial outer membrane;GO:0042470//melanosome;GO:0005902//microvillus;GO:0048471//perinuclear region of cytoplasm;GO:0035748//myelin sheath abaxonal region;GO:0030141//secretory granule;GO:0005743//mitochondrial inner membran…	GO:0051428//peptide hormone receptor binding;GO:0003723//RNA binding;GO:0004113//2',3'-cyclic-nucleotide 3'-phosphodiesterase activity;GO:0030551//cyclic nucleotide binding;GO:0005184//neuropeptide hormone activity;GO:0042803//protein homodimerization activity	GO:0040014//regulation of multicellular organism growth;GO:0008344//adult locomotory behavior;GO:0032496//response to lipopolysaccharide;GO:0009636//response to toxic substance;GO:0009791//post-embryonic development;GO:0030828//positive regulation of cGMP biosynthetic process;GO:0008285//negative regulation of cell proliferation;GO:1900194//negative regulation of oocyte maturation;GO:0003419//gro…	K01121//2',3'-cyclic-nucleotide 3'-phosphodiesterase [EC:3.1.4.37]	gi|57977323|ref|NP_036941.1|//2',3'-cyclic-nucleotide 3'-phosphodiesterase [Rattus norvegicus]
170512	940	10324	2103	-2.27227	0	Down	0	Ifi27	GO:0005637//nuclear inner membrane;GO:0016021//integral component of membrane	GO:0001102//RNA polymerase II activating transcription factor binding;GO:0005521//lamin binding	GO:0000122//negative regulation of transcription from RNA polymerase II promoter;GO:0032355//response to estradiol;GO:0060135//maternal process involved in female pregnancy;GO:0034097//response to cytokine;GO:0046825//regulation of protein export from nucleus;GO:0009615//response to virus;GO:0007568//aging	NA	gi|42821118|ref|NP_981955.1|//interferon alpha-inducible protein 27 [Rattus norvegicus]
25037	1872	31953.8	15692.4	-1.00271	0	Down	0	Mobp	GO:0043209//myelin sheath;GO:0005739//mitochondrion;GO:0048471//perinuclear region of cytoplasm	GO:0019911//structural constituent of myelin sheath	GO:0007399//nervous system development	NA	gi|6981216|ref|NP_036852.1|//myelin-associated oligodendrocyte basic protein [Rattus norvegicus];gi|81863290|sp|Q63327.1|MOBP_RAT//RecName: Full=Myelin-associated oligodendrocyte basic protein
315711	2880	17445	6377	-1.42865	0	Down	0	Sema7a	GO:0009897//external side of plasma membrane;GO:0031225//anchored component of membrane	GO:0005178//integrin binding;GO:0038191//neuropilin binding	GO:0001649//osteoblast differentiation;GO:0001755//neural crest cell migration;GO:0030335//positive regulation of cell migration;GO:0021988//olfactory lobe development;GO:0050727//regulation of inflammatory response;GO:0045773//positive regulation of axon extension;GO:0007229//integrin-mediated signaling pathway;GO:0070374//positive regulation of ERK1 and ERK2 cascade;GO:0060907//positive regulat…	K06529//semaphorin 7	gi|209863068|ref|NP_001101623.1|//semaphorin-7A precursor [Rattus norvegicus] ;gi|672062037|ref|XP_008764495.1|//PREDICTED: semaphorin-7A isoform X1 [Rattus norvegicus]
84588	1873	22701	10184	-1.13324	0	Down	0	Cldn11	GO:0070062//extracellular exosome;GO:0005887//integral component of plasma membrane;GO:0005923//bicellular tight junction;GO:0043209//myelin sheath;GO:0045178//basal part of cell	GO:0042802//identical protein binding;GO:0005198//structural molecule activity	GO:0016338//calcium-independent cell-cell adhesion via plasma membrane cell-adhesion molecules;GO:0007283//spermatogenesis;GO:0008366//axon ensheathment	K06087//claudin	gi|6679186|ref|NP_032796.1|//claudin-11 [Mus musculus]
309207	5685	21280	9298	-1.1713	0	Down	0	Dagla	GO:0043196//varicosity;GO:0016021//integral component of membrane;GO:0005886//plasma membrane	GO:0018732//sulfolactone hydrolase activity;GO:0035460//L-ascorbate 6-phosphate lactonase activity;GO:0034892//endosulfan lactone lactonase activity;GO:0080030//methyl indole-3-acetate esterase activity;GO:0010296//prenylcysteine methylesterase activity;GO:0047376//all-trans-retinyl-palmitate hydrolase, all-trans-retinol forming activity;GO:0043906//Ala-tRNA(Pro) hydrolase activity;GO:0052767//ma…	GO:0007405//neuroblast proliferation;GO:0042136//neurotransmitter biosynthetic process;GO:0019369//arachidonic acid metabolic process;GO:0071926//endocannabinoid signaling pathway;GO:0046340//diacylglycerol catabolic process	K13806//sn1-specific diacylglycerol lipase [EC:3.1.1.-]	gi|54312094|ref|NP_001005886.1|//sn1-specific diacylglycerol lipase alpha [Rattus norvegicus]
25050	10932	11085.8	3502.77	-1.63894	0	Down	0	Camk4	GO:0070062//extracellular exosome;GO:0005654//nucleoplasm;GO:0005730//nucleolus;GO:0005829//cytosol	GO:0005524//ATP binding;GO:0004683//calmodulin-dependent protein kinase activity;GO:0009931//calcium-dependent protein serine/threonine kinase activity;GO:0005516//calmodulin binding	GO:0046827//positive regulation of protein export from nucleus;GO:0035556//intracellular signal transduction;GO:0002250//adaptive immune response;GO:0006954//inflammatory response;GO:0007616//long-term memory;GO:0045893//positive regulation of transcription, DNA-templated;GO:0046777//protein autophosphorylation;GO:0018105//peptidyl-serine phosphorylation;GO:0002372//myeloid dendritic cell cytokin…	K05869//calcium/calmodulin-dependent protein kinase IV [EC:2.7.11.17]	gi|149017144|gb|EDL76195.1|//calcium/calmodulin-dependent protein kinase IV, isoform CRA_b [Rattus norvegicus];gi|425384|gb|AAB28372.1|//Ca2+/calmodulin-dependent protein kinase IV beta polypeptide [Rattus sp.]
29409	2540	19849	9184	-1.08866	0	Down	0	Mag	GO:0033270//paranode region of axon;GO:0035749//myelin sheath adaxonal region;GO:0097453//mesaxon;GO:0016021//integral component of membrane;GO:0043220//Schmidt-Lanterman incisure;GO:0005737//cytoplasm;GO:0005886//plasma membrane	GO:0030246//carbohydrate binding;GO:0005102//receptor binding;GO:0019901//protein kinase binding	GO:0007155//cell adhesion;GO:0021762//substantia nigra development;GO:0010977//negative regulation of neuron projection development;GO:0071260//cellular response to mechanical stimulus;GO:0048711//positive regulation of astrocyte differentiation;GO:0031643//positive regulation of myelination	K06771//myelin associated glycoprotein	gi|149056268|gb|EDM07699.1|//myelin-associated glycoprotein, isoform CRA_a [Rattus norvegicus];gi|8393742|ref|NP_058886.1|//myelin-associated glycoprotein precursor [Rattus norvegicus]
171287	4226	10329.9	3454.51	-1.55707	0	Down	0	Epha7	GO:0030425//dendrite;GO:0005887//integral component of plasma membrane;GO:0031594//neuromuscular junction;GO:0043025//neuronal cell body;GO:0045211//postsynaptic membrane	GO:0005004//GPI-linked ephrin receptor activity;GO:0005524//ATP binding;GO:0046875//ephrin receptor binding;GO:0045499//chemorepellent activity;GO:0008046//axon guidance receptor activity	GO:0031290//retinal ganglion cell axon guidance;GO:0048671//negative regulation of collateral sprouting;GO:0043525//positive regulation of neuron apoptotic process;GO:0070372//regulation of ERK1 and ERK2 cascade;GO:0048013//ephrin receptor signaling pathway;GO:0050730//regulation of peptidyl-tyrosine phosphorylation;GO:0050919//negative chemotaxis;GO:0051964//negative regulation of synapse assemb…	K05108//EphA7 [EC:2.7.10.1]	gi|564350542|ref|XP_006238024.1|//PREDICTED: ephrin type-A receptor 7 isoform X1 [Rattus norvegicus];gi|19705437|ref|NP_599158.1|//ephrin type-A receptor 7 precursor [Rattus norvegicus];gi|672052155|ref|XP_008761809.1|//PREDICTED: ephrin type-A receptor 7 isoform X4 [Rattus norvegicus];gi|149045553|gb|EDL98553.1|//Eph receptor A7, isoform CRA_c [Rattus norvegicus];gi|564350544|ref|XP_006238025.1|…
500066	4854	5258.06	1007.93	-2.35993	0	Down	0	Strip2	NA	NA	NA	K19603//mitogen-activated protein kinase 15 [EC:2.7.11.24]	gi|672049447|ref|XP_008761078.1|//PREDICTED: LOW QUALITY PROTEIN: striatin-interacting protein 2 isoform X2 [Rattus norvegicus]
685169	2309	13505	5927	-1.16491	0	Down	0	Fam163b	GO:0016021//integral component of membrane	NA	NA	NA	gi|157822553|ref|NP_001102928.1|//protein FAM163B [Rattus norvegicus]
315564	5009	2826	178	-3.9656	0	Down	0	Robo3	NA	NA	NA	K06755//roundabout, axon guidance receptor 3	gi|672061306|ref|XP_008764279.1|//PREDICTED: roundabout homolog 3 isoform X1 [Rattus norvegicus]
309208	1229	5625	1523	-1.86173	0	Down	0	Lrrc10b	NA	NA	NA	K16175//protein scribble;K17277//epidermal growth factor receptor kinase substrate 8	gi|157820989|ref|NP_001101047.1|//leucine-rich repeat-containing protein 10B [Rattus norvegicus]
361076	14698	8864.43	3423.97	-1.34915	0	Down	0	Dgkh	GO:0005768//endosome;GO:0031965//nuclear membrane	GO:0004143//diacylglycerol kinase activity;GO:0005524//ATP binding;GO:0042803//protein homodimerization activity	GO:0007205//protein kinase C-activating G-protein coupled receptor signaling pathway;GO:0016310//phosphorylation;GO:0035556//intracellular signal transduction;GO:0046339//diacylglycerol metabolic process;GO:0051259//protein oligomerization	K00901//diacylglycerol kinase (ATP) [EC:2.7.1.107]	gi|564318175|ref|XP_003752880.2|//PREDICTED: diacylglycerol kinase eta isoform X1 [Rattus norvegicus];gi|293342200|ref|XP_001072779.2|//PREDICTED: diacylglycerol kinase eta isoform X2 [Rattus norvegicus]
361757	2718	7546	2736	-1.44043	0	Down	0	Opalin	GO:0005794//Golgi apparatus;GO:0016021//integral component of membrane;GO:0044291//cell-cell contact zone;GO:0005886//plasma membrane	NA	NA	NA	gi|62821825|ref|NP_001017386.1|//opalin [Rattus norvegicus]
362790	5607	10638	4945	-1.08197	0	Down	0	Inf2	NA	NA	NA	K01939//adenylosuccinate synthase [EC:6.3.4.4];K04512//dishevelled associated activator of morphogenesis	gi|672057384|ref|XP_008763216.1|//PREDICTED: LOW QUALITY PROTEIN: inverted formin-2 isoform X3 [Rattus norvegicus]
114487	7400	3151	622	-2.31761	0	Down	0	Wnt2	GO:0005929//cilium;GO:0016323//basolateral plasma membrane;GO:0005615//extracellular space;GO:0005925//focal adhesion;GO:0005938//cell cortex;GO:0016324//apical plasma membrane;GO:0000139//Golgi membrane;GO:0005578//proteinaceous extracellular matrix;GO:0048471//perinuclear region of cytoplasm;GO:0005768//endosome;GO:0034098//VCP-NPL4-UFD1 AAA ATPase complex;GO:0005901//caveola;GO:0005887//integr…	GO:0032947//protein complex scaffold activity;GO:0005125//cytokine activity;GO:0030674//protein binding, bridging;GO:0042802//identical protein binding;GO:0048018//receptor ligand activity;GO:0048365//Rac GTPase binding;GO:0046982//protein heterodimerization activity;GO:0051117//ATPase binding;GO:0005109//frizzled binding;GO:0019901//protein kinase binding;GO:0016504//peptidase activator activity…	GO:0086098//angiotensin-activated signaling pathway involved in heart process;GO:0030857//negative regulation of epithelial cell differentiation;GO:0000188//inactivation of MAPK activity;GO:0010608//posttranscriptional regulation of gene expression;GO:0043627//response to estrogen;GO:0032092//positive regulation of protein binding;GO:0090090//negative regulation of canonical Wnt signaling pathway…	K00182//wingless-type MMTV integration site family, member 2	gi|38322763|gb|AAR16313.1|//wingless-type MMTV integration site family member 2 precursor [Rattus norvegicus]
79208	5147	9576	4516	-1.06117	0	Down	0	Epha5	NA	NA	NA	K05106//Eph receptor A5 [EC:2.7.10.1]	gi|537272269|gb|ERE92158.1|//ephrin type-A receptor [Cricetulus griseus];gi|281306793|ref|NP_001162608.1|//ephrin type-A receptor 5 isoform 1 precursor [Rattus norvegicus];gi|564383273|ref|XP_006250881.1|//PREDICTED: ephrin type-A receptor 5 isoform X3 [Rattus norvegicus];gi|672075835|ref|XP_008768281.1|//PREDICTED: ephrin type-A receptor 5 isoform X1 [Rattus norvegicus];gi|564383271|ref|XP_00625…
192110	2977	6348	2641	-1.24201	0	Down	0	Pou3f1	GO:0005634//nucleus;GO:0005667//transcription factor complex	GO:0000978//RNA polymerase II core promoter proximal region sequence-specific DNA binding;GO:0001105//RNA polymerase II transcription coactivator activity;GO:0003705//transcription factor activity, RNA polymerase II distal enhancer sequence-specific binding;GO:0001078//transcriptional repressor activity, RNA polymerase II core promoter proximal region sequence-specific binding	GO:0000122//negative regulation of transcription from RNA polymerase II promoter;GO:0030900//forebrain development;GO:0030216//keratinocyte differentiation;GO:0045944//positive regulation of transcription from RNA polymerase II promoter;GO:0022011//myelination in peripheral nervous system	K09365//POU domain transcription factor, class 3	gi|20301972|ref|NP_620193.1|//POU domain, class 3, transcription factor 1 [Rattus norvegicus]
25239	847	7094	3168	-1.13982	0	Down	0	Apod	GO:0030425//dendrite;GO:0070062//extracellular exosome;GO:0005615//extracellular space;GO:0005783//endoplasmic reticulum;GO:0022626//cytosolic ribosome;GO:0043025//neuronal cell body;GO:0048471//perinuclear region of cytoplasm	GO:0015485//cholesterol binding;GO:0005215//transporter activity	GO:2000405//negative regulation of T cell migration;GO:0007420//brain development;GO:0042246//tissue regeneration;GO:0000302//response to reactive oxygen species;GO:0010642//negative regulation of platelet-derived growth factor receptor signaling pathway;GO:0042308//negative regulation of protein import into nucleus;GO:0048662//negative regulation of smooth muscle cell proliferation;GO:0006006//g…	K03098//apolipoprotein D and lipocalin family protein	gi|6978523|ref|NP_036909.1|//apolipoprotein D precursor [Rattus norvegicus]
64521	3854	8326	4093	-1.00126	7.88652e-306	Down	1.00056e-307	Tspan2	GO:0005887//integral component of plasma membrane;GO:0043209//myelin sheath	NA	GO:0042552//myelination;GO:0061564//axon development;GO:0048709//oligodendrocyte differentiation;GO:0007166//cell surface receptor signaling pathway;GO:0007420//brain development;GO:0006954//inflammatory response;GO:0014002//astrocyte development;GO:0014005//microglia development	K17354//tetraspanin-2	gi|12018246|ref|NP_072111.1|//tetraspanin-2 [Rattus norvegicus]
299757	798	1702	178	-3.23407	7.96196e-301	Down	1.02816e-302	Nts	GO:0031410//cytoplasmic vesicle;GO:0005576//extracellular region;GO:0043679//axon terminus;GO:0043025//neuronal cell body	GO:0005184//neuropeptide hormone activity	GO:0008542//visual learning;GO:0050880//regulation of blood vessel size	K05235//neurotensin	gi|156139120|ref|NP_001095851.1|//neurotensin/neuromedin N precursor [Rattus norvegicus]
360687	1188	3333	940	-1.80288	1.2028e-300	Down	1.56686e-302	Cadm2	GO:0030424//axon;GO:0005887//integral component of plasma membrane;GO:0005913//cell-cell adherens junction;GO:0032809//neuronal cell body membrane;GO:0005737//cytoplasm;GO:0045202//synapse	GO:0050839//cell adhesion molecule binding;GO:0004872//receptor activity;GO:0005102//receptor binding;GO:0042803//protein homodimerization activity	GO:0007156//homophilic cell adhesion via plasma membrane adhesion molecules;GO:0008037//cell recognition;GO:0007157//heterophilic cell-cell adhesion via plasma membrane cell adhesion molecules;GO:0007420//brain development	K06782//cell adhesion molecule 2	gi|114052913|ref|NP_001040567.1|//cell adhesion molecule 2 precursor [Rattus norvegicus]
297123	3028	3859	1235	-1.62051	1.36519e-299	Down	1.80933e-301	Fkbp9	GO:0005788//endoplasmic reticulum lumen;GO:0005789//endoplasmic reticulum membrane	GO:0003755//peptidyl-prolyl cis-trans isomerase activity;GO:0005509//calcium ion binding;GO:0005528//FK506 binding	GO:0000413//protein peptidyl-prolyl isomerization;GO:0061077//chaperone-mediated protein folding	K09575//FK506-binding protein 9/10 [EC:5.2.1.8]	gi|149033249|gb|EDL88050.1|//FK506 binding protein 9, isoform CRA_b [Rattus norvegicus]
60589	4646	4919	1879	-1.36519	4.03961e-296	Down	5.44534e-298	Epha8	NA	NA	NA	K05109//Eph receptor A8 [EC:2.7.10.1]	gi|672054837|ref|XP_008762544.1|//PREDICTED: ephrin type-A receptor 8 isoform X2 [Rattus norvegicus]
296787	5069	3230	906	-1.81074	3.93568e-293	Down	5.39439e-295	Sema3c	GO:0070062//extracellular exosome;GO:0005615//extracellular space	GO:0030215//semaphorin receptor binding;GO:0045499//chemorepellent activity;GO:0038191//neuropilin binding	GO:0001755//neural crest cell migration;GO:0003350//pulmonary myocardium development;GO:0030335//positive regulation of cell migration;GO:0048843//negative regulation of axon extension involved in axon guidance;GO:0050919//negative chemotaxis;GO:0003151//outflow tract morphogenesis;GO:0060174//limb bud formation;GO:0001974//blood vessel remodeling;GO:0060666//dichotomous subdivision of terminal u…	K06840//semaphorin 3	gi|672048612|ref|XP_008760867.1|//PREDICTED: semaphorin-3C isoform X1 [Rattus norvegicus];gi|672048614|ref|XP_008760868.1|//PREDICTED: semaphorin-3C isoform X2 [Rattus norvegicus]
311287	3248	3971.86	1323.93	-1.56178	2.50867e-292	Down	3.49531e-294	Ano3	GO:0016021//integral component of membrane;GO:0005886//plasma membrane	GO:0005229//intracellular calcium activated chloride channel activity;GO:0017128//phospholipid scramblase activity;GO:0046983//protein dimerization activity	GO:0061591//calcium activated galactosylceramide scrambling;GO:0006869//lipid transport;GO:0016048//detection of temperature stimulus;GO:0050982//detection of mechanical stimulus;GO:0061590//calcium activated phosphatidylcholine scrambling	K19498//anoctamin-3	gi|564342222|ref|XP_230381.7|//PREDICTED: anoctamin-3 [Rattus norvegicus]
302934	6281	1417	101	-3.7872	1.36513e-283	Down	1.93296e-285	Ppl	GO:0005856//cytoskeleton;GO:0070062//extracellular exosome;GO:0005634//nucleus;GO:0005913//cell-cell adherens junction;GO:0005739//mitochondrion;GO:0019897//extrinsic component of plasma membrane	GO:0098641//cadherin binding involved in cell-cell adhesion	GO:0031424//keratinization	K10386//periplakin	gi|157818431|ref|NP_001100446.1|//periplakin [Rattus norvegicus]
314249	4841	6788	3209	-1.05765	6.23079e-273	Down	9.45771e-275	Plekhg3	NA	GO:0005089//Rho guanyl-nucleotide exchange factor activity	GO:0035023//regulation of Rho protein signal transduction	K20685//guanine nucleotide exchange factor MCF2;K16463//centrosomal protein CEP170;K05769//Rho guanine nucleotide exchange factor 4/29	gi|672020844|ref|XP_008774481.1|//PREDICTED: pleckstrin homology domain-containing family G member 3 isoform X3 [Rattus norvegicus];gi|564307398|ref|XP_006225867.1|//PREDICTED: pleckstrin homology domain-containing family G member 3 isoform X1 [Rattus norvegicus];gi|564307400|ref|XP_006225868.1|//PREDICTED: pleckstrin homology domain-containing family G member 3 isoform X2 [Rattus norvegicus]
690755	1913	2531	623	-1.99919	2.20144e-262	Down	3.49119e-264	Lingo3	GO:0016021//integral component of membrane	NA	GO:0007409//axonogenesis	K07523//netrin-G1 ligand	gi|157819613|ref|NP_001103079.1|//leucine-rich repeat and immunoglobulin-like domain-containing nogo receptor-interacting protein 3 precursor [Rattus norvegicus]
171099	3469	6447	3151	-1.00961	2.93726e-240	Down	4.99081e-242	Rasd2	GO:0005622//intracellular;GO:0005886//plasma membrane	GO:0031681//G-protein beta-subunit binding;GO:0005525//GTP binding;GO:0031624//ubiquitin conjugating enzyme binding	GO:0031397//negative regulation of protein ubiquitination;GO:0007626//locomotory behavior;GO:0051897//positive regulation of protein kinase B signaling;GO:0007264//small GTPase mediated signal transduction;GO:0043949//regulation of cAMP-mediated signaling;GO:0001963//synaptic transmission, dopaminergic;GO:0033235//positive regulation of protein sumoylation	K07844//RASD family, member 2	gi|21717663|ref|NP_598252.1|//GTP-binding protein Rhes precursor [Rattus norvegicus]
54315	1620	4769	2108	-1.1546	4.1573e-221	Down	7.72312e-223	Ucp2	GO:0005743//mitochondrial inner membrane;GO:0016021//integral component of membrane	GO:0003735//structural constituent of ribosome	GO:0034198//cellular response to amino acid starvation;GO:0007565//female pregnancy;GO:0061179//negative regulation of insulin secretion involved in cellular response to glucose stimulus;GO:0000303//response to superoxide;GO:0097421//liver regeneration;GO:0043066//negative regulation of apoptotic process;GO:0001666//response to hypoxia;GO:0006839//mitochondrial transport;GO:0007568//aging;GO:0032…	K15103//solute carrier family 25 (mitochondrial uncoupling protein), member 8/9	gi|148747399|ref|NP_062227.2|//mitochondrial uncoupling protein 2 [Rattus norvegicus]
116744	3366	4619.54	2076.31	-1.13052	3.98719e-207	Down	8.22008e-209	Lpar1	GO:0043025//neuronal cell body;GO:0043198//dendritic shaft;GO:0005768//endosome;GO:0009986//cell surface;GO:0030139//endocytic vesicle;GO:0005887//integral component of plasma membrane;GO:0005829//cytosol;GO:0043197//dendritic spine	GO:0070915//lysophosphatidic acid receptor activity;GO:0001965//G-protein alpha-subunit binding;GO:0030165//PDZ domain binding;GO:0035727//lysophosphatidic acid binding	GO:1904566//cellular response to 1-oleoyl-sn-glycerol 3-phosphate;GO:0051482//positive regulation of cytosolic calcium ion concentration involved in phospholipase C-activating G-protein coupled signaling pathway;GO:0071673//positive regulation of smooth muscle cell chemotaxis;GO:0043065//positive regulation of apoptotic process;GO:0010977//negative regulation of neuron projection development;GO:0…	K04289//lysophosphatidic acid receptor 1	gi|16758816|ref|NP_446388.1|//lysophosphatidic acid receptor 1 [Rattus norvegicus]
60563	5504	2639	874	-1.57108	3.32273e-196	Down	7.37716e-198	Hr	GO:0016604//nuclear body;GO:0000118//histone deacetylase complex	GO:0003677//DNA binding;GO:0042809//vitamin D receptor binding;GO:0046872//metal ion binding;GO:0003714//transcription corepressor activity;GO:0046966//thyroid hormone receptor binding;GO:0042826//histone deacetylase binding;GO:0016491//oxidoreductase activity	GO:0045892//negative regulation of transcription, DNA-templated;GO:0051291//protein heterooligomerization;GO:0043433//negative regulation of sequence-specific DNA binding transcription factor activity;GO:0055114//oxidation-reduction process	K00478//lysine-specific demethylase hairless [EC:1.14.11.-]	gi|560879444|ref|NP_077340.3|//lysine-specific demethylase hairless [Rattus norvegicus]
307855	2506	3778	1620	-1.19842	5.00754e-186	Down	1.19119e-187	Fa2h	GO:0031090//organelle membrane;GO:0016021//integral component of membrane;GO:0005789//endoplasmic reticulum membrane	GO:0020037//heme binding;GO:0052693//epoxyqueuosine reductase activity;GO:0005506//iron ion binding;GO:0043826//sulfur oxygenase reductase activity;GO:0043883//malolactic enzyme activity;GO:0043738//reduced coenzyme F420 dehydrogenase activity;GO:0008748//N-ethylmaleimide reductase activity;GO:0080132//fatty acid alpha-hydroxylase activity;GO:0043914//NADPH:sulfur oxidoreductase activity	GO:0006810//transport;GO:0042634//regulation of hair cycle;GO:0032286//central nervous system myelin maintenance;GO:0042127//regulation of cell proliferation;GO:0030258//lipid modification;GO:0055114//oxidation-reduction process;GO:0032287//peripheral nervous system myelin maintenance;GO:0001949//sebaceous gland cell differentiation;GO:0006633//fatty acid biosynthetic process	K19703//4-hydroxysphinganine ceramide fatty acyl 2-hydroxylase [EC:1.14.18.6]	gi|207446698|ref|NP_001129055.1|//fatty acid 2-hydroxylase [Rattus norvegicus]
100362027	486	3715.85	1605.97	-1.18704	3.02768e-180	Down	7.4423e-182	LOC100362027	GO:0016020//membrane;GO:0031012//extracellular matrix;GO:0070062//extracellular exosome;GO:0005634//nucleus;GO:0005925//focal adhesion;GO:0022625//cytosolic large ribosomal subunit	GO:0035368//selenocysteine insertion sequence binding;GO:0005515//protein binding;GO:0003735//structural constituent of ribosome	GO:0097421//liver regeneration;GO:0000184//nuclear-transcribed mRNA catabolic process, nonsense-mediated decay;GO:0006364//rRNA processing;GO:0016259//selenocysteine metabolic process;GO:0006614//SRP-dependent cotranslational protein targeting to membrane;GO:0006413//translational initiation;GO:1904571//positive regulation of selenocysteine incorporation;GO:0019083//viral transcription	K02908//large subunit ribosomal protein L30e	gi|4506631|ref|NP_000980.1|//60S ribosomal protein L30 [Homo sapiens]
312952	6401	3090.42	1216.08	-1.32236	1.58904e-177	Down	3.99599e-179	Impad1	GO:0005794//Golgi apparatus;GO:0016021//integral component of membrane	GO:0000287//magnesium ion binding;GO:0008254//3'-nucleotidase activity;GO:0008441//3'(2'),5'-bisphosphate nucleotidase activity;GO:0052833//inositol monophosphate 4-phosphatase activity;GO:0052832//inositol monophosphate 3-phosphatase activity;GO:0008934//inositol monophosphate 1-phosphatase activity	GO:0001958//endochondral ossification;GO:0002063//chondrocyte development;GO:0042733//embryonic digit morphogenesis;GO:0046854//phosphatidylinositol phosphorylation;GO:0006021//inositol biosynthetic process;GO:0009791//post-embryonic development;GO:0016311//dephosphorylation;GO:0030204//chondroitin sulfate metabolic process	K15759//inositol monophosphatase 3 [EC:3.1.3.25 3.1.3.7]	gi|291049776|ref|NP_001008772.2|//inositol monophosphatase 3 [Rattus norvegicus]
170739	12585	3673	1599	-1.17658	1.04848e-175	Down	2.68414e-177	Kcnh7	GO:0005887//integral component of plasma membrane	GO:0005242//inward rectifier potassium channel activity	GO:0007623//circadian rhythm;GO:0051291//protein heterooligomerization;GO:0034765//regulation of ion transmembrane transport;GO:0071805//potassium ion transmembrane transport;GO:0042391//regulation of membrane potential	K04910//potassium voltage-gated channel Eag-related subfamily H member 7	gi|18777774|ref|NP_571987.1|//potassium voltage-gated channel subfamily H member 7 [Rattus norvegicus];gi|564341133|ref|XP_006234331.1|//PREDICTED: potassium voltage-gated channel subfamily H member 7 isoform X1 [Rattus norvegicus]
315609	1582	794	4	-7.60979	6.21118e-171	Down	1.61823e-172	Cd3e	GO:0009897//external side of plasma membrane;GO:0005911//cell-cell junction;GO:0042105//alpha-beta T cell receptor complex;GO:0016021//integral component of membrane;GO:0001772//immunological synapse	GO:0004888//transmembrane signaling receptor activity;GO:0046982//protein heterodimerization activity;GO:0017124//SH3 domain binding	GO:0002669//positive regulation of T cell anergy;GO:0050731//positive regulation of peptidyl-tyrosine phosphorylation;GO:0050850//positive regulation of calcium-mediated signaling;GO:0050852//T cell receptor signaling pathway;GO:0097190//apoptotic signaling pathway;GO:0046641//positive regulation of alpha-beta T cell proliferation;GO:0010629//negative regulation of gene expression;GO:0010628//pos…	K06451//T-cell surface glycoprotein CD3 epsilon chain	gi|157822511|ref|NP_001101610.1|//T-cell surface glycoprotein CD3 epsilon chain precursor [Rattus norvegicus] ;gi|672061635|ref|XP_008764383.1|//PREDICTED: T-cell surface glycoprotein CD3 epsilon chain isoform X1 [Rattus norvegicus]
619549	2874	3954	1865	-1.06093	3.67789e-160	Down	1.02904e-161	Plpp6	GO:0016021//integral component of membrane	GO:0008330//protein tyrosine/threonine phosphatase activity;GO:0017161//inositol-1,3,4-trisphosphate 4-phosphatase activity;GO:0052830//inositol-1,3,4,6-tetrakisphosphate 6-phosphatase activity;GO:1990003//IDP phosphatase activity;GO:0030351//inositol-1,3,4,5,6-pentakisphosphate 3-phosphatase activity;GO:0043726//5-amino-6-(5-phosphoribitylamino)uracil phosphatase activity;GO:0052629//phosphatidy…	NA	K17981//mitochondrial fission process protein 1	gi|77861906|ref|NP_001030026.1|//phospholipid phosphatase 6 [Rattus norvegicus]
29202	4800	3845	1801	-1.07098	3.62247e-158	Down	1.02175e-159	Epha6	GO:0016021//integral component of membrane	GO:0005524//ATP binding;GO:0005003//ephrin receptor activity	GO:0048013//ephrin receptor signaling pathway;GO:0018108//peptidyl-tyrosine phosphorylation	K05107//Eph receptor A6 [EC:2.7.10.1]	gi|145312274|ref|NP_031964.2|//ephrin type-A receptor 6 [Mus musculus]
360323	2052	1777.39	517.54	-1.75681	3.89888e-155	Down	1.13062e-156	RT1-N2	GO:0042612//MHC class I protein complex;GO:0016021//integral component of membrane	GO:0042605//peptide antigen binding;GO:0005102//receptor binding	GO:0006955//immune response;GO:0002474//antigen processing and presentation of peptide antigen via MHC class I	K06751//major histocompatibility complex, class I	gi|6981492|ref|NP_036778.1|//RT1 class Ib, locus N1 precursor [Rattus norvegicus];gi|113865837|ref|NP_001008854.1|//RT1 class Ib, locus N2 precursor [Rattus norvegicus]
314855	5450	3047.53	1286.13	-1.22139	8.6006e-155	Down	2.51354e-156	Cpm	GO:0070062//extracellular exosome;GO:0005615//extracellular space;GO:0009986//cell surface;GO:0005886//plasma membrane;GO:0031225//anchored component of membrane	GO:0004185//serine-type carboxypeptidase activity;GO:0004181//metallocarboxypeptidase activity;GO:0008270//zinc ion binding	GO:0006518//peptide metabolic process;GO:0016485//protein processing	K01296//carboxypeptidase M [EC:3.4.17.12]	gi|157821719|ref|NP_001101568.1|//carboxypeptidase M precursor [Rattus norvegicus]
100910088	6905	1879	576	-1.68261	2.2684e-154	Down	6.65514e-156	LOC100910088	NA	NA	NA	K06233//low density lipoprotein-related protein 2	gi|568954435|ref|XP_006509298.1|//PREDICTED: prolow-density lipoprotein receptor-related protein 1-like isoform X6 [Mus musculus];gi|568954433|ref|XP_006509297.1|//PREDICTED: prolow-density lipoprotein receptor-related protein 1-like isoform X5 [Mus musculus]
312495	4552	1667	507	-1.69399	2.34735e-138	Down	7.55151e-140	Cyp26b1	GO:0031090//organelle membrane;GO:0005789//endoplasmic reticulum membrane	GO:0008688//3-(3-hydroxyphenyl)propionate hydroxylase activity;GO:0018652//toluene-sulfonate methyl-monooxygenase activity;GO:0018647//phenanthrene 1,2-monooxygenase activity;GO:0052872//tocotrienol omega-hydroxylase activity;GO:0080014//thalianol hydroxylase activity;GO:0034785//salicylate 5-hydroxylase activity;GO:0034802//branched-chain dodecylbenzene sulfonate monooxygenase activity;GO:001865…	GO:0001768//establishment of T cell polarity;GO:0034653//retinoic acid catabolic process;GO:0045580//regulation of T cell differentiation;GO:0007283//spermatogenesis;GO:0055114//oxidation-reduction process;GO:0070268//cornification;GO:2001037//positive regulation of tongue muscle cell differentiation;GO:0043587//tongue morphogenesis;GO:0001709//cell fate determination;GO:0060349//bone morphogenes…	K12664//cytochrome P450 family 26 subfamily B	gi|30842834|ref|NP_851601.1|//cytochrome P450 26B1 [Rattus norvegicus]
315611	4272	2050	738	-1.45072	8.74368e-136	Down	2.89211e-137	Scn4b	GO:0001518//voltage-gated sodium channel complex;GO:0014704//intercalated disc	GO:0044325//ion channel binding;GO:0086006//voltage-gated sodium channel activity involved in cardiac muscle cell action potential;GO:0017080//sodium channel regulator activity	GO:0086016//AV node cell action potential;GO:0086012//membrane depolarization during cardiac muscle cell action potential;GO:0086091//regulation of heart rate by cardiac conduction;GO:0010765//positive regulation of sodium ion transport;GO:0086002//cardiac muscle cell action potential involved in contraction;GO:0060078//regulation of postsynaptic membrane potential;GO:2000649//regulation of sodiu…	K04848//voltage-gated sodium channel type IV beta	gi|57114338|ref|NP_001008880.1|//sodium channel subunit beta-4 precursor [Rattus norvegicus]
114207	13494	1733.99	571	-1.57932	3.1633e-130	Down	1.09648e-131	Ryr1	GO:0005790//smooth endoplasmic reticulum;GO:0030315//T-tubule;GO:0070062//extracellular exosome;GO:0005938//cell cortex;GO:0030314//junctional membrane complex;GO:0031234//extrinsic component of cytoplasmic side of plasma membrane;GO:0031674//I band;GO:0016021//integral component of membrane;GO:0033017//sarcoplasmic reticulum membrane	GO:0002020//protease binding;GO:0005219//ryanodine-sensitive calcium-release channel activity;GO:0005245//voltage-gated calcium channel activity;GO:0005509//calcium ion binding;GO:0005516//calmodulin binding	GO:0006937//regulation of muscle contraction;GO:0014808//release of sequestered calcium ion into cytosol by sarcoplasmic reticulum;GO:0043588//skin development;GO:0071313//cellular response to caffeine;GO:0043931//ossification involved in bone maturation;GO:0003151//outflow tract morphogenesis;GO:0048741//skeletal muscle fiber development;GO:0001666//response to hypoxia	K04961//ryanodine receptor 1	gi|568945164|ref|XP_006539752.1|//PREDICTED: ryanodine receptor 1 isoform X8 [Mus musculus]
314627	1998	1644	531	-1.60722	1.14557e-126	Down	4.11358e-128	Plk5	GO:0005730//nucleolus;GO:0005737//cytoplasm	GO:0004674//protein serine/threonine kinase activity;GO:0005524//ATP binding	GO:2000045//regulation of G1/S transition of mitotic cell cycle;GO:0002357//defense response to tumor cell;GO:0071363//cellular response to growth factor stimulus;GO:0006468//protein phosphorylation;GO:0010976//positive regulation of neuron projection development;GO:0006974//cellular response to DNA damage stimulus;GO:0008285//negative regulation of cell proliferation	K19596//inactive serine/threonine-protein kinase PLK5	gi|564358139|ref|XP_006240984.1|//PREDICTED: inactive serine/threonine-protein kinase PLK5 isoform X2 [Rattus norvegicus];gi|564358141|ref|XP_006240985.1|//PREDICTED: inactive serine/threonine-protein kinase PLK5 isoform X4 [Rattus norvegicus];gi|281604078|ref|NP_001164028.1|//inactive serine/threonine-protein kinase PLK5 [Rattus norvegicus] ;gi|564358147|ref|XP_006240987.1|//PREDICTED: inactive …
362205	1468	2794	1253	-1.13374	3.16443e-126	Down	1.13988e-127	Shf	NA	NA	NA	K19862//NCK adaptor protein 2;K04364//growth factor receptor-binding protein 2	gi|755500173|ref|XP_006499939.2|//PREDICTED: SH2 domain-containing adapter protein F isoform X1 [Mus musculus]
24660	1806	2752	1259	-1.10499	2.41793e-119	Down	9.25759e-121	Pmp22	GO:0043218//compact myelin;GO:0043234//protein complex;GO:0005923//bicellular tight junction;GO:0016021//integral component of membrane;GO:0005739//mitochondrion;GO:0005886//plasma membrane;GO:0005778//peroxisomal membrane	GO:0005515//protein binding	GO:0032060//bleb assembly;GO:0010977//negative regulation of neuron projection development;GO:0007422//peripheral nervous system development;GO:0008219//cell death;GO:0007050//cell cycle arrest;GO:0008285//negative regulation of cell proliferation;GO:0032288//myelin assembly	K19289//peripheral myelin protein 22	gi|8393992|ref|NP_058733.1|//peripheral myelin protein 22 [Rattus norvegicus];gi|130339|sp|P25094.1|PMP22_RAT//RecName: Full=Peripheral myelin protein 22; Short=PMP-22; AltName: Full=Protein CD25; AltName: Full=SR13 myelin protein; AltName: Full=Schwann cell membrane glycoprotein; Short=SAG
304960	3123	1339	386	-1.77127	1.91185e-118	Down	7.38493e-120	Olfml2b	NA	NA	NA	K04592//latrophilin 1;K04594//latrophilin 3	gi|157821323|ref|NP_001100665.1|//olfactomedin-like protein 2B precursor [Rattus norvegicus] ;gi|564381654|ref|XP_006250281.1|//PREDICTED: olfactomedin-like protein 2B isoform X1 [Rattus norvegicus]
305896	2180	2681	1234	-1.09622	8.13455e-115	Down	3.27115e-116	Irf9	GO:0005634//nucleus;GO:0005737//cytoplasm	GO:0005515//protein binding;GO:0003700//transcription factor activity, sequence-specific DNA binding;GO:0001047//core promoter binding	GO:0006355//regulation of transcription, DNA-templated;GO:0045351//type I interferon biosynthetic process	K04693//interferon regulatory factor 9	gi|672078055|ref|XP_008768901.1|//PREDICTED: interferon regulatory factor 9 isoform X2 [Rattus norvegicus];gi|149063980|gb|EDM14250.1|//rCG23585 [Rattus norvegicus];gi|58865658|ref|NP_001012041.1|//interferon regulatory factor 9 [Rattus norvegicus]
63848	721	2811	1331	-1.05536	3.52441e-113	Down	1.42526e-114	Fxyd7	GO:0016021//integral component of membrane	GO:0005216//ion channel activity;GO:0051117//ATPase binding	GO:0043269//regulation of ion transport;GO:0034220//ion transmembrane transport	K13364//FXYD domain-containing ion transport regulator 7	gi|564327539|ref|XP_006228905.1|//PREDICTED: FXYD domain-containing ion transport regulator 7 isoform X1 [Rattus norvegicus];gi|11612663|ref|NP_071291.1|//FXYD domain-containing ion transport regulator 7 [Rattus norvegicus]
309150	4198	2479	1166	-1.06498	1.9968e-101	Down	9.40946e-103	Carns1	NA	GO:0046872//metal ion binding;GO:0005524//ATP binding;GO:0047730//carnosine synthase activity;GO:0016887//ATPase activity	GO:0035499//carnosine biosynthetic process	K14755//carnosine synthase [EC:6.3.2.11]	gi|392338030|ref|XP_003753423.1|//PREDICTED: LOW QUALITY PROTEIN: carnosine synthase 1 [Rattus norvegicus]
79247	2223	1573.07	598.44	-1.37109	5.35638e-96	Down	2.68183e-97	Htr5b	GO:0005887//integral component of plasma membrane	GO:0051378//serotonin binding;GO:0004993//G-protein coupled serotonin receptor activity;GO:0008144//drug binding	GO:0007210//serotonin receptor signaling pathway	K04161//5-hydroxytryptamine receptor 5	gi|281306773|ref|NP_077371.1|//5-hydroxytryptamine receptor 5B [Rattus norvegicus]
499322	3173	441	23	-4.23786	3.31913e-95	Down	1.68438e-96	Fam111a	GO:0005634//nucleus;GO:0000785//chromatin;GO:0005737//cytoplasm	NA	GO:0006260//DNA replication;GO:0045071//negative regulation of viral genome replication	NA	gi|157821173|ref|NP_001102633.1|//family with sequence similarity 111, member A [Rattus norvegicus]
287060	4076	1303	439	-1.54633	3.41337e-95	Down	1.73607e-96	Sec14l5	NA	NA	NA	K19625//retinaldehyde-binding protein 1;K17981//mitochondrial fission process protein 1	gi|208973272|ref|NP_001129182.1|//SEC14-like protein 5 [Rattus norvegicus];gi|564370548|ref|XP_006245845.1|//PREDICTED: SEC14-like protein 5 isoform X1 [Rattus norvegicus]
301265	1796	2217.06	1023.42	-1.09204	1.45647e-94	Down	7.44071e-96	Pla2g7	GO:0034362//low-density lipoprotein particle;GO:0005737//cytoplasm	GO:0003847//1-alkyl-2-acetylglycerophosphocholine esterase activity;GO:0047499//calcium-independent phospholipase A2 activity;GO:0005543//phospholipid binding	GO:0016042//lipid catabolic process;GO:0034440//lipid oxidation;GO:0034441//plasma lipoprotein oxidation;GO:0090026//positive regulation of monocyte chemotaxis;GO:0034374//low-density lipoprotein particle remodeling;GO:0006954//inflammatory response	K01062//platelet-activating factor acetylhydrolase [EC:3.1.1.47]	gi|57164125|ref|NP_001009353.1|//platelet-activating factor acetylhydrolase precursor [Rattus norvegicus];gi|564367541|ref|XP_006244668.1|//PREDICTED: platelet-activating factor acetylhydrolase isoform X1 [Rattus norvegicus]
679539	1729	1070.1	312.45	-1.75284	1.56281e-93	Down	8.07254e-95	LOC679539	GO:0035370//UBC13-UEV1A complex;GO:0070062//extracellular exosome;GO:0005634//nucleus;GO:0000151//ubiquitin ligase complex;GO:0005737//cytoplasm	GO:0061630//ubiquitin protein ligase activity;GO:0031625//ubiquitin protein ligase binding;GO:0061631//ubiquitin conjugating enzyme activity;GO:0031624//ubiquitin conjugating enzyme binding	GO:0043123//positive regulation of I-kappaB kinase/NF-kappaB signaling;GO:0070534//protein K63-linked ubiquitination;GO:0042275//error-free postreplication DNA repair;GO:0051092//positive regulation of NF-kappaB transcription factor activity	K10704//ubiquitin-conjugating enzyme E2 variant	gi|42741690|ref|NP_075719.1|//ubiquitin-conjugating enzyme E2 variant 1 isoform 2 [Mus musculus]
366894	6678	2485.56	1213.49	-1.0112	1.69833e-93	Down	8.79178e-95	Trhde	GO:0070062//extracellular exosome;GO:0016021//integral component of membrane;GO:0005737//cytoplasm;GO:0005886//plasma membrane	GO:0008270//zinc ion binding;GO:0042277//peptide binding;GO:0070006//metalloaminopeptidase activity	GO:0008217//regulation of blood pressure;GO:0006508//proteolysis;GO:0007165//signal transduction;GO:0007267//cell-cell signaling;GO:0043171//peptide catabolic process	K01306//pyroglutamyl-peptidase II [EC:3.4.19.6]	gi|157823373|ref|NP_001102461.1|//thyrotropin-releasing hormone-degrading ectoenzyme [Rattus norvegicus]
291819	1516	1236	407	-1.57937	3.78295e-93	Down	1.9669e-94	Car7	GO:0005829//cytosol	GO:0004089//carbonate dehydratase activity;GO:0008270//zinc ion binding	GO:0098779//positive regulation of mitophagy in response to mitochondrial depolarization;GO:0098792//xenophagy;GO:2001225//regulation of chloride transport;GO:0032230//positive regulation of synaptic transmission, GABAergic;GO:0006730//one-carbon metabolic process;GO:0032849//positive regulation of cellular pH reduction;GO:0002230//positive regulation of defense response to virus by host	K01672//carbonic anhydrase [EC:4.2.1.1]	gi|564394378|ref|XP_006255113.1|//PREDICTED: carbonic anhydrase 7 isoform X2 [Rattus norvegicus];gi|157818127|ref|NP_001099635.1|//carbonic anhydrase 7 [Rattus norvegicus];gi|672083951|ref|XP_008770465.1|//PREDICTED: carbonic anhydrase 7 isoform X1 [Rattus norvegicus]
305494	3841	1977	891	-1.12661	9.47053e-89	Down	5.22446e-90	Aebp1	GO:0031012//extracellular matrix;GO:0070062//extracellular exosome;GO:0005615//extracellular space;GO:0005634//nucleus;GO:0005737//cytoplasm	GO:0003714//transcription corepressor activity;GO:0004185//serine-type carboxypeptidase activity;GO:0000977//RNA polymerase II regulatory region sequence-specific DNA binding;GO:0004181//metallocarboxypeptidase activity;GO:0008270//zinc ion binding;GO:0005516//calmodulin binding;GO:0001227//transcriptional repressor activity, RNA polymerase II transcription regulatory region sequence-specific bin…	GO:0000122//negative regulation of transcription from RNA polymerase II promoter;GO:0006518//peptide metabolic process;GO:0016485//protein processing	K08639//carboxypeptidase X2	gi|155369293|ref|NP_001094440.1|//adipocyte enhancer-binding protein 1 precursor [Rattus norvegicus];gi|564384496|ref|XP_006251378.1|//PREDICTED: adipocyte enhancer-binding protein 1 isoform X1 [Rattus norvegicus]
288499	2753	2251	1089	-1.02435	1.38901e-86	Down	7.91427e-88	Slc29a4	GO:0016021//integral component of membrane;GO:0005886//plasma membrane	GO:0005337//nucleoside transmembrane transporter activity;GO:0008504//monoamine transmembrane transporter activity	GO:0055085//transmembrane transport;GO:0015844//monoamine transport	K03323//solute carrier family 29 (equilibrative nucleoside transporter), member 4	gi|157787066|ref|NP_001099381.1|//equilibrative nucleoside transporter 4 [Rattus norvegicus]
680723	1931	1865	833	-1.13958	2.53031e-85	Down	1.46465e-86	Tmem88b	GO:0016021//integral component of membrane	NA	NA	NA	gi|157821699|ref|NP_001102896.1|//transmembrane protein 88B [Rattus norvegicus]
311171	5968	1824	809	-1.14968	1.19887e-84	Down	7.021e-86	Lrrc55	GO:0016021//integral component of membrane;GO:0005886//plasma membrane	NA	GO:0006811//ion transport;GO:0007409//axonogenesis	K06838//slit 1	gi|171916115|ref|NP_001116447.1|//leucine-rich repeat-containing protein 55 precursor [Rattus norvegicus]
308857	1895	1298.89	485.38	-1.39688	1.01761e-81	Down	6.1785e-83	Dnajb13	GO:0036126//sperm flagellum;GO:0005737//cytoplasm;GO:0005930//axoneme	GO:0051082//unfolded protein binding	GO:0006457//protein folding	K09519//DnaJ homolog subfamily B member 13	gi|564329827|ref|XP_006229828.1|//PREDICTED: dnaJ homolog subfamily B member 13 isoform X1 [Rattus norvegicus];gi|54312100|ref|NP_001005885.1|//dnaJ homolog subfamily B member 13 [Rattus norvegicus]
297748	4067	2157	1051	-1.01405	1.15188e-81	Down	7.00682e-83	Jph1	NA	NA	NA	K19530//junctophilin	gi|157820161|ref|NP_001100100.1|//junctophilin-1 [Rattus norvegicus]
295378	4913	1758	783	-1.14364	6.00817e-81	Down	3.68194e-82	Vav3	GO:0070062//extracellular exosome;GO:0005737//cytoplasm;GO:0005886//plasma membrane	GO:0046872//metal ion binding;GO:0030676//Rac guanyl-nucleotide exchange factor activity;GO:0005154//epidermal growth factor receptor binding	GO:0030032//lamellipodium assembly;GO:0050853//B cell receptor signaling pathway;GO:0042493//response to drug;GO:0001525//angiogenesis;GO:0030593//neutrophil chemotaxis;GO:0045785//positive regulation of cell adhesion;GO:0043552//positive regulation of phosphatidylinositol 3-kinase activity;GO:0030890//positive regulation of B cell proliferation;GO:0006906//vesicle fusion;GO:0043087//regulation o…	K05730//guanine nucleotide exchange factor VAV	gi|300794956|ref|NP_001178643.1|//guanine nucleotide exchange factor VAV3 [Rattus norvegicus];gi|568923505|ref|XP_006501882.1|//PREDICTED: guanine nucleotide exchange factor VAV3 isoform X1 [Mus musculus]
29245	1142	1383	541	-1.33089	8.00023e-81	Down	4.91179e-82	Klk6	GO:0070062//extracellular exosome;GO:0005615//extracellular space;GO:0005654//nucleoplasm;GO:0031965//nuclear membrane;GO:0015630//microtubule cytoskeleton;GO:0005737//cytoplasm;GO:0045171//intercellular bridge;GO:0043234//protein complex	GO:0004252//serine-type endopeptidase activity;GO:0016811//hydrolase activity, acting on carbon-nitrogen (but not peptide) bonds, in linear amides	GO:0045745//positive regulation of G-protein coupled receptor protein signaling pathway;GO:0016485//protein processing;GO:0070997//neuron death;GO:0010975//regulation of neuron projection development	K08667//kallikrein 6 [EC:3.4.21.-]	gi|9506997|ref|NP_062048.1|//kallikrein-6 precursor [Rattus norvegicus]
360899	3459	1807	822	-1.11318	1.10056e-79	Down	6.85666e-81	Sertad4	GO:0005634//nucleus	NA	NA	NA	gi|157820889|ref|NP_001101821.1|//SERTA domain-containing protein 4 [Rattus norvegicus] ;gi|672075172|ref|XP_008768085.1|//PREDICTED: SERTA domain-containing protein 4 isoform X1 [Rattus norvegicus]
252832	4848	1227.74	459	-1.39623	2.95813e-77	Down	1.92674e-78	Zc3hav1	GO:0005634//nucleus;GO:0005770//late endosome;GO:0005794//Golgi apparatus;GO:0005764//lysosome	GO:0046872//metal ion binding;GO:0005515//protein binding;GO:0003950//NAD+ ADP-ribosyltransferase activity	GO:0032728//positive regulation of interferon-beta production;GO:0032727//positive regulation of interferon-alpha production;GO:0061014//positive regulation of mRNA catabolic process;GO:0071360//cellular response to exogenous dsRNA;GO:0039507//suppression by virus of host molecular function;GO:0043123//positive regulation of I-kappaB kinase/NF-kappaB signaling;GO:0045071//negative regulation of v…	K15259//poly [ADP-ribose] polymerase 7/11/12/13 [EC:2.4.2.30]	gi|564346344|ref|XP_006236357.1|//PREDICTED: zinc finger CCCH-type antiviral protein 1 isoform X1 [Rattus norvegicus]
114004	565	1822	856	-1.06663	4.84837e-75	Down	3.26227e-76	Ppp1r14a	GO:0005737//cytoplasm	GO:0004865//protein serine/threonine phosphatase inhibitor activity	GO:0042325//regulation of phosphorylation;GO:0035690//cellular response to drug;GO:0043086//negative regulation of catalytic activity;GO:0035304//regulation of protein dephosphorylation	K12328//protein phosphatase 1 regulatory subunit 14A	gi|18426820|ref|NP_569087.1|//protein phosphatase 1 regulatory subunit 14A [Rattus norvegicus]
59109	2633	516	83	-2.61298	1.24289e-74	Down	8.41925e-76	Ntrk1	GO:0030424//axon;GO:0030425//dendrite;GO:0031410//cytoplasmic vesicle;GO:0031902//late endosome membrane;GO:0000139//Golgi membrane;GO:0043025//neuronal cell body;GO:0043235//receptor complex;GO:0031901//early endosome membrane;GO:0009986//cell surface;GO:0005887//integral component of plasma membrane	GO:0005524//ATP binding;GO:0005166//neurotrophin p75 receptor binding;GO:0010465//nerve growth factor receptor activity;GO:0048406//nerve growth factor binding;GO:0042803//protein homodimerization activity;GO:0005004//GPI-linked ephrin receptor activity;GO:0019900//kinase binding;GO:0004675//transmembrane receptor protein serine/threonine kinase activity	GO:0071316//cellular response to nicotine;GO:0048011//neurotrophin TRK receptor signaling pathway;GO:0051965//positive regulation of synapse assembly;GO:0045471//response to ethanol;GO:0051968//positive regulation of synaptic transmission, glutamatergic;GO:0045766//positive regulation of angiogenesis;GO:0007411//axon guidance;GO:0000186//activation of MAPKK activity;GO:0008285//negative regulatio…	K03176//neurotrophic tyrosine kinase receptor type 1 [EC:2.7.10.1]	gi|11024666|ref|NP_067600.1|//high affinity nerve growth factor receptor precursor [Rattus norvegicus]
108348080	1140	435.58	0	-9.74358	5.20157e-74	Down	3.54117e-75	LOC108348080	GO:0005730//nucleolus;GO:0034399//nuclear periphery;GO:0030687//preribosome, large subunit precursor	NA	GO:0006364//rRNA processing;GO:0042273//ribosomal large subunit biogenesis	K14823//rRNA-processing protein EBP2	gi|56790289|ref|NP_001008721.1|//probable rRNA-processing protein EBP2 [Rattus norvegicus]
684785	2072	1087	388	-1.46301	1.93843e-73	Down	1.33284e-74	Plekha2	GO:0005634//nucleus;GO:0043234//protein complex;GO:0005737//cytoplasm;GO:0005886//plasma membrane	GO:0001968//fibronectin binding;GO:0005545//1-phosphatidylinositol binding;GO:0030165//PDZ domain binding;GO:0043236//laminin binding	GO:0001954//positive regulation of cell-matrix adhesion	K12229//dual adapter for phosphotyrosine and 3-phosphotyrosine and 3-phosphoinositide	gi|392354060|ref|XP_003751669.1|//PREDICTED: pleckstrin homology domain-containing family A member 2 [Rattus norvegicus]
293624	1987	840	253	-1.70804	4.31637e-71	Down	3.06077e-72	Irf7	GO:0005654//nucleoplasm;GO:0005737//cytoplasm	GO:0000982//transcription factor activity, RNA polymerase II core promoter proximal region sequence-specific binding;GO:0000979//RNA polymerase II core promoter sequence-specific DNA binding;GO:0005515//protein binding	GO:0034124//regulation of MyD88-dependent toll-like receptor signaling pathway;GO:0016064//immunoglobulin mediated immune response;GO:0032728//positive regulation of interferon-beta production;GO:0034127//regulation of MyD88-independent toll-like receptor signaling pathway;GO:0045351//type I interferon biosynthetic process;GO:0032727//positive regulation of interferon-alpha production;GO:0002819/…	K09447//interferon regulatory factor 7	gi|564331711|ref|XP_006230603.1|//PREDICTED: interferon regulatory factor 7 isoform X2 [Rattus norvegicus];gi|76096318|ref|NP_001028863.1|//interferon regulatory factor 7 [Rattus norvegicus]
84406	936	1264	518	-1.26376	2.33938e-68	Down	1.73042e-69	Hs3st1	GO:0005796//Golgi lumen	GO:0001537//N-acetylgalactosamine 4-O-sulfotransferase activity;GO:0004394//heparan sulfate 2-O-sulfotransferase activity;GO:0018726//9-phenanthrol sulfotransferase activity;GO:0001517//N-acetylglucosamine 6-O-sulfotransferase activity;GO:0018724//4-phenanthrol sulfotransferase activity;GO:0017095//heparan sulfate 6-O-sulfotransferase activity;GO:0018721//trans-9R,10R-dihydrodiolphenanthrene sulf…	NA	K01024//[heparan sulfate]-glucosamine 3-sulfotransferase 1 [EC:2.8.2.23]	gi|25742834|ref|NP_445843.1|//heparan sulfate glucosamine 3-O-sulfotransferase 1 precursor [Rattus norvegicus]
365395	1891	292	11	-4.70718	1.88917e-66	Down	1.4188e-67	Clcf1	GO:0070062//extracellular exosome;GO:0005622//intracellular;GO:0097059//CNTFR-CLCF1 complex;GO:0097058//CRLF-CLCF1 complex	GO:0005125//cytokine activity;GO:0046982//protein heterodimerization activity;GO:0005127//ciliary neurotrophic factor receptor binding	GO:0030890//positive regulation of B cell proliferation;GO:0048295//positive regulation of isotype switching to IgE isotypes;GO:0043524//negative regulation of neuron apoptotic process;GO:0048711//positive regulation of astrocyte differentiation;GO:0007166//cell surface receptor signaling pathway;GO:0030183//B cell differentiation	K05421//B-cell stimulating factor 3	gi|76563944|ref|NP_997498.2|//cardiotrophin-like cytokine factor 1 [Rattus norvegicus]
309095	1267	1386	608	-1.16557	5.27938e-66	Down	4.00678e-67	Nkx6-2	GO:0005634//nucleus	GO:0000978//RNA polymerase II core promoter proximal region sequence-specific DNA binding;GO:0001078//transcriptional repressor activity, RNA polymerase II core promoter proximal region sequence-specific binding	GO:0010454//negative regulation of cell fate commitment;GO:0045687//positive regulation of glial cell differentiation;GO:0010455//positive regulation of cell fate commitment;GO:0031018//endocrine pancreas development;GO:0022010//central nervous system myelination;GO:0045686//negative regulation of glial cell differentiation;GO:0000122//negative regulation of transcription from RNA polymerase II p…	K09350//homeobox protein Nkx-6.2	gi|76443675|ref|NP_899071.2|//homeobox protein Nkx-6.2 [Mus musculus]
25426	4380	515	104	-2.28478	5.66191e-64	Down	4.42537e-65	Cyp1b1	GO:0005634//nucleus;GO:0031090//organelle membrane;GO:0016021//integral component of membrane;GO:0005739//mitochondrion;GO:0005789//endoplasmic reticulum membrane	GO:0020037//heme binding;GO:0005506//iron ion binding;GO:0070330//aromatase activity	GO:0018894//dibenzo-p-dioxin metabolic process;GO:0019369//arachidonic acid metabolic process;GO:0061304//retinal blood vessel morphogenesis;GO:0030199//collagen fibril organization;GO:0071356//cellular response to tumor necrosis factor;GO:0044849//estrous cycle;GO:0071373//cellular response to luteinizing hormone stimulus;GO:0008584//male gonad development;GO:0071603//endothelial cell-cell adhes…	K07410//cytochrome P450 family 1 subfamily B polypeptide 1 [EC:1.14.14.1]	gi|6978737|ref|NP_037072.1|//cytochrome P450 1B1 [Rattus norvegicus]
29131	899	561	126	-2.13137	5.89598e-64	Down	4.615e-65	Cartpt	GO:0005615//extracellular space;GO:0030141//secretory granule	GO:0005184//neuropeptide hormone activity	GO:0045671//negative regulation of osteoclast differentiation;GO:0051971//positive regulation of transmission of nerve impulse;GO:0009267//cellular response to starvation;GO:0045777//positive regulation of blood pressure;GO:0050796//regulation of insulin secretion;GO:0070093//negative regulation of glucagon secretion;GO:0045779//negative regulation of bone resorption;GO:0007218//neuropeptide sign…	K06236//collagen, type I, alpha	gi|8393049|ref|NP_058806.1|//cocaine- and amphetamine-regulated transcript protein precursor [Rattus norvegicus];gi|564334982|ref|XP_006231905.1|//PREDICTED: cocaine- and amphetamine-regulated transcript protein isoform X1 [Rattus norvegicus]
246060	1931	748	226	-1.70351	3.41052e-63	Down	2.68885e-64	Cdkn1c	GO:0005634//nucleus;GO:0005737//cytoplasm	GO:0004861//cyclin-dependent protein serine/threonine kinase inhibitor activity;GO:0005515//protein binding;GO:0016301//kinase activity	GO:0001822//kidney development;GO:0060065//uterus development;GO:0030099//myeloid cell differentiation;GO:0007050//cell cycle arrest;GO:0045893//positive regulation of transcription, DNA-templated;GO:0000122//negative regulation of transcription from RNA polymerase II promoter;GO:0055123//digestive system development;GO:0060669//embryonic placenta morphogenesis;GO:0071514//genetic imprinting;GO:1…	K09993//cyclin-dependent kinase inhibitor 1C	gi|76257396|ref|NP_001028929.1|//cyclin-dependent kinase inhibitor 1C isoform 1 [Rattus norvegicus];gi|76257398|ref|NP_001028930.1|//cyclin-dependent kinase inhibitor 1C isoform 2 [Rattus norvegicus]
24253	1475	1319	582	-1.15714	3.72152e-62	Down	2.98464e-63	Cebpb	GO:0005654//nucleoplasm;GO:0036488//CHOP-C/EBP complex;GO:0000779//condensed chromosome, centromeric region;GO:0016363//nuclear matrix;GO:0000790//nuclear chromatin;GO:0005737//cytoplasm	GO:0000978//RNA polymerase II core promoter proximal region sequence-specific DNA binding;GO:0042826//histone deacetylase binding;GO:0046982//protein heterodimerization activity;GO:0001077//transcriptional activator activity, RNA polymerase II core promoter proximal region sequence-specific binding;GO:0035259//glucocorticoid receptor binding;GO:0003705//transcription factor activity, RNA polymera…	GO:0035711//T-helper 1 cell activation;GO:0097421//liver regeneration;GO:0071222//cellular response to lipopolysaccharide;GO:0042742//defense response to bacterium;GO:0001892//embryonic placenta development;GO:0042130//negative regulation of T cell proliferation;GO:0071407//cellular response to organic cyclic compound;GO:0071347//cellular response to interleukin-1;GO:0032753//positive regulation …	K10048//CCAAT/enhancer binding protein (C/EBP), beta	gi|683523926|ref|NP_001288649.1|//CCAAT/enhancer-binding protein beta isoform LIP [Rattus norvegicus];gi|81295402|ref|NP_077039.3|//CCAAT/enhancer-binding protein beta isoform LAP1 [Rattus norvegicus];gi|683523914|ref|NP_001288644.1|//CCAAT/enhancer-binding protein beta isoform LAP2 [Rattus norvegicus]
100361647	3283	1375	620	-1.12588	5.17272e-62	Down	4.16607e-63	Galnt6	GO:0005794//Golgi apparatus;GO:0016021//integral component of membrane;GO:0048471//perinuclear region of cytoplasm	GO:0004653//polypeptide N-acetylgalactosaminyltransferase activity;GO:0030246//carbohydrate binding;GO:0046872//metal ion binding	NA	K00710//polypeptide N-acetylgalactosaminyltransferase [EC:2.4.1.41]	gi|285026454|ref|NP_001165534.1|//polypeptide N-acetylgalactosaminyltransferase 6 [Rattus norvegicus]
313373	1952	543	122.99	-2.1192	1.66614e-61	Down	1.36077e-62	Cyp2j10	GO:0016021//integral component of membrane	GO:0008395//steroid hydroxylase activity;GO:0020037//heme binding;GO:0005506//iron ion binding;GO:0016712//oxidoreductase activity, acting on paired donors, with incorporation or reduction of molecular oxygen, reduced flavin or flavoprotein as one donor, and incorporation of one atom of oxygen;GO:0008392//arachidonic acid epoxygenase activity	GO:0019369//arachidonic acid metabolic process;GO:0055114//oxidation-reduction process	K07418//cytochrome P450 family 2 subfamily J [EC:1.14.14.1]	gi|201066389|ref|NP_001128452.1|//cytochrome P450, family 2, subfamily j, polypeptide 10 [Rattus norvegicus]
498608	1118	1060	419	-1.31583	3.71648e-61	Down	3.05216e-62	Yjefn3	NA	NA	NA	K17759//NAD(P)H-hydrate epimerase [EC:5.1.99.6]	gi|392333569|ref|XP_001071564.3|//PREDICTED: yjeF N-terminal domain-containing protein 3 isoform X1 [Rattus norvegicus]
364837	2221	398.59	59.25	-2.72681	1.43366e-60	Down	1.18226e-61	Gypc	GO:0016021//integral component of membrane;GO:0005886//plasma membrane;GO:0030863//cortical cytoskeleton	NA	NA	K06576//glycophorin C	gi|564393103|ref|XP_006254661.1|//PREDICTED: glycophorin-C isoform X1 [Rattus norvegicus];gi|61557379|ref|NP_001013251.1|//glycophorin-C [Rattus norvegicus]
685899	13099	1501	713	-1.05074	1.51543e-60	Down	1.25313e-61	Svep1	GO:0016020//membrane;GO:0005576//extracellular region;GO:0005737//cytoplasm	GO:0003682//chromatin binding;GO:0005509//calcium ion binding	GO:0007155//cell adhesion	K17495//CUB and sushi domain-containing protein	gi|564351170|ref|XP_006238256.1|//PREDICTED: sushi, von Willebrand factor type A, EGF and pentraxin domain-containing protein 1 isoform X2 [Rattus norvegicus]
360757	2622	644	184	-1.78415	3.99086e-58	Down	3.37695e-59	Medag	GO:0005737//cytoplasm	NA	GO:0045600//positive regulation of fat cell differentiation	NA	gi|109495069|ref|XP_341030.3|//PREDICTED: mesenteric estrogen-dependent adipogenesis protein isoform X3 [Rattus norvegicus]
29584	1565	1294	590	-1.10984	4.10632e-57	Down	3.53978e-58	Gjb1	GO:0005783//endoplasmic reticulum;GO:0005922//connexin complex;GO:0016021//integral component of membrane	GO:0005243//gap junction channel activity;GO:0042803//protein homodimerization activity	GO:0055085//transmembrane transport;GO:0015868//purine ribonucleotide transport;GO:0007154//cell communication;GO:0051259//protein oligomerization	K07620//gap junction protein, beta 1	gi|8393444|ref|NP_058947.1|//gap junction beta-1 protein [Rattus norvegicus]
24603	4104	1505	738	-1.00486	1.74299e-56	Down	1.52028e-57	Npr1	GO:0008074//guanylate cyclase complex, soluble;GO:0016021//integral component of membrane;GO:0005886//plasma membrane;GO:0043235//receptor complex	GO:0016941//natriuretic peptide receptor activity;GO:0005524//ATP binding;GO:0019901//protein kinase binding;GO:0004672//protein kinase activity;GO:0004016//adenylate cyclase activity;GO:0017046//peptide hormone binding;GO:0005525//GTP binding;GO:0004383//guanylate cyclase activity	GO:0008217//regulation of blood pressure;GO:0048662//negative regulation of smooth muscle cell proliferation;GO:0042417//dopamine metabolic process;GO:0006468//protein phosphorylation;GO:0035556//intracellular signal transduction;GO:0050880//regulation of blood vessel size;GO:0007168//receptor guanylyl cyclase signaling pathway;GO:0030828//positive regulation of cGMP biosynthetic process	K12323//atrial natriuretic peptide receptor A [EC:4.6.1.2]	gi|6981280|ref|NP_036745.1|//atrial natriuretic peptide receptor 1 precursor [Rattus norvegicus]
25695	1139	1000	403	-1.28794	6.62498e-56	Down	5.8235e-57	Cebpd	GO:0005634//nucleus	GO:0000978//RNA polymerase II core promoter proximal region sequence-specific DNA binding;GO:0046982//protein heterodimerization activity;GO:0001077//transcriptional activator activity, RNA polymerase II core promoter proximal region sequence-specific binding;GO:0042803//protein homodimerization activity	GO:0045892//negative regulation of transcription, DNA-templated;GO:0002244//hematopoietic progenitor cell differentiation;GO:0045444//fat cell differentiation;GO:0045944//positive regulation of transcription from RNA polymerase II promoter;GO:0048839//inner ear development;GO:0045669//positive regulation of osteoblast differentiation	K10050//CCAAT/enhancer binding protein (C/EBP), delta	gi|6978643|ref|NP_037286.1|//CCAAT/enhancer-binding protein delta [Rattus norvegicus]
499194	681	289	27	-3.39683	3.792e-54	Down	3.43204e-55	Nmb	GO:0005576//extracellular region;GO:0043005//neuron projection	GO:0031710//neuromedin B receptor binding	GO:0046887//positive regulation of hormone secretion;GO:0050482//arachidonic acid secretion;GO:0046888//negative regulation of hormone secretion;GO:0007204//positive regulation of cytosolic calcium ion concentration;GO:0007218//neuropeptide signaling pathway;GO:0008284//positive regulation of cell proliferation;GO:0042593//glucose homeostasis	K13280//signal peptidase, endoplasmic reticulum-type [EC:3.4.-.-];K05223//neuromedin B	gi|157820747|ref|NP_001102619.1|//neuromedin-B precursor [Rattus norvegicus];gi|564329101|ref|XP_006229507.1|//PREDICTED: neuromedin-B isoform X2 [Rattus norvegicus]
311713	1476	535.68	138.45	-1.9288	7.8295e-54	Down	7.15724e-55	Mrgbp	GO:0035267//NuA4 histone acetyltransferase complex	NA	GO:0006357//regulation of transcription from RNA polymerase II promoter;GO:0040008//regulation of growth;GO:0016573//histone acetylation	K11343//MRG-binding protein	gi|110625965|ref|NP_082755.1|//MRG/MORF4L-binding protein [Mus musculus]
679565	2963	429.52	88.25	-2.25985	7.48534e-53	Down	6.96981e-54	LOC679565	GO:0005654//nucleoplasm;GO:0016021//integral component of membrane;GO:0005778//peroxisomal membrane	GO:0008289//lipid binding;GO:0000062//fatty-acyl-CoA binding	GO:0006810//transport;GO:0030242//autophagy of peroxisome;GO:0035973//aggrephagy	K13239//peroxisomal 3,2-trans-enoyl-CoA isomerase [EC:5.3.3.8]	gi|564304813|ref|XP_006225225.1|//PREDICTED: acyl-CoA-binding domain-containing protein 5-like [Rattus norvegicus]
315744	4655	827.31	312.64	-1.38072	1.44515e-51	Down	1.37672e-52	Itga11	GO:0034681//integrin alpha11-beta1 complex;GO:0005925//focal adhesion	GO:0038064//collagen receptor activity;GO:0046872//metal ion binding;GO:0098639//collagen binding involved in cell-matrix adhesion	GO:0007160//cell-matrix adhesion;GO:0001649//osteoblast differentiation;GO:0038065//collagen-activated signaling pathway;GO:0006929//substrate-dependent cell migration;GO:0007229//integrin-mediated signaling pathway;GO:0033627//cell adhesion mediated by integrin	K06587//integrin alpha 11	gi|672062052|ref|XP_008764500.1|//PREDICTED: integrin alpha-11 isoform X2 [Rattus norvegicus];gi|672062050|ref|XP_008764499.1|//PREDICTED: integrin alpha-11 isoform X1 [Rattus norvegicus];gi|157823041|ref|NP_001101626.1|//integrin alpha-11 precursor [Rattus norvegicus]
305987	10125	1331.21	646.16	-1.01957	2.76844e-51	Down	2.6499e-52	Dock5	GO:0005737//cytoplasm;GO:0005886//plasma membrane	GO:0005085//guanyl-nucleotide exchange factor activity	GO:0010634//positive regulation of epithelial cell migration;GO:0007264//small GTPase mediated signal transduction;GO:0043547//positive regulation of GTPase activity;GO:1900026//positive regulation of substrate adhesion-dependent cell spreading;GO:1904694//negative regulation of vascular smooth muscle contraction;GO:1904754//positive regulation of vascular associated smooth muscle cell migration	K17707//dedicator of cytokinesis protein 5	gi|392333354|ref|XP_003752870.1|//PREDICTED: dedicator of cytokinesis protein 5 isoform X1 [Rattus norvegicus];gi|672028665|ref|XP_008767612.1|//PREDICTED: dedicator of cytokinesis protein 5 isoform X2 [Rattus norvegicus]
58813	2826	843.92	330.8	-1.32794	1.33432e-49	Down	1.31799e-50	Nt5e	GO:0070062//extracellular exosome;GO:0009986//cell surface;GO:0016021//integral component of membrane;GO:0005737//cytoplasm;GO:0031225//anchored component of membrane;GO:0097060//synaptic membrane	GO:0008253//5'-nucleotidase activity;GO:0000166//nucleotide binding;GO:0008198//ferrous iron binding	GO:0010044//response to aluminum ion;GO:0007159//leukocyte cell-cell adhesion;GO:0046086//adenosine biosynthetic process;GO:0007420//brain development;GO:0050728//negative regulation of inflammatory response;GO:0006196//AMP catabolic process;GO:0006164//purine nucleotide biosynthetic process;GO:0016311//dephosphorylation;GO:0046889//positive regulation of lipid biosynthetic process	K19970//5'-nucleotidase [EC:3.1.3.5]	gi|148747417|ref|NP_067587.2|//5'-nucleotidase precursor [Rattus norvegicus]
246268	1878	1048.04	473.62	-1.12268	2.51407e-47	Down	2.57445e-48	Oas1b	GO:0016021//integral component of membrane;GO:0005789//endoplasmic reticulum membrane	GO:0005515//protein binding;GO:0005524//ATP binding;GO:0001730//2'-5'-oligoadenylate synthetase activity;GO:0003725//double-stranded RNA binding	GO:0045071//negative regulation of viral genome replication;GO:0051607//defense response to virus;GO:0045087//innate immune response	K14216//2'-5'-oligoadenylate synthetase [EC:2.7.7.84]	gi|148747317|ref|NP_653353.2|//inactive 2'-5'-oligoadenylate synthase 1B [Rattus norvegicus]
288275	2145	918	390	-1.21181	7.63202e-47	Down	7.95363e-48	Hunk	GO:0005634//nucleus;GO:0005737//cytoplasm	GO:0004674//protein serine/threonine kinase activity;GO:0005524//ATP binding	GO:0006468//protein phosphorylation;GO:0035556//intracellular signal transduction	K08797//hormonally upregulated Neu-associated kinase [EC:2.7.11.1]	gi|300793913|ref|NP_001178591.1|//hormonally up-regulated neu tumor-associated kinase [Rattus norvegicus]
108348111	1008	300.96	44.16	-2.74555	2.41883e-46	Down	2.5509e-47	LOC108348111	GO:0005759//mitochondrial matrix	NA	GO:0034553//mitochondrial respiratory chain complex II assembly	K18167//succinate dehydrogenase assembly factor 1	gi|295148058|ref|NP_001171158.1|//succinate dehydrogenase assembly factor 1, mitochondrial [Rattus norvegicus]
414788	1487	564.68	175.85	-1.65988	2.65894e-46	Down	2.81014e-47	RT1-T24-3	GO:0042612//MHC class I protein complex	GO:0042605//peptide antigen binding;GO:0005102//receptor binding	GO:0006955//immune response;GO:0002474//antigen processing and presentation of peptide antigen via MHC class I	K06751//major histocompatibility complex, class I	gi|261862309|ref|NP_001159875.1|//RT1 class I, locus T24, gene 3 [Rattus norvegicus] ;gi|672085757|ref|XP_008770970.1|//PREDICTED: RT1 class I, locus T24, gene 3 isoform X2 [Rattus norvegicus]
100362785	3869	765	296	-1.34665	4.98052e-46	Down	5.29759e-47	Ankdd1a	NA	NA	GO:0007165//signal transduction	K15503//serine/threonine-protein phosphatase 6 regulatory ankyrin repeat subunit B;K14686//solute carrier family 31 (copper transporter), member 1	gi|564310195|ref|XP_006226510.1|//PREDICTED: ankyrin repeat and death domain-containing protein 1A [Rattus norvegicus]
303070	3265	767	299	-1.33587	1.35805e-45	Down	1.4522e-46	Nipal4	GO:0005654//nucleoplasm;GO:0016021//integral component of membrane;GO:0005737//cytoplasm	GO:0015095//magnesium ion transmembrane transporter activity	GO:0015693//magnesium ion transport	K19364//magnesium transporter NIPA1	gi|157821563|ref|NP_001100465.1|//magnesium transporter NIPA4 [Rattus norvegicus]
310552	2001	633	219	-1.50807	3.47391e-45	Down	3.73835e-46	Sfrp2	GO:0005615//extracellular space;GO:0016021//integral component of membrane	GO:0061133//endopeptidase activator activity;GO:0048018//receptor ligand activity;GO:0042813//Wnt-activated receptor activity;GO:0017147//Wnt-protein binding;GO:0004930//G-protein coupled receptor activity	GO:0043154//negative regulation of cysteine-type endopeptidase activity involved in apoptotic process;GO:0071481//cellular response to X-ray;GO:0010667//negative regulation of cardiac muscle cell apoptotic process;GO:0030199//collagen fibril organization;GO:0008584//male gonad development;GO:0090090//negative regulation of canonical Wnt signaling pathway;GO:0043065//positive regulation of apoptot…	K02176//secreted frizzled-related protein 2	gi|189181700|ref|NP_001094170.1|//secreted frizzled-related protein 2 precursor [Rattus norvegicus]
500131	8387	900.66	399.73	-1.14875	2.53259e-42	Down	2.84873e-43	Creb5	GO:0070062//extracellular exosome;GO:0005634//nucleus	GO:0046872//metal ion binding;GO:0005515//protein binding;GO:0043565//sequence-specific DNA binding;GO:0003700//transcription factor activity, sequence-specific DNA binding	GO:0006366//transcription from RNA polymerase II promoter;GO:0045893//positive regulation of transcription, DNA-templated	K09047//cyclic AMP-responsive element-binding protein 5	gi|672049617|ref|XP_008761130.1|//PREDICTED: cyclic AMP-responsive element-binding protein 5 isoform X2 [Rattus norvegicus];gi|197386711|ref|NP_001128093.1|//cyclic AMP-responsive element-binding protein 5 [Rattus norvegicus]
303659	3472	411.43	105.02	-1.94677	4.09417e-42	Down	4.61916e-43	Kif19	GO:0005929//cilium;GO:0005874//microtubule;GO:0005737//cytoplasm;GO:0005871//kinesin complex	GO:0005524//ATP binding;GO:0008017//microtubule binding;GO:0008574//ATP-dependent microtubule motor activity, plus-end-directed	GO:0007018//microtubule-based movement;GO:0060404//axonemal microtubule depolymerization;GO:0070462//plus-end specific microtubule depolymerization	K10401//kinesin family member 18/19	gi|403310676|ref|NP_001258131.1|//kinesin-like protein KIF19 [Rattus norvegicus]
498795	4350	385	93	-2.02635	1.49571e-41	Down	1.70953e-42	Ccdc3	GO:0005783//endoplasmic reticulum;GO:0005576//extracellular region	NA	GO:0045600//positive regulation of fat cell differentiation;GO:0046889//positive regulation of lipid biosynthetic process	NA	gi|392334002|ref|XP_001071191.3|//PREDICTED: coiled-coil domain-containing protein 3 [Rattus norvegicus]
313545	1405	721	291	-1.28577	1.59163e-40	Down	1.8462e-41	Tmem125	GO:0016021//integral component of membrane	NA	NA	NA	gi|157952196|ref|NP_001101437.2|//transmembrane protein 125 [Rattus norvegicus]
100363484	938	427.49	117.96	-1.83438	1.93086e-40	Down	2.24626e-41	Ddit4l	GO:0005737//cytoplasm	NA	GO:0009968//negative regulation of signal transduction	K08270//DNA-damage-inducible transcript 4	gi|17939352|ref|NP_536324.1|//DNA damage-inducible transcript 4-like protein [Rattus norvegicus]
100910735	1672	259.28	37.84	-2.75332	3.41712e-40	Down	3.9869e-41	Oas1g	GO:0005634//nucleus;GO:0005783//endoplasmic reticulum;GO:0016021//integral component of membrane;GO:0005739//mitochondrion	GO:0046872//metal ion binding;GO:0005515//protein binding;GO:0005524//ATP binding;GO:0001730//2'-5'-oligoadenylate synthetase activity;GO:0003725//double-stranded RNA binding	GO:0048525//negative regulation of viral process;GO:0006164//purine nucleotide biosynthetic process;GO:0051607//defense response to virus;GO:0045087//innate immune response	K14216//2'-5'-oligoadenylate synthetase [EC:2.7.7.84]	gi|57527337|ref|NP_001009680.1|//2 ' -5 ' oligoadenylate synthetase 1I [Rattus norvegicus]
363168	664	510	167	-1.58744	2.16827e-39	Down	2.57893e-40	Lyzl4	GO:0005634//nucleus	GO:0003796//lysozyme activity	NA	K01185//lysozyme [EC:3.2.1.17]	gi|350537755|ref|NP_001233112.1|//lysozyme-like protein 4 precursor [Rattus norvegicus];gi|672063637|ref|XP_006244185.2|//PREDICTED: lysozyme-like protein 4 isoform X2 [Rattus norvegicus]
64042	3320	174	1	-7.41973	6.54185e-39	Down	7.86978e-40	Nmur2	GO:0005829//cytosol;GO:0016021//integral component of membrane;GO:0005886//plasma membrane	GO:0042924//neuromedin U binding;GO:0005229//intracellular calcium activated chloride channel activity;GO:0001607//neuromedin U receptor activity;GO:0005525//GTP binding	GO:0007200//phospholipase C-activating G-protein coupled receptor signaling pathway;GO:0043006//activation of phospholipase A2 activity by calcium-mediated signaling;GO:0006816//calcium ion transport;GO:0007417//central nervous system development;GO:0050482//arachidonic acid secretion;GO:0048016//inositol phosphate-mediated signaling;GO:0007204//positive regulation of cytosolic calcium ion concen…	K05053//neuromedin U receptor 2	gi|149052674|gb|EDM04491.1|//neuromedin U receptor 2 [Rattus norvegicus]
362165	2672	770	330	-1.19918	7.62646e-39	Down	9.20048e-40	Creb3l1	GO:0005634//nucleus;GO:0030176//integral component of endoplasmic reticulum membrane	GO:0003682//chromatin binding;GO:0035497//cAMP response element binding;GO:0043565//sequence-specific DNA binding;GO:0001077//transcriptional activator activity, RNA polymerase II core promoter proximal region sequence-specific binding	GO:1990440//positive regulation of transcription from RNA polymerase II promoter in response to endoplasmic reticulum stress;GO:0001649//osteoblast differentiation;GO:0007275//multicellular organism development;GO:0070278//extracellular matrix constituent secretion;GO:0030968//endoplasmic reticulum unfolded protein response;GO:0030278//regulation of ossification;GO:1902236//negative regulation of…	K09048//cyclic AMP-responsive element-binding protein 3	gi|53850650|ref|NP_001005562.1|//cyclic AMP-responsive element-binding protein 3-like protein 1 [Rattus norvegicus]
296952	6800	393.13	105.01	-1.88127	1.52422e-38	Down	1.85434e-39	Kcp	GO:0005615//extracellular space	NA	GO:0002244//hematopoietic progenitor cell differentiation;GO:0030513//positive regulation of BMP signaling pathway	K18273//alpha-tectorin;K19721//collagen, type V/XI/XXIV/XXVII, alpha	gi|672018111|ref|XP_008773912.1|//PREDICTED: kielin/chordin-like protein [Rattus norvegicus]
293693	5714	978	471.66	-1.02888	1.54441e-38	Down	1.88066e-39	Cdc42bpg	NA	NA	NA	K16307//serine/threonine-protein kinase MRCK [EC:2.7.11.1]	gi|564332168|ref|XP_006230813.1|//PREDICTED: serine/threonine-protein kinase MRCK gamma isoform X2 [Rattus norvegicus];gi|564332170|ref|XP_006230814.1|//PREDICTED: serine/threonine-protein kinase MRCK gamma isoform X1 [Rattus norvegicus];gi|194097361|ref|NP_001123485.1|//serine/threonine-protein kinase MRCK gamma [Rattus norvegicus]
310250	14008	877	408	-1.0808	1.75079e-37	Down	2.16568e-38	Zfhx4	GO:0005634//nucleus	GO:0008270//zinc ion binding;GO:0043565//sequence-specific DNA binding	GO:0006355//regulation of transcription, DNA-templated	K09380//zinc finger homeobox protein 4	gi|564335900|ref|XP_006232224.1|//PREDICTED: zinc finger homeobox protein 4 isoform X1 [Rattus norvegicus];gi|300794701|ref|NP_001178631.1|//zinc finger homeobox protein 4 [Rattus norvegicus]
316527	2466	302	63	-2.23792	4.53523e-37	Down	5.65106e-38	Wnt10a	GO:0005615//extracellular space;GO:0005578//proteinaceous extracellular matrix	GO:0005109//frizzled binding	GO:0045165//cell fate commitment;GO:0030182//neuron differentiation;GO:0014033//neural crest cell differentiation;GO:0010628//positive regulation of gene expression;GO:0048733//sebaceous gland development;GO:0043586//tongue development;GO:0042487//regulation of odontogenesis of dentin-containing tooth;GO:0031069//hair follicle morphogenesis;GO:0016055//Wnt signaling pathway	K01357//wingless-type MMTV integration site family, member 10	gi|157817686|ref|NP_001101697.1|//protein Wnt-10a precursor [Rattus norvegicus]
308565	1045	517	184	-1.46725	1.12274e-35	Down	1.44476e-36	Klk8	GO:0070062//extracellular exosome;GO:0005615//extracellular space;GO:0005634//nucleus;GO:0043234//protein complex;GO:0005737//cytoplasm	GO:0004252//serine-type endopeptidase activity;GO:0016811//hydrolase activity, acting on carbon-nitrogen (but not peptide) bonds, in linear amides	GO:0043616//keratinocyte proliferation;GO:0048681//negative regulation of axon regeneration;GO:0008219//cell death;GO:0007613//memory;GO:0048812//neuron projection morphogenesis;GO:0006508//proteolysis;GO:0031642//negative regulation of myelination;GO:0050807//regulation of synapse organization	K08650//kallikrein 8 [EC:3.4.21.118]	gi|157819539|ref|NP_001100979.1|//kallikrein-8 precursor [Rattus norvegicus]
679584	1987	196	21	-3.19918	2.72205e-35	Down	3.52128e-36	Ccdc27	NA	NA	NA	NA	gi|300797073|ref|NP_001177992.1|//coiled-coil domain-containing protein 27 [Rattus norvegicus];gi|672055038|ref|XP_008762606.1|//PREDICTED: coiled-coil domain-containing protein 27 isoform X1 [Rattus norvegicus]
363782	7376	420	132	-1.64664	2.4007e-34	Down	3.17627e-35	Cfap44	NA	NA	NA	K18598//echinoderm microtubule-associated protein-like 6	gi|672071361|ref|XP_008767007.1|//PREDICTED: WD repeat-containing protein 52 isoform X2 [Rattus norvegicus]
365476	5294	418	131	-1.65073	2.63588e-34	Down	3.4934e-35	Cfap43	NA	NA	NA	NA	gi|672040664|ref|XP_008758719.1|//PREDICTED: WD repeat-containing protein 96 isoform X3 [Rattus norvegicus];gi|392345150|ref|XP_345042.5|//PREDICTED: WD repeat-containing protein 96 isoform X2 [Rattus norvegicus];gi|564334233|ref|XP_006231650.1|//PREDICTED: WD repeat-containing protein 96 isoform X4 [Rattus norvegicus]
295703	1852	510	185	-1.43976	2.9352e-34	Down	3.90008e-35	Serping1	GO:0070062//extracellular exosome;GO:0072562//blood microparticle	GO:0001848//complement binding;GO:0004867//serine-type endopeptidase inhibitor activity	GO:0001869//negative regulation of complement activation, lectin pathway;GO:0006958//complement activation, classical pathway;GO:0042730//fibrinolysis;GO:0010951//negative regulation of endopeptidase activity;GO:0007568//aging	K04001//C1 inhibitor	gi|40018558|ref|NP_954524.1|//plasma protease C1 inhibitor precursor [Rattus norvegicus]
361003	2866	209	29	-2.82617	1.74045e-33	Down	2.36385e-34	Dupd1	GO:0005737//cytoplasm	GO:0008138//protein tyrosine/serine/threonine phosphatase activity;GO:0004725//protein tyrosine phosphatase activity	GO:0035335//peptidyl-tyrosine dephosphorylation	K14165//atypical dual specificity phosphatase [EC:3.1.3.16 3.1.3.48]	gi|157821333|ref|NP_001101838.1|//dual specificity phosphatase DUPD1 [Rattus norvegicus]
291936	2542	630	264	-1.2316	2.55232e-33	Down	3.48675e-34	Hhip	GO:0009986//cell surface;GO:0005887//integral component of plasma membrane;GO:0005576//extracellular region	GO:0097108//hedgehog family protein binding;GO:0016901//oxidoreductase activity, acting on the CH-OH group of donors, quinone or similar compound as acceptor;GO:0008270//zinc ion binding;GO:0048038//quinone binding	GO:0007405//neuroblast proliferation;GO:0009953//dorsal/ventral pattern formation;GO:0060441//epithelial tube branching involved in lung morphogenesis;GO:0016525//negative regulation of angiogenesis;GO:0005975//carbohydrate metabolic process;GO:0040036//regulation of fibroblast growth factor receptor signaling pathway;GO:0045879//negative regulation of smoothened signaling pathway;GO:0048705//ske…	K06231//hedgehog interacting protein	gi|300797038|ref|NP_001178746.1|//hedgehog-interacting protein precursor [Rattus norvegicus]
305101	5471	551.43	218.37	-1.31319	2.85485e-32	Down	4.00999e-33	RGD1304622	NA	NA	NA	NA	gi|564381294|ref|XP_006250150.1|//PREDICTED: uncharacterized protein KIAA1614 homolog isoform X3 [Rattus norvegicus];gi|672074579|ref|XP_008767912.1|//PREDICTED: uncharacterized protein KIAA1614 homolog isoform X1 [Rattus norvegicus];gi|564316138|ref|XP_006221611.1|//PREDICTED: uncharacterized protein KIAA1614 homolog isoform X1 [Rattus norvegicus];gi|564381298|ref|XP_006250152.1|//PREDICTED: unc…
140473	2691	330	89	-1.86738	3.14116e-32	Down	4.41926e-33	Ackr2	GO:0005884//actin filament;GO:0005887//integral component of plasma membrane;GO:0005769//early endosome;GO:0055037//recycling endosome	GO:0005044//scavenger receptor activity;GO:0016493//C-C chemokine receptor activity;GO:0019957//C-C chemokine binding	GO:0007186//G-protein coupled receptor signaling pathway;GO:0006898//receptor-mediated endocytosis;GO:0070098//chemokine-mediated signaling pathway;GO:0006935//chemotaxis;GO:0006954//inflammatory response	K04187//chemokine binding protein 2	gi|55926223|ref|NP_511176.2|//atypical chemokine receptor 2 [Rattus norvegicus]
103691557	1679	459.39	164.57	-1.45781	1.53446e-31	Down	2.19879e-32	Rfxapl1	GO:0005634//nucleus	GO:0003677//DNA binding	GO:0045893//positive regulation of transcription, DNA-templated	K08063//regulatory factor X-associated protein	gi|112984220|ref|NP_001037728.1|//regulatory factor X-associated protein [Rattus norvegicus]
289586	1997	261	56	-2.19734	1.64949e-31	Down	2.36923e-32	Spata18	GO:0036126//sperm flagellum;GO:0005741//mitochondrial outer membrane	NA	GO:0030154//cell differentiation;GO:0007275//multicellular organism development;GO:0035695//mitophagy by induced vacuole formation;GO:0035694//mitochondrial protein catabolic process;GO:0006974//cellular response to DNA damage stimulus;GO:0007283//spermatogenesis	NA	gi|38603652|dbj|BAD02927.1|//spetex-1 [Rattus norvegicus];gi|51491896|ref|NP_955406.2|//mitochondria-eating protein [Rattus norvegicus]
360733	1725	406.92	137.09	-1.54641	1.57616e-30	Down	2.33354e-31	Rtp4	GO:0016020//membrane;GO:0005737//cytoplasm	GO:0031849//olfactory receptor binding	GO:0006612//protein targeting to membrane;GO:0001580//detection of chemical stimulus involved in sensory perception of bitter taste;GO:0051205//protein insertion into membrane	NA	gi|157820051|ref|NP_001101791.1|//receptor-transporting protein 4 [Rattus norvegicus]
252959	11065	469	176	-1.3908	4.67155e-30	Down	6.99569e-31	Dnah12	NA	NA	NA	K10408//dynein heavy chain, axonemal	gi|564388020|ref|XP_006252734.1|//PREDICTED: dynein heavy chain 12, axonemal isoform X3 [Rattus norvegicus];gi|672079383|ref|XP_008769241.1|//PREDICTED: dynein heavy chain 12, axonemal isoform X6 [Rattus norvegicus];gi|672079381|ref|XP_008769240.1|//PREDICTED: dynein heavy chain 12, axonemal isoform X5 [Rattus norvegicus];gi|564388018|ref|XP_006252733.1|//PREDICTED: dynein heavy chain 12, axonema…
298381	1364	370	120	-1.60128	2.96215e-29	Down	4.53986e-30	Echdc2	GO:0005739//mitochondrion	GO:0004300//enoyl-CoA hydratase activity	GO:0006635//fatty acid beta-oxidation	K05607//methylglutaconyl-CoA hydratase [EC:4.2.1.18]	gi|157821153|ref|NP_001100145.1|//enoyl-CoA hydratase domain-containing protein 2, mitochondrial [Rattus norvegicus] ;gi|564351983|ref|XP_006238569.1|//PREDICTED: enoyl-CoA hydratase domain-containing protein 2, mitochondrial isoform X1 [Rattus norvegicus]
100910678	473	135.73	0	-8.06139	5.33627e-29	Down	8.25103e-30	LOC100910678	NA	NA	NA	K06562//lysosomal-associated membrane protein 3	gi|392339933|ref|XP_003753943.1|//PREDICTED: translation machinery-associated protein 7-like isoform X1 [Rattus norvegicus]
100910996	1113	705	337	-1.04167	1.15122e-28	Down	1.80352e-29	LOC100910996	NA	NA	NA	K02953//small subunit ribosomal protein S13e	gi|672058164|ref|XP_008763434.1|//PREDICTED: overexpressed in colon carcinoma 1 protein isoform X1 [Rattus norvegicus];gi|405778356|ref|NP_001258311.1|//overexpressed in colon carcinoma 1 protein [Rattus norvegicus]
56824	2174	316.49	91.91	-1.76066	1.17743e-28	Down	1.84591e-29	Ifit1	GO:0005737//cytoplasm	GO:0003723//RNA binding;GO:0005515//protein binding	GO:0035458//cellular response to interferon-beta;GO:0050688//regulation of defense response to virus;GO:0071357//cellular response to type I interferon;GO:0071360//cellular response to exogenous dsRNA;GO:0035457//cellular response to interferon-alpha	K14217//interferon-induced protein with tetratricopeptide repeats 1	gi|9910234|ref|NP_064481.1|//interferon-induced protein with tetratricopeptide repeats 1-like protein [Rattus norvegicus]
303181	2803	132	0	-8.02118	2.41558e-28	Down	3.81983e-29	Wnt3a	GO:1990909//Wnt signalosome;GO:0005615//extracellular space;GO:0009986//cell surface;GO:1990851//Wnt-Frizzled-LRP5/6 complex;GO:0005578//proteinaceous extracellular matrix	GO:0005110//frizzled-2 binding;GO:0003713//transcription coactivator activity;GO:0019904//protein domain specific binding;GO:0048018//receptor ligand activity;GO:0039706//co-receptor binding	GO:2000679//positive regulation of transcription regulatory region DNA binding;GO:0001649//osteoblast differentiation;GO:0021766//hippocampus development;GO:0021874//Wnt signaling pathway involved in forebrain neuroblast division;GO:0003136//negative regulation of heart induction by canonical Wnt signaling pathway;GO:0002092//positive regulation of receptor internalization;GO:0001819//positive re…	K00312//wingless-type MMTV integration site family, member 3	gi|404501508|ref|NP_001100475.2|//protein Wnt-3a [Rattus norvegicus];gi|7106447|ref|NP_033548.1|//protein Wnt-3a precursor [Mus musculus]
306761	2128	448	172	-1.35788	8.83999e-28	Down	1.42293e-28	F12	GO:0070062//extracellular exosome;GO:0005615//extracellular space	GO:0004252//serine-type endopeptidase activity;GO:0005509//calcium ion binding;GO:0070009//serine-type aminopeptidase activity	GO:0002542//Factor XII activation;GO:0016540//protein autoprocessing;GO:0051919//positive regulation of fibrinolysis;GO:0051788//response to misfolded protein;GO:0010756//positive regulation of plasminogen activation;GO:0030194//positive regulation of blood coagulation	K01328//coagulation factor XII (Hageman factor) [EC:3.4.21.38]	gi|62078741|ref|NP_001014028.1|//coagulation factor XII precursor [Rattus norvegicus]
499801	3897	389	138	-1.47189	2.87973e-27	Down	4.70387e-28	Ifih1	GO:0005634//nucleus;GO:0005737//cytoplasm	GO:0003677//DNA binding;GO:0005515//protein binding;GO:0005524//ATP binding;GO:0008270//zinc ion binding;GO:0004386//helicase activity;GO:0003725//double-stranded RNA binding;GO:0043021//ribonucleoprotein complex binding;GO:0003727//single-stranded RNA binding	GO:0016925//protein sumoylation;GO:0032728//positive regulation of interferon-beta production;GO:0032727//positive regulation of interferon-alpha production;GO:0039530//MDA-5 signaling pathway	K12647//interferon-induced helicase C domain-containing protein 1 [EC:3.6.4.13]	gi|157822253|ref|NP_001102669.1|//interferon-induced helicase C domain-containing protein 1 [Rattus norvegicus]
362675	4749	281	77	-1.84443	3.47241e-27	Down	5.6759e-28	Tp73	NA	NA	NA	K10148//tumor protein p73	gi|157822833|ref|NP_001102166.1|//tumor protein p73 [Rattus norvegicus]
25569	1409	190	33	-2.50225	6.03793e-27	Down	9.93098e-28	Trh	GO:0005634//nucleus;GO:0030141//secretory granule;GO:0005576//extracellular region;GO:0005886//plasma membrane	GO:0008437//thyrotropin-releasing hormone activity;GO:0005184//neuropeptide hormone activity	GO:0014050//negative regulation of glutamate secretion;GO:2000252//negative regulation of feeding behavior;GO:0032024//positive regulation of insulin secretion;GO:0009409//response to cold;GO:0042755//eating behavior;GO:0001666//response to hypoxia;GO:0045471//response to ethanol;GO:0014054//positive regulation of gamma-aminobutyric acid secretion;GO:0007628//adult walking behavior;GO:0001692//hi…	K05253//thyrotropin-releasing hormone	gi|7242211|ref|NP_037178.1|//thyrotropin releasing hormone preproprotein [Rattus norvegicus]
309110	1098	497.83	207.56	-1.23892	8.03138e-27	Down	1.32643e-27	Pddc1	GO:0070062//extracellular exosome	GO:0019172//glyoxalase III activity	GO:0019243//methylglyoxal catabolic process to D-lactate via S-lactoyl-glutathione;GO:0019249//lactate biosynthetic process	NA	gi|741980598|ref|XP_010819534.1|//PREDICTED: Parkinson disease 7 domain-containing protein 1 isoform X1 [Bos taurus];gi|157820705|ref|NP_001101033.1|//Parkinson disease 7 domain-containing protein 1 [Rattus norvegicus]
310969	1738	530	230	-1.18115	1.71157e-26	Down	2.84616e-27	Ifi44	GO:0005737//cytoplasm	NA	NA	NA	gi|157819749|ref|NP_001101199.1|//interferon-induced protein 44 [Rattus norvegicus];gi|165971673|gb|AAI58759.1|//Ifi44 protein [Rattus norvegicus]
24443	2367	122	8	-3.90753	5.71641e-26	Down	9.65469e-27	Hdc	GO:0030425//dendrite;GO:0005829//cytosol;GO:0043025//neuronal cell body	GO:0016597//amino acid binding;GO:0004398//histidine decarboxylase activity;GO:0030170//pyridoxal phosphate binding;GO:0042803//protein homodimerization activity	GO:0001694//histamine biosynthetic process;GO:0042423//catecholamine biosynthetic process;GO:0006548//histidine catabolic process	K01590//histidine decarboxylase [EC:4.1.1.22]	gi|158186734|ref|NP_058712.2|//histidine decarboxylase [Rattus norvegicus]
690139	2611	656	318	-1.02146	6.02688e-26	Down	1.02064e-26	Rbm24	GO:0005634//nucleus;GO:0005737//cytoplasm	GO:0000166//nucleotide binding;GO:0003730//mRNA 3'-UTR binding	GO:0010830//regulation of myotube differentiation;GO:0043488//regulation of mRNA stability	K12741//heterogeneous nuclear ribonucleoprotein A1/A3;K14411//RNA-binding protein Musashi	gi|300797848|ref|NP_001178029.1|//RNA-binding protein 24 [Rattus norvegicus]
362171	3461	618.21	292.43	-1.0568	7.38021e-26	Down	1.25316e-26	Prr5l	GO:0031932//TORC2 complex;GO:0005739//mitochondrion	GO:0031625//ubiquitin protein ligase binding	GO:0038203//TORC2 signaling;GO:0001933//negative regulation of protein phosphorylation;GO:0001934//positive regulation of protein phosphorylation;GO:0009968//negative regulation of signal transduction;GO:0014068//positive regulation of phosphatidylinositol 3-kinase signaling;GO:0010762//regulation of fibroblast migration	K20411//proline-rich protein 5	gi|564342074|ref|XP_006234709.1|//PREDICTED: proline-rich protein 5-like isoform X1 [Rattus norvegicus]
25593	2469	305	95	-1.6596	1.5111e-25	Down	2.60009e-26	Hcrtr1	GO:0005887//integral component of plasma membrane	GO:0008188//neuropeptide receptor activity;GO:0016499//orexin receptor activity;GO:0005515//protein binding;GO:0017046//peptide hormone binding	GO:0032870//cellular response to hormone stimulus;GO:0045187//regulation of circadian sleep/wake cycle, sleep;GO:0051480//regulation of cytosolic calcium ion concentration;GO:0007631//feeding behavior;GO:0007268//chemical synaptic transmission;GO:1901652//response to peptide;GO:0070374//positive regulation of ERK1 and ERK2 cascade;GO:0007218//neuropeptide signaling pathway	K04238//hypocretin (orexin) receptor 1	gi|6981018|ref|NP_037196.1|//orexin receptor type 1 [Rattus norvegicus]
691799	1190	615	292	-1.05141	1.57972e-25	Down	2.71996e-26	Il17d	NA	NA	NA	K05492//interleukin 17D	gi|672078415|ref|XP_008769007.1|//PREDICTED: LOW QUALITY PROTEIN: interleukin-17D isoform X2 [Rattus norvegicus]
314416	2929	253	67	-1.89369	1.90415e-25	Down	3.28935e-26	Ak7	NA	NA	NA	K00939//adenylate kinase [EC:2.7.4.3]	gi|254675172|ref|NP_001101525.2|//adenylate kinase 7 [Rattus norvegicus];gi|672056644|ref|XP_008763028.1|//PREDICTED: adenylate kinase 7 isoform X2 [Rattus norvegicus]
299338	3051	220	50.41	-2.10251	2.24065e-25	Down	3.88078e-26	Exoc3l4	GO:0000145//exocyst	GO:0000149//SNARE binding	GO:0051601//exocyst localization;GO:0006887//exocytosis	K19988//exocyst complex component 3-like protein 2;K06110//exocyst complex component 3	gi|157822943|ref|NP_001100229.1|//exocyst complex component 3-like protein 4 [Rattus norvegicus]
317675	2748	131	12	-3.42525	2.33603e-25	Down	4.05392e-26	Tph2	GO:0043005//neuron projection	GO:0016597//amino acid binding;GO:0004510//tryptophan 5-monooxygenase activity;GO:0005506//iron ion binding	GO:0007623//circadian rhythm;GO:0051592//response to calcium ion;GO:0014823//response to activity;GO:0031667//response to nutrient levels;GO:0043627//response to estrogen;GO:0051384//response to glucocorticoid;GO:0055114//oxidation-reduction process;GO:0071285//cellular response to lithium ion;GO:0006587//serotonin biosynthetic process from tryptophan	K00502//tryptophan 5-monooxygenase [EC:1.14.16.4]	gi|27753970|ref|NP_776211.1|//tryptophan 5-hydroxylase 2 [Rattus norvegicus];gi|672058650|ref|XP_008763579.1|//PREDICTED: tryptophan 5-hydroxylase 2 isoform X1 [Rattus norvegicus]
102551034	7091	307	99	-1.60953	1.17946e-24	Down	2.09091e-25	Crocc2	NA	NA	NA	K16469//rootletin	gi|672066203|ref|XP_008765608.1|//PREDICTED: LOW QUALITY PROTEIN: putative ciliary rootlet coiled-coil protein-like 3 protein isoform X2 [Rattus norvegicus]
303542	2160	336	116	-1.51113	1.29763e-24	Down	2.30774e-25	Ghdc	NA	NA	NA	NA	gi|300793702|ref|NP_001178580.1|//GH3 domain-containing protein precursor [Rattus norvegicus]
108349185	669	574.37	269.31	-1.0695	1.45444e-24	Down	2.58827e-25	LOC108349185	NA	NA	NA	K09228//KRAB domain-containing zinc finger protein;K18710//histone RNA hairpin-binding protein;K07756//inositol-hexakisphosphate 5-kinase [EC:2.7.4.21];K02880//large subunit ribosomal protein L17e;K03178//ubiquitin-activating enzyme E1 [EC:6.2.1.45]	gi|672075375|ref|XP_008768129.1|//PREDICTED: LOW QUALITY PROTEIN: uncharacterized protein LOC102547825 isoform X2, partial [Rattus norvegicus]
363144	2642	467	200	-1.20021	4.59732e-24	Down	8.31663e-25	Cdhr4	GO:0016021//integral component of membrane	GO:0005509//calcium ion binding	GO:0007156//homophilic cell adhesion via plasma membrane adhesion molecules	K16504//cadherin-related family member 4	gi|564310624|ref|XP_006226625.1|//PREDICTED: cadherin-related family member 4 isoform X3 [Rattus norvegicus];gi|564310634|ref|XP_006226630.1|//PREDICTED: cadherin-related family member 4 isoform X2 [Rattus norvegicus];gi|564310622|ref|XP_006226624.1|//PREDICTED: cadherin-related family member 4 isoform X1 [Rattus norvegicus]
65190	3628	299	99	-1.57144	2.89905e-23	Down	5.36922e-24	Rsad2	GO:0005811//lipid droplet;GO:0005743//mitochondrial inner membrane;GO:0005741//mitochondrial outer membrane;GO:0005789//endoplasmic reticulum membrane	GO:0046872//metal ion binding;GO:0051539//4 iron, 4 sulfur cluster binding;GO:0003824//catalytic activity;GO:0043621//protein self-association	GO:0034157//positive regulation of toll-like receptor 7 signaling pathway;GO:0034165//positive regulation of toll-like receptor 9 signaling pathway;GO:0043367//CD4-positive, alpha-beta T cell differentiation;GO:0050709//negative regulation of protein secretion;GO:0045071//negative regulation of viral genome replication;GO:2000553//positive regulation of T-helper 2 cell cytokine production;GO:0051…	K15045//radical S-adenosyl methionine domain-containing protein 2	gi|149051031|gb|EDM03204.1|//rCG62278 [Rattus norvegicus]
100911581	3870	534.9	256.31	-1.03817	6.32187e-22	Down	1.22527e-22	LOC100911581	GO:0016021//integral component of membrane;GO:0005789//endoplasmic reticulum membrane;GO:0000139//Golgi membrane	GO:0020037//heme binding;GO:0103073//anandamide amidohydrolase activity;GO:0005506//iron ion binding;GO:0042803//protein homodimerization activity;GO:0004040//amidase activity;GO:0005543//phospholipid binding;GO:0016788//hydrolase activity, acting on ester bonds;GO:0017064//fatty acid amide hydrolase activity;GO:0080132//fatty acid alpha-hydroxylase activity;GO:0016884//carbon-nitrogen ligase act…	GO:0042634//regulation of hair cycle;GO:0032286//central nervous system myelin maintenance;GO:0042127//regulation of cell proliferation;GO:0030258//lipid modification;GO:0055114//oxidation-reduction process;GO:0032287//peripheral nervous system myelin maintenance;GO:0001949//sebaceous gland cell differentiation;GO:0009062//fatty acid catabolic process;GO:0006633//fatty acid biosynthetic process	K15528//fatty acid amide hydrolase [EC:3.5.1.99]	gi|13162304|ref|NP_077046.1|//fatty-acid amide hydrolase 1 [Rattus norvegicus]
171339	12872	343.79	131.43	-1.36402	9.65537e-22	Down	1.89323e-22	Dnah1	NA	NA	NA	K10408//dynein heavy chain, axonemal	gi|672079222|ref|XP_008769200.1|//PREDICTED: dynein heavy chain 1, axonemal isoform X2 [Rattus norvegicus];gi|256773236|ref|NP_001028827.2|//dynein heavy chain 1, axonemal [Rattus norvegicus];gi|672079220|ref|XP_008769199.1|//PREDICTED: dynein heavy chain 1, axonemal isoform X1 [Rattus norvegicus]
498246	3212	179	39	-2.1752	9.84338e-22	Down	1.93121e-22	Rgs13	GO:0005634//nucleus;GO:0005829//cytosol;GO:0005886//plasma membrane	GO:0005515//protein binding;GO:0005096//GTPase activator activity	GO:0043547//positive regulation of GTPase activity;GO:0045744//negative regulation of G-protein coupled receptor protein signaling pathway	K16449//regulator of G-protein signaling	gi|149058442|gb|EDM09599.1|//similar to RGS13 (predicted) [Rattus norvegicus];gi|672027169|ref|XP_008760629.1|//PREDICTED: regulator of G-protein signaling 13 [Rattus norvegicus]
301073	1824	340	130	-1.36381	1.64595e-21	Down	3.24976e-22	Hhatl	GO:0005783//endoplasmic reticulum;GO:0016021//integral component of membrane;GO:0048471//perinuclear region of cytoplasm	GO:0005515//protein binding	GO:0060262//negative regulation of N-terminal protein palmitoylation	NA	gi|157822045|ref|NP_001100338.1|//protein-cysteine N-palmitoyltransferase HHAT-like protein [Rattus norvegicus] ;gi|564366281|ref|XP_006244153.1|//PREDICTED: protein-cysteine N-palmitoyltransferase HHAT-like protein isoform X2 [Rattus norvegicus]
316736	4153	351	137	-1.33409	1.80194e-21	Down	3.56183e-22	Emilin2	GO:0005581//collagen trimer;GO:0005578//proteinaceous extracellular matrix	NA	GO:0007155//cell adhesion	K07296//adiponectin	gi|672024433|ref|XP_006227039.2|//PREDICTED: EMILIN-2 isoform X1 [Rattus norvegicus];gi|672066409|ref|XP_008765663.1|//PREDICTED: EMILIN-2 isoform X2 [Rattus norvegicus]
192281	1456	221.11	61.46	-1.82384	2.42648e-21	Down	4.83481e-22	Oas1a	GO:0005634//nucleus;GO:0005783//endoplasmic reticulum;GO:0005739//mitochondrion	GO:0046872//metal ion binding;GO:0005515//protein binding;GO:0005524//ATP binding;GO:0001730//2'-5'-oligoadenylate synthetase activity;GO:0003725//double-stranded RNA binding	GO:0048525//negative regulation of viral process;GO:0006164//purine nucleotide biosynthetic process;GO:0051607//defense response to virus;GO:0045087//innate immune response	K14216//2'-5'-oligoadenylate synthetase [EC:2.7.7.84]	gi|37901836|gb|AAP50499.1|//2'-5' oligoadenylate synthetase 1G [Rattus norvegicus];gi|25742704|ref|NP_620268.1|//2'-5'-oligoadenylate synthase 1A [Rattus norvegicus]
108348092	2872	274.41	91.47	-1.56175	2.84494e-21	Down	5.69117e-22	Katnbl1	GO:0005730//nucleolus	NA	NA	K18643//katanin p80 WD40 repeat-containing subunit B1	gi|157820573|ref|NP_001103115.1|//KATNB1-like protein 1 [Rattus norvegicus]
306460	2009	454.09	205.32	-1.12189	3.65452e-21	Down	7.34796e-22	Enpp6	GO:0070062//extracellular exosome;GO:0005886//plasma membrane;GO:0031225//anchored component of membrane	GO:0004117//calmodulin-dependent cyclic-nucleotide phosphodiesterase activity;GO:0004118//cGMP-stimulated cyclic-nucleotide phosphodiesterase activity;GO:0044688//7,8-dihydro-D-neopterin 2',3'-cyclic phosphate phosphodiesterase activity;GO:0008889//glycerophosphodiester phosphodiesterase activity;GO:0004119//cGMP-inhibited cyclic-nucleotide phosphodiesterase activity;GO:0004115//3',5'-cyclic-AMP …	GO:0019695//choline metabolic process;GO:0016042//lipid catabolic process	K08743//ectonucleotide pyrophosphatase/phosphodiesterase family member 6 [EC:3.1.4.-]	gi|672080174|ref|XP_008769481.1|//PREDICTED: ectonucleotide pyrophosphatase/phosphodiesterase family member 6 isoform X2 [Rattus norvegicus];gi|238687488|sp|B0BND0.1|ENPP6_RAT//RecName: Full=Ectonucleotide pyrophosphatase/phosphodiesterase family member 6; Short=E-NPP 6; Short=NPP-6; AltName: Full=Choline-specific glycerophosphodiester phosphodiesterase; AltName: Full=Glycerophosphocholine cholin…
297695	2599	504.04	240.82	-1.04237	7.30964e-21	Down	1.47965e-21	Wbp11	GO:0005681//spliceosomal complex;GO:0005730//nucleolus;GO:0016607//nuclear speck;GO:0005737//cytoplasm	GO:0050699//WW domain binding	GO:1903955//positive regulation of protein targeting to mitochondrion;GO:0045292//mRNA cis splicing, via spliceosome;GO:1903146//regulation of autophagy of mitochondrion;GO:0006364//rRNA processing	K12866//WW domain-binding protein 11	gi|57527112|ref|NP_001009661.1|//WW domain-binding protein 11 [Rattus norvegicus]
685025	4132	119.78	14.87	-2.9867	9.39259e-21	Down	1.90554e-21	LOC685025	GO:0016020//membrane;GO:0005654//nucleoplasm;GO:0005730//nucleolus	GO:0030515//snoRNA binding;GO:0004004//ATP-dependent RNA helicase activity;GO:0005524//ATP binding;GO:0097322//7SK snRNA binding;GO:0003725//double-stranded RNA binding;GO:0019843//rRNA binding	GO:0001649//osteoblast differentiation;GO:0010501//RNA secondary structure unwinding;GO:0043330//response to exogenous dsRNA;GO:0006364//rRNA processing;GO:0009615//response to virus;GO:0006366//transcription from RNA polymerase II promoter	K16911//ATP-dependent RNA helicase DDX21 [EC:3.6.4.13]	gi|672032126|ref|XP_008756606.1|//PREDICTED: LOW QUALITY PROTEIN: nucleolar RNA helicase 2-like isoform X1 [Rattus norvegicus]
365877	528	439.02	200.21	-1.10956	3.70426e-20	Down	7.67456e-21	Hist2h2aa3	GO:0070062//extracellular exosome;GO:0000790//nuclear chromatin;GO:0000786//nucleosome	GO:0003677//DNA binding;GO:0046982//protein heterodimerization activity	GO:0006342//chromatin silencing	K11251//histone H2A	gi|545823276|ref|XP_005663563.1|//PREDICTED: histone H2A type 2-A-like [Sus scrofa]
303538	2420	387	168	-1.18066	1.16231e-19	Down	2.45153e-20	Dhx58	GO:0005737//cytoplasm	GO:0003677//DNA binding;GO:0005524//ATP binding;GO:0008270//zinc ion binding;GO:0004386//helicase activity;GO:0003725//double-stranded RNA binding;GO:0003727//single-stranded RNA binding	GO:0039536//negative regulation of RIG-I signaling pathway;GO:0045824//negative regulation of innate immune response;GO:0032481//positive regulation of type I interferon production;GO:1900245//positive regulation of MDA-5 signaling pathway;GO:0039534//negative regulation of MDA-5 signaling pathway;GO:1900246//positive regulation of RIG-I signaling pathway;GO:0032480//negative regulation of type I…	K12649//ATP-dependent RNA helicase DHX58 [EC:3.6.3.14]	gi|149408137|ref|NP_001092258.1|//probable ATP-dependent RNA helicase DHX58 [Rattus norvegicus]
103690057	3374	137.41	24.21	-2.4816	1.19531e-19	Down	2.52386e-20	LOC103690057	GO:0016021//integral component of membrane;GO:0030054//cell junction;GO:0005886//plasma membrane	GO:0001540//amyloid-beta binding	GO:0070613//regulation of protein processing;GO:0006898//receptor-mediated endocytosis	NA	gi|564342104|ref|XP_006234722.1|//PREDICTED: low-density lipoprotein receptor class A domain-containing protein 3-like, partial [Rattus norvegicus]
295704	1184	263	91	-1.50791	1.80431e-19	Down	3.83018e-20	Ube2l6	NA	GO:0043130//ubiquitin binding;GO:0005524//ATP binding;GO:0042296//ISG15 transferase activity	GO:0032020//ISG15-protein conjugation;GO:0016567//protein ubiquitination;GO:0019941//modification-dependent protein catabolic process	K04553//ubiquitin-conjugating enzyme E2 L6 [EC:2.3.2.23]	gi|67078502|ref|NP_001019926.1|//ubiquitin/ISG15-conjugating enzyme E2 L6 [Rattus norvegicus]
117250	12639	294	111	-1.38205	4.04208e-19	Down	8.66231e-20	Dnah6	NA	NA	NA	K10408//dynein heavy chain, axonemal	gi|672050033|ref|XP_008761235.1|//PREDICTED: LOW QUALITY PROTEIN: dynein heavy chain 6, axonemal isoform X2 [Rattus norvegicus]
445442	3734	371	161	-1.18115	6.57369e-19	Down	1.42301e-19	Thbs1	GO:0031012//extracellular matrix;GO:0070062//extracellular exosome;GO:0005577//fibrinogen complex;GO:0009897//external side of plasma membrane;GO:0031091//platelet alpha granule;GO:0016529//sarcoplasmic reticulum	GO:0070052//collagen V binding;GO:0001968//fibronectin binding;GO:0030169//low-density lipoprotein particle binding;GO:0043236//laminin binding;GO:0005178//integrin binding;GO:0005509//calcium ion binding;GO:0017134//fibroblast growth factor binding;GO:0008201//heparin binding;GO:0001786//phosphatidylserine binding;GO:0050431//transforming growth factor beta binding;GO:0070051//fibrinogen binding	GO:0010751//negative regulation of nitric oxide mediated signal transduction;GO:0010763//positive regulation of fibroblast migration;GO:0043154//negative regulation of cysteine-type endopeptidase activity involved in apoptotic process;GO:0032026//response to magnesium ion;GO:0034976//response to endoplasmic reticulum stress;GO:0071356//cellular response to tumor necrosis factor;GO:0030823//regula…	K16857//thrombospondin 1	gi|61556835|ref|NP_001013080.1|//thrombospondin-1 precursor [Rattus norvegicus]
301650	4436	412.26	189.07	-1.10142	8.61871e-19	Down	1.87546e-19	Cntnap5b	GO:0016021//integral component of membrane	GO:0005509//calcium ion binding;GO:0004190//aspartic-type endopeptidase activity	GO:0007155//cell adhesion;GO:0006508//proteolysis	K07380//contactin associated protein-like 2	gi|672073705|ref|XP_008767673.1|//PREDICTED: contactin-associated protein like 5-3 isoform X1 [Rattus norvegicus];gi|568909457|ref|XP_006529836.1|//PREDICTED: contactin-associated protein like 5-1 isoform X1 [Mus musculus];gi|114145461|ref|NP_001041338.1|//contactin-associated protein like 5-3 precursor [Rattus norvegicus]
316482	6262	328.12	134.46	-1.26384	1.25862e-18	Down	2.76447e-19	Crispld1	GO:0070062//extracellular exosome	NA	GO:0060325//face morphogenesis	K19919//cysteine-rich secretory protein	gi|201066378|ref|NP_001128435.1|//cysteine-rich secretory protein LCCL domain-containing 1 [Rattus norvegicus];gi|755491899|ref|XP_011236712.1|//PREDICTED: cysteine-rich secretory protein LCCL domain-containing 1 isoform X4 [Mus musculus]
309544	6682	223.23	71.1	-1.6274	1.56881e-18	Down	3.45999e-19	Rbm20	GO:0005634//nucleus	GO:0003723//RNA binding;GO:0000166//nucleotide binding;GO:0008270//zinc ion binding	GO:0006397//mRNA processing;GO:0033120//positive regulation of RNA splicing;GO:0007507//heart development	K13213//matrin 3	gi|255982592|ref|NP_001101081.2|//RNA-binding protein 20 [Rattus norvegicus];gi|410591659|sp|E9PT37.1|RBM20_RAT//RecName: Full=RNA-binding protein 20; AltName: Full=RNA-binding motif protein 20
103690038	5052	380.07	168.98	-1.1462	1.70601e-18	Down	3.77224e-19	LOC103690038	GO:0005622//intracellular	GO:0046872//metal ion binding;GO:0003676//nucleic acid binding	GO:0006355//regulation of transcription, DNA-templated	K09228//KRAB domain-containing zinc finger protein	gi|404501518|ref|NP_001258268.1|//zinc finger protein 569 [Rattus norvegicus]
171452	1134	426	200	-1.06764	1.75342e-18	Down	3.87906e-19	Rab3il1	NA	GO:0019900//kinase binding;GO:0017112//Rab guanyl-nucleotide exchange factor activity	GO:0043547//positive regulation of GTPase activity;GO:0015031//protein transport	K16779//Rab-3A-interacting protein	gi|19705545|ref|NP_599238.1|//guanine nucleotide exchange factor for Rab-3A [Rattus norvegicus]
287526	1434	384	172	-1.13549	2.06324e-18	Down	4.57615e-19	Serpinf1	GO:0070062//extracellular exosome;GO:0005615//extracellular space;GO:0043203//axon hillock;GO:0005604//basement membrane;GO:0048471//perinuclear region of cytoplasm	GO:0004867//serine-type endopeptidase inhibitor activity	GO:0060041//retina development in camera-type eye;GO:1901215//negative regulation of neuron death;GO:0001822//kidney development;GO:0010951//negative regulation of endopeptidase activity;GO:0010629//negative regulation of gene expression;GO:0050728//negative regulation of inflammatory response;GO:0046685//response to arsenic-containing substance;GO:0007614//short-term memory;GO:0042698//ovulation…	K19614//pigment epithelium-derived factor	gi|29293811|ref|NP_808788.1|//pigment epithelium-derived factor precursor [Rattus norvegicus]
117249	11515	190	54	-1.79176	4.3122e-18	Down	9.69123e-19	Dnah3	NA	GO:0003777//microtubule motor activity	GO:0007018//microtubule-based movement	K10408//dynein heavy chain, axonemal	gi|672038306|ref|XP_008758058.1|//PREDICTED: LOW QUALITY PROTEIN: dynein heavy chain 3, axonemal isoform X2 [Rattus norvegicus]
497891	2018	75	0	-7.20561	1.02767e-17	Down	2.33751e-18	Timd4	GO:0016021//integral component of membrane	GO:0001786//phosphatidylserine binding	NA	K20413//hepatitis A virus cellular receptor 1	gi|672024704|ref|XP_008773048.1|//PREDICTED: T-cell immunoglobulin and mucin domain-containing protein 4 isoform X1 [Rattus norvegicus];gi|672024712|ref|XP_006220700.2|//PREDICTED: T-cell immunoglobulin and mucin domain-containing protein 4 isoform X5 [Rattus norvegicus];gi|672024710|ref|XP_006220699.2|//PREDICTED: T-cell immunoglobulin and mucin domain-containing protein 4 isoform X4 [Rattus nor…
103693640	1895	313.5	129.85	-1.24841	1.55992e-17	Down	3.57645e-18	LOC103693640	NA	NA	NA	K04257//olfactory receptor;K10279//F-box and leucine-rich repeat protein 13	gi|672072880|ref|XP_008767426.1|//PREDICTED: MLV-related proviral Env polyprotein-like [Rattus norvegicus]
25112	1237	350	154	-1.16122	1.84446e-17	Down	4.23926e-18	Gadd45a	GO:0005654//nucleoplasm;GO:0005737//cytoplasm	GO:0005515//protein binding;GO:0001047//core promoter binding	GO:0046330//positive regulation of JNK cascade;GO:0071850//mitotic cell cycle arrest;GO:0007098//centrosome cycle;GO:0071260//cellular response to mechanical stimulus;GO:2000379//positive regulation of reactive oxygen species metabolic process;GO:0000185//activation of MAPKKK activity;GO:0006469//negative regulation of protein kinase activity;GO:1900745//positive regulation of p38MAPK cascade;GO:…	K04402//growth arrest and DNA-damage-inducible protein	gi|61889085|ref|NP_077041.2|//growth arrest and DNA damage-inducible protein GADD45 alpha [Rattus norvegicus]
59115	952	427	207	-1.0214	2.59964e-17	Down	6.02793e-18	Ninj2	GO:0016021//integral component of membrane	NA	GO:0007155//cell adhesion;GO:0042246//tissue regeneration	NA	gi|11024676|ref|NP_067606.1|//ninjurin-2 [Rattus norvegicus];gi|672050908|ref|XP_008761477.1|//PREDICTED: ninjurin-2 isoform X1 [Rattus norvegicus]
691703	7702	248.68	90.86	-1.42936	3.73835e-17	Down	8.74032e-18	C2cd4a	GO:0005886//plasma membrane	GO:0005544//calcium-dependent phospholipid binding;GO:0030276//clathrin binding;GO:0005509//calcium ion binding;GO:0019905//syntaxin binding	GO:0006906//vesicle fusion;GO:0048791//calcium ion-regulated exocytosis of neurotransmitter;GO:0017158//regulation of calcium ion-dependent exocytosis	K15290//synaptotagmin-1	gi|672023050|ref|XP_008774980.1|//PREDICTED: C2 calcium-dependent domain-containing protein 4A [Rattus norvegicus]
94339	1498	216	73	-1.54185	1.04667e-16	Down	2.48626e-17	Mmp23	GO:0031012//extracellular matrix;GO:0016021//integral component of membrane;GO:0005789//endoplasmic reticulum membrane	GO:0004222//metalloendopeptidase activity;GO:0008270//zinc ion binding	GO:0000003//reproduction;GO:0006508//proteolysis	K08001//matrix metalloproteinase-23 (CA-MMP) [EC:3.4.24.-]	gi|16758396|ref|NP_446058.1|//matrix metalloproteinase-23 [Rattus norvegicus]
100360801	6470	121.9	23.66	-2.34197	1.68299e-16	Down	4.02828e-17	Ddx60	GO:0045111//intermediate filament cytoskeleton;GO:0005737//cytoplasm	GO:0005515//protein binding;GO:0003690//double-stranded DNA binding;GO:0003725//double-stranded RNA binding;GO:0003727//single-stranded RNA binding	GO:1900245//positive regulation of MDA-5 signaling pathway;GO:1900246//positive regulation of RIG-I signaling pathway	K20103//ATP-dependent RNA helicase DDX60 [EC:3.6.4.13]	gi|672080041|ref|XP_008769442.1|//PREDICTED: probable ATP-dependent RNA helicase DDX60 isoform X5 [Rattus norvegicus]
100911956	1132	165.67	46.31	-1.81571	3.36141e-16	Down	8.15221e-17	LOC100911956	GO:0005730//nucleolus	NA	NA	K02910//large subunit ribosomal protein L31e	gi|197333844|ref|NP_001127936.1|//protein LLP homolog [Rattus norvegicus]
103690173	5096	66.87	0	-7.04008	4.37324e-16	Down	1.06359e-16	LOC103690173	NA	GO:0046872//metal ion binding;GO:0001227//transcriptional repressor activity, RNA polymerase II transcription regulatory region sequence-specific binding	GO:0000122//negative regulation of transcription from RNA polymerase II promoter;GO:0007411//axon guidance	K09228//KRAB domain-containing zinc finger protein;K10512//zinc finger and BTB domain-containing protein 40;K10500//zinc finger and BTB domain-containing protein 17	gi|157822529|ref|NP_001099854.1|//zinc finger protein 280B [Rattus norvegicus]
100911599	1749	66.06	0	-7.0225	6.39553e-16	Down	1.56339e-16	LOC100911599	GO:0005829//cytosol;GO:0005778//peroxisomal membrane	GO:0005524//ATP binding;GO:0008022//protein C-terminus binding;GO:0032403//protein complex binding;GO:0042623//ATPase activity, coupled	GO:0050821//protein stabilization;GO:0016561//protein import into peroxisome matrix, translocation	K13339//peroxin-6	gi|564367314|ref|XP_006244569.1|//PREDICTED: peroxisome assembly factor 2-like [Rattus norvegicus]
102554658	4334	191	63	-1.57694	2.28412e-15	Down	5.71807e-16	LOC102554658	NA	NA	NA	NA	gi|564398217|ref|XP_006256610.1|//PREDICTED: transmembrane protein FLJ37396 isoform X2 [Rattus norvegicus];gi|672086765|ref|XP_008771243.1|//PREDICTED: transmembrane protein FLJ37396 isoform X3 [Rattus norvegicus]
310694	2262	294	128	-1.17646	3.79592e-15	Down	9.64459e-16	Fcrl2	NA	NA	NA	K06727//Fc receptor-like protein	gi|157819017|ref|NP_001101172.1|//Fc receptor-like 2 precursor [Rattus norvegicus]
292165	3084	165	50	-1.69926	7.99752e-15	Down	2.06098e-15	Wdr63	NA	NA	NA	K17770//mitochondrial import receptor subunit TOM20;K11143//dynein intermediate chain 2, axonemal	gi|197927137|ref|NP_001128208.1|//WD repeat-containing protein 63 [Rattus norvegicus]
25119	2204	206	74	-1.45384	9.34247e-15	Down	2.41605e-15	Mr1	GO:0005783//endoplasmic reticulum;GO:0042612//MHC class I protein complex;GO:0016021//integral component of membrane	GO:0042605//peptide antigen binding	GO:0050829//defense response to Gram-negative bacterium;GO:0032620//interleukin-17 production;GO:0002367//cytokine production involved in immune response;GO:0045087//innate immune response;GO:0002474//antigen processing and presentation of peptide antigen via MHC class I;GO:0032611//interleukin-1 beta production	K06751//major histocompatibility complex, class I	gi|672074295|ref|XP_008767828.1|//PREDICTED: major histocompatibility complex class I-related gene protein isoform X2 [Rattus norvegicus];gi|564381171|ref|XP_006250092.1|//PREDICTED: major histocompatibility complex class I-related gene protein isoform X1 [Rattus norvegicus];gi|281306765|ref|NP_001094105.1|//major histocompatibility complex class I-related gene protein precursor [Rattus norvegicu…
500577	4782	161	48	-1.72274	9.40715e-15	Down	2.43491e-15	Fhad1	NA	NA	NA	NA	gi|564306380|ref|XP_006225653.1|//PREDICTED: forkhead-associated domain-containing protein 1 isoform X2 [Rattus norvegicus];gi|564306382|ref|XP_006225654.1|//PREDICTED: forkhead-associated domain-containing protein 1 isoform X3 [Rattus norvegicus];gi|392340758|ref|XP_003754161.1|//PREDICTED: forkhead-associated domain-containing protein 1 isoform X1 [Rattus norvegicus]
245986	855	358	176	-1.00117	2.86426e-14	Down	7.56947e-15	Gng8	GO:0005834//heterotrimeric G-protein complex	GO:0004871//signal transducer activity	GO:0007186//G-protein coupled receptor signaling pathway;GO:0007399//nervous system development;GO:0071444//cellular response to pheromone;GO:0035176//social behavior;GO:0043584//nose development	K04544//guanine nucleotide-binding protein G(I)/G(S)/G(O) subunit gamma-8	gi|21070948|ref|NP_631924.1|//guanine nucleotide-binding protein G(I)/G(S)/G(O) subunit gamma-8 precursor [Rattus norvegicus]
312688	1631	281	124	-1.15702	3.51048e-14	Down	9.33292e-15	Usp18	GO:0005634//nucleus	GO:0016920//pyroglutamyl-peptidase activity;GO:0005515//protein binding;GO:0036459//thiol-dependent ubiquitinyl hydrolase activity;GO:0019785//ISG15-specific protease activity	GO:0006511//ubiquitin-dependent protein catabolic process;GO:0035634//response to stilbenoid;GO:0016579//protein deubiquitination	K11846//ubiquitin carboxyl-terminal hydrolase 18/41 [EC:3.4.19.12]	gi|62078849|ref|NP_001014080.1|//ubl carboxyl-terminal hydrolase 18 [Rattus norvegicus]
501105	2015	94	17	-2.44392	1.32886e-13	Down	3.63224e-14	Ankrd66	NA	NA	NA	K15504//serine/threonine-protein phosphatase 6 regulatory ankyrin repeat subunit C;K15503//serine/threonine-protein phosphatase 6 regulatory ankyrin repeat subunit B;K16289//ankyrin repeat and protein kinase domain-containing protein 1 [EC:2.7.11.1];K17593//ankyrin repeat domain-containing protein 42;K18405//tudor domain-containing protein 1/4/6/7	gi|564311271|ref|XP_006226813.1|//PREDICTED: ankyrin repeat domain-containing protein 66 isoform X1 [Rattus norvegicus];gi|672023776|ref|XP_008756197.1|//PREDICTED: ankyrin repeat domain-containing protein 66 isoform X2 [Rattus norvegicus]
301957	2307	281	127	-1.12253	1.4482e-13	Down	3.96501e-14	Efcab1	NA	GO:0005509//calcium ion binding	NA	K19932//neuronal calcium sensor 1;K13338//peroxin-1	gi|672071698|ref|XP_008767093.1|//PREDICTED: EF-hand calcium-binding domain-containing protein 1 isoform X1 [Rattus norvegicus];gi|157817833|ref|NP_001100400.1|//EF-hand calcium-binding domain-containing protein 1 [Rattus norvegicus]
685680	3568	175	60	-1.52111	1.62172e-13	Down	4.45293e-14	LOC685680	NA	NA	NA	K08670//suppressor of tumorigenicity protein 14 [EC:3.4.21.109]	gi|149060422|gb|EDM11136.1|//rCG52576 [Rattus norvegicus]
309410	3334	141	41	-1.75879	2.03439e-13	Down	5.6137e-14	Mamdc2	GO:0016020//membrane;GO:0005783//endoplasmic reticulum;GO:0005614//interstitial matrix	GO:0005539//glycosaminoglycan binding	GO:0019800//peptide cross-linking via chondroitin 4-sulfate glycosaminoglycan	K01316//enterokinase [EC:3.4.21.9]	gi|672040032|ref|XP_008758538.1|//PREDICTED: MAM domain-containing protein 2 isoform X3 [Rattus norvegicus]
499931	2748	281.56	130.16	-1.08995	5.14729e-13	Down	1.45125e-13	Sla2	GO:0005770//late endosome;GO:0005886//plasma membrane	GO:0005070//SH3/SH2 adaptor activity;GO:0047485//protein N-terminus binding	GO:0000122//negative regulation of transcription from RNA polymerase II promoter;GO:0042110//T cell activation;GO:0002250//adaptive immune response;GO:0050849//negative regulation of calcium-mediated signaling	K05854//tyrosine-protein kinase Lyn [EC:2.7.10.2]	gi|287323377|ref|NP_001165589.1|//src-like-adapter 2 [Rattus norvegicus]
25723	581	114	28	-2.00233	5.74145e-13	Down	1.62137e-13	Hcrt	GO:0030141//secretory granule;GO:0098794//postsynapse;GO:0005791//rough endoplasmic reticulum;GO:0030054//cell junction;GO:0048471//perinuclear region of cytoplasm	GO:0031772//type 2 hypocretin receptor binding;GO:0031771//type 1 hypocretin receptor binding;GO:0005184//neuropeptide hormone activity	GO:0001659//temperature homeostasis;GO:0007200//phospholipase C-activating G-protein coupled receptor signaling pathway;GO:0007205//protein kinase C-activating G-protein coupled receptor signaling pathway;GO:0043267//negative regulation of potassium ion transport;GO:0051971//positive regulation of transmission of nerve impulse;GO:0042755//eating behavior;GO:0051970//negative regulation of transmi…	K05246//hypocretin (orexin) neuropeptide	gi|6981016|ref|NP_037311.1|//orexin precursor [Rattus norvegicus]
316052	4145	83.42	14.21	-2.53028	1.18873e-12	Down	3.4135e-13	Eomes	GO:0005634//nucleus	GO:0000977//RNA polymerase II regulatory region sequence-specific DNA binding;GO:0003682//chromatin binding;GO:0001191//transcriptional repressor activity, RNA polymerase II transcription factor binding;GO:0001102//RNA polymerase II activating transcription factor binding;GO:0003700//transcription factor activity, sequence-specific DNA binding	GO:0060809//mesodermal to mesenchymal transition involved in gastrulation;GO:0001714//endodermal cell fate specification;GO:0001829//trophectodermal cell differentiation;GO:0021772//olfactory bulb development;GO:0000122//negative regulation of transcription from RNA polymerase II promoter;GO:0001707//mesoderm formation;GO:0045597//positive regulation of cell differentiation;GO:0021796//cerebral c…	K10173//eomesodermin protein	gi|672063781|ref|XP_008764933.1|//PREDICTED: LOW QUALITY PROTEIN: eomesodermin homolog isoform X3 [Rattus norvegicus]
140727	2323	192.2	74.15	-1.35088	1.62037e-12	Down	4.67682e-13	Cacng6	GO:0016021//integral component of membrane	GO:0005244//voltage-gated ion channel activity;GO:0005262//calcium channel activity	GO:0070588//calcium ion transmembrane transport;GO:0034765//regulation of ion transmembrane transport	K04871//voltage-dependent calcium channel gamma-6	gi|17974522|gb|AAL50039.1|AF361344_1//voltage-dependent calcium channel gamma-6 subunit short isoform [Rattus norvegicus];gi|21687014|ref|NP_542425.1|//voltage-dependent calcium channel gamma-6 subunit [Rattus norvegicus]
502091	1757	250	112	-1.13522	2.10833e-12	Down	6.12821e-13	Rnf122	GO:0005783//endoplasmic reticulum;GO:0005794//Golgi apparatus;GO:0016021//integral component of membrane	GO:0061630//ubiquitin protein ligase activity;GO:0008270//zinc ion binding	GO:0043161//proteasome-mediated ubiquitin-dependent protein catabolic process;GO:0042787//protein ubiquitination involved in ubiquitin-dependent protein catabolic process;GO:0000209//protein polyubiquitination	K15699//RING finger protein 122	gi|148700833|gb|EDL32780.1|//ring finger protein 122, isoform CRA_b, partial [Mus musculus]
309902	6919	213	88	-1.25207	2.37867e-12	Down	6.93982e-13	Tet1	GO:0005634//nucleus	GO:0005515//protein binding;GO:0005506//iron ion binding;GO:0008270//zinc ion binding;GO:0070579//methylcytosine dioxygenase activity	GO:0031062//positive regulation of histone methylation;GO:0080111//DNA demethylation;GO:0055114//oxidation-reduction process;GO:0090310//negative regulation of methylation-dependent chromatin silencing;GO:2000653//regulation of genetic imprinting;GO:0001826//inner cell mass cell differentiation;GO:0019827//stem cell population maintenance;GO:0045944//positive regulation of transcription from RNA …	K13097//methylcytosine dioxygenase [EC:1.14.11.-]	gi|564397815|ref|XP_006256460.1|//PREDICTED: LOW QUALITY PROTEIN: methylcytosine dioxygenase TET1 [Rattus norvegicus]
689248	1267	146.79	47.58	-1.60212	2.41194e-12	Down	7.04074e-13	Ecscr	NA	NA	NA	NA	gi|672083124|ref|XP_008770280.1|//PREDICTED: endothelial cell-specific chemotaxis regulator isoform X3 [Rattus norvegicus];gi|149017225|gb|EDL76276.1|//rCG49618 [Rattus norvegicus]
294521	6129	218	92	-1.22141	3.54673e-12	Down	1.04618e-12	Ak9	GO:0005654//nucleoplasm;GO:0031965//nuclear membrane;GO:0005737//cytoplasm	GO:0050145//nucleoside phosphate kinase activity;GO:0019206//nucleoside kinase activity;GO:0004550//nucleoside diphosphate kinase activity	GO:0006757//ATP generation from ADP;GO:0061570//dCDP phosphorylation;GO:0006174//dADP phosphorylation;GO:0006756//AMP phosphorylation;GO:0061565//dAMP phosphorylation;GO:0006186//dGDP phosphorylation;GO:0061566//CMP phosphorylation;GO:0061571//TDP phosphorylation;GO:0061569//UDP phosphorylation;GO:0061508//CDP phosphorylation;GO:0061567//dCMP phosphorylation;GO:0061568//GDP phosphorylation	K18533//adenylate/nucleoside-diphosphate kinase [EC:2.7.4.3 2.7.4.6]	gi|672086761|ref|XP_008771242.1|//PREDICTED: adenylate kinase 9 isoform X4 [Rattus norvegicus]
503164	1719	111	29	-1.91323	5.45569e-12	Down	1.62472e-12	Apol9a	GO:0005576//extracellular region	GO:0008289//lipid binding	GO:0006869//lipid transport;GO:0042157//lipoprotein metabolic process	K14480//apolipoprotein L	gi|68163567|ref|NP_001020237.1|//apolipoprotein L 9a [Rattus norvegicus];gi|672059718|ref|XP_008763864.1|//PREDICTED: apolipoprotein L 9a isoform X2 [Rattus norvegicus]
24307	1920	82	15	-2.42745	6.15831e-12	Down	1.84094e-12	Cyp4b1	GO:0031090//organelle membrane;GO:0016021//integral component of membrane;GO:0005789//endoplasmic reticulum membrane	GO:0020037//heme binding;GO:0005506//iron ion binding;GO:0008144//drug binding;GO:0015643//toxic substance binding;GO:0070330//aromatase activity;GO:0018585//fluorene oxygenase activity	GO:0042738//exogenous drug catabolic process;GO:0018879//biphenyl metabolic process;GO:0018917//fluorene metabolic process;GO:0055114//oxidation-reduction process	K07426//cytochrome P450 family 4 subfamily B polypeptide 1 [EC:1.14.14.1]	gi|23397411|ref|NP_058695.2|//cytochrome P450 4B1 [Rattus norvegicus]
287382	1639	152.63	52.39	-1.51947	6.30876e-12	Down	1.88734e-12	Mfap4	GO:0070062//extracellular exosome;GO:0071953//elastic fiber;GO:0001527//microfibril	NA	GO:0009650//UV protection;GO:0010712//regulation of collagen metabolic process;GO:0048251//elastic fiber assembly;GO:0071493//cellular response to UV-B	K10104//ficolin	gi|77627994|ref|NP_001029296.1|//microfibril-associated glycoprotein 4 precursor [Rattus norvegicus];gi|564372249|ref|XP_006246538.1|//PREDICTED: microfibril-associated glycoprotein 4 isoform X1 [Rattus norvegicus]
292172	3586	188	74	-1.32193	6.56982e-12	Down	1.96767e-12	Eya4	GO:0005634//nucleus;GO:0005737//cytoplasm	GO:0046872//metal ion binding;GO:0004725//protein tyrosine phosphatase activity	GO:0006281//DNA repair;GO:0042474//middle ear morphogenesis;GO:0006355//regulation of transcription, DNA-templated;GO:0007605//sensory perception of sound;GO:0016569//covalent chromatin modification	K17622//eyes absent homolog 4 [EC:3.1.3.48]	gi|404434382|ref|NP_001258246.1|//eyes absent homolog 4 [Rattus norvegicus];gi|672033751|ref|XP_008756822.1|//PREDICTED: eyes absent homolog 4 isoform X1 [Rattus norvegicus]
363028	1188	170	63	-1.4089	7.11816e-12	Down	2.14077e-12	Spc24	GO:0005730//nucleolus;GO:0031262//Ndc80 complex	NA	GO:0051301//cell division	K11549//kinetochore protein Spc24, animal type	gi|672022573|ref|XP_003754424.3|//PREDICTED: kinetochore protein Spc24 [Rattus norvegicus]
303741	5853	291	143	-1.00179	7.74115e-12	Down	2.33252e-12	Fscn2	GO:0032420//stereocilium;GO:0005737//cytoplasm;GO:0031941//filamentous actin	GO:0051015//actin filament binding;GO:0030674//protein binding, bridging	GO:0016477//cell migration;GO:0007163//establishment or maintenance of cell polarity;GO:0051017//actin filament bundle assembly;GO:0042462//eye photoreceptor cell development	K17455//fascin 1/2	gi|157818957|ref|NP_001100542.1|//fascin-2 [Rattus norvegicus] ;gi|672070189|ref|XP_008766698.1|//PREDICTED: fascin-2 isoform X1 [Rattus norvegicus]
108348048	3832	132.73	42.01	-1.63648	1.36277e-11	Down	4.17259e-12	LOC108348048	GO:0005654//nucleoplasm	NA	NA	K10798//poly [ADP-ribose] polymerase [EC:2.4.2.30];K18466//vacuolar protein sorting-associated protein 26	gi|564344231|ref|XP_006235565.1|//PREDICTED: von Willebrand factor A domain-containing protein 5A isoform X5 [Rattus norvegicus];gi|38454250|ref|NP_942050.1|//von Willebrand factor A domain-containing protein 5A [Rattus norvegicus];gi|564344233|ref|XP_006235566.1|//PREDICTED: von Willebrand factor A domain-containing protein 5A isoform X6 [Rattus norvegicus]
25346	7512	99	24	-2.02118	1.50546e-11	Down	4.62996e-12	Ros1	GO:0009986//cell surface;GO:0016021//integral component of membrane;GO:0005886//plasma membrane;GO:0048471//perinuclear region of cytoplasm	GO:0005524//ATP binding;GO:0019903//protein phosphatase binding;GO:0004714//transmembrane receptor protein tyrosine kinase activity	GO:0032006//regulation of TOR signaling;GO:0038083//peptidyl-tyrosine autophosphorylation;GO:0070372//regulation of ERK1 and ERK2 cascade;GO:0010629//negative regulation of gene expression;GO:0007283//spermatogenesis;GO:0016049//cell growth;GO:0010966//regulation of phosphate transport;GO:0008283//cell proliferation;GO:0002066//columnar/cuboidal epithelial cell development	K05088//proto-oncogene tyrosine-protein kinase ROS [EC:2.7.10.1]	gi|149038656|gb|EDL92945.1|//v-ros UR2 sarcoma virus oncogene homolog 1 (avian), isoform CRA_d [Rattus norvegicus];gi|6981480|ref|NP_037006.1|//proto-oncogene tyrosine-protein kinase ROS precursor [Rattus norvegicus];gi|672086131|ref|XP_008771085.1|//PREDICTED: proto-oncogene tyrosine-protein kinase ROS isoform X2 [Rattus norvegicus]
24615	486	138	46	-1.56175	2.66433e-11	Down	8.33583e-12	S100a4	GO:0070062//extracellular exosome;GO:0005615//extracellular space;GO:0005634//nucleus;GO:0043005//neuron projection;GO:0048471//perinuclear region of cytoplasm	GO:0003779//actin binding;GO:0005509//calcium ion binding;GO:0050786//RAGE receptor binding;GO:0046982//protein heterodimerization activity;GO:0048306//calcium-dependent protein binding;GO:0042803//protein homodimerization activity	GO:0043123//positive regulation of I-kappaB kinase/NF-kappaB signaling	K21128//protein S100-A9;K17274//calpactin-1 light chain	gi|6981326|ref|NP_036750.1|//protein S100-A4 [Rattus norvegicus]
360747	2417	233.58	106.83	-1.10539	3.10981e-11	Down	9.793e-12	Spag6	GO:0005634//nucleus;GO:0005874//microtubule;GO:0097228//sperm principal piece;GO:0005737//cytoplasm;GO:1990716//axonemal central apparatus	GO:0005515//protein binding	GO:0030317//flagellated sperm motility;GO:0007288//sperm axoneme assembly;GO:0021591//ventricular system development	K19868//thioredoxin domain-containing protein 3;K15043//importin subunit alpha-2	gi|77993363|ref|NP_001030132.1|//sperm-associated antigen 6 [Rattus norvegicus]
100911693	1971	224.56	100.81	-1.13225	3.15838e-11	Down	9.94955e-12	LOC100911693	GO:0016020//membrane;GO:0016281//eukaryotic translation initiation factor 4F complex	GO:0008190//eukaryotic initiation factor 4E binding	GO:0030324//lung development;GO:0006446//regulation of translational initiation;GO:0045666//positive regulation of neuron differentiation;GO:0001662//behavioral fear response;GO:0045471//response to ethanol	K03260//translation initiation factor 4G	gi|672041991|ref|XP_008759110.1|//PREDICTED: eukaryotic translation initiation factor 4 gamma 1-like [Rattus norvegicus]
89826	2147	146.29	51.56	-1.4813	4.17111e-11	Down	1.32249e-11	Rpe65	GO:0005783//endoplasmic reticulum;GO:0044297//cell body;GO:0031090//organelle membrane;GO:0005886//plasma membrane	GO:0016702//oxidoreductase activity, acting on single donors with incorporation of molecular oxygen, incorporation of two atoms of oxygen;GO:0031210//phosphatidylcholine binding;GO:1901612//cardiolipin binding;GO:0052885//all-trans-retinyl-ester hydrolase, 11-cis retinol forming activity;GO:0004744//retinal isomerase activity;GO:0046872//metal ion binding;GO:0005515//protein binding;GO:0001786//p…	GO:0007623//circadian rhythm;GO:0071257//cellular response to electrical stimulus;GO:0008286//insulin receptor signaling pathway;GO:0050908//detection of light stimulus involved in visual perception;GO:0042572//retinol metabolic process;GO:0001895//retina homeostasis;GO:0042574//retinal metabolic process;GO:0060042//retina morphogenesis in camera-type eye;GO:0055114//oxidation-reduction process;G…	K11158//retinoid isomerohydrolase [EC:3.1.1.64]	gi|472235305|ref|NP_446014.2|//retinoid isomerohydrolase [Rattus norvegicus]
406195	1616	198	84	-1.21383	4.45859e-11	Down	1.41515e-11	Tcf19	GO:0070062//extracellular exosome;GO:0005615//extracellular space;GO:0000790//nuclear chromatin;GO:0005737//cytoplasm;GO:0000439//core TFIIH complex;GO:0043235//receptor complex;GO:0005675//holo TFIIH complex;GO:0017053//transcriptional repressor complex;GO:0005887//integral component of plasma membrane;GO:0005730//nucleolus	GO:0003714//transcription corepressor activity;GO:0005524//ATP binding;GO:0001158//enhancer sequence-specific DNA binding;GO:0031490//chromatin DNA binding;GO:0031625//ubiquitin protein ligase binding;GO:0046982//protein heterodimerization activity;GO:0001077//transcriptional activator activity, RNA polymerase II core promoter proximal region sequence-specific binding;GO:0001162//RNA polymerase I…	GO:0009786//regulation of asymmetric cell division;GO:0001952//regulation of cell-matrix adhesion;GO:0001710//mesodermal cell fate commitment;GO:0001829//trophectodermal cell differentiation;GO:0070816//phosphorylation of RNA polymerase II C-terminal domain;GO:0014909//smooth muscle cell migration;GO:0060444//branching involved in mammary gland duct morphogenesis;GO:0006289//nucleotide-excision r…	NA	gi|78187977|ref|NP_998726.2|//transcription factor 19 [Rattus norvegicus]
500853	5180	219	98	-1.13687	4.82288e-11	Down	1.53624e-11	Rgs22	GO:0005634//nucleus;GO:0005737//cytoplasm;GO:0005886//plasma membrane	GO:0005096//GTPase activator activity	GO:0009968//negative regulation of signal transduction	K10318//F-box protein 43;K16449//regulator of G-protein signaling	gi|564359806|ref|XP_006241610.1|//PREDICTED: regulator of G-protein signaling 22 isoform X2 [Rattus norvegicus]
100302465	2943	242	114	-1.06276	5.92564e-11	Down	1.90294e-11	LOC100302465	GO:0005813//centrosome;GO:0015629//actin cytoskeleton;GO:0005737//cytoplasm	GO:0042826//histone deacetylase binding	GO:0030308//negative regulation of cell growth;GO:0007095//mitotic G2 DNA damage checkpoint;GO:0010212//response to ionizing radiation;GO:0009411//response to UV;GO:0050821//protein stabilization	K16773//fragile-site associated tumor suppressor	gi|349585066|ref|NP_001156686.2|//centrosomal protein C10orf90 homolog [Rattus norvegicus]
366245	1105	58	7	-3.02742	8.40208e-11	Down	2.72487e-11	R3hdml	GO:0005576//extracellular region	GO:0030414//peptidase inhibitor activity	GO:0010466//negative regulation of peptidase activity	K19919//cysteine-rich secretory protein	gi|157822631|ref|NP_001102432.1|//peptidase inhibitor R3HDML precursor [Rattus norvegicus]
108348112	2991	41.64	0	-6.35669	8.70463e-11	Down	2.82694e-11	LOC108348112	GO:0005634//nucleus;GO:0005737//cytoplasm	GO:0003682//chromatin binding;GO:0070577//lysine-acetylated histone binding	GO:0006357//regulation of transcription from RNA polymerase II promoter;GO:0016569//covalent chromatin modification;GO:0006334//nucleosome assembly	K08871//bromodomain-containing protein 2	gi|672085632|ref|XP_008770941.1|//PREDICTED: bromodomain-containing protein 2 isoform X1 [Rattus norvegicus];gi|564397017|ref|XP_006256159.1|//PREDICTED: bromodomain-containing protein 2 isoform X2 [Rattus norvegicus];gi|47059183|ref|NP_997660.1|//bromodomain-containing protein 2 [Rattus norvegicus]
292879	3613	85.97	19.46	-2.12011	9.27149e-11	Down	3.01523e-11	Mybpc2	GO:0032982//myosin filament	GO:0003779//actin binding;GO:0005200//structural constituent of cytoskeleton	GO:0007155//cell adhesion;GO:0006936//muscle contraction	K12558//myosin-binding protein C, fast-type	gi|564327960|ref|XP_006229064.1|//PREDICTED: myosin-binding protein C, fast-type isoform X1 [Rattus norvegicus];gi|157823379|ref|NP_001099727.1|//myosin-binding protein C, fast-type [Rattus norvegicus]
100360552	2820	261.57	128.62	-1.00087	9.38558e-11	Down	3.05552e-11	LOC100360552	GO:0016021//integral component of membrane;GO:0005886//plasma membrane	GO:0042813//Wnt-activated receptor activity;GO:0017147//Wnt-protein binding;GO:0030165//PDZ domain binding;GO:0004930//G-protein coupled receptor activity;GO:0005109//frizzled binding	GO:0007186//G-protein coupled receptor signaling pathway;GO:0035412//regulation of catenin import into nucleus;GO:0034446//substrate adhesion-dependent cell spreading;GO:0048103//somatic stem cell division;GO:0033077//T cell differentiation in thymus;GO:0045893//positive regulation of transcription, DNA-templated;GO:0060070//canonical Wnt signaling pathway;GO:0019827//stem cell population mainten…	K02432//frizzled 1/7	gi|403225009|ref|NP_001258114.1|//frizzled-7 precursor [Rattus norvegicus]
680860	10359	207.49	92.15	-1.14778	1.13516e-10	Down	3.70843e-11	Eppk1	GO:0005856//cytoskeleton;GO:0005737//cytoplasm	NA	NA	K10388//plectin	gi|672059708|ref|XP_008763862.1|//PREDICTED: LOW QUALITY PROTEIN: epiplakin isoform X2 [Rattus norvegicus]
108349154	2072	180.53	74.62	-1.25139	1.19157e-10	Down	3.8981e-11	LOC108349154	NA	NA	NA	K04257//olfactory receptor;K10279//F-box and leucine-rich repeat protein 13	gi|564323412|ref|XP_006227618.1|//PREDICTED: MLV-related proviral Env polyprotein-like [Rattus norvegicus]
100911130	892	40.74	0	-6.32516	1.36998e-10	Down	4.51126e-11	LOC100911130	GO:0005744//mitochondrial inner membrane presequence translocase complex;GO:0031305//integral component of mitochondrial inner membrane	GO:0015266//protein channel activity;GO:0015450//P-P-bond-hydrolysis-driven protein transmembrane transporter activity	GO:0030150//protein import into mitochondrial matrix	K17795//mitochondrial import inner membrane translocase subunit TIM17	gi|158508580|ref|NP_001101719.1|//mitochondrial import inner membrane translocase subunit Tim17-B [Rattus norvegicus]
300260	2422	195.3	84.91	-1.17848	1.68021e-10	Down	5.5747e-11	Sp7	GO:0005634//nucleus;GO:0005737//cytoplasm	GO:0003677//DNA binding;GO:0017151//DEAD/H-box RNA helicase binding;GO:0046872//metal ion binding	GO:0001649//osteoblast differentiation;GO:0060218//hematopoietic stem cell differentiation;GO:0045944//positive regulation of transcription from RNA polymerase II promoter;GO:2000738//positive regulation of stem cell differentiation	K09197//transcription factor Sp7	gi|56790293|ref|NP_852039.2|//transcription factor Sp7 isoform 2 [Rattus norvegicus]
685001	3827	61	9	-2.7376	2.46345e-10	Down	8.30174e-11	Cnpy1	GO:0005783//endoplasmic reticulum	NA	GO:0009888//tissue development;GO:0007167//enzyme linked receptor protein signaling pathway	K12571//PAB-dependent poly(A)-specific ribonuclease subunit 2 [EC:3.1.13.4]	gi|392339757|ref|XP_003753897.1|//PREDICTED: protein canopy homolog 1 [Rattus norvegicus];gi|149031425|gb|EDL86415.1|//rCG56756 [Rattus norvegicus]
290959	1570	160	63	-1.32144	2.54824e-10	Down	8.59614e-11	Slc35d2	GO:0005794//Golgi apparatus;GO:0016021//integral component of membrane	GO:0015165//pyrimidine nucleotide-sugar transmembrane transporter activity	GO:0008643//carbohydrate transport	K15281//solute carrier family 35	gi|564390129|ref|XP_006253555.1|//PREDICTED: UDP-N-acetylglucosamine/UDP-glucose/GDP-mannose transporter isoform X1 [Rattus norvegicus];gi|281332134|ref|NP_001099568.2|//UDP-N-acetylglucosamine/UDP-glucose/GDP-mannose transporter [Rattus norvegicus]
688459	1305	88	22	-1.97679	3.82096e-10	Down	1.30193e-10	LOC688459	NA	NA	NA	NA	gi|157819141|ref|NP_001102972.1|//uncharacterized protein C6orf141 homolog [Rattus norvegicus]
103693999	3022	38.5	0	-6.24358	4.25636e-10	Down	1.45511e-10	LOC103693999	GO:0016021//integral component of membrane	GO:0015299//solute:proton antiporter activity	GO:1902600//hydrogen ion transmembrane transport	NA	gi|672080699|ref|XP_008769613.1|//PREDICTED: transmembrane and coiled-coil domain-containing protein 3 isoform X2 [Rattus norvegicus];gi|672080705|ref|XP_008769616.1|//PREDICTED: transmembrane and coiled-coil domain-containing protein 3 isoform X4 [Rattus norvegicus];gi|209529691|ref|NP_001129329.1|//transmembrane and coiled-coil domain-containing protein 3 precursor [Rattus norvegicus] ;gi|67208…
26760	1288	209.99	96.99	-1.0912	4.86088e-10	Down	1.66618e-10	Akr7a3	GO:0070062//extracellular exosome;GO:0005829//cytosol	GO:0009055//electron carrier activity;GO:0004032//alditol:NADP+ 1-oxidoreductase activity;GO:0005515//protein binding	GO:0046223//aflatoxin catabolic process;GO:0006081//cellular aldehyde metabolic process;GO:0006805//xenobiotic metabolic process;GO:0055114//oxidation-reduction process;GO:0009636//response to toxic substance	K15303//aflatoxin B1 aldehyde reductase	gi|7106240|ref|NP_037347.1|//aflatoxin B1 aldehyde reductase member 3 [Rattus norvegicus]
307404	1722	89	23	-1.92896	5.85795e-10	Down	2.02454e-10	Arsi	GO:0005783//endoplasmic reticulum;GO:0005576//extracellular region	GO:0046872//metal ion binding;GO:0034889//endosulfan hemisulfate sulfatase activity;GO:0018741//alkyl sulfatase activity;GO:0034902//endosulfan sulfate hydrolase activity	GO:0008152//metabolic process	K12375//arylsulfatase I/J [EC:3.1.6.-]	gi|114145559|ref|NP_001041346.1|//arylsulfatase I precursor [Rattus norvegicus]
171497	2708	142	54	-1.37165	8.99861e-10	Down	3.15074e-10	Sgk2	GO:0005634//nucleus;GO:0005737//cytoplasm	GO:0004674//protein serine/threonine kinase activity;GO:0005524//ATP binding;GO:0015459//potassium channel regulator activity;GO:0017080//sodium channel regulator activity;GO:0005246//calcium channel regulator activity;GO:0017081//chloride channel regulator activity	GO:0001558//regulation of cell growth;GO:0018105//peptidyl-serine phosphorylation;GO:0042127//regulation of cell proliferation;GO:0006883//cellular sodium ion homeostasis;GO:0032411//positive regulation of transporter activity;GO:0035556//intracellular signal transduction;GO:0010765//positive regulation of sodium ion transport;GO:0042981//regulation of apoptotic process	K13303//serum/glucocorticoid-regulated kinase 2 [EC:2.7.11.1]	gi|209954857|ref|NP_604458.1|//serine/threonine-protein kinase Sgk2 [Rattus norvegicus]
308894	5355	145.96	57.05	-1.33206	1.26285e-09	Down	4.46459e-10	Rassf10	GO:0005856//cytoskeleton;GO:0005737//cytoplasm	NA	GO:0007165//signal transduction	K09856//Ras association domain-containing protein 9/10	gi|149068256|gb|EDM17808.1|//rCG39882 [Rattus norvegicus]
25626	1695	172	74	-1.1936	1.45455e-09	Down	5.16703e-10	Krt8	GO:0070062//extracellular exosome;GO:0005654//nucleoplasm;GO:0043034//costamere;GO:0016363//nuclear matrix;GO:0030018//Z disc;GO:0005911//cell-cell junction;GO:0042383//sarcolemma;GO:0045095//keratin filament;GO:0016010//dystrophin-associated glycoprotein complex	GO:0097110//scaffold protein binding;GO:0005198//structural molecule activity;GO:0032403//protein complex binding	GO:0097284//hepatocyte apoptotic process;GO:0051599//response to hydrostatic pressure;GO:0060706//cell differentiation involved in embryonic placenta development;GO:0097191//extrinsic apoptotic signaling pathway;GO:0045214//sarcomere organization;GO:0051707//response to other organism;GO:0033209//tumor necrosis factor-mediated signaling pathway	K07605//type II keratin, basic	gi|40786432|ref|NP_955402.1|//keratin, type II cytoskeletal 8 [Rattus norvegicus]
691644	6041	149.98	59.85	-1.30214	1.46985e-09	Down	5.22306e-10	Myh2	GO:0005859//muscle myosin complex;GO:0005794//Golgi apparatus;GO:0014704//intercalated disc;GO:0031672//A band;GO:0036464//cytoplasmic ribonucleoprotein granule;GO:0005826//actomyosin contractile ring	GO:0003779//actin binding;GO:0005524//ATP binding	GO:0070252//actin-mediated cell contraction;GO:0006936//muscle contraction;GO:0014823//response to activity;GO:0031034//myosin filament assembly;GO:0001778//plasma membrane repair	K10352//myosin heavy chain	gi|205830436|ref|NP_001128629.1|//myosin heavy chain IIa [Rattus norvegicus]
308492	4740	36	0	-6.14672	1.53068e-09	Down	5.45136e-10	Wdr62	NA	NA	NA	K18598//echinoderm microtubule-associated protein-like 6;K17917//sorting nexin-1/2	gi|330340432|ref|NP_001178552.2|//WD repeat-containing protein 62 [Rattus norvegicus]
500139	3294	148	59	-1.3036	1.8306e-09	Down	6.55473e-10	Ccdc129	NA	GO:0005102//receptor binding	NA	NA	gi|300795018|ref|NP_001178902.1|//coiled-coil domain-containing protein 129 [Rattus norvegicus];gi|672049624|ref|XP_008761133.1|//PREDICTED: coiled-coil domain-containing protein 129 isoform X1 [Rattus norvegicus]
24298	1963	92	26	-1.79991	1.90799e-09	Down	6.84482e-10	Cyp21a1	GO:0031090//organelle membrane;GO:0005789//endoplasmic reticulum membrane	GO:0020037//heme binding;GO:0004509//steroid 21-monooxygenase activity;GO:0005506//iron ion binding;GO:0005496//steroid binding	GO:0046677//response to antibiotic;GO:0006700//C21-steroid hormone biosynthetic process;GO:0042448//progesterone metabolic process;GO:0006705//mineralocorticoid biosynthetic process;GO:0055114//oxidation-reduction process;GO:0071375//cellular response to peptide hormone stimulus	K00513//steroid 21-monooxygenase [EC:1.14.14.16]	gi|259906405|ref|NP_476442.2|//steroid 21-hydroxylase [Rattus norvegicus];gi|564396596|ref|XP_006255969.1|//PREDICTED: steroid 21-hydroxylase isoform X1 [Rattus norvegicus]
293990	1786	87.81	23.96	-1.85055	2.24898e-09	Down	8.10122e-10	Wnt8b	GO:0005615//extracellular space;GO:0005578//proteinaceous extracellular matrix	GO:0005109//frizzled binding	GO:0045165//cell fate commitment;GO:0009887//animal organ morphogenesis;GO:0030182//neuron differentiation;GO:0016055//Wnt signaling pathway;GO:0010629//negative regulation of gene expression;GO:0010628//positive regulation of gene expression	K00714//wingless-type MMTV integration site family, member 8	gi|564333892|ref|XP_006231504.1|//PREDICTED: protein Wnt-8b isoform X1 [Rattus norvegicus];gi|157823573|ref|NP_001099829.1|//protein Wnt-8b [Rattus norvegicus]
103689971	2437	48.43	5.66	-3.07382	2.43039e-09	Down	8.77398e-10	LOC103689971	GO:0016020//membrane;GO:0043231//intracellular membrane-bounded organelle;GO:0000145//exocyst	GO:0047485//protein N-terminus binding;GO:0017160//Ral GTPase binding;GO:0019901//protein kinase binding	GO:2000535//regulation of entry of bacterium into host cell;GO:0001927//exocyst assembly;GO:0015031//protein transport;GO:0006893//Golgi to plasma membrane transport	K17637//exocyst complex component 2	gi|564391266|ref|XP_006253943.1|//PREDICTED: exocyst complex component 2-like isoform X3 [Rattus norvegicus];gi|564391256|ref|XP_006253938.1|//PREDICTED: exocyst complex component 2-like isoform X1 [Rattus norvegicus];gi|564391264|ref|XP_006253942.1|//PREDICTED: exocyst complex component 2-like isoform X2 [Rattus norvegicus]
103691134	1108	188	87	-1.08844	4.37995e-09	Down	1.6085e-09	Flt3lg	NA	NA	NA	K05454//fms-related tyrosine kinase 3 ligand	gi|805447251|ref|NP_001292868.1|//fms-related tyrosine kinase 3 ligand precursor [Rattus norvegicus]
307414	1628	138.8	54.8	-1.31755	4.44023e-09	Down	1.63114e-09	MGC108823	GO:0016020//membrane	GO:0005525//GTP binding	NA	K17072//interferon gamma inducible protein 47	gi|59891429|ref|NP_001012353.1|//uncharacterized protein LOC307414 [Rattus norvegicus]
100361506	2716	106	35	-1.57543	4.55465e-09	Down	1.67626e-09	Armc3	NA	NA	NA	K10056//junction plakoglobin	gi|559098430|ref|NP_001273949.1|//armadillo repeat-containing protein 3 [Rattus norvegicus]
54258	1148	177	80	-1.12247	5.28863e-09	Down	1.95538e-09	Cxcr1	GO:0016021//integral component of membrane;GO:0005886//plasma membrane	GO:0004918//interleukin-8 receptor activity;GO:0019959//interleukin-8 binding	GO:0007186//G-protein coupled receptor signaling pathway;GO:0031623//receptor internalization;GO:0070098//chemokine-mediated signaling pathway;GO:0006935//chemotaxis	K04175//C-X-C chemokine receptor type 1	gi|9506809|ref|NP_062183.1|//C-X-C chemokine receptor type 1 [Rattus norvegicus]
499419	1532	118.36	42.73	-1.44665	6.02725e-09	Down	2.23803e-09	RGD1564149	NA	NA	NA	NA	gi|119310195|ref|NP_001073176.1|//uncharacterized protein C21orf58 homolog [Rattus norvegicus]
63878	910	70	16	-2.10607	6.31102e-09	Down	2.3484e-09	Stc2	GO:0005615//extracellular space;GO:0005783//endoplasmic reticulum;GO:0005794//Golgi apparatus;GO:0048471//perinuclear region of cytoplasm	GO:0020037//heme binding;GO:0019899//enzyme binding;GO:0042803//protein homodimerization activity;GO:0005179//hormone activity	GO:0071456//cellular response to hypoxia;GO:0046697//decidualization;GO:0046885//regulation of hormone biosynthetic process;GO:0043434//response to peptide hormone;GO:0010629//negative regulation of gene expression;GO:0033280//response to vitamin D;GO:0007566//embryo implantation;GO:0006979//response to oxidative stress;GO:2001256//regulation of store-operated calcium entry;GO:2000118//regulation…	NA	gi|11560026|ref|NP_071566.1|//stanniocalcin-2 precursor [Rattus norvegicus]
108349568	603	64.89	13.6	-2.23118	6.74013e-09	Down	2.51495e-09	LOC108349568	NA	NA	NA	K10580//ubiquitin-conjugating enzyme E2 N [EC:2.3.2.23];K01520//dUTP pyrophosphatase [EC:3.6.1.23];K04004//complement factor H	gi|672089449|ref|XP_008771984.1|//PREDICTED: LOW QUALITY PROTEIN: uncharacterized protein LOC103694816 [Rattus norvegicus]
309666	3318	56	10	-2.46222	1.14246e-08	Down	4.33921e-09	Ubash3a	GO:0070062//extracellular exosome;GO:0005634//nucleus;GO:0005829//cytosol	NA	GO:0050860//negative regulation of T cell receptor signaling pathway;GO:0001817//regulation of cytokine production	K18993//ubiquitin-associated and SH3 domain-containing protein [EC:3.1.3.48]	gi|672085993|ref|XP_008771041.1|//PREDICTED: ubiquitin-associated and SH3 domain-containing protein A isoform X2 [Rattus norvegicus];gi|564397269|ref|XP_006256277.1|//PREDICTED: ubiquitin-associated and SH3 domain-containing protein A isoform X3 [Rattus norvegicus]
362050	2810	170	77	-1.11939	1.15627e-08	Down	4.39431e-09	Gbp5	GO:0016020//membrane;GO:0005794//Golgi apparatus;GO:0031410//cytoplasmic vesicle	GO:0042802//identical protein binding;GO:0005525//GTP binding;GO:0003924//GTPase activity	GO:0050702//interleukin-1 beta secretion;GO:0071346//cellular response to interferon-gamma;GO:0051289//protein homotetramerization;GO:0072616//interleukin-18 secretion;GO:0045089//positive regulation of innate immune response;GO:1900227//positive regulation of NLRP3 inflammasome complex assembly;GO:1900017//positive regulation of cytokine production involved in inflammatory response	K20898//guanylate-binding protein 5	gi|166091462|ref|NP_001102039.2|//guanylate-binding protein 5 [Rattus norvegicus]
499586	1559	128	50	-1.33293	1.34036e-08	Down	5.11216e-09	Tmem212	GO:0016021//integral component of membrane	NA	NA	NA	gi|672042017|ref|XP_008759120.1|//PREDICTED: transmembrane protein 212 isoform X2 [Rattus norvegicus];gi|256574780|ref|NP_001157911.1|//transmembrane protein 212 isoform 2 [Rattus norvegicus] ;gi|256574778|ref|NP_001157910.1|//transmembrane protein 212 isoform 1 [Rattus norvegicus];gi|564336057|ref|XP_006232281.1|//PREDICTED: transmembrane protein 212 isoform X1 [Rattus norvegicus]
100912163	5738	143.68	59.98	-1.2371	1.35038e-08	Down	5.15341e-09	LOC100912163	GO:0005634//nucleus	GO:0005515//protein binding;GO:0044212//transcription regulatory region DNA binding	GO:0034773//histone H4-K20 trimethylation;GO:0097368//establishment of Sertoli cell barrier;GO:0036124//histone H3-K9 trimethylation;GO:0006349//regulation of gene expression by genetic imprinting;GO:0045944//positive regulation of transcription from RNA polymerase II promoter;GO:0007283//spermatogenesis	K19195//AT-rich interactive domain-containing protein 4B	gi|672082319|ref|XP_008770058.1|//PREDICTED: AT-rich interactive domain-containing protein 4B-like [Rattus norvegicus]
290818	4993	94	30	-1.62449	1.69338e-08	Down	6.54297e-09	RGD1562638	GO:0005634//nucleus;GO:0005737//cytoplasm	GO:0004674//protein serine/threonine kinase activity;GO:0005524//ATP binding	GO:0006468//protein phosphorylation;GO:0035556//intracellular signal transduction;GO:0032870//cellular response to hormone stimulus	K08798//MAP/microtubule affinity-regulating kinase [EC:2.7.11.1]	gi|672080391|ref|XP_008769538.1|//PREDICTED: sperm motility kinase isoform X3 [Rattus norvegicus]
291228	4893	164	74	-1.12489	1.84955e-08	Down	7.16941e-09	Mkx	GO:0005634//nucleus;GO:0005667//transcription factor complex	GO:0000978//RNA polymerase II core promoter proximal region sequence-specific DNA binding;GO:0001077//transcriptional activator activity, RNA polymerase II core promoter proximal region sequence-specific binding;GO:0001085//RNA polymerase II transcription factor binding;GO:0001078//transcriptional repressor activity, RNA polymerase II core promoter proximal region sequence-specific binding	GO:0000122//negative regulation of transcription from RNA polymerase II promoter;GO:0045662//negative regulation of myoblast differentiation;GO:0035990//tendon cell differentiation;GO:0045944//positive regulation of transcription from RNA polymerase II promoter;GO:0030199//collagen fibril organization;GO:0007517//muscle organ development;GO:0032967//positive regulation of collagen biosynthetic pr…	K03006//DNA-directed RNA polymerase II subunit RPB1 [EC:2.7.7.6];K19383//homeobox protein TGIF1;K19553//homeobox protein TGIF2;K19554//homeobox protein TGIF2L	gi|672082261|ref|XP_008770033.1|//PREDICTED: homeobox protein Mohawk isoform X2 [Rattus norvegicus]
100360573	514	31.2	0	-5.94026	1.85519e-08	Down	7.19337e-09	LOC100360573	GO:0016020//membrane;GO:0005654//nucleoplasm;GO:0005763//mitochondrial small ribosomal subunit;GO:0022625//cytosolic large ribosomal subunit;GO:0022627//cytosolic small ribosomal subunit	GO:0003735//structural constituent of ribosome	GO:0006413//translational initiation;GO:0006614//SRP-dependent cotranslational protein targeting to membrane;GO:0010243//response to organonitrogen compound;GO:0032543//mitochondrial translation;GO:0000184//nuclear-transcribed mRNA catabolic process, nonsense-mediated decay;GO:0019083//viral transcription;GO:0006364//rRNA processing	K02951//small subunit ribosomal protein S12e	gi|293355224|ref|XP_002728643.1|//PREDICTED: 40S ribosomal protein S12-like [Rattus norvegicus]
102552204	486	121.9	47.03	-1.35084	2.13801e-08	Down	8.35054e-09	LOC102552204	GO:0000793//condensed chromosome;GO:0005615//extracellular space;GO:0009986//cell surface;GO:0017053//transcriptional repressor complex;GO:0005829//cytosol;GO:0000790//nuclear chromatin	GO:0000405//bubble DNA binding;GO:0070491//repressing transcription factor binding;GO:0070182//DNA polymerase binding;GO:0044378//non-sequence-specific DNA binding, bending;GO:0019958//C-X-C chemokine binding;GO:0016829//lyase activity;GO:0001530//lipopolysaccharide binding;GO:0003684//damaged DNA binding;GO:0097100//supercoiled DNA binding;GO:0003700//transcription factor activity, sequence-spec…	GO:0046330//positive regulation of JNK cascade;GO:0002218//activation of innate immune response;GO:0002643//regulation of tolerance induction;GO:1990774//tumor necrosis factor secretion;GO:0032392//DNA geometric change;GO:0033151//V(D)J recombination;GO:0051103//DNA ligation involved in DNA repair;GO:0010506//regulation of autophagy;GO:0043388//positive regulation of DNA binding;GO:2000778//posit…	K10802//high mobility group protein B1	gi|564378080|ref|XP_006248877.1|//PREDICTED: high mobility group protein B1 [Rattus norvegicus]
684050	1871	95	31	-1.59245	2.28131e-08	Down	8.93349e-09	PCOLCE2	GO:0070062//extracellular exosome	GO:0016504//peptidase activator activity;GO:0005518//collagen binding;GO:0008201//heparin binding	GO:0010952//positive regulation of peptidase activity	K14616//cubilin	gi|189083717|ref|NP_001121112.1|//procollagen C-endopeptidase enhancer 2 precursor [Rattus norvegicus]
64564	2853	71	18	-1.95661	2.49597e-08	Down	9.81085e-09	Bbox1	GO:0070062//extracellular exosome;GO:0005739//mitochondrion	GO:0005506//iron ion binding;GO:0008270//zinc ion binding;GO:0008336//gamma-butyrobetaine dioxygenase activity	GO:0045329//carnitine biosynthetic process;GO:0055114//oxidation-reduction process	K00471//gamma-butyrobetaine dioxygenase [EC:1.14.11.1]	gi|12018320|ref|NP_072151.1|//gamma-butyrobetaine dioxygenase [Rattus norvegicus]
690746	7297	74.58	20.18	-1.86265	3.2572e-08	Down	1.29764e-08	Spag17	NA	NA	NA	NA	gi|672043663|ref|XP_008759585.1|//PREDICTED: LOW QUALITY PROTEIN: sperm-associated antigen 17 isoform X2 [Rattus norvegicus]
685963	340	110.03	40.47	-1.41976	3.28882e-08	Down	1.31173e-08	LOC685963	GO:0005925//focal adhesion;GO:0033291//eukaryotic 80S initiation complex;GO:0022625//cytosolic large ribosomal subunit	GO:0003723//RNA binding;GO:0003735//structural constituent of ribosome	GO:0000184//nuclear-transcribed mRNA catabolic process, nonsense-mediated decay;GO:0001503//ossification;GO:0006364//rRNA processing;GO:0006417//regulation of translation;GO:0043009//chordate embryonic development;GO:0006413//translational initiation;GO:0006614//SRP-dependent cotranslational protein targeting to membrane;GO:0034463//90S preribosome assembly;GO:0042474//middle ear morphogenesis;GO…	K02923//large subunit ribosomal protein L38e	gi|4506645|ref|NP_000990.1|//60S ribosomal protein L38 [Homo sapiens]
252893	9034	119.4	46.25	-1.34507	3.31405e-08	Down	1.32217e-08	Dnah7	GO:0005737//cytoplasm;GO:0036156//inner dynein arm	NA	NA	K10408//dynein heavy chain, axonemal	gi|672065319|ref|XP_008765373.1|//PREDICTED: dynein heavy chain 7, axonemal isoform X3 [Rattus norvegicus];gi|672024109|ref|XP_008756271.1|//PREDICTED: dynein heavy chain 7, axonemal isoform X1 [Rattus norvegicus];gi|672065419|ref|XP_008765394.1|//PREDICTED: LOW QUALITY PROTEIN: dynein heavy chain 7, axonemal isoform X4 [Rattus norvegicus]
293992	3843	86.97	27	-1.66435	3.3961e-08	Down	1.35759e-08	Pax2	GO:0005730//nucleolus;GO:0005794//Golgi apparatus;GO:0034451//centriolar satellite	GO:0000987//core promoter proximal region sequence-specific DNA binding;GO:0008134//transcription factor binding	GO:0043154//negative regulation of cysteine-type endopeptidase activity involved in apoptotic process;GO:0045892//negative regulation of transcription, DNA-templated;GO:0001658//branching involved in ureteric bud morphogenesis;GO:0035566//regulation of metanephros size;GO:0045944//positive regulation of transcription from RNA polymerase II promoter;GO:2000378//negative regulation of reactive oxyg…	K15608//paired box protein 2	gi|564333894|ref|XP_006231505.1|//PREDICTED: paired box protein Pax-2 isoform X3 [Rattus norvegicus];gi|982968318|ref|XP_010818287.2|//PREDICTED: paired box protein Pax-2 isoform X5 [Bos taurus];gi|672040356|ref|XP_008758626.1|//PREDICTED: paired box protein Pax-2 isoform X2 [Rattus norvegicus]
102553858	5949	109	40	-1.42305	3.61281e-08	Down	1.44709e-08	LOC102553858	NA	NA	NA	NA	gi|564317321|ref|XP_006221902.1|//PREDICTED: uncharacterized protein LOC102553858 [Rattus norvegicus]
78974	1598	58	12	-2.24981	3.69112e-08	Down	1.47971e-08	Six3	GO:0005634//nucleus	GO:0001205//transcriptional activator activity, RNA polymerase II distal enhancer sequence-specific binding;GO:0003713//transcription coactivator activity;GO:0001222//transcription corepressor binding;GO:0042826//histone deacetylase binding;GO:0000980//RNA polymerase II distal enhancer sequence-specific DNA binding;GO:0005102//receptor binding	GO:1902692//regulation of neuroblast proliferation;GO:0030178//negative regulation of Wnt signaling pathway;GO:0060235//lens induction in camera-type eye;GO:0000060//protein import into nucleus, translocation;GO:0014016//neuroblast differentiation;GO:1990086//lens fiber cell apoptotic process;GO:0009946//proximal/distal axis specification;GO:0021978//telencephalon regionalization;GO:0021797//fore…	K19473//homeobox protein SIX3/6	gi|13027452|ref|NP_076480.1|//homeobox protein SIX3 [Rattus norvegicus]
103689996	2777	82.8	24.84	-1.71376	3.8463e-08	Down	1.54323e-08	LOC103689996	GO:0005765//lysosomal membrane;GO:0070062//extracellular exosome;GO:0009986//cell surface;GO:0042613//MHC class II protein complex;GO:0042825//TAP complex;GO:0031902//late endosome membrane	GO:0046978//TAP1 binding;GO:0005524//ATP binding;GO:0046982//protein heterodimerization activity;GO:0023029//MHC class Ib protein binding;GO:0042803//protein homodimerization activity;GO:0023026//MHC class II protein complex binding;GO:0043531//ADP binding;GO:0015433//peptide antigen-transporting ATPase activity;GO:0015197//peptide transporter activity;GO:0042605//peptide antigen binding;GO:00469…	GO:0019060//intracellular transport of viral protein in host cell;GO:0002489//antigen processing and presentation of endogenous peptide antigen via MHC class Ib via ER pathway, TAP-dependent;GO:0055085//transmembrane transport;GO:0002591//positive regulation of antigen processing and presentation of peptide antigen via MHC class I;GO:0046967//cytosol to ER transport;GO:0002481//antigen processing…	K05654//ATP-binding cassette, subfamily B (MDR/TAP), member 3	gi|158262055|ref|NP_114445.2|//antigen peptide transporter 2 precursor [Rattus norvegicus]
680885	818	36	3	-3.56175	4.51774e-08	Down	1.82542e-08	LOC680885	NA	NA	NA	K11536//pyrimidine nucleoside transport protein;K00623//choline O-acetyltransferase [EC:2.3.1.6]	gi|157821843|ref|NP_001102901.1|//UPF0728 protein C10orf53 homolog [Rattus norvegicus]
100910795	2353	92.28	30.44	-1.57684	4.54459e-08	Down	1.83833e-08	LOC100910795	GO:0005654//nucleoplasm;GO:0030529//intracellular ribonucleoprotein complex;GO:0019013//viral nucleocapsid	GO:0000166//nucleotide binding	GO:0030855//epithelial cell differentiation	K12898//heterogeneous nuclear ribonucleoprotein F/H	gi|564397771|ref|XP_006256442.1|//PREDICTED: heterogeneous nuclear ribonucleoprotein H3 isoform X2 [Rattus norvegicus];gi|564397808|ref|XP_006256458.1|//PREDICTED: heterogeneous nuclear ribonucleoprotein H3-like isoform X1 [Rattus norvegicus];gi|568967965|ref|XP_006513903.1|//PREDICTED: heterogeneous nuclear ribonucleoprotein H3 isoform X3 [Mus musculus]
103694559	8079	29.01	0	-5.83527	5.83308e-08	Down	2.38332e-08	Usp9y	NA	NA	NA	K11840//ubiquitin carboxyl-terminal hydrolase 9/24 [EC:3.4.19.12]	gi|672089150|ref|XP_008771923.1|//PREDICTED: probable ubiquitin carboxyl-terminal hydrolase FAF-X [Rattus norvegicus]
685243	2718	114.02	43.92	-1.35313	5.90921e-08	Down	2.4171e-08	Ackr4	GO:0005768//endosome;GO:0016021//integral component of membrane;GO:0005886//plasma membrane	GO:0005044//scavenger receptor activity;GO:0019956//chemokine binding;GO:0004950//chemokine receptor activity	GO:0007186//G-protein coupled receptor signaling pathway;GO:0006898//receptor-mediated endocytosis;GO:0070098//chemokine-mediated signaling pathway;GO:0006935//chemotaxis	K04186//C-C chemokine receptor-like 1	gi|672023283|ref|XP_008756080.1|//PREDICTED: atypical chemokine receptor 4 isoform X1 [Rattus norvegicus]
102557190	888	91.43	30.37	-1.56681	6.05858e-08	Down	2.48026e-08	LOC102557190	NA	NA	NA	K09228//KRAB domain-containing zinc finger protein;K04743//chondroitin 6-sulfotransferase 7 [EC:2.8.2.17];K04257//olfactory receptor;K04004//complement factor H	gi|672028677|ref|XP_008767656.1|//PREDICTED: igE-binding protein-like [Rattus norvegicus]
103694121	832	90	30	-1.56175	8.2926e-08	Down	3.43145e-08	LOC103694121	NA	NA	NA	NA	gi|672082334|ref|XP_008770066.1|//PREDICTED: uncharacterized protein LOC103694121 isoform X2 [Rattus norvegicus]
100911237	2655	128.22	53.68	-1.23296	8.91953e-08	Down	3.70502e-08	LOC100911237	GO:0005634//nucleus	GO:0003700//transcription factor activity, sequence-specific DNA binding	GO:0006355//regulation of transcription, DNA-templated;GO:0044791//positive regulation by host of viral release from host cell	K09228//KRAB domain-containing zinc finger protein	gi|149032832|gb|EDL87687.1|//rCG41994 [Rattus norvegicus];gi|672012590|ref|XP_008772530.1|//PREDICTED: zinc finger protein 420-like isoform X2 [Rattus norvegicus]
367975	1490	28.13	0	-5.79083	9.29898e-08	Down	3.87212e-08	LOC367975	NA	NA	GO:0008285//negative regulation of cell proliferation	K14443//protein Tob/BTG	gi|120586989|ref|NP_001073365.1|//uncharacterized protein LOC367975 [Rattus norvegicus]
353228	1533	56	12	-2.19918	9.73625e-08	Down	4.06302e-08	Zar1	GO:0005737//cytoplasm	NA	GO:0000003//reproduction;GO:0007275//multicellular organism development	K18762//zygote arrest protein 1	gi|149035273|gb|EDL89977.1|//zygote arrest 1 [Rattus norvegicus]
308794	1416	56	12	-2.19918	9.73625e-08	Down	4.06302e-08	Cfap161	GO:0016020//membrane	NA	NA	K04710//ceramide synthetase [EC:2.3.1.24]	gi|189181712|ref|NP_001094051.1|//uncharacterized protein C15orf26 homolog [Rattus norvegicus]
688699	2985	40	5	-2.97679	9.7967e-08	Down	4.09158e-08	Prdm12	GO:0005634//nucleus	GO:0043803//hydroxyneurosporene-O-methyltransferase activity;GO:0009008//DNA-methyltransferase activity;GO:0016279//protein-lysine N-methyltransferase activity;GO:0034541//dimethylarsinite methyltransferase activity;GO:0052665//tRNA (uracil-2'-O-)-methyltransferase activity;GO:0052667//phosphomethylethanolamine N-methyltransferase activity;GO:0052735//tRNA (cytosine-3-)-methyltransferase activity…	GO:1900111//positive regulation of histone H3-K9 dimethylation;GO:0022008//neurogenesis;GO:0006355//regulation of transcription, DNA-templated	K20795//histone-lysine N-methyltransferase PRDM6 [EC:2.1.1.43]	gi|182765475|ref|NP_001116834.1|//PR domain zinc finger protein 12 [Mus musculus]
303056	5714	112	44	-1.32471	1.26229e-07	Down	5.32484e-08	Atp10b	NA	NA	NA	K01530//phospholipid-translocating ATPase [EC:3.6.3.1]	gi|125628644|ref|NP_795973.2|//probable phospholipid-transporting ATPase VB [Mus musculus] ;gi|564312571|ref|XP_006220697.1|//PREDICTED: probable phospholipid-transporting ATPase VB isoform X1 [Rattus norvegicus]
100910885	2407	125.1	52.39	-1.23251	1.29513e-07	Down	5.4663e-08	LOC100910885	NA	NA	NA	K14480//apolipoprotein L	gi|672059712|ref|XP_003750423.3|//PREDICTED: apolipoprotein L3-like isoform X2 [Rattus norvegicus]
498270	1611	147	67	-1.11037	1.39426e-07	Down	5.90367e-08	Ccdc190	NA	NA	NA	NA	gi|157818511|ref|NP_001102543.1|//coiled-coil domain-containing protein C1orf110 homolog [Rattus norvegicus]
102553611	4696	121.32	50.23	-1.24899	1.4958e-07	Down	6.34547e-08	LOC102553611	NA	NA	NA	K10744//ribonuclease H2 subunit B;K07756//inositol-hexakisphosphate 5-kinase [EC:2.7.4.21];K04726//BH3 interacting domain death agonist;K01679//fumarate hydratase, class II [EC:4.2.1.2]	gi|672088628|ref|XP_008771771.1|//PREDICTED: uncharacterized protein LOC103694514 [Rattus norvegicus]
361668	4649	67.77	18.58	-1.84369	1.71373e-07	Down	7.32486e-08	Ebf3	GO:0005634//nucleus	GO:0000978//RNA polymerase II core promoter proximal region sequence-specific DNA binding;GO:0046872//metal ion binding;GO:0005515//protein binding;GO:0001077//transcriptional activator activity, RNA polymerase II core promoter proximal region sequence-specific binding	GO:0007275//multicellular organism development;GO:0045944//positive regulation of transcription from RNA polymerase II promoter	K09103//early B-cell factor	gi|672038896|ref|XP_008758220.1|//PREDICTED: transcription factor COE3 isoform X3 [Rattus norvegicus];gi|672038899|ref|XP_008758221.1|//PREDICTED: transcription factor COE3 isoform X5 [Rattus norvegicus];gi|564331516|ref|XP_006230524.1|//PREDICTED: transcription factor COE3 isoform X4 [Rattus norvegicus];gi|672038906|ref|XP_008758223.1|//PREDICTED: transcription factor COE3 isoform X9 [Rattus nor…
25353	1503	60	15	-1.97679	2.56114e-07	Down	1.11521e-07	Spp1	GO:0070062//extracellular exosome;GO:0005615//extracellular space;GO:0005783//endoplasmic reticulum;GO:0042995//cell projection;GO:0048471//perinuclear region of cytoplasm;GO:0005794//Golgi apparatus;GO:0016021//integral component of membrane;GO:0015629//actin cytoskeleton;GO:0005739//mitochondrion;GO:0045177//apical part of cell	GO:0008330//protein tyrosine/threonine phosphatase activity;GO:0017161//inositol-1,3,4-trisphosphate 4-phosphatase activity;GO:0052830//inositol-1,3,4,6-tetrakisphosphate 6-phosphatase activity;GO:1990003//IDP phosphatase activity;GO:0030351//inositol-1,3,4,5,6-pentakisphosphate 3-phosphatase activity;GO:0043726//5-amino-6-(5-phosphoribitylamino)uracil phosphatase activity;GO:0052629//phosphatidy…	GO:0006670//sphingosine metabolic process;GO:0001649//osteoblast differentiation;GO:0006668//sphinganine-1-phosphate metabolic process;GO:0030593//neutrophil chemotaxis;GO:0048685//negative regulation of collateral sprouting of intact axon in response to injury;GO:0097191//extrinsic apoptotic signaling pathway;GO:0071498//cellular response to fluid shear stress;GO:0043066//negative regulation of …	K06250//secreted phosphoprotein 1	gi|145046230|ref|NP_037013.2|//osteopontin precursor [Rattus norvegicus]
307393	4632	137	62	-1.12063	3.06097e-07	Down	1.34221e-07	Sh3tc2	GO:0031410//cytoplasmic vesicle;GO:0005886//plasma membrane;GO:0055037//recycling endosome	NA	GO:0032287//peripheral nervous system myelin maintenance;GO:0033157//regulation of intracellular protein transport;GO:1901184//regulation of ERBB signaling pathway	NA	gi|672030745|ref|XP_008772353.1|//PREDICTED: SH3 domain and tetratricopeptide repeat-containing protein 2 isoform X3 [Rattus norvegicus];gi|564320705|ref|XP_001059165.2|//PREDICTED: SH3 domain and tetratricopeptide repeat-containing protein 2 isoform X2 [Rattus norvegicus];gi|564320707|ref|XP_006222643.1|//PREDICTED: SH3 domain and tetratricopeptide repeat-containing protein 2 isoform X5 [Rattus …
246325	3739	114	47	-1.25509	3.22567e-07	Down	1.41625e-07	Kcnh8	GO:0005887//integral component of plasma membrane;GO:0005622//intracellular	GO:0000155//phosphorelay sensor kinase activity;GO:0005249//voltage-gated potassium channel activity;GO:0003705//transcription factor activity, RNA polymerase II distal enhancer sequence-specific binding	GO:0023014//signal transduction by protein phosphorylation;GO:0006357//regulation of transcription from RNA polymerase II promoter;GO:0000160//phosphorelay signal transduction system;GO:0034765//regulation of ion transmembrane transport;GO:0043066//negative regulation of apoptotic process;GO:0071805//potassium ion transmembrane transport;GO:0042391//regulation of membrane potential	K04911//potassium voltage-gated channel Eag-related subfamily H member 8	gi|21489989|ref|NP_659563.1|//potassium voltage-gated channel subfamily H member 8 [Rattus norvegicus]
171100	2138	83	28	-1.54447	3.34488e-07	Down	1.47201e-07	Angptl2	GO:0070062//extracellular exosome	NA	NA	K10104//ficolin;K05466//angiopoietin 2;K05465//angiopoietin 1	gi|19424254|ref|NP_598253.1|//angiopoietin-related protein 2 precursor [Rattus norvegicus]
310917	2560	60.25	15.45	-1.94014	3.40538e-07	Down	1.49979e-07	Gbp4	GO:0016020//membrane;GO:0005634//nucleus;GO:0005794//Golgi apparatus;GO:0005829//cytosol;GO:0031410//cytoplasmic vesicle;GO:0020005//symbiont-containing vacuole membrane	GO:0005525//GTP binding;GO:0003924//GTPase activity	GO:0071346//cellular response to interferon-gamma;GO:0044406//adhesion of symbiont to host;GO:0035458//cellular response to interferon-beta;GO:0042832//defense response to protozoan;GO:0050830//defense response to Gram-positive bacterium	K20899//guanylate-binding protein 1/3/4/7	gi|765365472|ref|NP_001292190.1|//guanylate-binding protein 4 [Rattus norvegicus];gi|564301072|ref|XP_006224339.1|//PREDICTED: guanylate-binding protein 4 isoform X2 [Rattus norvegicus]
100912787	3297	25.38	0	-5.64241	4.04574e-07	Down	1.79189e-07	LOC100912787	GO:0005634//nucleus	GO:0000978//RNA polymerase II core promoter proximal region sequence-specific DNA binding	GO:0006355//regulation of transcription, DNA-templated	K09228//KRAB domain-containing zinc finger protein	gi|564327349|ref|XP_006228824.1|//PREDICTED: zinc finger protein OZF-like [Rattus norvegicus]
246266	2524	89	32	-1.45252	4.4546e-07	Down	1.98358e-07	Aspg	NA	GO:0004622//lysophospholipase activity;GO:0003847//1-alkyl-2-acetylglycerophosphocholine esterase activity;GO:0004067//asparaginase activity	GO:0016042//lipid catabolic process;GO:0006644//phospholipid metabolic process;GO:0006528//asparagine metabolic process	K13278//60kDa lysophospholipase [EC:3.1.1.5 3.1.1.47 3.5.1.1]	gi|21426773|ref|NP_653351.1|//60 kDa lysophospholipase [Rattus norvegicus]
312907	7851	132	60	-1.11429	5.72392e-07	Down	2.57347e-07	Slco5a1	GO:0005887//integral component of plasma membrane	GO:0015347//sodium-independent organic anion transmembrane transporter activity	GO:0043252//sodium-independent organic anion transport	K14356//solute carrier organic anion transporter family, member 5A	gi|823423328|ref|XP_012420807.1|//PREDICTED: solute carrier organic anion transporter family member 5A1 [Odobenus rosmarus divergens];gi|157821923|ref|NP_001101368.1|//solute carrier organic anion transporter family member 5A1 [Rattus norvegicus] ;gi|564349979|ref|XP_006237805.1|//PREDICTED: solute carrier organic anion transporter family member 5A1 isoform X1 [Rattus norvegicus]
113992	2338	141.88	67.21	-1.05471	7.14977e-07	Down	3.24769e-07	Ugt1a6	GO:0070062//extracellular exosome;GO:0043234//protein complex;GO:0005743//mitochondrial inner membrane;GO:0016021//integral component of membrane;GO:0005789//endoplasmic reticulum membrane	GO:0015020//glucuronosyltransferase activity;GO:0046982//protein heterodimerization activity;GO:0042803//protein homodimerization activity;GO:0032403//protein complex binding	GO:0018880//4-chlorobiphenyl metabolic process;GO:0001889//liver development;GO:0009813//flavonoid biosynthetic process;GO:0052697//xenobiotic glucuronidation;GO:0043434//response to peptide hormone;GO:0071385//cellular response to glucocorticoid stimulus;GO:0032496//response to lipopolysaccharide;GO:0052696//flavonoid glucuronidation	K00699//glucuronosyltransferase [EC:2.4.1.17]	gi|89276778|ref|NP_001034780.1|//UDP-glucuronosyltransferase 1-6 precursor [Rattus norvegicus]
302996	1766	89.27	33	-1.4125	7.4474e-07	Down	3.38795e-07	Ccdc78	GO:0005814//centriole;GO:0042383//sarcolemma;GO:0098536//deuterosome;GO:0016529//sarcoplasmic reticulum;GO:0048471//perinuclear region of cytoplasm	NA	GO:0098535//de novo centriole assembly involved in multi-ciliated epithelial cell differentiation;GO:0003009//skeletal muscle contraction	NA	gi|672024620|ref|XP_008772928.1|//PREDICTED: coiled-coil domain-containing protein 78 [Rattus norvegicus]
24373	2385	114	49	-1.19497	8.96394e-07	Down	4.11643e-07	Fst	GO:0005634//nucleus;GO:0005576//extracellular region;GO:0005737//cytoplasm	GO:0043395//heparan sulfate proteoglycan binding;GO:0048185//activin binding	GO:0002244//hematopoietic progenitor cell differentiation;GO:0043616//keratinocyte proliferation;GO:0030509//BMP signaling pathway;GO:0042475//odontogenesis of dentin-containing tooth;GO:0046882//negative regulation of follicle-stimulating hormone secretion;GO:0000122//negative regulation of transcription from RNA polymerase II promoter;GO:0008585//female gonad development;GO:0007389//pattern spe…	K04661//follistatin	gi|564335310|ref|XP_006232015.1|//PREDICTED: follistatin isoform X1 [Rattus norvegicus];gi|6978857|ref|NP_036693.1|//follistatin precursor [Rattus norvegicus]
25699	2250	42	8	-2.36911	1.41303e-06	Down	6.64378e-07	Dbh	GO:0030425//dendrite;GO:0030658//transport vesicle membrane;GO:0005615//extracellular space;GO:0034466//chromaffin granule lumen;GO:0043195//terminal bouton;GO:0043025//neuronal cell body;GO:0043196//varicosity;GO:0016021//integral component of membrane;GO:0045177//apical part of cell;GO:0042584//chromaffin granule membrane	GO:0005507//copper ion binding;GO:0031418//L-ascorbic acid binding;GO:0004500//dopamine beta-monooxygenase activity	GO:0008542//visual learning;GO:0002443//leukocyte mediated immunity;GO:0042127//regulation of cell proliferation;GO:0042309//homoiothermy;GO:0055114//oxidation-reduction process;GO:0042420//dopamine catabolic process;GO:0042593//glucose homeostasis;GO:0045907//positive regulation of vasoconstriction;GO:0048265//response to pain;GO:0048149//behavioral response to ethanol;GO:0050900//leukocyte migr…	K00503//dopamine beta-monooxygenase [EC:1.14.17.1]	gi|140970928|ref|NP_037290.2|//dopamine beta-hydroxylase [Rattus norvegicus]
[truncated: 122 more rows]

## Sheet: 342 DEGs
342 genes were increased after minocycline application (between the sham group and the minocycline-treated group)
[truncated: 343 more rows]

[truncated: 1 more sheets: 424 DEGs ]
