# Supplementary material for: Intra-CA1 Administration of Minocycline Alters the Expression of Inflammation-Related Genes in Hippocampus of CCI Rats
Source: Front Mol Neurosci. 2019 Oct 24;12:248. doi: 10.3389/fnmol.2019.00248 (PMC6822549; doi:10.3389/fnmol.2019.00248)
Supplement: Supplementary file 5 [file Table_5.xls]

## Sheet: 252 DEGs
Common elements in "sham VS Minocycline" and" CCI VS Minocycline"
GeneID	Length	control-Expression	MI-Expression	log2Ratio(MI/control)	q-value(Storey et al. 2003)	Up-Down-Regulation(MI/control)	p-value	Symbol	Cellular Component	Molecular Function	Biological Process	Kegg Orthology	Nr Description
24856	701	250	3555	3.85306	0	Up	0	Ttr	GO:0070062//extracellular exosome;GO:0005615//extracellular space;GO:0043234//protein complex	GO:0070324//thyroid hormone binding;GO:0042802//identical protein binding;GO:0046982//protein heterodimerization activity;GO:0005179//hormone activity	GO:0070327//thyroid hormone transport;GO:0042572//retinol metabolic process;GO:0006144//purine nucleobase metabolic process;GO:0042403//thyroid hormone metabolic process	K20731//transthyretin	gi|333033763|ref|NP_036813.2|//transthyretin precursor [Rattus norvegicus]
310926	1573	5390.52	11194.1	1.07745	0	Up	0	LOC310926	NA	NA	NA	NA	gi|68226711|ref|NP_001020173.1|//uncharacterized protein LOC310926 [Rattus norvegicus]
257642	1038	3163	6401	1.04021	1.40857e-254	Up	2.29763e-256	LOC257642	GO:0016021//integral component of membrane	GO:0003690//double-stranded DNA binding;GO:0003700//transcription factor activity, sequence-specific DNA binding;GO:0008134//transcription factor binding	GO:0008283//cell proliferation;GO:0006355//regulation of transcription, DNA-templated;GO:0009303//rRNA transcription	K06236//collagen, type I, alpha	gi|22129763|ref|NP_671477.1|//rRNA promoter binding protein [Rattus norvegicus]
100360679	547	802.83	1934.24	1.29181	2.79208e-109	Up	1.17022e-110	LOC100360679	GO:0016020//membrane;GO:0031012//extracellular matrix;GO:0070062//extracellular exosome;GO:0005654//nucleoplasm;GO:0005925//focal adhesion;GO:0005581//collagen trimer;GO:0022627//cytosolic small ribosomal subunit	GO:0003735//structural constituent of ribosome;GO:0019843//rRNA binding;GO:0019901//protein kinase binding	GO:0006413//translational initiation;GO:0006614//SRP-dependent cotranslational protein targeting to membrane;GO:0000184//nuclear-transcribed mRNA catabolic process, nonsense-mediated decay;GO:0019083//viral transcription;GO:0006364//rRNA processing	K02964//small subunit ribosomal protein S18e	gi|332245592|ref|XP_003271942.1|//PREDICTED: 40S ribosomal protein S18 [Nomascus leucogenys]
501116	2685	79.52	512.98	2.71272	1.94274e-78	Up	1.23237e-79	LOC501116	GO:0016020//membrane;GO:0030424//axon;GO:0005913//cell-cell adherens junction;GO:0016281//eukaryotic translation initiation factor 4F complex	GO:0003743//translation initiation factor activity;GO:0098641//cadherin binding involved in cell-cell adhesion	GO:0045773//positive regulation of axon extension;GO:0006446//regulation of translational initiation;GO:0060999//positive regulation of dendritic spine development;GO:0045727//positive regulation of translation	K03260//translation initiation factor 4G	gi|672057664|ref|XP_008763289.1|//PREDICTED: LOW QUALITY PROTEIN: eukaryotic translation initiation factor 4 gamma 2-like isoform X2 [Rattus norvegicus]
619345	1168	63.67	418.6	2.7401	6.8584e-65	Up	5.29064e-66	Surf2	GO:0005730//nucleolus;GO:0005886//plasma membrane	NA	NA	NA	gi|564339832|ref|XP_006233785.1|//PREDICTED: surfeit locus protein 2-like isoform X2 [Rattus norvegicus];gi|76443683|ref|NP_001029038.1|//surfeit locus protein 2 [Rattus norvegicus]
24808	2159	246	759	1.64865	3.18344e-62	Up	2.54949e-63	Tacr3	GO:0005634//nucleus;GO:0032590//dendrite membrane;GO:0016021//integral component of membrane;GO:0032809//neuronal cell body membrane;GO:0005737//cytoplasm	GO:0004995//tachykinin receptor activity	GO:0010460//positive regulation of heart rate;GO:0007217//tachykinin receptor signaling pathway;GO:0045777//positive regulation of blood pressure;GO:0043278//response to morphine;GO:0060259//regulation of feeding behavior;GO:0070474//positive regulation of uterine smooth muscle contraction;GO:0042538//hyperosmotic salinity response;GO:0007568//aging;GO:0042053//regulation of dopamine metabolic pr…	K04224//tachykinin receptor 3	gi|8394408|ref|NP_058749.1|//neuromedin-K receptor [Rattus norvegicus]
103693838	3546	362.62	946.82	1.40784	1.52583e-61	Up	1.23926e-62	NEWGENE_621802	GO:0005654//nucleoplasm;GO:0005829//cytosol;GO:0030666//endocytic vesicle membrane;GO:0005886//plasma membrane;GO:0014069//postsynaptic density;GO:0033017//sarcoplasmic reticulum membrane	GO:0005088//Ras guanyl-nucleotide exchange factor activity;GO:0005524//ATP binding;GO:0004683//calmodulin-dependent protein kinase activity;GO:0005516//calmodulin binding;GO:0004723//calcium-dependent protein serine/threonine phosphatase activity;GO:0042803//protein homodimerization activity	GO:0007399//nervous system development;GO:0014733//regulation of skeletal muscle adaptation;GO:0043547//positive regulation of GTPase activity;GO:0030073//insulin secretion;GO:1901897//regulation of relaxation of cardiac muscle;GO:0051924//regulation of calcium ion transport;GO:0006470//protein dephosphorylation;GO:0051259//protein oligomerization;GO:0060333//interferon-gamma-mediated signaling p…	K04515//calcium/calmodulin-dependent protein kinase (CaM kinase) II [EC:2.7.11.17]	gi|532049867|ref|XP_005367701.1|//PREDICTED: calcium/calmodulin-dependent protein kinase type II subunit gamma isoform X4 [Microtus ochrogaster];gi|755775338|ref|XP_006937956.2|//PREDICTED: calcium/calmodulin-dependent protein kinase type II subunit gamma isoform X14 [Felis catus];gi|568986588|ref|XP_006518552.1|//PREDICTED: calcium/calmodulin-dependent protein kinase type II subunit gamma isofor…
312382	2197	320.39	851.62	1.43359	5.69586e-57	Up	4.9229e-58	Abcg2	GO:0005634//nucleus;GO:0016324//apical plasma membrane;GO:0016021//integral component of membrane;GO:0031966//mitochondrial membrane	GO:0005524//ATP binding;GO:0008559//xenobiotic-transporting ATPase activity;GO:0042803//protein homodimerization activity	GO:1904612//response to 2,3,7,8-tetrachlorodibenzodioxine;GO:0015747//urate transport;GO:0043278//response to morphine;GO:0010039//response to iron ion;GO:0032496//response to lipopolysaccharide;GO:1904479//negative regulation of intestinal absorption;GO:0071549//cellular response to dexamethasone stimulus;GO:0046618//drug export;GO:0060136//embryonic process involved in female pregnancy;GO:00193…	K05681//ATP-binding cassette, subfamily G (WHITE), member 2	gi|68051981|sp|Q80W57.1|ABCG2_RAT//RecName: Full=ATP-binding cassette sub-family G member 2; AltName: Full=Breast cancer resistance protein 1 homolog; AltName: Full=Urate exporter; AltName: CD_antigen=CD338;gi|31077114|ref|NP_852046.1|//ATP-binding cassette sub-family G member 2 [Rattus norvegicus]
108351097	2535	168.11	590.65	1.83611	2.17635e-56	Up	1.90073e-57	LOC108351097	NA	NA	NA	K19720//collagen, type III, alpha	gi|954381023|gb|KRY44973.1|//hypothetical protein T03_14148 [Trichinella britovi]
25010	503	1.88	221.52	6.90377	9.98363e-52	Up	9.46568e-53	Scgb2a1	GO:0005615//extracellular space	GO:0046982//protein heterodimerization activity;GO:0005496//steroid binding	GO:0051262//protein tetramerization;GO:0030521//androgen receptor signaling pathway	NA	gi|42627889|ref|NP_976078.1|//secretoglobin family 2A member 2 precursor [Rattus norvegicus];gi|672039726|ref|XP_008758454.1|//PREDICTED: secretoglobin family 2A member 2 isoform X1 [Rattus norvegicus]
100360645	310	242.7	693.83	1.53862	1.15119e-51	Up	1.09277e-52	LOC100360645	GO:0010008//endosome membrane;GO:0070062//extracellular exosome;GO:0005615//extracellular space;GO:0005654//nucleoplasm;GO:0030666//endocytic vesicle membrane;GO:0043209//myelin sheath;GO:0043005//neuron projection;GO:0043025//neuronal cell body;GO:0005829//cytosol;GO:0005739//mitochondrion;GO:0005886//plasma membrane	GO:0002020//protease binding	GO:0006296//nucleotide-excision repair, DNA incision, 5'-to lesion;GO:0007144//female meiosis I;GO:0090090//negative regulation of canonical Wnt signaling pathway;GO:0008543//fibroblast growth factor receptor signaling pathway;GO:0045742//positive regulation of epidermal growth factor receptor signaling pathway;GO:0060613//fat pad development;GO:0070423//nucleotide-binding oligomerization domain …	K02977//small subunit ribosomal protein S27Ae;K02927//large subunit ribosomal protein L40e	gi|149052926|gb|EDM04743.1|//polyubiquitin [Rattus norvegicus]
50577	2251	89	374	2.09437	9.17135e-43	Up	1.02435e-43	Galr1	GO:0005887//integral component of plasma membrane	GO:0017046//peptide hormone binding;GO:0042923//neuropeptide binding;GO:0004966//galanin receptor activity	GO:0007200//phospholipase C-activating G-protein coupled receptor signaling pathway;GO:0007194//negative regulation of adenylate cyclase activity;GO:0045944//positive regulation of transcription from RNA polymerase II promoter;GO:0007189//adenylate cyclase-activating G-protein coupled receptor signaling pathway;GO:0007204//positive regulation of cytosolic calcium ion concentration;GO:0007218//neu…	K04230//galanin receptor 1	gi|164518935|ref|NP_037090.2|//galanin receptor type 1 [Rattus norvegicus]
83476	1987	259	665	1.38361	1.8331e-42	Up	2.05778e-43	Cyr61	GO:0005578//proteinaceous extracellular matrix	GO:0005520//insulin-like growth factor binding;GO:0005178//integrin binding;GO:0008201//heparin binding;GO:0050840//extracellular matrix binding	GO:0030335//positive regulation of cell migration;GO:0030513//positive regulation of BMP signaling pathway;GO:0060710//chorio-allantoic fusion;GO:0002041//intussusceptive angiogenesis;GO:0045860//positive regulation of protein kinase activity;GO:0003181//atrioventricular valve morphogenesis;GO:0006935//chemotaxis;GO:0045766//positive regulation of angiogenesis;GO:0010811//positive regulation of c…	K06829//cysteine rich protein 61	gi|31542447|ref|NP_112617.2|//protein CYR61 precursor [Rattus norvegicus]
100912618	1736	0	151.74	8.26867	4.02862e-32	Up	5.6815e-33	LOC100912618	GO:0035370//UBC13-UEV1A complex;GO:0070062//extracellular exosome;GO:0005634//nucleus;GO:0000151//ubiquitin ligase complex;GO:0005737//cytoplasm	GO:0061630//ubiquitin protein ligase activity;GO:0031625//ubiquitin protein ligase binding;GO:0061631//ubiquitin conjugating enzyme activity;GO:0031624//ubiquitin conjugating enzyme binding	GO:0043123//positive regulation of I-kappaB kinase/NF-kappaB signaling;GO:0070534//protein K63-linked ubiquitination;GO:0042275//error-free postreplication DNA repair;GO:0051092//positive regulation of NF-kappaB transcription factor activity	K10704//ubiquitin-conjugating enzyme E2 variant	gi|42741690|ref|NP_075719.1|//ubiquitin-conjugating enzyme E2 variant 1 isoform 2 [Mus musculus]
293669	2565	0	140.47	8.15733	3.7208e-30	Up	5.54664e-31	Cd248	GO:0070062//extracellular exosome;GO:0016021//integral component of membrane;GO:0005737//cytoplasm;GO:0005886//plasma membrane	GO:0030246//carbohydrate binding;GO:0005509//calcium ion binding;GO:0050840//extracellular matrix binding	GO:0016477//cell migration;GO:0060033//anatomical structure regression;GO:2000353//positive regulation of endothelial cell apoptotic process;GO:0048535//lymph node development;GO:0008284//positive regulation of cell proliferation	K06706//CD248 antigen, endosialin	gi|157821557|ref|NP_001099795.1|//endosialin precursor [Rattus norvegicus]
170496	876	37	197	2.43581	1.66354e-27	Up	2.69844e-28	Lcn2	GO:0070062//extracellular exosome;GO:0005615//extracellular space;GO:0005829//cytosol	GO:0002020//protease binding;GO:0005506//iron ion binding;GO:0042803//protein homodimerization activity;GO:0005215//transporter activity;GO:0036094//small molecule binding	GO:0097192//extrinsic apoptotic signaling pathway in absence of ligand;GO:0071222//cellular response to lipopolysaccharide;GO:0071356//cellular response to tumor necrosis factor;GO:0031346//positive regulation of cell projection organization;GO:0055072//iron ion homeostasis;GO:0071347//cellular response to interleukin-1;GO:0031669//cellular response to nutrient levels;GO:0045087//innate immune re…	K21129//lipocalin 2	gi|18543345|ref|NP_570097.1|//neutrophil gelatinase-associated lipocalin precursor [Rattus norvegicus]
682787	753	235.03	522.33	1.17533	2.47889e-26	Up	4.13617e-27	Sumo4	GO:0016605//PML body	GO:0031386//protein tag;GO:0046965//retinoid X receptor binding;GO:0031625//ubiquitin protein ligase binding;GO:0019789//SUMO transferase activity	GO:0045892//negative regulation of transcription, DNA-templated;GO:0045944//positive regulation of transcription from RNA polymerase II promoter;GO:0034613//cellular protein localization;GO:0032436//positive regulation of proteasomal ubiquitin-dependent protein catabolic process;GO:0033235//positive regulation of protein sumoylation;GO:0070911//global genome nucleotide-excision repair	K12160//small ubiquitin-related modifier	gi|293359129|ref|XP_002729504.1|//PREDICTED: small ubiquitin-related modifier 2 [Rattus norvegicus]
287819	3278	203	468	1.22824	2.38738e-25	Up	4.14574e-26	Ush1g	GO:0036064//ciliary basal body;GO:0001917//photoreceptor inner segment;GO:0032391//photoreceptor connecting cilium;GO:0015629//actin cytoskeleton;GO:0005737//cytoplasm;GO:0005886//plasma membrane	GO:0042803//protein homodimerization activity;GO:0030507//spectrin binding	GO:0060122//inner ear receptor stereocilium organization;GO:0050957//equilibrioception;GO:0042472//inner ear morphogenesis;GO:0007605//sensory perception of sound;GO:0050953//sensory perception of light stimulus;GO:0045494//photoreceptor cell maintenance	K15502//serine/threonine-protein phosphatase 6 regulatory ankyrin repeat subunit A;K12460//ankyrin repeat-rich membrane spanning protein	gi|157786716|ref|NP_001099320.1|//Usher syndrome type-1G protein [Rattus norvegicus]
100910616	1961	0	108.93	7.79047	1.83913e-24	Up	3.28535e-25	Hmgn5	GO:0005634//nucleus;GO:0000785//chromatin	GO:0031492//nucleosomal DNA binding	GO:0006357//regulation of transcription from RNA polymerase II promoter;GO:0016569//covalent chromatin modification	K17045//high-mobility group nucleosome-binding domain-containing protein 5	gi|451958140|ref|NP_001263363.1|//high mobility group nucleosome-binding domain-containing protein 5 [Rattus norvegicus]
291328	2421	118	323	1.47596	2.75376e-23	Up	5.0939e-24	Slc39a12	GO:0005887//integral component of plasma membrane;GO:1903561//extracellular vesicle;GO:0048471//perinuclear region of cytoplasm	GO:0005385//zinc ion transmembrane transporter activity	GO:0071578//zinc II ion transmembrane import;GO:0007165//signal transduction;GO:0031113//regulation of microtubule polymerization;GO:0006882//cellular zinc ion homeostasis;GO:0010975//regulation of neuron projection development	K14718//solute carrier family 39 (zinc transporter), member 12	gi|564392297|ref|XP_006254347.1|//PREDICTED: zinc transporter ZIP12 isoform X1 [Rattus norvegicus]
100911090	5896	263.2	540.23	1.06062	3.14023e-23	Up	5.82657e-24	LOC100911090	NA	NA	NA	K09228//KRAB domain-containing zinc finger protein	gi|672022068|ref|XP_008774728.1|//PREDICTED: LOW QUALITY PROTEIN: zinc finger protein 16-like [Rattus norvegicus]
293731	453	0	94	7.5778	1.20154e-21	Up	2.36143e-22	Psbpc2	GO:0005576//extracellular region	GO:0005496//steroid binding	NA	NA	gi|71680937|gb|AAH99748.1|//Psbpc2 protein, partial [Rattus norvegicus]
282822	3677	173.08	397.71	1.22349	1.34048e-21	Up	2.64361e-22	Trpc7	GO:0005634//nucleus;GO:0005887//integral component of plasma membrane;GO:0005801//cis-Golgi network;GO:0043005//neuron projection;GO:0043025//neuronal cell body;GO:0048471//perinuclear region of cytoplasm	GO:0005384//manganese ion transmembrane transporter activity;GO:0015279//store-operated calcium channel activity;GO:0047631//ADP-ribose diphosphatase activity;GO:0005272//sodium channel activity	GO:1903223//positive regulation of oxidative stress-induced neuron death;GO:0032024//positive regulation of insulin secretion;GO:0098703//calcium ion import across plasma membrane;GO:0007338//single fertilization;GO:0033194//response to hydroperoxide;GO:0006828//manganese ion transport;GO:0006814//sodium ion transport	K04970//transient receptor potential cation channel subfamily C member 7	gi|568983391|ref|XP_006517327.1|//PREDICTED: short transient receptor potential channel 7 isoform X3 [Mus musculus];gi|966948818|ref|XP_014996393.1|//PREDICTED: short transient receptor potential channel 7 [Macaca mulatta];gi|329755319|ref|NP_001178620.2|//short transient receptor potential channel 7 [Rattus norvegicus];gi|568983387|ref|XP_006517325.1|//PREDICTED: short transient receptor potenti…
309203	489	1	87	6.46615	1.86716e-21	Up	3.69286e-22	Scgb1d2	GO:0005615//extracellular space	GO:0005496//steroid binding	NA	NA	gi|29126234|ref|NP_803435.1|//prostatic steroid-binding protein C1 precursor [Rattus norvegicus]
83504	3525	31	156	2.35442	3.18257e-21	Up	6.3774e-22	Kl	GO:0070062//extracellular exosome;GO:0005615//extracellular space;GO:0005887//integral component of plasma membrane;GO:0016324//apical plasma membrane	GO:0008422//beta-glucosidase activity;GO:0017134//fibroblast growth factor binding;GO:0004871//signal transducer activity;GO:0004566//beta-glucuronidase activity;GO:0005104//fibroblast growth factor receptor binding	GO:0090080//positive regulation of MAPKKK cascade by fibroblast growth factor receptor signaling pathway;GO:0003085//negative regulation of systemic arterial blood pressure;GO:0008286//insulin receptor signaling pathway;GO:0014823//response to activity;GO:0002526//acute inflammatory response;GO:0033280//response to vitamin D;GO:0055074//calcium ion homeostasis;GO:0007568//aging;GO:0030501//positi…	K14756//klotho [EC:3.2.1.31]	gi|13786168|ref|NP_112626.1|//klotho precursor [Rattus norvegicus]
315597	2296	63	210	1.76018	1.04269e-19	Up	2.19096e-20	Mfrp	NA	NA	GO:0060041//retina development in camera-type eye;GO:0007601//visual perception;GO:0042462//eye photoreceptor cell development	K05502//bone morphogenetic protein 1 [EC:3.4.24.19]	gi|564363366|ref|XP_006242995.1|//PREDICTED: membrane frizzled-related protein isoform X1 [Rattus norvegicus];gi|157822425|ref|NP_001101607.1|//membrane frizzled-related protein [Rattus norvegicus]
266803	1718	7	90	3.70771	4.04208e-19	Up	8.66292e-20	Sostdc1	GO:0005615//extracellular space	GO:0005515//protein binding	GO:0030514//negative regulation of BMP signaling pathway;GO:0010454//negative regulation of cell fate commitment;GO:0007566//embryo implantation;GO:0042475//odontogenesis of dentin-containing tooth;GO:0090090//negative regulation of canonical Wnt signaling pathway;GO:0007389//pattern specification process;GO:0060648//mammary gland bud morphogenesis;GO:0031069//hair follicle morphogenesis	K16834//sclerostin	gi|24899635|ref|NP_714959.1|//sclerostin domain-containing protein 1 precursor [Rattus norvegicus]
100909913	1974	0	79.08	7.32845	9.68573e-19	Up	2.11423e-19	LOC100909913	GO:0031012//extracellular matrix;GO:0005615//extracellular space;GO:0009986//cell surface	GO:0005125//cytokine activity;GO:0042803//protein homodimerization activity;GO:0005109//frizzled binding	GO:0046697//decidualization;GO:0060070//canonical Wnt signaling pathway;GO:0051091//positive regulation of sequence-specific DNA binding transcription factor activity;GO:0035426//extracellular matrix-cell signaling;GO:0045893//positive regulation of transcription, DNA-templated;GO:0061299//retina vasculature morphogenesis in camera-type eye	NA	gi|6754808|ref|NP_035013.1|//norrin precursor [Mus musculus]
500050	2060	216	433	1.02655	6.10038e-18	Up	1.38067e-18	Asb15	GO:0005622//intracellular	NA	GO:0016567//protein ubiquitination;GO:0035556//intracellular signal transduction	K10337//ankyrin repeat and SOCS box protein 15	gi|672018077|ref|XP_008773902.1|//PREDICTED: ankyrin repeat and SOCS box protein 15 isoform X2 [Rattus norvegicus]
25540	1207	0	74.64	7.24509	7.40655e-18	Up	1.67881e-18	Zg16b	GO:0070062//extracellular exosome;GO:0005615//extracellular space	GO:0030246//carbohydrate binding;GO:0019808//polyamine binding	GO:0001895//retina homeostasis	NA	gi|824556539|ref|NP_001296289.1|//prostatic spermine-binding protein isoform 2 [Rattus norvegicus];gi|672066798|ref|XP_008765770.1|//PREDICTED: prostatic spermine-binding protein isoform X2 [Rattus norvegicus];gi|824556537|ref|NP_037156.3|//prostatic spermine-binding protein isoform 1 precursor [Rattus norvegicus]
100910768	449	135.78	311.71	1.22214	3.66195e-17	Up	8.55755e-18	LOC100910768	GO:0010008//endosome membrane;GO:0070062//extracellular exosome;GO:0005615//extracellular space;GO:0005654//nucleoplasm;GO:0030666//endocytic vesicle membrane;GO:0043209//myelin sheath;GO:0043005//neuron projection;GO:0043025//neuronal cell body;GO:0005829//cytosol;GO:0005739//mitochondrion;GO:0005886//plasma membrane	GO:0002020//protease binding	GO:0006296//nucleotide-excision repair, DNA incision, 5'-to lesion;GO:0007144//female meiosis I;GO:0090090//negative regulation of canonical Wnt signaling pathway;GO:0008543//fibroblast growth factor receptor signaling pathway;GO:0045742//positive regulation of epidermal growth factor receptor signaling pathway;GO:0060613//fat pad development;GO:0070423//nucleotide-binding oligomerization domain …	K02977//small subunit ribosomal protein S27Ae;K02927//large subunit ribosomal protein L40e	gi|148673267|gb|EDL05214.1|//mCG54232 [Mus musculus]
102550456	2433	0	70.49	7.16256	5.07616e-17	Up	1.19084e-17	LOC102550456	GO:0005634//nucleus;GO:0005737//cytoplasm	GO:0005515//protein binding;GO:0003700//transcription factor activity, sequence-specific DNA binding	GO:0006355//regulation of transcription, DNA-templated;GO:0006970//response to osmotic stress	NA	gi|112983956|ref|NP_001037749.1|//TSC22 domain family protein 4 [Rattus norvegicus]
85489	1513	109	265	1.30487	3.12198e-16	Up	7.56448e-17	Twist1	GO:0005634//nucleus	GO:0019904//protein domain specific binding;GO:0043425//bHLH transcription factor binding;GO:0070888//E-box binding;GO:0046982//protein heterodimerization activity;GO:0001077//transcriptional activator activity, RNA polymerase II core promoter proximal region sequence-specific binding;GO:0042803//protein homodimerization activity	GO:2000679//positive regulation of transcription regulatory region DNA binding;GO:0043433//negative regulation of sequence-specific DNA binding transcription factor activity;GO:2000780//negative regulation of double-strand break repair;GO:2000276//negative regulation of oxidative phosphorylation uncoupler activity;GO:0060900//embryonic camera-type eye formation;GO:0032760//positive regulation of …	K09069//twist	gi|16758294|ref|NP_445982.1|//twist-related protein 1 [Rattus norvegicus]
25030	839	0	66	7.0676	4.18736e-16	Up	1.01791e-16	Andpro	GO:0005634//nucleus;GO:0005829//cytosol	GO:0004869//cysteine-type endopeptidase inhibitor activity	GO:0010951//negative regulation of endopeptidase activity;GO:0030521//androgen receptor signaling pathway	NA	gi|149041142|gb|EDL95075.1|//rCG27585, isoform CRA_d [Rattus norvegicus];gi|7549742|ref|NP_036850.1|//cystatin-related protein 1 precursor [Rattus norvegicus]
367455	1326	137	306	1.18257	4.50769e-16	Up	1.0968e-16	Lrg1	GO:0070062//extracellular exosome;GO:0005615//extracellular space	GO:0005160//transforming growth factor beta receptor binding	GO:0050873//brown fat cell differentiation;GO:0001938//positive regulation of endothelial cell proliferation;GO:0045766//positive regulation of angiogenesis;GO:0030511//positive regulation of transforming growth factor beta receptor signaling pathway	K13023//carboxypeptidase N regulatory subunit	gi|57528407|ref|NP_001009717.1|//leucine-rich alpha-2-glycoprotein precursor [Rattus norvegicus]
29304	801	0	92.08	10.1919	7.6509e-16	Up	1.87633e-16	Rps6	GO:0016020//membrane;GO:0030425//dendrite;GO:0005654//nucleoplasm;GO:0048471//perinuclear region of cytoplasm;GO:0044297//cell body;GO:0005730//nucleolus;GO:0036464//cytoplasmic ribonucleoprotein granule;GO:0022627//cytosolic small ribosomal subunit;GO:0005844//polysome	GO:0003729//mRNA binding;GO:0003735//structural constituent of ribosome;GO:0019901//protein kinase binding	GO:0001890//placenta development;GO:0033077//T cell differentiation in thymus;GO:0042593//glucose homeostasis;GO:0000028//ribosomal small subunit assembly;GO:0048821//erythrocyte development;GO:0043065//positive regulation of apoptotic process;GO:0006924//activation-induced cell death of T cells;GO:0071361//cellular response to ethanol;GO:0007369//gastrulation;GO:0031929//TOR signaling;GO:0032868…	K02991//small subunit ribosomal protein S6e	gi|6677809|ref|NP_033122.1|//40S ribosomal protein S6 [Mus musculus]
108348055	2995	26.07	111.34	2.11772	9.42918e-14	Up	2.5613e-14	LOC108348055	GO:0016020//membrane;GO:0036064//ciliary basal body;GO:0005813//centrosome;GO:0036038//MKS complex;GO:0005737//cytoplasm	GO:0005515//protein binding;GO:0008158//hedgehog receptor activity	GO:0001944//vasculature development;GO:0043010//camera-type eye development;GO:0032880//regulation of protein localization;GO:0001701//in utero embryonic development;GO:0007224//smoothened signaling pathway;GO:0042733//embryonic digit morphogenesis;GO:0060563//neuroepithelial cell differentiation	K16744//B9 domain-containing protein 1	gi|157786612|ref|NP_001099256.1|//B9 domain-containing protein 1 [Rattus norvegicus];gi|564372430|ref|XP_006246610.1|//PREDICTED: B9 domain-containing protein 1 isoform X2 [Rattus norvegicus];gi|564372428|ref|XP_006246609.1|//PREDICTED: B9 domain-containing protein 1 isoform X1 [Rattus norvegicus]
304807	1804	0	53.24	6.75765	1.93545e-13	Up	5.33631e-14	Rabif	GO:0005622//intracellular	GO:0008270//zinc ion binding;GO:0005085//guanyl-nucleotide exchange factor activity	GO:0007264//small GTPase mediated signal transduction;GO:0043547//positive regulation of GTPase activity;GO:0015031//protein transport	K19952//guanine nucleotide exchange factor	gi|56090204|ref|NP_001007679.1|//guanine nucleotide exchange factor MSS4 [Rattus norvegicus]
297386	3617	24	104	2.13869	4.52945e-13	Up	1.26987e-13	Slc4a5	GO:0016323//basolateral plasma membrane;GO:0005887//integral component of plasma membrane	GO:0015301//anion:anion antiporter activity;GO:0005452//inorganic anion exchanger activity	GO:0060041//retina development in camera-type eye;GO:0010468//regulation of gene expression;GO:0002064//epithelial cell development;GO:0033326//cerebrospinal fluid secretion;GO:0048311//mitochondrion distribution;GO:0051453//regulation of intracellular pH;GO:0003014//renal system process;GO:0003073//regulation of systemic arterial blood pressure;GO:0015701//bicarbonate transport;GO:0098656//anion…	K13857//solute carrier family 4 (sodium bicarbonate cotransporter), member 5	gi|47059002|ref|NP_997677.1|//electrogenic sodium bicarbonate cotransporter 4 [Rattus norvegicus]
292868	859	0	48	6.60817	2.58517e-12	Up	7.56106e-13	Klk1c9	NA	GO:0004252//serine-type endopeptidase activity;GO:0046872//metal ion binding	GO:0006508//proteolysis;GO:0045907//positive regulation of vasoconstriction	K01325//tissue kallikrein [EC:3.4.21.35]	gi|28461159|ref|NP_786935.1|//submandibular glandular kallikrein-9 precursor [Rattus norvegicus]
58917	1484	10	69	2.80981	5.65153e-12	Up	1.68432e-12	Hpx	GO:0070062//extracellular exosome;GO:0072562//blood microparticle;GO:0005623//cell	GO:0015232//heme transporter activity;GO:0020037//heme binding;GO:0046872//metal ion binding	GO:0006879//cellular iron ion homeostasis;GO:0020027//hemoglobin metabolic process;GO:0042168//heme metabolic process;GO:0015886//heme transport;GO:0060335//positive regulation of interferon-gamma-mediated signaling pathway;GO:0002639//positive regulation of immunoglobulin production;GO:0002925//positive regulation of humoral immune response mediated by circulating immunoglobulin	K18977//hemopexin [EC:3.2.1.35]	gi|16758014|ref|NP_445770.1|//hemopexin precursor [Rattus norvegicus]
304929	6315	24	96	2.02321	2.06187e-11	Up	6.40424e-12	F5	GO:0005615//extracellular space;GO:0005783//endoplasmic reticulum;GO:0005874//microtubule;GO:1990031//pinceau fiber;GO:0030054//cell junction;GO:0014069//postsynaptic density;GO:1903561//extracellular vesicle;GO:0031091//platelet alpha granule;GO:0005794//Golgi apparatus;GO:0005829//cytosol;GO:0031234//extrinsic component of cytoplasmic side of plasma membrane;GO:0044224//juxtaparanode region of …	GO:0033709//D-arabinitol dehydrogenase, D-ribulose forming (NADP+) activity;GO:0048258//3-ketoglucose-reductase activity;GO:0035380//very long-chain-3-hydroxyacyl-CoA dehydrogenase activity;GO:0032867//L-arabinose:NADP reductase activity;GO:0019152//acetoin dehydrogenase activity;GO:0004448//isocitrate dehydrogenase activity;GO:0044103//L-arabinose 1-dehydrogenase (NADP+) activity;GO:0018453//2-h…	GO:0008015//blood circulation;GO:0051291//protein heterooligomerization;GO:2000008//regulation of protein localization to cell surface;GO:0002244//hematopoietic progenitor cell differentiation;GO:0006508//proteolysis;GO:0030168//platelet activation;GO:0050905//neuromuscular process;GO:0007598//blood coagulation, extrinsic pathway;GO:0070995//NADPH oxidation;GO:1901379//regulation of potassium ion…	K03902//coagulation factor V (labile factor)	gi|114145569|ref|NP_001041343.1|//coagulation factor V [Rattus norvegicus]
24366	1604	2	45	4.51506	2.97397e-11	Up	9.34841e-12	Fgb	GO:0070062//extracellular exosome;GO:0005577//fibrinogen complex;GO:0072562//blood microparticle;GO:0005938//cell cortex;GO:0009897//external side of plasma membrane;GO:0031091//platelet alpha granule	GO:0050839//cell adhesion molecule binding;GO:0030674//protein binding, bridging;GO:0005102//receptor binding;GO:0005198//structural molecule activity;GO:0051087//chaperone binding	GO:0045921//positive regulation of exocytosis;GO:0045907//positive regulation of vasoconstriction;GO:0071347//cellular response to interleukin-1;GO:0043152//induction of bacterial agglutination;GO:0044320//cellular response to leptin stimulus;GO:1902042//negative regulation of extrinsic apoptotic signaling pathway via death domain receptors;GO:0072378//blood coagulation, fibrin clot formation;GO:…	K03904//fibrinogen beta chain	gi|564336898|ref|XP_006232586.1|//PREDICTED: fibrinogen beta chain isoform X2 [Rattus norvegicus];gi|158186678|ref|NP_064456.2|//fibrinogen beta chain precursor [Rattus norvegicus]
287425	2268	26	99	1.95213	2.99164e-11	Up	9.41412e-12	Alox12b	GO:0005737//cytoplasm	GO:0004052//arachidonate 12-lipoxygenase activity;GO:0018561//2'-aminobiphenyl-2,3-diol 1,2-dioxygenase activity;GO:0034808//benzo(a)pyrene 4,5-dioxygenase activity;GO:0018542//2,3-dihydroxy DDT 1,2-dioxygenase activity;GO:0034920//pyrene dioxygenase activity;GO:0034811//benzo(a)pyrene 9,10-dioxygenase activity;GO:0034934//phenanthrene-4-carboxylate dioxygenase activity;GO:0018568//3,4-dihydroxyp…	GO:0019369//arachidonic acid metabolic process;GO:0070257//positive regulation of mucus secretion;GO:0010628//positive regulation of gene expression;GO:0055114//oxidation-reduction process;GO:0043651//linoleic acid metabolic process;GO:0006497//protein lipidation;GO:0070830//bicellular tight junction assembly;GO:0019372//lipoxygenase pathway;GO:0061436//establishment of skin barrier;GO:0043410//p…	K08021//arachidonate 12-lipoxygenase (R-type) [EC:1.13.11.-]	gi|86439961|ref|NP_001034466.1|//arachidonate 12-lipoxygenase, 12R-type [Rattus norvegicus]
362424	3368	7	56	3.02321	1.30885e-10	Up	4.29958e-11	Tmem72	GO:0016021//integral component of membrane	NA	NA	NA	gi|157821221|ref|NP_001102113.1|//transmembrane protein 72 [Rattus norvegicus]
103690119	4873	0	38.4	6.28624	3.30628e-10	Up	1.12132e-10	LOC103690119	GO:0005634//nucleus	GO:0046872//metal ion binding;GO:0003676//nucleic acid binding	GO:0006355//regulation of transcription, DNA-templated	K09228//KRAB domain-containing zinc finger protein	gi|672057694|ref|XP_008763301.1|//PREDICTED: zinc finger protein OZF-like [Rattus norvegicus]
367745	6809	10	58	2.55926	2.07608e-09	Up	7.46666e-10	Dgkk	NA	NA	NA	K00901//diacylglycerol kinase (ATP) [EC:2.7.1.107]	gi|672087175|ref|XP_008771334.1|//PREDICTED: diacylglycerol kinase kappa isoform X2, partial [Rattus norvegicus]
315350	4640	20	76	1.94921	6.54761e-09	Up	2.44089e-09	Irs4	NA	NA	NA	K17446//insulin receptor substrate 4	gi|293351123|ref|XP_001056753.2|//PREDICTED: LOW QUALITY PROTEIN: insulin receptor substrate 4 [Rattus norvegicus]
24367	1554	1	33	5.0676	7.03538e-09	Up	2.6299e-09	Fgg	GO:0070062//extracellular exosome;GO:0005577//fibrinogen complex;GO:0072562//blood microparticle;GO:0005938//cell cortex;GO:0009897//external side of plasma membrane;GO:0031091//platelet alpha granule	GO:0046872//metal ion binding;GO:0050839//cell adhesion molecule binding;GO:0030674//protein binding, bridging;GO:0005102//receptor binding;GO:0005198//structural molecule activity;GO:0042803//protein homodimerization activity	GO:0045921//positive regulation of exocytosis;GO:0036345//platelet maturation;GO:0045907//positive regulation of vasoconstriction;GO:0071354//cellular response to interleukin-6;GO:0071347//cellular response to interleukin-1;GO:1902042//negative regulation of extrinsic apoptotic signaling pathway via death domain receptors;GO:0072378//blood coagulation, fibrin clot formation;GO:0090277//positive r…	K03905//fibrinogen gamma chain	gi|122065184|sp|P02680.3|FIBG_RAT//RecName: Full=Fibrinogen gamma chain; Flags: Precursor;gi|61098186|ref|NP_036691.2|//fibrinogen gamma chain precursor [Rattus norvegicus]
300920	3052	26.13	86.39	1.74837	9.24276e-09	Up	3.48855e-09	Cldn2	GO:0070062//extracellular exosome;GO:0005923//bicellular tight junction;GO:0016021//integral component of membrane;GO:0005886//plasma membrane	GO:0042802//identical protein binding;GO:0005198//structural molecule activity	GO:0016338//calcium-independent cell-cell adhesion via plasma membrane cell-adhesion molecules	K06087//claudin	gi|157820641|ref|NP_001100316.1|//claudin-2 [Rattus norvegicus]
361969	1940	6	45	2.9301	1.51714e-08	Up	5.82935e-09	Fga	GO:0070062//extracellular exosome;GO:0005577//fibrinogen complex;GO:0072562//blood microparticle;GO:0005938//cell cortex;GO:0009897//external side of plasma membrane;GO:0031091//platelet alpha granule;GO:0005791//rough endoplasmic reticulum	GO:0046872//metal ion binding;GO:0050839//cell adhesion molecule binding;GO:0030674//protein binding, bridging;GO:0005102//receptor binding;GO:0005198//structural molecule activity	GO:0097421//liver regeneration;GO:0072377//blood coagulation, common pathway;GO:0032355//response to estradiol;GO:0071354//cellular response to interleukin-6;GO:0046898//response to cycloheximide;GO:0043152//induction of bacterial agglutination;GO:0045087//innate immune response;GO:0090277//positive regulation of peptide hormone secretion;GO:0034116//positive regulation of heterotypic cell-cell a…	K03903//fibrinogen alpha chain	gi|144922622|ref|NP_434684.1|//fibrinogen alpha chain isoform 2 precursor [Rattus norvegicus];gi|564336914|ref|XP_006232594.1|//PREDICTED: fibrinogen alpha chain isoform X2 [Rattus norvegicus];gi|56797757|ref|NP_001008724.1|//fibrinogen alpha chain isoform 1 precursor [Rattus norvegicus]
288289	2319	13	60	2.22966	1.97334e-08	Up	7.67831e-09	Chodl	GO:0016021//integral component of membrane;GO:0048471//perinuclear region of cytoplasm	GO:0030246//carbohydrate binding;GO:0005540//hyaluronic acid binding	GO:0010975//regulation of neuron projection development	K10078//chondrolectin	gi|564375943|ref|XP_006248066.1|//PREDICTED: chondrolectin isoform X2 [Rattus norvegicus];gi|157787048|ref|NP_001099364.1|//chondrolectin precursor [Rattus norvegicus] ;gi|564375941|ref|XP_006248065.1|//PREDICTED: chondrolectin isoform X1 [Rattus norvegicus]
81503	929	3	35	3.56753	5.34772e-08	Up	2.17652e-08	Cxcl1	GO:0005615//extracellular space;GO:0005623//cell	GO:0008083//growth factor activity;GO:0045236//CXCR chemokine receptor binding;GO:0008009//chemokine activity	GO:0032930//positive regulation of superoxide anion generation;GO:0032496//response to lipopolysaccharide;GO:0010332//response to gamma radiation;GO:1902035//positive regulation of hematopoietic stem cell proliferation;GO:0032355//response to estradiol;GO:0051384//response to glucocorticoid;GO:0007186//G-protein coupled receptor signaling pathway;GO:0090023//positive regulation of neutrophil chem…	K05505//C-X-C motif chemokine 1/2/3	gi|13540652|ref|NP_110472.1|//growth-regulated alpha protein precursor [Rattus norvegicus]
306891	1826	5.24	40.12	2.95989	8.00946e-08	Up	3.31059e-08	Serpinb1b	GO:0016020//membrane;GO:0070062//extracellular exosome;GO:0005615//extracellular space;GO:0005737//cytoplasm	GO:0004867//serine-type endopeptidase inhibitor activity	GO:0010951//negative regulation of endopeptidase activity;GO:0042176//regulation of protein catabolic process	K13963//serpin B	gi|293342714|ref|XP_001066387.2|//PREDICTED: leukocyte elastase inhibitor A-like [Rattus norvegicus]
171081	2905	72	152	1.10121	8.16872e-08	Up	3.37927e-08	Csf2rb	GO:0016021//integral component of membrane;GO:0005886//plasma membrane	GO:0005515//protein binding;GO:0004896//cytokine receptor activity	GO:0001558//regulation of cell growth;GO:0019221//cytokine-mediated signaling pathway;GO:0032496//response to lipopolysaccharide	K04738//cytokine receptor common subunit beta	gi|19424232|ref|NP_598239.1|//cytokine receptor common subunit beta precursor [Rattus norvegicus]
103693480	754	9.76	50.17	2.38508	9.17568e-08	Up	3.81662e-08	LOC103693480	GO:0001725//stress fiber;GO:0031105//septin complex;GO:0005874//microtubule;GO:0005930//axoneme;GO:0048471//perinuclear region of cytoplasm	GO:0005525//GTP binding	GO:0051291//protein heterooligomerization;GO:1902857//positive regulation of non-motile cilium assembly;GO:0051301//cell division	K16938//septin 3/9/12	gi|672070086|ref|XP_008766662.1|//PREDICTED: septin-9-like [Rattus norvegicus]
296229	1468	0	27.6	5.80981	9.72229e-08	Up	4.055e-08	P22k15	GO:0005634//nucleus;GO:0005829//cytosol	GO:0004869//cysteine-type endopeptidase inhibitor activity	GO:0010951//negative regulation of endopeptidase activity;GO:0030521//androgen receptor signaling pathway	NA	gi|41152508|ref|NP_954887.1|//cystatin-related protein 2 precursor [Rattus norvegicus]
108349865	1933	0	24.4	5.63202	5.52981e-07	Up	2.48177e-07	LOC108349865	NA	NA	NA	K09228//KRAB domain-containing zinc finger protein;K04257//olfactory receptor;K01520//dUTP pyrophosphatase [EC:3.6.1.23];K04004//complement factor H	gi|672013669|ref|XP_008772784.1|//PREDICTED: LOW QUALITY PROTEIN: uncharacterized protein LOC102556699, partial [Rattus norvegicus]
688583	1614	42.43	102.45	1.29497	5.68291e-07	Up	2.55306e-07	LOC688583	GO:0005634//nucleus;GO:0005694//chromosome;GO:0005737//cytoplasm	GO:0008301//DNA binding, bending;GO:0000400//four-way junction DNA binding	GO:0032392//DNA geometric change;GO:0045578//negative regulation of B cell differentiation;GO:0006355//regulation of transcription, DNA-templated;GO:0045638//negative regulation of myeloid cell differentiation;GO:0045087//innate immune response	K11296//high mobility group protein B3	gi|392354293|ref|XP_003751730.1|//PREDICTED: high mobility group protein B3 isoform X1 [Rattus norvegicus];gi|290560936|ref|NP_001166812.1|//high mobility group box 3 [Rattus norvegicus]
103692976	7037	33.38	88.07	1.42288	6.24446e-07	Up	2.81737e-07	LOC103692976	GO:0005730//nucleolus;GO:0008024//cyclin/CDK positive transcription elongation factor complex	GO:0097322//7SK snRNA binding;GO:0003682//chromatin binding;GO:0070063//RNA polymerase binding;GO:0016538//cyclin-dependent protein serine/threonine kinase regulator activity;GO:0008134//transcription factor binding;GO:0044212//transcription regulatory region DNA binding;GO:0019901//protein kinase binding	GO:1901409//positive regulation of phosphorylation of RNA polymerase II C-terminal domain;GO:1900364//negative regulation of mRNA polyadenylation;GO:0045944//positive regulation of transcription from RNA polymerase II promoter;GO:0051301//cell division;GO:0045737//positive regulation of cyclin-dependent protein serine/threonine kinase activity	K15188//cyclin T	gi|672060599|ref|XP_008764080.1|//PREDICTED: cyclin-T1-like [Rattus norvegicus]
84021	2082	51	115	1.19627	6.37764e-07	Up	2.87962e-07	Irs3	GO:0043231//intracellular membrane-bounded organelle;GO:0005829//cytosol;GO:0005886//plasma membrane	GO:0043548//phosphatidylinositol 3-kinase binding;GO:0004871//signal transducer activity;GO:0005158//insulin receptor binding	GO:0008286//insulin receptor signaling pathway;GO:0019216//regulation of lipid metabolic process	K17445//insulin receptor substrate 3	gi|14091764|ref|NP_114463.1|//insulin receptor substrate 3 [Rattus norvegicus];gi|149062923|gb|EDM13246.1|//insulin receptor substrate 3, isoform CRA_a [Rattus norvegicus]
103691059	1777	44.46	102.7	1.23107	1.49538e-06	Up	7.04834e-07	LOC103691059	GO:0005634//nucleus	GO:0000978//RNA polymerase II core promoter proximal region sequence-specific DNA binding	GO:0006355//regulation of transcription, DNA-templated	K09228//KRAB domain-containing zinc finger protein	gi|564326023|ref|XP_006228239.1|//PREDICTED: zinc finger protein 418 isoform X1 [Rattus norvegicus]
103693608	3179	50.69	109.65	1.13634	3.09604e-06	Up	1.51646e-06	LOC103693608	GO:0016021//integral component of membrane	NA	GO:0050890//cognition;GO:0042493//response to drug	K03910//alpha-2-macroglobulin	gi|672071881|ref|XP_008767158.1|//PREDICTED: integral membrane protein DGCR2/IDD-like [Rattus norvegicus]
100909485	1437	0	20.9	5.40864	3.78211e-06	Up	1.87606e-06	LOC100909485	GO:0005615//extracellular space	GO:0004867//serine-type endopeptidase inhibitor activity	GO:0010951//negative regulation of endopeptidase activity;GO:0007049//cell cycle;GO:0007276//gamete generation	NA	gi|319996608|ref|NP_001121129.2|//spindlin-2 [Rattus norvegicus]
25240	2623	30	75	1.34514	1.06658e-05	Up	5.60477e-06	Aqp1	GO:0070062//extracellular exosome;GO:0031965//nuclear membrane;GO:0016324//apical plasma membrane;GO:0032127//dense core granule membrane;GO:0031526//brush border membrane;GO:0020005//symbiont-containing vacuole membrane;GO:0009925//basal plasma membrane;GO:0005901//caveola;GO:0005887//integral component of plasma membrane;GO:0042383//sarcolemma;GO:0043679//axon terminus;GO:0032809//neuronal cell…	GO:0008519//ammonium transmembrane transporter activity;GO:0015250//water channel activity;GO:0030184//nitric oxide transmembrane transporter activity;GO:0046875//ephrin receptor binding;GO:0005267//potassium channel activity;GO:0015254//glycerol channel activity;GO:0035379//carbon dioxide transmembrane transporter activity;GO:0005223//intracellular cGMP activated cation channel activity	GO:0043154//negative regulation of cysteine-type endopeptidase activity involved in apoptotic process;GO:0071260//cellular response to mechanical stimulus;GO:0072230//metanephric proximal straight tubule development;GO:0043627//response to estrogen;GO:0034644//cellular response to UV;GO:0046878//positive regulation of saliva secretion;GO:0030185//nitric oxide transport;GO:0072488//ammonium transm…	K09864//aquaporin-1	gi|6978527|ref|NP_036910.1|//aquaporin-1 [Rattus norvegicus]
296235	1546	0	19	5.27114	1.09043e-05	Up	5.73889e-06	LOC296235	GO:0005615//extracellular space;GO:0030141//secretory granule	GO:0002020//protease binding;GO:0004869//cysteine-type endopeptidase inhibitor activity	GO:0014070//response to organic cyclic compound;GO:0042493//response to drug;GO:0010951//negative regulation of endopeptidase activity;GO:0046687//response to chromate;GO:0048678//response to axon injury;GO:0046677//response to antibiotic;GO:0007431//salivary gland development;GO:0009725//response to hormone;GO:0001906//cell killing;GO:0048468//cell development;GO:0001562//response to protozoan;G…	K13899//cystatin-C	gi|82654196|ref|NP_001032427.1|//cystatin S-like precursor [Rattus norvegicus]
100910555	1216	3.23	25.92	3.02767	1.34158e-05	Up	7.16079e-06	LOC100910555	NA	NA	NA	NA	gi|564394665|ref|XP_006255229.1|//PREDICTED: uncharacterized protein LOC100910555 [Rattus norvegicus]
252922	4669	25	65	1.40172	2.3398e-05	Up	1.28838e-05	Pzp	GO:0005615//extracellular space	GO:0048403//brain-derived neurotrophic factor binding;GO:0004867//serine-type endopeptidase inhibitor activity;GO:0048406//nerve growth factor binding;GO:0032403//protein complex binding	GO:0010951//negative regulation of endopeptidase activity;GO:0007566//embryo implantation	K03910//alpha-2-macroglobulin	gi|307746876|ref|NP_665722.2|//alpha-1-macroglobulin precursor [Rattus norvegicus];gi|672051179|ref|XP_008761532.1|//PREDICTED: alpha-1-macroglobulin isoform X1 [Rattus norvegicus]
25086	1624	10	39	1.98668	2.71621e-05	Up	1.50979e-05	Cyp2e1	GO:0005739//mitochondrion;GO:0000139//Golgi membrane;GO:0031227//intrinsic component of endoplasmic reticulum membrane	GO:0008395//steroid hydroxylase activity;GO:0016709//oxidoreductase activity, acting on paired donors, with incorporation or reduction of molecular oxygen, NAD(P)H as one donor, and incorporation of one atom of oxygen;GO:0020037//heme binding;GO:0005506//iron ion binding;GO:0008392//arachidonic acid epoxygenase activity;GO:0010181//FMN binding;GO:0019899//enzyme binding;GO:0016712//oxidoreductase…	GO:0042493//response to drug;GO:0010243//response to organonitrogen compound;GO:0006641//triglyceride metabolic process;GO:0016098//monoterpenoid metabolic process;GO:0006805//xenobiotic metabolic process;GO:0046483//heterocycle metabolic process;GO:0010193//response to ozone;GO:0017144//drug metabolic process;GO:0055114//oxidation-reduction process;GO:0045471//response to ethanol;GO:0008202//ste…	K07415//cytochrome P450 family 2 subfamily E polypeptide 1 [EC:1.14.13.-]	gi|13928734|ref|NP_113731.1|//cytochrome P450 2E1 [Rattus norvegicus]
64155	6028	52	104	1.02321	3.04228e-05	Up	1.70241e-05	Scn7a	GO:0001518//voltage-gated sodium channel complex;GO:0097386//glial cell projection	GO:0005248//voltage-gated sodium channel activity	GO:0019228//neuronal action potential;GO:0035725//sodium ion transmembrane transport;GO:0086010//membrane depolarization during action potential;GO:0006936//muscle contraction;GO:0034765//regulation of ion transmembrane transport;GO:0055078//sodium ion homeostasis;GO:0060078//regulation of postsynaptic membrane potential	K04839//voltage-gated sodium channel type VII alpha	gi|25742828|ref|NP_113874.1|//sodium channel protein type 7 subunit alpha [Rattus norvegicus];gi|564341195|ref|XP_006234358.1|//PREDICTED: sodium channel protein type 7 subunit alpha isoform X1 [Rattus norvegicus]
25651	3301	1	18	4.19313	4.03769e-05	Up	2.30333e-05	Selp	GO:0070062//extracellular exosome;GO:0005615//extracellular space;GO:0005654//nucleoplasm;GO:0009897//external side of plasma membrane;GO:0016021//integral component of membrane;GO:0031092//platelet alpha granule membrane	GO:0001530//lipopolysaccharide binding;GO:0033691//sialic acid binding;GO:0005509//calcium ion binding;GO:0008201//heparin binding;GO:0008430//selenium binding;GO:0042806//fucose binding;GO:0048306//calcium-dependent protein binding;GO:0070492//oligosaccharide binding	GO:0014070//response to organic cyclic compound;GO:0045785//positive regulation of cell adhesion;GO:0032496//response to lipopolysaccharide;GO:0035584//calcium-mediated signaling using intracellular calcium source;GO:0007420//brain development;GO:0050901//leukocyte tethering or rolling;GO:0019953//sexual reproduction;GO:0009791//post-embryonic development;GO:0071354//cellular response to interleu…	K06496//selectin, platele	gi|6981524|ref|NP_037246.1|//P-selectin precursor [Rattus norvegicus];gi|564381444|ref|XP_006250212.1|//PREDICTED: P-selectin isoform X1 [Rattus norvegicus]
80900	2765	5.12	28.1	2.47956	4.46564e-05	Up	2.56415e-05	Slco1a5	GO:0005887//integral component of plasma membrane;GO:0031526//brush border membrane	GO:0015349//thyroid hormone transmembrane transporter activity;GO:0015125//bile acid transmembrane transporter activity;GO:0015347//sodium-independent organic anion transmembrane transporter activity	GO:0043252//sodium-independent organic anion transport;GO:0098779//positive regulation of mitophagy in response to mitochondrial depolarization;GO:0070327//thyroid hormone transport;GO:0015721//bile acid and bile salt transport;GO:0008206//bile acid metabolic process;GO:0050892//intestinal absorption	K03460//solute carrier organic anion transporter family, member 1A	gi|13540642|ref|NP_110465.1|//solute carrier organic anion transporter family member 1A5 [Rattus norvegicus]
684984	2164	9	36	2.02321	4.50171e-05	Up	2.58537e-05	Cd300lg	GO:0005768//endosome;GO:0016323//basolateral plasma membrane;GO:0070062//extracellular exosome;GO:0016324//apical plasma membrane;GO:0016021//integral component of membrane	GO:0001791//IgM binding	GO:0002414//immunoglobulin transcytosis in epithelial cells;GO:0002376//immune system process	K16663//CMRF35-like molecule 9	gi|293340477|ref|XP_002724612.1|//PREDICTED: CMRF35-like molecule 9 isoform X3 [Rattus norvegicus];gi|149054349|gb|EDM06166.1|//rCG33868 [Rattus norvegicus];gi|392331945|ref|XP_003752435.1|//PREDICTED: CMRF35-like molecule 9 isoform X2 [Rattus norvegicus];gi|392331943|ref|XP_003752434.1|//PREDICTED: CMRF35-like molecule 9 isoform X1 [Rattus norvegicus]
100912228	578	49.23	98.46	1.02321	4.94566e-05	Up	2.85659e-05	LOC100912228	GO:0005615//extracellular space;GO:0005794//Golgi apparatus;GO:0043195//terminal bouton;GO:0043204//perikaryon;GO:0048471//perinuclear region of cytoplasm	GO:0005184//neuropeptide hormone activity;GO:0031841//neuropeptide Y receptor binding	GO:1901215//negative regulation of neuron death;GO:0050829//defense response to Gram-negative bacterium;GO:0007586//digestion;GO:1904000//positive regulation of eating behavior;GO:0045776//negative regulation of blood pressure;GO:0021987//cerebral cortex development;GO:0002865//negative regulation of acute inflammatory response to antigenic stimulus;GO:0031175//neuron projection development;GO:00…	K05232//neuropeptide Y	gi|6981286|ref|NP_036746.1|//pro-neuropeptide Y preproprotein [Rattus norvegicus]
108352430	1898	6.62	30.88	2.24498	5.45832e-05	Up	3.1731e-05	C12H7orf61	GO:0005634//nucleus;GO:0005737//cytoplasm	GO:0003700//transcription factor activity, sequence-specific DNA binding	GO:0006355//regulation of transcription, DNA-templated;GO:0006970//response to osmotic stress	NA	gi|403420624|ref|NP_001258165.1|//uncharacterized protein C7orf61 homolog [Rattus norvegicus]
689790	3124	30.9	71.3	1.2295	6.23034e-05	Up	3.64872e-05	Clec2dl1	GO:0016021//integral component of membrane;GO:0005886//plasma membrane	GO:0030246//carbohydrate binding	NA	K10072//C-type lectin domain family 2 member D	gi|145966702|ref|NP_001078873.1|//C-type lectin domain family 2 member D6 [Rattus norvegicus]
304646	2009	1	17	4.11067	7.25451e-05	Up	4.29288e-05	Mgat4d	GO:0016020//membrane;GO:0005576//extracellular region	GO:0008454//alpha-1,3-mannosylglycoprotein 4-beta-N-acetylglucosaminyltransferase activity	GO:0006491//N-glycan processing	K00738//alpha-1,3-mannosylglycoprotein beta-1,4-N-acetylglucosaminyltransferase A/B [EC:2.4.1.145]	gi|71043836|ref|NP_001020837.1|//alpha-1,3-mannosyl-glycoprotein 4-beta-N-acetylglucosaminyltransferase-like protein MGAT4D precursor [Rattus norvegicus];gi|672084399|ref|XP_008770601.1|//PREDICTED: glycosyltransferase 54 domain-containing protein isoform X1 [Rattus norvegicus]
100911403	1054	3.7	22.9	2.65296	0.000129949	Up	7.97682e-05	LOC100911403	GO:0016021//integral component of membrane	NA	NA	K08090//membrane-spanning 4-domains, subfamily A, member 2;K19928//zona pellucida sperm-binding protein 3	gi|672014678|ref|XP_008772998.1|//PREDICTED: membrane-spanning 4-domains subfamily A member 4A isoform X2 [Rattus norvegicus];gi|293344621|ref|XP_001075321.2|//PREDICTED: membrane-spanning 4-domains subfamily A member 4A isoform X1 [Rattus norvegicus]
25331	3056	1	16	4.02321	0.000130555	Up	8.01845e-05	Mat1a	GO:0005829//cytosol;GO:0016363//nuclear matrix	GO:0000287//magnesium ion binding;GO:0043531//ADP binding;GO:0005524//ATP binding;GO:0016597//amino acid binding;GO:0004478//methionine adenosyltransferase activity;GO:0042803//protein homodimerization activity	GO:0051289//protein homotetramerization;GO:0006730//one-carbon metabolic process;GO:0006556//S-adenosylmethionine biosynthetic process	K00789//S-adenosylmethionine synthetase [EC:2.5.1.6]	gi|77157805|ref|NP_036992.2|//S-adenosylmethionine synthase isoform type-1 [Rattus norvegicus]
500684	2686	5.94	27.09	2.21244	0.000178984	Up	0.000112362	LOC500684	GO:0071006//U2-type catalytic step 1 spliceosome;GO:0005794//Golgi apparatus;GO:0016607//nuclear speck;GO:0071013//catalytic step 2 spliceosome	GO:0003723//RNA binding	GO:0000398//mRNA splicing, via spliceosome	K13100//pre-mRNA-splicing factor CWC22	gi|33086620|gb|AAP92622.1|//Ac2-155 [Rattus norvegicus]
103691556	5585	0	13.75	4.80457	0.000216017	Up	0.000137176	LOC103691556	GO:0005654//nucleoplasm;GO:0005667//transcription factor complex;GO:0005737//cytoplasm	GO:0003677//DNA binding;GO:0046872//metal ion binding;GO:0005515//protein binding;GO:0003700//transcription factor activity, sequence-specific DNA binding	GO:0060348//bone development;GO:0030901//midbrain development;GO:0006468//protein phosphorylation;GO:0030509//BMP signaling pathway;GO:0051216//cartilage development;GO:0001666//response to hypoxia;GO:0045893//positive regulation of transcription, DNA-templated;GO:0007179//transforming growth factor beta receptor signaling pathway;GO:0060395//SMAD protein signal transduction;GO:0001880//Mullerian…	K16791//mothers against decapentaplegic homolog 9	gi|149064762|gb|EDM14913.1|//MAD homolog 9 (Drosophila) [Rattus norvegicus]
295176	830	0	13	4.72365	0.000333094	Up	0.000218352	S100vp	GO:0005634//nucleus;GO:0005737//cytoplasm	GO:0005509//calcium ion binding	GO:0033574//response to testosterone;GO:0006874//cellular calcium ion homeostasis	K21126//protein S100-A7;K21128//protein S100-A9	gi|28570182|ref|NP_788265.1|//S100 calcium-binding protein, ventral prostate [Rattus norvegicus]
292866	857	0	13	4.72365	0.000333094	Up	0.000218352	Klk1c8	GO:0070062//extracellular exosome;GO:0005615//extracellular space;GO:0005634//nucleus;GO:0001669//acrosomal vesicle;GO:0045177//apical part of cell;GO:0097209//epidermal lamellar body	GO:0004252//serine-type endopeptidase activity	GO:0002675//positive regulation of acute inflammatory response;GO:0043065//positive regulation of apoptotic process;GO:0006508//proteolysis;GO:0002803//positive regulation of antibacterial peptide production;GO:0007584//response to nutrient;GO:0008284//positive regulation of cell proliferation	K01325//tissue kallikrein [EC:3.4.21.35]	gi|149056091|gb|EDM07522.1|//kallikrein 6 (predicted) [Rattus norvegicus]
315761	4131	35	71	1.04367	0.000454048	Up	0.000304173	Cilp	GO:0070062//extracellular exosome;GO:0005615//extracellular space;GO:0005578//proteinaceous extracellular matrix	NA	GO:0043569//negative regulation of insulin-like growth factor receptor signaling pathway	K19031//cell migration-inducing and hyaluronan-binding protein [EC:3.2.1.35]	gi|157823195|ref|NP_001101631.1|//cartilage intermediate layer protein 1 precursor [Rattus norvegicus]
499967	1967	3.89	20.41	2.41464	0.000601585	Up	0.000411187	Cct8l1	GO:0005737//cytoplasm	GO:0005524//ATP binding;GO:0051082//unfolded protein binding	GO:0006457//protein folding	K09500//T-complex protein 1 subunit theta	gi|83642818|ref|NP_001032883.1|//chaperonin containing TCP1, subunit 8 (theta)-like 1 [Rattus norvegicus]
24547	2012	296328	129071	-1.17582	0	Down	0	Mbp	GO:0033269//internode region of axon;GO:0005634//nucleus;GO:0043218//compact myelin;GO:0005737//cytoplasm;GO:0005886//plasma membrane;GO:0043025//neuronal cell body	GO:0002020//protease binding;GO:0019911//structural constituent of myelin sheath	GO:0042552//myelination;GO:0021762//substantia nigra development;GO:0007417//central nervous system development;GO:0032570//response to progesterone;GO:0007568//aging;GO:0009636//response to toxic substance;GO:0061024//membrane organization;GO:0046689//response to mercury ion;GO:0007605//sensory perception of sound;GO:0034612//response to tumor necrosis factor;GO:0050771//negative regulation of a…	K17269//myelin basic protein	gi|149015900|gb|EDL75207.1|//myelin basic protein, isoform CRA_b [Rattus norvegicus];gi|70166255|ref|NP_001020463.1|//myelin basic protein isoform 2 [Rattus norvegicus];gi|70166270|ref|NP_001020465.1|//myelin basic protein isoform 4 [Rattus norvegicus];gi|564394217|ref|XP_006255059.1|//PREDICTED: myelin basic protein isoform X1 [Rattus norvegicus];gi|674082492|ref|XP_008848903.1|//PREDICTED: myel…
83725	2742	33023	6753	-2.26666	0	Down	0	Wfs1	GO:0000502//proteasome complex;GO:0030176//integral component of endoplasmic reticulum membrane	GO:0031625//ubiquitin protein ligase binding;GO:0005516//calmodulin binding;GO:0048306//calcium-dependent protein binding;GO:0051117//ATPase binding;GO:0033613//activating transcription factor binding	GO:0001822//kidney development;GO:0043433//negative regulation of sequence-specific DNA binding transcription factor activity;GO:0007601//visual perception;GO:1903892//negative regulation of ATF6-mediated unfolded protein response;GO:0042593//glucose homeostasis;GO:0000122//negative regulation of transcription from RNA polymerase II promoter;GO:0045927//positive regulation of growth;GO:0043524//n…	K14020//wolfamin	gi|13929176|ref|NP_114011.1|//wolframin [Rattus norvegicus]
25275	2325	34463	16293	-1.05759	0	Down	0	Cnp	GO:0070062//extracellular exosome;GO:0005615//extracellular space;GO:0005654//nucleoplasm;GO:0035749//myelin sheath adaxonal region;GO:0005874//microtubule;GO:0005741//mitochondrial outer membrane;GO:0042470//melanosome;GO:0005902//microvillus;GO:0048471//perinuclear region of cytoplasm;GO:0035748//myelin sheath abaxonal region;GO:0030141//secretory granule;GO:0005743//mitochondrial inner membran…	GO:0051428//peptide hormone receptor binding;GO:0003723//RNA binding;GO:0004113//2',3'-cyclic-nucleotide 3'-phosphodiesterase activity;GO:0030551//cyclic nucleotide binding;GO:0005184//neuropeptide hormone activity;GO:0042803//protein homodimerization activity	GO:0040014//regulation of multicellular organism growth;GO:0008344//adult locomotory behavior;GO:0032496//response to lipopolysaccharide;GO:0009636//response to toxic substance;GO:0009791//post-embryonic development;GO:0030828//positive regulation of cGMP biosynthetic process;GO:0008285//negative regulation of cell proliferation;GO:1900194//negative regulation of oocyte maturation;GO:0003419//gro…	K01121//2',3'-cyclic-nucleotide 3'-phosphodiesterase [EC:3.1.4.37]	gi|57977323|ref|NP_036941.1|//2',3'-cyclic-nucleotide 3'-phosphodiesterase [Rattus norvegicus]
170512	940	10324	2103	-2.27227	0	Down	0	Ifi27	GO:0005637//nuclear inner membrane;GO:0016021//integral component of membrane	GO:0001102//RNA polymerase II activating transcription factor binding;GO:0005521//lamin binding	GO:0000122//negative regulation of transcription from RNA polymerase II promoter;GO:0032355//response to estradiol;GO:0060135//maternal process involved in female pregnancy;GO:0034097//response to cytokine;GO:0046825//regulation of protein export from nucleus;GO:0009615//response to virus;GO:0007568//aging	NA	gi|42821118|ref|NP_981955.1|//interferon alpha-inducible protein 27 [Rattus norvegicus]
25037	1872	31953.8	15692.4	-1.00271	0	Down	0	Mobp	GO:0043209//myelin sheath;GO:0005739//mitochondrion;GO:0048471//perinuclear region of cytoplasm	GO:0019911//structural constituent of myelin sheath	GO:0007399//nervous system development	NA	gi|6981216|ref|NP_036852.1|//myelin-associated oligodendrocyte basic protein [Rattus norvegicus];gi|81863290|sp|Q63327.1|MOBP_RAT//RecName: Full=Myelin-associated oligodendrocyte basic protein
84588	1873	22701	10184	-1.13324	0	Down	0	Cldn11	GO:0070062//extracellular exosome;GO:0005887//integral component of plasma membrane;GO:0005923//bicellular tight junction;GO:0043209//myelin sheath;GO:0045178//basal part of cell	GO:0042802//identical protein binding;GO:0005198//structural molecule activity	GO:0016338//calcium-independent cell-cell adhesion via plasma membrane cell-adhesion molecules;GO:0007283//spermatogenesis;GO:0008366//axon ensheathment	K06087//claudin	gi|6679186|ref|NP_032796.1|//claudin-11 [Mus musculus]
29409	2540	19849	9184	-1.08866	0	Down	0	Mag	GO:0033270//paranode region of axon;GO:0035749//myelin sheath adaxonal region;GO:0097453//mesaxon;GO:0016021//integral component of membrane;GO:0043220//Schmidt-Lanterman incisure;GO:0005737//cytoplasm;GO:0005886//plasma membrane	GO:0030246//carbohydrate binding;GO:0005102//receptor binding;GO:0019901//protein kinase binding	GO:0007155//cell adhesion;GO:0021762//substantia nigra development;GO:0010977//negative regulation of neuron projection development;GO:0071260//cellular response to mechanical stimulus;GO:0048711//positive regulation of astrocyte differentiation;GO:0031643//positive regulation of myelination	K06771//myelin associated glycoprotein	gi|149056268|gb|EDM07699.1|//myelin-associated glycoprotein, isoform CRA_a [Rattus norvegicus];gi|8393742|ref|NP_058886.1|//myelin-associated glycoprotein precursor [Rattus norvegicus]
500066	4854	5258.06	1007.93	-2.35993	0	Down	0	Strip2	NA	NA	NA	K19603//mitogen-activated protein kinase 15 [EC:2.7.11.24]	gi|672049447|ref|XP_008761078.1|//PREDICTED: LOW QUALITY PROTEIN: striatin-interacting protein 2 isoform X2 [Rattus norvegicus]
315564	5009	2826	178	-3.9656	0	Down	0	Robo3	NA	NA	NA	K06755//roundabout, axon guidance receptor 3	gi|672061306|ref|XP_008764279.1|//PREDICTED: roundabout homolog 3 isoform X1 [Rattus norvegicus]
309208	1229	5625	1523	-1.86173	0	Down	0	Lrrc10b	NA	NA	NA	K16175//protein scribble;K17277//epidermal growth factor receptor kinase substrate 8	gi|157820989|ref|NP_001101047.1|//leucine-rich repeat-containing protein 10B [Rattus norvegicus]
114487	7400	3151	622	-2.31761	0	Down	0	Wnt2	GO:0005929//cilium;GO:0016323//basolateral plasma membrane;GO:0005615//extracellular space;GO:0005925//focal adhesion;GO:0005938//cell cortex;GO:0016324//apical plasma membrane;GO:0000139//Golgi membrane;GO:0005578//proteinaceous extracellular matrix;GO:0048471//perinuclear region of cytoplasm;GO:0005768//endosome;GO:0034098//VCP-NPL4-UFD1 AAA ATPase complex;GO:0005901//caveola;GO:0005887//integr…	GO:0032947//protein complex scaffold activity;GO:0005125//cytokine activity;GO:0030674//protein binding, bridging;GO:0042802//identical protein binding;GO:0048018//receptor ligand activity;GO:0048365//Rac GTPase binding;GO:0046982//protein heterodimerization activity;GO:0051117//ATPase binding;GO:0005109//frizzled binding;GO:0019901//protein kinase binding;GO:0016504//peptidase activator activity…	GO:0086098//angiotensin-activated signaling pathway involved in heart process;GO:0030857//negative regulation of epithelial cell differentiation;GO:0000188//inactivation of MAPK activity;GO:0010608//posttranscriptional regulation of gene expression;GO:0043627//response to estrogen;GO:0032092//positive regulation of protein binding;GO:0090090//negative regulation of canonical Wnt signaling pathway…	K00182//wingless-type MMTV integration site family, member 2	gi|38322763|gb|AAR16313.1|//wingless-type MMTV integration site family member 2 precursor [Rattus norvegicus]
25239	847	7094	3168	-1.13982	0	Down	0	Apod	GO:0030425//dendrite;GO:0070062//extracellular exosome;GO:0005615//extracellular space;GO:0005783//endoplasmic reticulum;GO:0022626//cytosolic ribosome;GO:0043025//neuronal cell body;GO:0048471//perinuclear region of cytoplasm	GO:0015485//cholesterol binding;GO:0005215//transporter activity	GO:2000405//negative regulation of T cell migration;GO:0007420//brain development;GO:0042246//tissue regeneration;GO:0000302//response to reactive oxygen species;GO:0010642//negative regulation of platelet-derived growth factor receptor signaling pathway;GO:0042308//negative regulation of protein import into nucleus;GO:0048662//negative regulation of smooth muscle cell proliferation;GO:0006006//g…	K03098//apolipoprotein D and lipocalin family protein	gi|6978523|ref|NP_036909.1|//apolipoprotein D precursor [Rattus norvegicus]
299757	798	1702	178	-3.23407	7.96196e-301	Down	1.02816e-302	Nts	GO:0031410//cytoplasmic vesicle;GO:0005576//extracellular region;GO:0043679//axon terminus;GO:0043025//neuronal cell body	GO:0005184//neuropeptide hormone activity	GO:0008542//visual learning;GO:0050880//regulation of blood vessel size	K05235//neurotensin	gi|156139120|ref|NP_001095851.1|//neurotensin/neuromedin N precursor [Rattus norvegicus]
302934	6281	1417	101	-3.7872	1.36513e-283	Down	1.93296e-285	Ppl	GO:0005856//cytoskeleton;GO:0070062//extracellular exosome;GO:0005634//nucleus;GO:0005913//cell-cell adherens junction;GO:0005739//mitochondrion;GO:0019897//extrinsic component of plasma membrane	GO:0098641//cadherin binding involved in cell-cell adhesion	GO:0031424//keratinization	K10386//periplakin	gi|157818431|ref|NP_001100446.1|//periplakin [Rattus norvegicus]
690755	1913	2531	623	-1.99919	2.20144e-262	Down	3.49119e-264	Lingo3	GO:0016021//integral component of membrane	NA	GO:0007409//axonogenesis	K07523//netrin-G1 ligand	gi|157819613|ref|NP_001103079.1|//leucine-rich repeat and immunoglobulin-like domain-containing nogo receptor-interacting protein 3 precursor [Rattus norvegicus]
54315	1620	4769	2108	-1.1546	4.1573e-221	Down	7.72312e-223	Ucp2	GO:0005743//mitochondrial inner membrane;GO:0016021//integral component of membrane	GO:0003735//structural constituent of ribosome	GO:0034198//cellular response to amino acid starvation;GO:0007565//female pregnancy;GO:0061179//negative regulation of insulin secretion involved in cellular response to glucose stimulus;GO:0000303//response to superoxide;GO:0097421//liver regeneration;GO:0043066//negative regulation of apoptotic process;GO:0001666//response to hypoxia;GO:0006839//mitochondrial transport;GO:0007568//aging;GO:0032…	K15103//solute carrier family 25 (mitochondrial uncoupling protein), member 8/9	gi|148747399|ref|NP_062227.2|//mitochondrial uncoupling protein 2 [Rattus norvegicus]
60563	5504	2639	874	-1.57108	3.32273e-196	Down	7.37716e-198	Hr	GO:0016604//nuclear body;GO:0000118//histone deacetylase complex	GO:0003677//DNA binding;GO:0042809//vitamin D receptor binding;GO:0046872//metal ion binding;GO:0003714//transcription corepressor activity;GO:0046966//thyroid hormone receptor binding;GO:0042826//histone deacetylase binding;GO:0016491//oxidoreductase activity	GO:0045892//negative regulation of transcription, DNA-templated;GO:0051291//protein heterooligomerization;GO:0043433//negative regulation of sequence-specific DNA binding transcription factor activity;GO:0055114//oxidation-reduction process	K00478//lysine-specific demethylase hairless [EC:1.14.11.-]	gi|560879444|ref|NP_077340.3|//lysine-specific demethylase hairless [Rattus norvegicus]
307855	2506	3778	1620	-1.19842	5.00754e-186	Down	1.19119e-187	Fa2h	GO:0031090//organelle membrane;GO:0016021//integral component of membrane;GO:0005789//endoplasmic reticulum membrane	GO:0020037//heme binding;GO:0052693//epoxyqueuosine reductase activity;GO:0005506//iron ion binding;GO:0043826//sulfur oxygenase reductase activity;GO:0043883//malolactic enzyme activity;GO:0043738//reduced coenzyme F420 dehydrogenase activity;GO:0008748//N-ethylmaleimide reductase activity;GO:0080132//fatty acid alpha-hydroxylase activity;GO:0043914//NADPH:sulfur oxidoreductase activity	GO:0006810//transport;GO:0042634//regulation of hair cycle;GO:0032286//central nervous system myelin maintenance;GO:0042127//regulation of cell proliferation;GO:0030258//lipid modification;GO:0055114//oxidation-reduction process;GO:0032287//peripheral nervous system myelin maintenance;GO:0001949//sebaceous gland cell differentiation;GO:0006633//fatty acid biosynthetic process	K19703//4-hydroxysphinganine ceramide fatty acyl 2-hydroxylase [EC:1.14.18.6]	gi|207446698|ref|NP_001129055.1|//fatty acid 2-hydroxylase [Rattus norvegicus]
315609	1582	794	4	-7.60979	6.21118e-171	Down	1.61823e-172	Cd3e	GO:0009897//external side of plasma membrane;GO:0005911//cell-cell junction;GO:0042105//alpha-beta T cell receptor complex;GO:0016021//integral component of membrane;GO:0001772//immunological synapse	GO:0004888//transmembrane signaling receptor activity;GO:0046982//protein heterodimerization activity;GO:0017124//SH3 domain binding	GO:0002669//positive regulation of T cell anergy;GO:0050731//positive regulation of peptidyl-tyrosine phosphorylation;GO:0050850//positive regulation of calcium-mediated signaling;GO:0050852//T cell receptor signaling pathway;GO:0097190//apoptotic signaling pathway;GO:0046641//positive regulation of alpha-beta T cell proliferation;GO:0010629//negative regulation of gene expression;GO:0010628//pos…	K06451//T-cell surface glycoprotein CD3 epsilon chain	gi|157822511|ref|NP_001101610.1|//T-cell surface glycoprotein CD3 epsilon chain precursor [Rattus norvegicus] ;gi|672061635|ref|XP_008764383.1|//PREDICTED: T-cell surface glycoprotein CD3 epsilon chain isoform X1 [Rattus norvegicus]
304960	3123	1339	386	-1.77127	1.91185e-118	Down	7.38493e-120	Olfml2b	NA	NA	NA	K04592//latrophilin 1;K04594//latrophilin 3	gi|157821323|ref|NP_001100665.1|//olfactomedin-like protein 2B precursor [Rattus norvegicus] ;gi|564381654|ref|XP_006250281.1|//PREDICTED: olfactomedin-like protein 2B isoform X1 [Rattus norvegicus]
309150	4198	2479	1166	-1.06498	1.9968e-101	Down	9.40946e-103	Carns1	NA	GO:0046872//metal ion binding;GO:0005524//ATP binding;GO:0047730//carnosine synthase activity;GO:0016887//ATPase activity	GO:0035499//carnosine biosynthetic process	K14755//carnosine synthase [EC:6.3.2.11]	gi|392338030|ref|XP_003753423.1|//PREDICTED: LOW QUALITY PROTEIN: carnosine synthase 1 [Rattus norvegicus]
499322	3173	441	23	-4.23786	3.31913e-95	Down	1.68438e-96	Fam111a	GO:0005634//nucleus;GO:0000785//chromatin;GO:0005737//cytoplasm	NA	GO:0006260//DNA replication;GO:0045071//negative regulation of viral genome replication	NA	gi|157821173|ref|NP_001102633.1|//family with sequence similarity 111, member A [Rattus norvegicus]
679539	1729	1070.1	312.45	-1.75284	1.56281e-93	Down	8.07254e-95	LOC679539	GO:0035370//UBC13-UEV1A complex;GO:0070062//extracellular exosome;GO:0005634//nucleus;GO:0000151//ubiquitin ligase complex;GO:0005737//cytoplasm	GO:0061630//ubiquitin protein ligase activity;GO:0031625//ubiquitin protein ligase binding;GO:0061631//ubiquitin conjugating enzyme activity;GO:0031624//ubiquitin conjugating enzyme binding	GO:0043123//positive regulation of I-kappaB kinase/NF-kappaB signaling;GO:0070534//protein K63-linked ubiquitination;GO:0042275//error-free postreplication DNA repair;GO:0051092//positive regulation of NF-kappaB transcription factor activity	K10704//ubiquitin-conjugating enzyme E2 variant	gi|42741690|ref|NP_075719.1|//ubiquitin-conjugating enzyme E2 variant 1 isoform 2 [Mus musculus]
305494	3841	1977	891	-1.12661	9.47053e-89	Down	5.22446e-90	Aebp1	GO:0031012//extracellular matrix;GO:0070062//extracellular exosome;GO:0005615//extracellular space;GO:0005634//nucleus;GO:0005737//cytoplasm	GO:0003714//transcription corepressor activity;GO:0004185//serine-type carboxypeptidase activity;GO:0000977//RNA polymerase II regulatory region sequence-specific DNA binding;GO:0004181//metallocarboxypeptidase activity;GO:0008270//zinc ion binding;GO:0005516//calmodulin binding;GO:0001227//transcriptional repressor activity, RNA polymerase II transcription regulatory region sequence-specific bin…	GO:0000122//negative regulation of transcription from RNA polymerase II promoter;GO:0006518//peptide metabolic process;GO:0016485//protein processing	K08639//carboxypeptidase X2	gi|155369293|ref|NP_001094440.1|//adipocyte enhancer-binding protein 1 precursor [Rattus norvegicus];gi|564384496|ref|XP_006251378.1|//PREDICTED: adipocyte enhancer-binding protein 1 isoform X1 [Rattus norvegicus]
29245	1142	1383	541	-1.33089	8.00023e-81	Down	4.91179e-82	Klk6	GO:0070062//extracellular exosome;GO:0005615//extracellular space;GO:0005654//nucleoplasm;GO:0031965//nuclear membrane;GO:0015630//microtubule cytoskeleton;GO:0005737//cytoplasm;GO:0045171//intercellular bridge;GO:0043234//protein complex	GO:0004252//serine-type endopeptidase activity;GO:0016811//hydrolase activity, acting on carbon-nitrogen (but not peptide) bonds, in linear amides	GO:0045745//positive regulation of G-protein coupled receptor protein signaling pathway;GO:0016485//protein processing;GO:0070997//neuron death;GO:0010975//regulation of neuron projection development	K08667//kallikrein 6 [EC:3.4.21.-]	gi|9506997|ref|NP_062048.1|//kallikrein-6 precursor [Rattus norvegicus]
59109	2633	516	83	-2.61298	1.24289e-74	Down	8.41925e-76	Ntrk1	GO:0030424//axon;GO:0030425//dendrite;GO:0031410//cytoplasmic vesicle;GO:0031902//late endosome membrane;GO:0000139//Golgi membrane;GO:0043025//neuronal cell body;GO:0043235//receptor complex;GO:0031901//early endosome membrane;GO:0009986//cell surface;GO:0005887//integral component of plasma membrane	GO:0005524//ATP binding;GO:0005166//neurotrophin p75 receptor binding;GO:0010465//nerve growth factor receptor activity;GO:0048406//nerve growth factor binding;GO:0042803//protein homodimerization activity;GO:0005004//GPI-linked ephrin receptor activity;GO:0019900//kinase binding;GO:0004675//transmembrane receptor protein serine/threonine kinase activity	GO:0071316//cellular response to nicotine;GO:0048011//neurotrophin TRK receptor signaling pathway;GO:0051965//positive regulation of synapse assembly;GO:0045471//response to ethanol;GO:0051968//positive regulation of synaptic transmission, glutamatergic;GO:0045766//positive regulation of angiogenesis;GO:0007411//axon guidance;GO:0000186//activation of MAPKK activity;GO:0008285//negative regulatio…	K03176//neurotrophic tyrosine kinase receptor type 1 [EC:2.7.10.1]	gi|11024666|ref|NP_067600.1|//high affinity nerve growth factor receptor precursor [Rattus norvegicus]
108348080	1140	435.58	0	-9.74358	5.20157e-74	Down	3.54117e-75	LOC108348080	GO:0005730//nucleolus;GO:0034399//nuclear periphery;GO:0030687//preribosome, large subunit precursor	NA	GO:0006364//rRNA processing;GO:0042273//ribosomal large subunit biogenesis	K14823//rRNA-processing protein EBP2	gi|56790289|ref|NP_001008721.1|//probable rRNA-processing protein EBP2 [Rattus norvegicus]
84406	936	1264	518	-1.26376	2.33938e-68	Down	1.73042e-69	Hs3st1	GO:0005796//Golgi lumen	GO:0001537//N-acetylgalactosamine 4-O-sulfotransferase activity;GO:0004394//heparan sulfate 2-O-sulfotransferase activity;GO:0018726//9-phenanthrol sulfotransferase activity;GO:0001517//N-acetylglucosamine 6-O-sulfotransferase activity;GO:0018724//4-phenanthrol sulfotransferase activity;GO:0017095//heparan sulfate 6-O-sulfotransferase activity;GO:0018721//trans-9R,10R-dihydrodiolphenanthrene sulf…	NA	K01024//[heparan sulfate]-glucosamine 3-sulfotransferase 1 [EC:2.8.2.23]	gi|25742834|ref|NP_445843.1|//heparan sulfate glucosamine 3-O-sulfotransferase 1 precursor [Rattus norvegicus]
365395	1891	292	11	-4.70718	1.88917e-66	Down	1.4188e-67	Clcf1	GO:0070062//extracellular exosome;GO:0005622//intracellular;GO:0097059//CNTFR-CLCF1 complex;GO:0097058//CRLF-CLCF1 complex	GO:0005125//cytokine activity;GO:0046982//protein heterodimerization activity;GO:0005127//ciliary neurotrophic factor receptor binding	GO:0030890//positive regulation of B cell proliferation;GO:0048295//positive regulation of isotype switching to IgE isotypes;GO:0043524//negative regulation of neuron apoptotic process;GO:0048711//positive regulation of astrocyte differentiation;GO:0007166//cell surface receptor signaling pathway;GO:0030183//B cell differentiation	K05421//B-cell stimulating factor 3	gi|76563944|ref|NP_997498.2|//cardiotrophin-like cytokine factor 1 [Rattus norvegicus]
25426	4380	515	104	-2.28478	5.66191e-64	Down	4.42537e-65	Cyp1b1	GO:0005634//nucleus;GO:0031090//organelle membrane;GO:0016021//integral component of membrane;GO:0005739//mitochondrion;GO:0005789//endoplasmic reticulum membrane	GO:0020037//heme binding;GO:0005506//iron ion binding;GO:0070330//aromatase activity	GO:0018894//dibenzo-p-dioxin metabolic process;GO:0019369//arachidonic acid metabolic process;GO:0061304//retinal blood vessel morphogenesis;GO:0030199//collagen fibril organization;GO:0071356//cellular response to tumor necrosis factor;GO:0044849//estrous cycle;GO:0071373//cellular response to luteinizing hormone stimulus;GO:0008584//male gonad development;GO:0071603//endothelial cell-cell adhes…	K07410//cytochrome P450 family 1 subfamily B polypeptide 1 [EC:1.14.14.1]	gi|6978737|ref|NP_037072.1|//cytochrome P450 1B1 [Rattus norvegicus]
246060	1931	748	226	-1.70351	3.41052e-63	Down	2.68885e-64	Cdkn1c	GO:0005634//nucleus;GO:0005737//cytoplasm	GO:0004861//cyclin-dependent protein serine/threonine kinase inhibitor activity;GO:0005515//protein binding;GO:0016301//kinase activity	GO:0001822//kidney development;GO:0060065//uterus development;GO:0030099//myeloid cell differentiation;GO:0007050//cell cycle arrest;GO:0045893//positive regulation of transcription, DNA-templated;GO:0000122//negative regulation of transcription from RNA polymerase II promoter;GO:0055123//digestive system development;GO:0060669//embryonic placenta morphogenesis;GO:0071514//genetic imprinting;GO:1…	K09993//cyclin-dependent kinase inhibitor 1C	gi|76257396|ref|NP_001028929.1|//cyclin-dependent kinase inhibitor 1C isoform 1 [Rattus norvegicus];gi|76257398|ref|NP_001028930.1|//cyclin-dependent kinase inhibitor 1C isoform 2 [Rattus norvegicus]
24253	1475	1319	582	-1.15714	3.72152e-62	Down	2.98464e-63	Cebpb	GO:0005654//nucleoplasm;GO:0036488//CHOP-C/EBP complex;GO:0000779//condensed chromosome, centromeric region;GO:0016363//nuclear matrix;GO:0000790//nuclear chromatin;GO:0005737//cytoplasm	GO:0000978//RNA polymerase II core promoter proximal region sequence-specific DNA binding;GO:0042826//histone deacetylase binding;GO:0046982//protein heterodimerization activity;GO:0001077//transcriptional activator activity, RNA polymerase II core promoter proximal region sequence-specific binding;GO:0035259//glucocorticoid receptor binding;GO:0003705//transcription factor activity, RNA polymera…	GO:0035711//T-helper 1 cell activation;GO:0097421//liver regeneration;GO:0071222//cellular response to lipopolysaccharide;GO:0042742//defense response to bacterium;GO:0001892//embryonic placenta development;GO:0042130//negative regulation of T cell proliferation;GO:0071407//cellular response to organic cyclic compound;GO:0071347//cellular response to interleukin-1;GO:0032753//positive regulation …	K10048//CCAAT/enhancer binding protein (C/EBP), beta	gi|683523926|ref|NP_001288649.1|//CCAAT/enhancer-binding protein beta isoform LIP [Rattus norvegicus];gi|81295402|ref|NP_077039.3|//CCAAT/enhancer-binding protein beta isoform LAP1 [Rattus norvegicus];gi|683523914|ref|NP_001288644.1|//CCAAT/enhancer-binding protein beta isoform LAP2 [Rattus norvegicus]
313373	1952	543	122.99	-2.1192	1.66614e-61	Down	1.36077e-62	Cyp2j10	GO:0016021//integral component of membrane	GO:0008395//steroid hydroxylase activity;GO:0020037//heme binding;GO:0005506//iron ion binding;GO:0016712//oxidoreductase activity, acting on paired donors, with incorporation or reduction of molecular oxygen, reduced flavin or flavoprotein as one donor, and incorporation of one atom of oxygen;GO:0008392//arachidonic acid epoxygenase activity	GO:0019369//arachidonic acid metabolic process;GO:0055114//oxidation-reduction process	K07418//cytochrome P450 family 2 subfamily J [EC:1.14.14.1]	gi|201066389|ref|NP_001128452.1|//cytochrome P450, family 2, subfamily j, polypeptide 10 [Rattus norvegicus]
29584	1565	1294	590	-1.10984	4.10632e-57	Down	3.53978e-58	Gjb1	GO:0005783//endoplasmic reticulum;GO:0005922//connexin complex;GO:0016021//integral component of membrane	GO:0005243//gap junction channel activity;GO:0042803//protein homodimerization activity	GO:0055085//transmembrane transport;GO:0015868//purine ribonucleotide transport;GO:0007154//cell communication;GO:0051259//protein oligomerization	K07620//gap junction protein, beta 1	gi|8393444|ref|NP_058947.1|//gap junction beta-1 protein [Rattus norvegicus]
25695	1139	1000	403	-1.28794	6.62498e-56	Down	5.8235e-57	Cebpd	GO:0005634//nucleus	GO:0000978//RNA polymerase II core promoter proximal region sequence-specific DNA binding;GO:0046982//protein heterodimerization activity;GO:0001077//transcriptional activator activity, RNA polymerase II core promoter proximal region sequence-specific binding;GO:0042803//protein homodimerization activity	GO:0045892//negative regulation of transcription, DNA-templated;GO:0002244//hematopoietic progenitor cell differentiation;GO:0045444//fat cell differentiation;GO:0045944//positive regulation of transcription from RNA polymerase II promoter;GO:0048839//inner ear development;GO:0045669//positive regulation of osteoblast differentiation	K10050//CCAAT/enhancer binding protein (C/EBP), delta	gi|6978643|ref|NP_037286.1|//CCAAT/enhancer-binding protein delta [Rattus norvegicus]
499194	681	289	27	-3.39683	3.792e-54	Down	3.43204e-55	Nmb	GO:0005576//extracellular region;GO:0043005//neuron projection	GO:0031710//neuromedin B receptor binding	GO:0046887//positive regulation of hormone secretion;GO:0050482//arachidonic acid secretion;GO:0046888//negative regulation of hormone secretion;GO:0007204//positive regulation of cytosolic calcium ion concentration;GO:0007218//neuropeptide signaling pathway;GO:0008284//positive regulation of cell proliferation;GO:0042593//glucose homeostasis	K13280//signal peptidase, endoplasmic reticulum-type [EC:3.4.-.-];K05223//neuromedin B	gi|157820747|ref|NP_001102619.1|//neuromedin-B precursor [Rattus norvegicus];gi|564329101|ref|XP_006229507.1|//PREDICTED: neuromedin-B isoform X2 [Rattus norvegicus]
679565	2963	429.52	88.25	-2.25985	7.48534e-53	Down	6.96981e-54	LOC679565	GO:0005654//nucleoplasm;GO:0016021//integral component of membrane;GO:0005778//peroxisomal membrane	GO:0008289//lipid binding;GO:0000062//fatty-acyl-CoA binding	GO:0006810//transport;GO:0030242//autophagy of peroxisome;GO:0035973//aggrephagy	K13239//peroxisomal 3,2-trans-enoyl-CoA isomerase [EC:5.3.3.8]	gi|564304813|ref|XP_006225225.1|//PREDICTED: acyl-CoA-binding domain-containing protein 5-like [Rattus norvegicus]
58813	2826	843.92	330.8	-1.32794	1.33432e-49	Down	1.31799e-50	Nt5e	GO:0070062//extracellular exosome;GO:0009986//cell surface;GO:0016021//integral component of membrane;GO:0005737//cytoplasm;GO:0031225//anchored component of membrane;GO:0097060//synaptic membrane	GO:0008253//5'-nucleotidase activity;GO:0000166//nucleotide binding;GO:0008198//ferrous iron binding	GO:0010044//response to aluminum ion;GO:0007159//leukocyte cell-cell adhesion;GO:0046086//adenosine biosynthetic process;GO:0007420//brain development;GO:0050728//negative regulation of inflammatory response;GO:0006196//AMP catabolic process;GO:0006164//purine nucleotide biosynthetic process;GO:0016311//dephosphorylation;GO:0046889//positive regulation of lipid biosynthetic process	K19970//5'-nucleotidase [EC:3.1.3.5]	gi|148747417|ref|NP_067587.2|//5'-nucleotidase precursor [Rattus norvegicus]
108348111	1008	300.96	44.16	-2.74555	2.41883e-46	Down	2.5509e-47	LOC108348111	GO:0005759//mitochondrial matrix	NA	GO:0034553//mitochondrial respiratory chain complex II assembly	K18167//succinate dehydrogenase assembly factor 1	gi|295148058|ref|NP_001171158.1|//succinate dehydrogenase assembly factor 1, mitochondrial [Rattus norvegicus]
303659	3472	411.43	105.02	-1.94677	4.09417e-42	Down	4.61916e-43	Kif19	GO:0005929//cilium;GO:0005874//microtubule;GO:0005737//cytoplasm;GO:0005871//kinesin complex	GO:0005524//ATP binding;GO:0008017//microtubule binding;GO:0008574//ATP-dependent microtubule motor activity, plus-end-directed	GO:0007018//microtubule-based movement;GO:0060404//axonemal microtubule depolymerization;GO:0070462//plus-end specific microtubule depolymerization	K10401//kinesin family member 18/19	gi|403310676|ref|NP_001258131.1|//kinesin-like protein KIF19 [Rattus norvegicus]
498795	4350	385	93	-2.02635	1.49571e-41	Down	1.70953e-42	Ccdc3	GO:0005783//endoplasmic reticulum;GO:0005576//extracellular region	NA	GO:0045600//positive regulation of fat cell differentiation;GO:0046889//positive regulation of lipid biosynthetic process	NA	gi|392334002|ref|XP_001071191.3|//PREDICTED: coiled-coil domain-containing protein 3 [Rattus norvegicus]
100910735	1672	259.28	37.84	-2.75332	3.41712e-40	Down	3.9869e-41	Oas1g	GO:0005634//nucleus;GO:0005783//endoplasmic reticulum;GO:0016021//integral component of membrane;GO:0005739//mitochondrion	GO:0046872//metal ion binding;GO:0005515//protein binding;GO:0005524//ATP binding;GO:0001730//2'-5'-oligoadenylate synthetase activity;GO:0003725//double-stranded RNA binding	GO:0048525//negative regulation of viral process;GO:0006164//purine nucleotide biosynthetic process;GO:0051607//defense response to virus;GO:0045087//innate immune response	K14216//2'-5'-oligoadenylate synthetase [EC:2.7.7.84]	gi|57527337|ref|NP_001009680.1|//2 ' -5 ' oligoadenylate synthetase 1I [Rattus norvegicus]
64042	3320	174	1	-7.41973	6.54185e-39	Down	7.86978e-40	Nmur2	GO:0005829//cytosol;GO:0016021//integral component of membrane;GO:0005886//plasma membrane	GO:0042924//neuromedin U binding;GO:0005229//intracellular calcium activated chloride channel activity;GO:0001607//neuromedin U receptor activity;GO:0005525//GTP binding	GO:0007200//phospholipase C-activating G-protein coupled receptor signaling pathway;GO:0043006//activation of phospholipase A2 activity by calcium-mediated signaling;GO:0006816//calcium ion transport;GO:0007417//central nervous system development;GO:0050482//arachidonic acid secretion;GO:0048016//inositol phosphate-mediated signaling;GO:0007204//positive regulation of cytosolic calcium ion concen…	K05053//neuromedin U receptor 2	gi|149052674|gb|EDM04491.1|//neuromedin U receptor 2 [Rattus norvegicus]
296952	6800	393.13	105.01	-1.88127	1.52422e-38	Down	1.85434e-39	Kcp	GO:0005615//extracellular space	NA	GO:0002244//hematopoietic progenitor cell differentiation;GO:0030513//positive regulation of BMP signaling pathway	K18273//alpha-tectorin;K19721//collagen, type V/XI/XXIV/XXVII, alpha	gi|672018111|ref|XP_008773912.1|//PREDICTED: kielin/chordin-like protein [Rattus norvegicus]
316527	2466	302	63	-2.23792	4.53523e-37	Down	5.65106e-38	Wnt10a	GO:0005615//extracellular space;GO:0005578//proteinaceous extracellular matrix	GO:0005109//frizzled binding	GO:0045165//cell fate commitment;GO:0030182//neuron differentiation;GO:0014033//neural crest cell differentiation;GO:0010628//positive regulation of gene expression;GO:0048733//sebaceous gland development;GO:0043586//tongue development;GO:0042487//regulation of odontogenesis of dentin-containing tooth;GO:0031069//hair follicle morphogenesis;GO:0016055//Wnt signaling pathway	K01357//wingless-type MMTV integration site family, member 10	gi|157817686|ref|NP_001101697.1|//protein Wnt-10a precursor [Rattus norvegicus]
679584	1987	196	21	-3.19918	2.72205e-35	Down	3.52128e-36	Ccdc27	NA	NA	NA	NA	gi|300797073|ref|NP_001177992.1|//coiled-coil domain-containing protein 27 [Rattus norvegicus];gi|672055038|ref|XP_008762606.1|//PREDICTED: coiled-coil domain-containing protein 27 isoform X1 [Rattus norvegicus]
363782	7376	420	132	-1.64664	2.4007e-34	Down	3.17627e-35	Cfap44	NA	NA	NA	K18598//echinoderm microtubule-associated protein-like 6	gi|672071361|ref|XP_008767007.1|//PREDICTED: WD repeat-containing protein 52 isoform X2 [Rattus norvegicus]
365476	5294	418	131	-1.65073	2.63588e-34	Down	3.4934e-35	Cfap43	NA	NA	NA	NA	gi|672040664|ref|XP_008758719.1|//PREDICTED: WD repeat-containing protein 96 isoform X3 [Rattus norvegicus];gi|392345150|ref|XP_345042.5|//PREDICTED: WD repeat-containing protein 96 isoform X2 [Rattus norvegicus];gi|564334233|ref|XP_006231650.1|//PREDICTED: WD repeat-containing protein 96 isoform X4 [Rattus norvegicus]
295703	1852	510	185	-1.43976	2.9352e-34	Down	3.90008e-35	Serping1	GO:0070062//extracellular exosome;GO:0072562//blood microparticle	GO:0001848//complement binding;GO:0004867//serine-type endopeptidase inhibitor activity	GO:0001869//negative regulation of complement activation, lectin pathway;GO:0006958//complement activation, classical pathway;GO:0042730//fibrinolysis;GO:0010951//negative regulation of endopeptidase activity;GO:0007568//aging	K04001//C1 inhibitor	gi|40018558|ref|NP_954524.1|//plasma protease C1 inhibitor precursor [Rattus norvegicus]
140473	2691	330	89	-1.86738	3.14116e-32	Down	4.41926e-33	Ackr2	GO:0005884//actin filament;GO:0005887//integral component of plasma membrane;GO:0005769//early endosome;GO:0055037//recycling endosome	GO:0005044//scavenger receptor activity;GO:0016493//C-C chemokine receptor activity;GO:0019957//C-C chemokine binding	GO:0007186//G-protein coupled receptor signaling pathway;GO:0006898//receptor-mediated endocytosis;GO:0070098//chemokine-mediated signaling pathway;GO:0006935//chemotaxis;GO:0006954//inflammatory response	K04187//chemokine binding protein 2	gi|55926223|ref|NP_511176.2|//atypical chemokine receptor 2 [Rattus norvegicus]
289586	1997	261	56	-2.19734	1.64949e-31	Down	2.36923e-32	Spata18	GO:0036126//sperm flagellum;GO:0005741//mitochondrial outer membrane	NA	GO:0030154//cell differentiation;GO:0007275//multicellular organism development;GO:0035695//mitophagy by induced vacuole formation;GO:0035694//mitochondrial protein catabolic process;GO:0006974//cellular response to DNA damage stimulus;GO:0007283//spermatogenesis	NA	gi|38603652|dbj|BAD02927.1|//spetex-1 [Rattus norvegicus];gi|51491896|ref|NP_955406.2|//mitochondria-eating protein [Rattus norvegicus]
252959	11065	469	176	-1.3908	4.67155e-30	Down	6.99569e-31	Dnah12	NA	NA	NA	K10408//dynein heavy chain, axonemal	gi|564388020|ref|XP_006252734.1|//PREDICTED: dynein heavy chain 12, axonemal isoform X3 [Rattus norvegicus];gi|672079383|ref|XP_008769241.1|//PREDICTED: dynein heavy chain 12, axonemal isoform X6 [Rattus norvegicus];gi|672079381|ref|XP_008769240.1|//PREDICTED: dynein heavy chain 12, axonemal isoform X5 [Rattus norvegicus];gi|564388018|ref|XP_006252733.1|//PREDICTED: dynein heavy chain 12, axonema…
298381	1364	370	120	-1.60128	2.96215e-29	Down	4.53986e-30	Echdc2	GO:0005739//mitochondrion	GO:0004300//enoyl-CoA hydratase activity	GO:0006635//fatty acid beta-oxidation	K05607//methylglutaconyl-CoA hydratase [EC:4.2.1.18]	gi|157821153|ref|NP_001100145.1|//enoyl-CoA hydratase domain-containing protein 2, mitochondrial [Rattus norvegicus] ;gi|564351983|ref|XP_006238569.1|//PREDICTED: enoyl-CoA hydratase domain-containing protein 2, mitochondrial isoform X1 [Rattus norvegicus]
100910678	473	135.73	0	-8.06139	5.33627e-29	Down	8.25103e-30	LOC100910678	NA	NA	NA	K06562//lysosomal-associated membrane protein 3	gi|392339933|ref|XP_003753943.1|//PREDICTED: translation machinery-associated protein 7-like isoform X1 [Rattus norvegicus]
56824	2174	316.49	91.91	-1.76066	1.17743e-28	Down	1.84591e-29	Ifit1	GO:0005737//cytoplasm	GO:0003723//RNA binding;GO:0005515//protein binding	GO:0035458//cellular response to interferon-beta;GO:0050688//regulation of defense response to virus;GO:0071357//cellular response to type I interferon;GO:0071360//cellular response to exogenous dsRNA;GO:0035457//cellular response to interferon-alpha	K14217//interferon-induced protein with tetratricopeptide repeats 1	gi|9910234|ref|NP_064481.1|//interferon-induced protein with tetratricopeptide repeats 1-like protein [Rattus norvegicus]
303181	2803	132	0	-8.02118	2.41558e-28	Down	3.81983e-29	Wnt3a	GO:1990909//Wnt signalosome;GO:0005615//extracellular space;GO:0009986//cell surface;GO:1990851//Wnt-Frizzled-LRP5/6 complex;GO:0005578//proteinaceous extracellular matrix	GO:0005110//frizzled-2 binding;GO:0003713//transcription coactivator activity;GO:0019904//protein domain specific binding;GO:0048018//receptor ligand activity;GO:0039706//co-receptor binding	GO:2000679//positive regulation of transcription regulatory region DNA binding;GO:0001649//osteoblast differentiation;GO:0021766//hippocampus development;GO:0021874//Wnt signaling pathway involved in forebrain neuroblast division;GO:0003136//negative regulation of heart induction by canonical Wnt signaling pathway;GO:0002092//positive regulation of receptor internalization;GO:0001819//positive re…	K00312//wingless-type MMTV integration site family, member 3	gi|404501508|ref|NP_001100475.2|//protein Wnt-3a [Rattus norvegicus];gi|7106447|ref|NP_033548.1|//protein Wnt-3a precursor [Mus musculus]
362675	4749	281	77	-1.84443	3.47241e-27	Down	5.6759e-28	Tp73	NA	NA	NA	K10148//tumor protein p73	gi|157822833|ref|NP_001102166.1|//tumor protein p73 [Rattus norvegicus]
25569	1409	190	33	-2.50225	6.03793e-27	Down	9.93098e-28	Trh	GO:0005634//nucleus;GO:0030141//secretory granule;GO:0005576//extracellular region;GO:0005886//plasma membrane	GO:0008437//thyrotropin-releasing hormone activity;GO:0005184//neuropeptide hormone activity	GO:0014050//negative regulation of glutamate secretion;GO:2000252//negative regulation of feeding behavior;GO:0032024//positive regulation of insulin secretion;GO:0009409//response to cold;GO:0042755//eating behavior;GO:0001666//response to hypoxia;GO:0045471//response to ethanol;GO:0014054//positive regulation of gamma-aminobutyric acid secretion;GO:0007628//adult walking behavior;GO:0001692//hi…	K05253//thyrotropin-releasing hormone	gi|7242211|ref|NP_037178.1|//thyrotropin releasing hormone preproprotein [Rattus norvegicus]
24443	2367	122	8	-3.90753	5.71641e-26	Down	9.65469e-27	Hdc	GO:0030425//dendrite;GO:0005829//cytosol;GO:0043025//neuronal cell body	GO:0016597//amino acid binding;GO:0004398//histidine decarboxylase activity;GO:0030170//pyridoxal phosphate binding;GO:0042803//protein homodimerization activity	GO:0001694//histamine biosynthetic process;GO:0042423//catecholamine biosynthetic process;GO:0006548//histidine catabolic process	K01590//histidine decarboxylase [EC:4.1.1.22]	gi|158186734|ref|NP_058712.2|//histidine decarboxylase [Rattus norvegicus]
314416	2929	253	67	-1.89369	1.90415e-25	Down	3.28935e-26	Ak7	NA	NA	NA	K00939//adenylate kinase [EC:2.7.4.3]	gi|254675172|ref|NP_001101525.2|//adenylate kinase 7 [Rattus norvegicus];gi|672056644|ref|XP_008763028.1|//PREDICTED: adenylate kinase 7 isoform X2 [Rattus norvegicus]
299338	3051	220	50.41	-2.10251	2.24065e-25	Down	3.88078e-26	Exoc3l4	GO:0000145//exocyst	GO:0000149//SNARE binding	GO:0051601//exocyst localization;GO:0006887//exocytosis	K19988//exocyst complex component 3-like protein 2;K06110//exocyst complex component 3	gi|157822943|ref|NP_001100229.1|//exocyst complex component 3-like protein 4 [Rattus norvegicus]
317675	2748	131	12	-3.42525	2.33603e-25	Down	4.05392e-26	Tph2	GO:0043005//neuron projection	GO:0016597//amino acid binding;GO:0004510//tryptophan 5-monooxygenase activity;GO:0005506//iron ion binding	GO:0007623//circadian rhythm;GO:0051592//response to calcium ion;GO:0014823//response to activity;GO:0031667//response to nutrient levels;GO:0043627//response to estrogen;GO:0051384//response to glucocorticoid;GO:0055114//oxidation-reduction process;GO:0071285//cellular response to lithium ion;GO:0006587//serotonin biosynthetic process from tryptophan	K00502//tryptophan 5-monooxygenase [EC:1.14.16.4]	gi|27753970|ref|NP_776211.1|//tryptophan 5-hydroxylase 2 [Rattus norvegicus];gi|672058650|ref|XP_008763579.1|//PREDICTED: tryptophan 5-hydroxylase 2 isoform X1 [Rattus norvegicus]
102551034	7091	307	99	-1.60953	1.17946e-24	Down	2.09091e-25	Crocc2	NA	NA	NA	K16469//rootletin	gi|672066203|ref|XP_008765608.1|//PREDICTED: LOW QUALITY PROTEIN: putative ciliary rootlet coiled-coil protein-like 3 protein isoform X2 [Rattus norvegicus]
303542	2160	336	116	-1.51113	1.29763e-24	Down	2.30774e-25	Ghdc	NA	NA	NA	NA	gi|300793702|ref|NP_001178580.1|//GH3 domain-containing protein precursor [Rattus norvegicus]
108349185	669	574.37	269.31	-1.0695	1.45444e-24	Down	2.58827e-25	LOC108349185	NA	NA	NA	K09228//KRAB domain-containing zinc finger protein;K18710//histone RNA hairpin-binding protein;K07756//inositol-hexakisphosphate 5-kinase [EC:2.7.4.21];K02880//large subunit ribosomal protein L17e;K03178//ubiquitin-activating enzyme E1 [EC:6.2.1.45]	gi|672075375|ref|XP_008768129.1|//PREDICTED: LOW QUALITY PROTEIN: uncharacterized protein LOC102547825 isoform X2, partial [Rattus norvegicus]
363144	2642	467	200	-1.20021	4.59732e-24	Down	8.31663e-25	Cdhr4	GO:0016021//integral component of membrane	GO:0005509//calcium ion binding	GO:0007156//homophilic cell adhesion via plasma membrane adhesion molecules	K16504//cadherin-related family member 4	gi|564310624|ref|XP_006226625.1|//PREDICTED: cadherin-related family member 4 isoform X3 [Rattus norvegicus];gi|564310634|ref|XP_006226630.1|//PREDICTED: cadherin-related family member 4 isoform X2 [Rattus norvegicus];gi|564310622|ref|XP_006226624.1|//PREDICTED: cadherin-related family member 4 isoform X1 [Rattus norvegicus]
171339	12872	343.79	131.43	-1.36402	9.65537e-22	Down	1.89323e-22	Dnah1	NA	NA	NA	K10408//dynein heavy chain, axonemal	gi|672079222|ref|XP_008769200.1|//PREDICTED: dynein heavy chain 1, axonemal isoform X2 [Rattus norvegicus];gi|256773236|ref|NP_001028827.2|//dynein heavy chain 1, axonemal [Rattus norvegicus];gi|672079220|ref|XP_008769199.1|//PREDICTED: dynein heavy chain 1, axonemal isoform X1 [Rattus norvegicus]
306460	2009	454.09	205.32	-1.12189	3.65452e-21	Down	7.34796e-22	Enpp6	GO:0070062//extracellular exosome;GO:0005886//plasma membrane;GO:0031225//anchored component of membrane	GO:0004117//calmodulin-dependent cyclic-nucleotide phosphodiesterase activity;GO:0004118//cGMP-stimulated cyclic-nucleotide phosphodiesterase activity;GO:0044688//7,8-dihydro-D-neopterin 2',3'-cyclic phosphate phosphodiesterase activity;GO:0008889//glycerophosphodiester phosphodiesterase activity;GO:0004119//cGMP-inhibited cyclic-nucleotide phosphodiesterase activity;GO:0004115//3',5'-cyclic-AMP …	GO:0019695//choline metabolic process;GO:0016042//lipid catabolic process	K08743//ectonucleotide pyrophosphatase/phosphodiesterase family member 6 [EC:3.1.4.-]	gi|672080174|ref|XP_008769481.1|//PREDICTED: ectonucleotide pyrophosphatase/phosphodiesterase family member 6 isoform X2 [Rattus norvegicus];gi|238687488|sp|B0BND0.1|ENPP6_RAT//RecName: Full=Ectonucleotide pyrophosphatase/phosphodiesterase family member 6; Short=E-NPP 6; Short=NPP-6; AltName: Full=Choline-specific glycerophosphodiester phosphodiesterase; AltName: Full=Glycerophosphocholine cholin…
685025	4132	119.78	14.87	-2.9867	9.39259e-21	Down	1.90554e-21	LOC685025	GO:0016020//membrane;GO:0005654//nucleoplasm;GO:0005730//nucleolus	GO:0030515//snoRNA binding;GO:0004004//ATP-dependent RNA helicase activity;GO:0005524//ATP binding;GO:0097322//7SK snRNA binding;GO:0003725//double-stranded RNA binding;GO:0019843//rRNA binding	GO:0001649//osteoblast differentiation;GO:0010501//RNA secondary structure unwinding;GO:0043330//response to exogenous dsRNA;GO:0006364//rRNA processing;GO:0009615//response to virus;GO:0006366//transcription from RNA polymerase II promoter	K16911//ATP-dependent RNA helicase DDX21 [EC:3.6.4.13]	gi|672032126|ref|XP_008756606.1|//PREDICTED: LOW QUALITY PROTEIN: nucleolar RNA helicase 2-like isoform X1 [Rattus norvegicus]
103690057	3374	137.41	24.21	-2.4816	1.19531e-19	Down	2.52386e-20	LOC103690057	GO:0016021//integral component of membrane;GO:0030054//cell junction;GO:0005886//plasma membrane	GO:0001540//amyloid-beta binding	GO:0070613//regulation of protein processing;GO:0006898//receptor-mediated endocytosis	NA	gi|564342104|ref|XP_006234722.1|//PREDICTED: low-density lipoprotein receptor class A domain-containing protein 3-like, partial [Rattus norvegicus]
295704	1184	263	91	-1.50791	1.80431e-19	Down	3.83018e-20	Ube2l6	NA	GO:0043130//ubiquitin binding;GO:0005524//ATP binding;GO:0042296//ISG15 transferase activity	GO:0032020//ISG15-protein conjugation;GO:0016567//protein ubiquitination;GO:0019941//modification-dependent protein catabolic process	K04553//ubiquitin-conjugating enzyme E2 L6 [EC:2.3.2.23]	gi|67078502|ref|NP_001019926.1|//ubiquitin/ISG15-conjugating enzyme E2 L6 [Rattus norvegicus]
117250	12639	294	111	-1.38205	4.04208e-19	Down	8.66231e-20	Dnah6	NA	NA	NA	K10408//dynein heavy chain, axonemal	gi|672050033|ref|XP_008761235.1|//PREDICTED: LOW QUALITY PROTEIN: dynein heavy chain 6, axonemal isoform X2 [Rattus norvegicus]
445442	3734	371	161	-1.18115	6.57369e-19	Down	1.42301e-19	Thbs1	GO:0031012//extracellular matrix;GO:0070062//extracellular exosome;GO:0005577//fibrinogen complex;GO:0009897//external side of plasma membrane;GO:0031091//platelet alpha granule;GO:0016529//sarcoplasmic reticulum	GO:0070052//collagen V binding;GO:0001968//fibronectin binding;GO:0030169//low-density lipoprotein particle binding;GO:0043236//laminin binding;GO:0005178//integrin binding;GO:0005509//calcium ion binding;GO:0017134//fibroblast growth factor binding;GO:0008201//heparin binding;GO:0001786//phosphatidylserine binding;GO:0050431//transforming growth factor beta binding;GO:0070051//fibrinogen binding	GO:0010751//negative regulation of nitric oxide mediated signal transduction;GO:0010763//positive regulation of fibroblast migration;GO:0043154//negative regulation of cysteine-type endopeptidase activity involved in apoptotic process;GO:0032026//response to magnesium ion;GO:0034976//response to endoplasmic reticulum stress;GO:0071356//cellular response to tumor necrosis factor;GO:0030823//regula…	K16857//thrombospondin 1	gi|61556835|ref|NP_001013080.1|//thrombospondin-1 precursor [Rattus norvegicus]
171452	1134	426	200	-1.06764	1.75342e-18	Down	3.87906e-19	Rab3il1	NA	GO:0019900//kinase binding;GO:0017112//Rab guanyl-nucleotide exchange factor activity	GO:0043547//positive regulation of GTPase activity;GO:0015031//protein transport	K16779//Rab-3A-interacting protein	gi|19705545|ref|NP_599238.1|//guanine nucleotide exchange factor for Rab-3A [Rattus norvegicus]
287526	1434	384	172	-1.13549	2.06324e-18	Down	4.57615e-19	Serpinf1	GO:0070062//extracellular exosome;GO:0005615//extracellular space;GO:0043203//axon hillock;GO:0005604//basement membrane;GO:0048471//perinuclear region of cytoplasm	GO:0004867//serine-type endopeptidase inhibitor activity	GO:0060041//retina development in camera-type eye;GO:1901215//negative regulation of neuron death;GO:0001822//kidney development;GO:0010951//negative regulation of endopeptidase activity;GO:0010629//negative regulation of gene expression;GO:0050728//negative regulation of inflammatory response;GO:0046685//response to arsenic-containing substance;GO:0007614//short-term memory;GO:0042698//ovulation…	K19614//pigment epithelium-derived factor	gi|29293811|ref|NP_808788.1|//pigment epithelium-derived factor precursor [Rattus norvegicus]
117249	11515	190	54	-1.79176	4.3122e-18	Down	9.69123e-19	Dnah3	NA	GO:0003777//microtubule motor activity	GO:0007018//microtubule-based movement	K10408//dynein heavy chain, axonemal	gi|672038306|ref|XP_008758058.1|//PREDICTED: LOW QUALITY PROTEIN: dynein heavy chain 3, axonemal isoform X2 [Rattus norvegicus]
497891	2018	75	0	-7.20561	1.02767e-17	Down	2.33751e-18	Timd4	GO:0016021//integral component of membrane	GO:0001786//phosphatidylserine binding	NA	K20413//hepatitis A virus cellular receptor 1	gi|672024704|ref|XP_008773048.1|//PREDICTED: T-cell immunoglobulin and mucin domain-containing protein 4 isoform X1 [Rattus norvegicus];gi|672024712|ref|XP_006220700.2|//PREDICTED: T-cell immunoglobulin and mucin domain-containing protein 4 isoform X5 [Rattus norvegicus];gi|672024710|ref|XP_006220699.2|//PREDICTED: T-cell immunoglobulin and mucin domain-containing protein 4 isoform X4 [Rattus nor…
103693640	1895	313.5	129.85	-1.24841	1.55992e-17	Down	3.57645e-18	LOC103693640	NA	NA	NA	K04257//olfactory receptor;K10279//F-box and leucine-rich repeat protein 13	gi|672072880|ref|XP_008767426.1|//PREDICTED: MLV-related proviral Env polyprotein-like [Rattus norvegicus]
25112	1237	350	154	-1.16122	1.84446e-17	Down	4.23926e-18	Gadd45a	GO:0005654//nucleoplasm;GO:0005737//cytoplasm	GO:0005515//protein binding;GO:0001047//core promoter binding	GO:0046330//positive regulation of JNK cascade;GO:0071850//mitotic cell cycle arrest;GO:0007098//centrosome cycle;GO:0071260//cellular response to mechanical stimulus;GO:2000379//positive regulation of reactive oxygen species metabolic process;GO:0000185//activation of MAPKKK activity;GO:0006469//negative regulation of protein kinase activity;GO:1900745//positive regulation of p38MAPK cascade;GO:…	K04402//growth arrest and DNA-damage-inducible protein	gi|61889085|ref|NP_077041.2|//growth arrest and DNA damage-inducible protein GADD45 alpha [Rattus norvegicus]
100360801	6470	121.9	23.66	-2.34197	1.68299e-16	Down	4.02828e-17	Ddx60	GO:0045111//intermediate filament cytoskeleton;GO:0005737//cytoplasm	GO:0005515//protein binding;GO:0003690//double-stranded DNA binding;GO:0003725//double-stranded RNA binding;GO:0003727//single-stranded RNA binding	GO:1900245//positive regulation of MDA-5 signaling pathway;GO:1900246//positive regulation of RIG-I signaling pathway	K20103//ATP-dependent RNA helicase DDX60 [EC:3.6.4.13]	gi|672080041|ref|XP_008769442.1|//PREDICTED: probable ATP-dependent RNA helicase DDX60 isoform X5 [Rattus norvegicus]
100911956	1132	165.67	46.31	-1.81571	3.36141e-16	Down	8.15221e-17	LOC100911956	GO:0005730//nucleolus	NA	NA	K02910//large subunit ribosomal protein L31e	gi|197333844|ref|NP_001127936.1|//protein LLP homolog [Rattus norvegicus]
100911599	1749	66.06	0	-7.0225	6.39553e-16	Down	1.56339e-16	LOC100911599	GO:0005829//cytosol;GO:0005778//peroxisomal membrane	GO:0005524//ATP binding;GO:0008022//protein C-terminus binding;GO:0032403//protein complex binding;GO:0042623//ATPase activity, coupled	GO:0050821//protein stabilization;GO:0016561//protein import into peroxisome matrix, translocation	K13339//peroxin-6	gi|564367314|ref|XP_006244569.1|//PREDICTED: peroxisome assembly factor 2-like [Rattus norvegicus]
102554658	4334	191	63	-1.57694	2.28412e-15	Down	5.71807e-16	LOC102554658	NA	NA	NA	NA	gi|564398217|ref|XP_006256610.1|//PREDICTED: transmembrane protein FLJ37396 isoform X2 [Rattus norvegicus];gi|672086765|ref|XP_008771243.1|//PREDICTED: transmembrane protein FLJ37396 isoform X3 [Rattus norvegicus]
310694	2262	294	128	-1.17646	3.79592e-15	Down	9.64459e-16	Fcrl2	NA	NA	NA	K06727//Fc receptor-like protein	gi|157819017|ref|NP_001101172.1|//Fc receptor-like 2 precursor [Rattus norvegicus]
292165	3084	165	50	-1.69926	7.99752e-15	Down	2.06098e-15	Wdr63	NA	NA	NA	K17770//mitochondrial import receptor subunit TOM20;K11143//dynein intermediate chain 2, axonemal	gi|197927137|ref|NP_001128208.1|//WD repeat-containing protein 63 [Rattus norvegicus]
25119	2204	206	74	-1.45384	9.34247e-15	Down	2.41605e-15	Mr1	GO:0005783//endoplasmic reticulum;GO:0042612//MHC class I protein complex;GO:0016021//integral component of membrane	GO:0042605//peptide antigen binding	GO:0050829//defense response to Gram-negative bacterium;GO:0032620//interleukin-17 production;GO:0002367//cytokine production involved in immune response;GO:0045087//innate immune response;GO:0002474//antigen processing and presentation of peptide antigen via MHC class I;GO:0032611//interleukin-1 beta production	K06751//major histocompatibility complex, class I	gi|672074295|ref|XP_008767828.1|//PREDICTED: major histocompatibility complex class I-related gene protein isoform X2 [Rattus norvegicus];gi|564381171|ref|XP_006250092.1|//PREDICTED: major histocompatibility complex class I-related gene protein isoform X1 [Rattus norvegicus];gi|281306765|ref|NP_001094105.1|//major histocompatibility complex class I-related gene protein precursor [Rattus norvegicu…
500577	4782	161	48	-1.72274	9.40715e-15	Down	2.43491e-15	Fhad1	NA	NA	NA	NA	gi|564306380|ref|XP_006225653.1|//PREDICTED: forkhead-associated domain-containing protein 1 isoform X2 [Rattus norvegicus];gi|564306382|ref|XP_006225654.1|//PREDICTED: forkhead-associated domain-containing protein 1 isoform X3 [Rattus norvegicus];gi|392340758|ref|XP_003754161.1|//PREDICTED: forkhead-associated domain-containing protein 1 isoform X1 [Rattus norvegicus]
501105	2015	94	17	-2.44392	1.32886e-13	Down	3.63224e-14	Ankrd66	NA	NA	NA	K15504//serine/threonine-protein phosphatase 6 regulatory ankyrin repeat subunit C;K15503//serine/threonine-protein phosphatase 6 regulatory ankyrin repeat subunit B;K16289//ankyrin repeat and protein kinase domain-containing protein 1 [EC:2.7.11.1];K17593//ankyrin repeat domain-containing protein 42;K18405//tudor domain-containing protein 1/4/6/7	gi|564311271|ref|XP_006226813.1|//PREDICTED: ankyrin repeat domain-containing protein 66 isoform X1 [Rattus norvegicus];gi|672023776|ref|XP_008756197.1|//PREDICTED: ankyrin repeat domain-containing protein 66 isoform X2 [Rattus norvegicus]
301957	2307	281	127	-1.12253	1.4482e-13	Down	3.96501e-14	Efcab1	NA	GO:0005509//calcium ion binding	NA	K19932//neuronal calcium sensor 1;K13338//peroxin-1	gi|672071698|ref|XP_008767093.1|//PREDICTED: EF-hand calcium-binding domain-containing protein 1 isoform X1 [Rattus norvegicus];gi|157817833|ref|NP_001100400.1|//EF-hand calcium-binding domain-containing protein 1 [Rattus norvegicus]
25723	581	114	28	-2.00233	5.74145e-13	Down	1.62137e-13	Hcrt	GO:0030141//secretory granule;GO:0098794//postsynapse;GO:0005791//rough endoplasmic reticulum;GO:0030054//cell junction;GO:0048471//perinuclear region of cytoplasm	GO:0031772//type 2 hypocretin receptor binding;GO:0031771//type 1 hypocretin receptor binding;GO:0005184//neuropeptide hormone activity	GO:0001659//temperature homeostasis;GO:0007200//phospholipase C-activating G-protein coupled receptor signaling pathway;GO:0007205//protein kinase C-activating G-protein coupled receptor signaling pathway;GO:0043267//negative regulation of potassium ion transport;GO:0051971//positive regulation of transmission of nerve impulse;GO:0042755//eating behavior;GO:0051970//negative regulation of transmi…	K05246//hypocretin (orexin) neuropeptide	gi|6981016|ref|NP_037311.1|//orexin precursor [Rattus norvegicus]
502091	1757	250	112	-1.13522	2.10833e-12	Down	6.12821e-13	Rnf122	GO:0005783//endoplasmic reticulum;GO:0005794//Golgi apparatus;GO:0016021//integral component of membrane	GO:0061630//ubiquitin protein ligase activity;GO:0008270//zinc ion binding	GO:0043161//proteasome-mediated ubiquitin-dependent protein catabolic process;GO:0042787//protein ubiquitination involved in ubiquitin-dependent protein catabolic process;GO:0000209//protein polyubiquitination	K15699//RING finger protein 122	gi|148700833|gb|EDL32780.1|//ring finger protein 122, isoform CRA_b, partial [Mus musculus]
689248	1267	146.79	47.58	-1.60212	2.41194e-12	Down	7.04074e-13	Ecscr	NA	NA	NA	NA	gi|672083124|ref|XP_008770280.1|//PREDICTED: endothelial cell-specific chemotaxis regulator isoform X3 [Rattus norvegicus];gi|149017225|gb|EDL76276.1|//rCG49618 [Rattus norvegicus]
294521	6129	218	92	-1.22141	3.54673e-12	Down	1.04618e-12	Ak9	GO:0005654//nucleoplasm;GO:0031965//nuclear membrane;GO:0005737//cytoplasm	GO:0050145//nucleoside phosphate kinase activity;GO:0019206//nucleoside kinase activity;GO:0004550//nucleoside diphosphate kinase activity	GO:0006757//ATP generation from ADP;GO:0061570//dCDP phosphorylation;GO:0006174//dADP phosphorylation;GO:0006756//AMP phosphorylation;GO:0061565//dAMP phosphorylation;GO:0006186//dGDP phosphorylation;GO:0061566//CMP phosphorylation;GO:0061571//TDP phosphorylation;GO:0061569//UDP phosphorylation;GO:0061508//CDP phosphorylation;GO:0061567//dCMP phosphorylation;GO:0061568//GDP phosphorylation	K18533//adenylate/nucleoside-diphosphate kinase [EC:2.7.4.3 2.7.4.6]	gi|672086761|ref|XP_008771242.1|//PREDICTED: adenylate kinase 9 isoform X4 [Rattus norvegicus]
503164	1719	111	29	-1.91323	5.45569e-12	Down	1.62472e-12	Apol9a	GO:0005576//extracellular region	GO:0008289//lipid binding	GO:0006869//lipid transport;GO:0042157//lipoprotein metabolic process	K14480//apolipoprotein L	gi|68163567|ref|NP_001020237.1|//apolipoprotein L 9a [Rattus norvegicus];gi|672059718|ref|XP_008763864.1|//PREDICTED: apolipoprotein L 9a isoform X2 [Rattus norvegicus]
24307	1920	82	15	-2.42745	6.15831e-12	Down	1.84094e-12	Cyp4b1	GO:0031090//organelle membrane;GO:0016021//integral component of membrane;GO:0005789//endoplasmic reticulum membrane	GO:0020037//heme binding;GO:0005506//iron ion binding;GO:0008144//drug binding;GO:0015643//toxic substance binding;GO:0070330//aromatase activity;GO:0018585//fluorene oxygenase activity	GO:0042738//exogenous drug catabolic process;GO:0018879//biphenyl metabolic process;GO:0018917//fluorene metabolic process;GO:0055114//oxidation-reduction process	K07426//cytochrome P450 family 4 subfamily B polypeptide 1 [EC:1.14.14.1]	gi|23397411|ref|NP_058695.2|//cytochrome P450 4B1 [Rattus norvegicus]
108348048	3832	132.73	42.01	-1.63648	1.36277e-11	Down	4.17259e-12	LOC108348048	GO:0005654//nucleoplasm	NA	NA	K10798//poly [ADP-ribose] polymerase [EC:2.4.2.30];K18466//vacuolar protein sorting-associated protein 26	gi|564344231|ref|XP_006235565.1|//PREDICTED: von Willebrand factor A domain-containing protein 5A isoform X5 [Rattus norvegicus];gi|38454250|ref|NP_942050.1|//von Willebrand factor A domain-containing protein 5A [Rattus norvegicus];gi|564344233|ref|XP_006235566.1|//PREDICTED: von Willebrand factor A domain-containing protein 5A isoform X6 [Rattus norvegicus]
24615	486	138	46	-1.56175	2.66433e-11	Down	8.33583e-12	S100a4	GO:0070062//extracellular exosome;GO:0005615//extracellular space;GO:0005634//nucleus;GO:0043005//neuron projection;GO:0048471//perinuclear region of cytoplasm	GO:0003779//actin binding;GO:0005509//calcium ion binding;GO:0050786//RAGE receptor binding;GO:0046982//protein heterodimerization activity;GO:0048306//calcium-dependent protein binding;GO:0042803//protein homodimerization activity	GO:0043123//positive regulation of I-kappaB kinase/NF-kappaB signaling	K21128//protein S100-A9;K17274//calpactin-1 light chain	gi|6981326|ref|NP_036750.1|//protein S100-A4 [Rattus norvegicus]
89826	2147	146.29	51.56	-1.4813	4.17111e-11	Down	1.32249e-11	Rpe65	GO:0005783//endoplasmic reticulum;GO:0044297//cell body;GO:0031090//organelle membrane;GO:0005886//plasma membrane	GO:0016702//oxidoreductase activity, acting on single donors with incorporation of molecular oxygen, incorporation of two atoms of oxygen;GO:0031210//phosphatidylcholine binding;GO:1901612//cardiolipin binding;GO:0052885//all-trans-retinyl-ester hydrolase, 11-cis retinol forming activity;GO:0004744//retinal isomerase activity;GO:0046872//metal ion binding;GO:0005515//protein binding;GO:0001786//p…	GO:0007623//circadian rhythm;GO:0071257//cellular response to electrical stimulus;GO:0008286//insulin receptor signaling pathway;GO:0050908//detection of light stimulus involved in visual perception;GO:0042572//retinol metabolic process;GO:0001895//retina homeostasis;GO:0042574//retinal metabolic process;GO:0060042//retina morphogenesis in camera-type eye;GO:0055114//oxidation-reduction process;G…	K11158//retinoid isomerohydrolase [EC:3.1.1.64]	gi|472235305|ref|NP_446014.2|//retinoid isomerohydrolase [Rattus norvegicus]
406195	1616	198	84	-1.21383	4.45859e-11	Down	1.41515e-11	Tcf19	GO:0070062//extracellular exosome;GO:0005615//extracellular space;GO:0000790//nuclear chromatin;GO:0005737//cytoplasm;GO:0000439//core TFIIH complex;GO:0043235//receptor complex;GO:0005675//holo TFIIH complex;GO:0017053//transcriptional repressor complex;GO:0005887//integral component of plasma membrane;GO:0005730//nucleolus	GO:0003714//transcription corepressor activity;GO:0005524//ATP binding;GO:0001158//enhancer sequence-specific DNA binding;GO:0031490//chromatin DNA binding;GO:0031625//ubiquitin protein ligase binding;GO:0046982//protein heterodimerization activity;GO:0001077//transcriptional activator activity, RNA polymerase II core promoter proximal region sequence-specific binding;GO:0001162//RNA polymerase I…	GO:0009786//regulation of asymmetric cell division;GO:0001952//regulation of cell-matrix adhesion;GO:0001710//mesodermal cell fate commitment;GO:0001829//trophectodermal cell differentiation;GO:0070816//phosphorylation of RNA polymerase II C-terminal domain;GO:0014909//smooth muscle cell migration;GO:0060444//branching involved in mammary gland duct morphogenesis;GO:0006289//nucleotide-excision r…	NA	gi|78187977|ref|NP_998726.2|//transcription factor 19 [Rattus norvegicus]
500853	5180	219	98	-1.13687	4.82288e-11	Down	1.53624e-11	Rgs22	GO:0005634//nucleus;GO:0005737//cytoplasm;GO:0005886//plasma membrane	GO:0005096//GTPase activator activity	GO:0009968//negative regulation of signal transduction	K10318//F-box protein 43;K16449//regulator of G-protein signaling	gi|564359806|ref|XP_006241610.1|//PREDICTED: regulator of G-protein signaling 22 isoform X2 [Rattus norvegicus]
108348112	2991	41.64	0	-6.35669	8.70463e-11	Down	2.82694e-11	LOC108348112	GO:0005634//nucleus;GO:0005737//cytoplasm	GO:0003682//chromatin binding;GO:0070577//lysine-acetylated histone binding	GO:0006357//regulation of transcription from RNA polymerase II promoter;GO:0016569//covalent chromatin modification;GO:0006334//nucleosome assembly	K08871//bromodomain-containing protein 2	gi|672085632|ref|XP_008770941.1|//PREDICTED: bromodomain-containing protein 2 isoform X1 [Rattus norvegicus];gi|564397017|ref|XP_006256159.1|//PREDICTED: bromodomain-containing protein 2 isoform X2 [Rattus norvegicus];gi|47059183|ref|NP_997660.1|//bromodomain-containing protein 2 [Rattus norvegicus]
292879	3613	85.97	19.46	-2.12011	9.27149e-11	Down	3.01523e-11	Mybpc2	GO:0032982//myosin filament	GO:0003779//actin binding;GO:0005200//structural constituent of cytoskeleton	GO:0007155//cell adhesion;GO:0006936//muscle contraction	K12558//myosin-binding protein C, fast-type	gi|564327960|ref|XP_006229064.1|//PREDICTED: myosin-binding protein C, fast-type isoform X1 [Rattus norvegicus];gi|157823379|ref|NP_001099727.1|//myosin-binding protein C, fast-type [Rattus norvegicus]
680860	10359	207.49	92.15	-1.14778	1.13516e-10	Down	3.70843e-11	Eppk1	GO:0005856//cytoskeleton;GO:0005737//cytoplasm	NA	NA	K10388//plectin	gi|672059708|ref|XP_008763862.1|//PREDICTED: LOW QUALITY PROTEIN: epiplakin isoform X2 [Rattus norvegicus]
685001	3827	61	9	-2.7376	2.46345e-10	Down	8.30174e-11	Cnpy1	GO:0005783//endoplasmic reticulum	NA	GO:0009888//tissue development;GO:0007167//enzyme linked receptor protein signaling pathway	K12571//PAB-dependent poly(A)-specific ribonuclease subunit 2 [EC:3.1.13.4]	gi|392339757|ref|XP_003753897.1|//PREDICTED: protein canopy homolog 1 [Rattus norvegicus];gi|149031425|gb|EDL86415.1|//rCG56756 [Rattus norvegicus]
308894	5355	145.96	57.05	-1.33206	1.26285e-09	Down	4.46459e-10	Rassf10	GO:0005856//cytoskeleton;GO:0005737//cytoplasm	NA	GO:0007165//signal transduction	K09856//Ras association domain-containing protein 9/10	gi|149068256|gb|EDM17808.1|//rCG39882 [Rattus norvegicus]
25626	1695	172	74	-1.1936	1.45455e-09	Down	5.16703e-10	Krt8	GO:0070062//extracellular exosome;GO:0005654//nucleoplasm;GO:0043034//costamere;GO:0016363//nuclear matrix;GO:0030018//Z disc;GO:0005911//cell-cell junction;GO:0042383//sarcolemma;GO:0045095//keratin filament;GO:0016010//dystrophin-associated glycoprotein complex	GO:0097110//scaffold protein binding;GO:0005198//structural molecule activity;GO:0032403//protein complex binding	GO:0097284//hepatocyte apoptotic process;GO:0051599//response to hydrostatic pressure;GO:0060706//cell differentiation involved in embryonic placenta development;GO:0097191//extrinsic apoptotic signaling pathway;GO:0045214//sarcomere organization;GO:0051707//response to other organism;GO:0033209//tumor necrosis factor-mediated signaling pathway	K07605//type II keratin, basic	gi|40786432|ref|NP_955402.1|//keratin, type II cytoskeletal 8 [Rattus norvegicus]
691644	6041	149.98	59.85	-1.30214	1.46985e-09	Down	5.22306e-10	Myh2	GO:0005859//muscle myosin complex;GO:0005794//Golgi apparatus;GO:0014704//intercalated disc;GO:0031672//A band;GO:0036464//cytoplasmic ribonucleoprotein granule;GO:0005826//actomyosin contractile ring	GO:0003779//actin binding;GO:0005524//ATP binding	GO:0070252//actin-mediated cell contraction;GO:0006936//muscle contraction;GO:0014823//response to activity;GO:0031034//myosin filament assembly;GO:0001778//plasma membrane repair	K10352//myosin heavy chain	gi|205830436|ref|NP_001128629.1|//myosin heavy chain IIa [Rattus norvegicus]
308492	4740	36	0	-6.14672	1.53068e-09	Down	5.45136e-10	Wdr62	NA	NA	NA	K18598//echinoderm microtubule-associated protein-like 6;K17917//sorting nexin-1/2	gi|330340432|ref|NP_001178552.2|//WD repeat-containing protein 62 [Rattus norvegicus]
24298	1963	92	26	-1.79991	1.90799e-09	Down	6.84482e-10	Cyp21a1	GO:0031090//organelle membrane;GO:0005789//endoplasmic reticulum membrane	GO:0020037//heme binding;GO:0004509//steroid 21-monooxygenase activity;GO:0005506//iron ion binding;GO:0005496//steroid binding	GO:0046677//response to antibiotic;GO:0006700//C21-steroid hormone biosynthetic process;GO:0042448//progesterone metabolic process;GO:0006705//mineralocorticoid biosynthetic process;GO:0055114//oxidation-reduction process;GO:0071375//cellular response to peptide hormone stimulus	K00513//steroid 21-monooxygenase [EC:1.14.14.16]	gi|259906405|ref|NP_476442.2|//steroid 21-hydroxylase [Rattus norvegicus];gi|564396596|ref|XP_006255969.1|//PREDICTED: steroid 21-hydroxylase isoform X1 [Rattus norvegicus]
307414	1628	138.8	54.8	-1.31755	4.44023e-09	Down	1.63114e-09	MGC108823	GO:0016020//membrane	GO:0005525//GTP binding	NA	K17072//interferon gamma inducible protein 47	gi|59891429|ref|NP_001012353.1|//uncharacterized protein LOC307414 [Rattus norvegicus]
100361506	2716	106	35	-1.57543	4.55465e-09	Down	1.67626e-09	Armc3	NA	NA	NA	K10056//junction plakoglobin	gi|559098430|ref|NP_001273949.1|//armadillo repeat-containing protein 3 [Rattus norvegicus]
54258	1148	177	80	-1.12247	5.28863e-09	Down	1.95538e-09	Cxcr1	GO:0016021//integral component of membrane;GO:0005886//plasma membrane	GO:0004918//interleukin-8 receptor activity;GO:0019959//interleukin-8 binding	GO:0007186//G-protein coupled receptor signaling pathway;GO:0031623//receptor internalization;GO:0070098//chemokine-mediated signaling pathway;GO:0006935//chemotaxis	K04175//C-X-C chemokine receptor type 1	gi|9506809|ref|NP_062183.1|//C-X-C chemokine receptor type 1 [Rattus norvegicus]
499419	1532	118.36	42.73	-1.44665	6.02725e-09	Down	2.23803e-09	RGD1564149	NA	NA	NA	NA	gi|119310195|ref|NP_001073176.1|//uncharacterized protein C21orf58 homolog [Rattus norvegicus]
63878	910	70	16	-2.10607	6.31102e-09	Down	2.3484e-09	Stc2	GO:0005615//extracellular space;GO:0005783//endoplasmic reticulum;GO:0005794//Golgi apparatus;GO:0048471//perinuclear region of cytoplasm	GO:0020037//heme binding;GO:0019899//enzyme binding;GO:0042803//protein homodimerization activity;GO:0005179//hormone activity	GO:0071456//cellular response to hypoxia;GO:0046697//decidualization;GO:0046885//regulation of hormone biosynthetic process;GO:0043434//response to peptide hormone;GO:0010629//negative regulation of gene expression;GO:0033280//response to vitamin D;GO:0007566//embryo implantation;GO:0006979//response to oxidative stress;GO:2001256//regulation of store-operated calcium entry;GO:2000118//regulation…	NA	gi|11560026|ref|NP_071566.1|//stanniocalcin-2 precursor [Rattus norvegicus]
309666	3318	56	10	-2.46222	1.14246e-08	Down	4.33921e-09	Ubash3a	GO:0070062//extracellular exosome;GO:0005634//nucleus;GO:0005829//cytosol	NA	GO:0050860//negative regulation of T cell receptor signaling pathway;GO:0001817//regulation of cytokine production	K18993//ubiquitin-associated and SH3 domain-containing protein [EC:3.1.3.48]	gi|672085993|ref|XP_008771041.1|//PREDICTED: ubiquitin-associated and SH3 domain-containing protein A isoform X2 [Rattus norvegicus];gi|564397269|ref|XP_006256277.1|//PREDICTED: ubiquitin-associated and SH3 domain-containing protein A isoform X3 [Rattus norvegicus]
499586	1559	128	50	-1.33293	1.34036e-08	Down	5.11216e-09	Tmem212	GO:0016021//integral component of membrane	NA	NA	NA	gi|672042017|ref|XP_008759120.1|//PREDICTED: transmembrane protein 212 isoform X2 [Rattus norvegicus];gi|256574780|ref|NP_001157911.1|//transmembrane protein 212 isoform 2 [Rattus norvegicus] ;gi|256574778|ref|NP_001157910.1|//transmembrane protein 212 isoform 1 [Rattus norvegicus];gi|564336057|ref|XP_006232281.1|//PREDICTED: transmembrane protein 212 isoform X1 [Rattus norvegicus]
100912163	5738	143.68	59.98	-1.2371	1.35038e-08	Down	5.15341e-09	LOC100912163	GO:0005634//nucleus	GO:0005515//protein binding;GO:0044212//transcription regulatory region DNA binding	GO:0034773//histone H4-K20 trimethylation;GO:0097368//establishment of Sertoli cell barrier;GO:0036124//histone H3-K9 trimethylation;GO:0006349//regulation of gene expression by genetic imprinting;GO:0045944//positive regulation of transcription from RNA polymerase II promoter;GO:0007283//spermatogenesis	K19195//AT-rich interactive domain-containing protein 4B	gi|672082319|ref|XP_008770058.1|//PREDICTED: AT-rich interactive domain-containing protein 4B-like [Rattus norvegicus]
100360573	514	31.2	0	-5.94026	1.85519e-08	Down	7.19337e-09	LOC100360573	GO:0016020//membrane;GO:0005654//nucleoplasm;GO:0005763//mitochondrial small ribosomal subunit;GO:0022625//cytosolic large ribosomal subunit;GO:0022627//cytosolic small ribosomal subunit	GO:0003735//structural constituent of ribosome	GO:0006413//translational initiation;GO:0006614//SRP-dependent cotranslational protein targeting to membrane;GO:0010243//response to organonitrogen compound;GO:0032543//mitochondrial translation;GO:0000184//nuclear-transcribed mRNA catabolic process, nonsense-mediated decay;GO:0019083//viral transcription;GO:0006364//rRNA processing	K02951//small subunit ribosomal protein S12e	gi|293355224|ref|XP_002728643.1|//PREDICTED: 40S ribosomal protein S12-like [Rattus norvegicus]
64564	2853	71	18	-1.95661	2.49597e-08	Down	9.81085e-09	Bbox1	GO:0070062//extracellular exosome;GO:0005739//mitochondrion	GO:0005506//iron ion binding;GO:0008270//zinc ion binding;GO:0008336//gamma-butyrobetaine dioxygenase activity	GO:0045329//carnitine biosynthetic process;GO:0055114//oxidation-reduction process	K00471//gamma-butyrobetaine dioxygenase [EC:1.14.11.1]	gi|12018320|ref|NP_072151.1|//gamma-butyrobetaine dioxygenase [Rattus norvegicus]
690746	7297	74.58	20.18	-1.86265	3.2572e-08	Down	1.29764e-08	Spag17	NA	NA	NA	NA	gi|672043663|ref|XP_008759585.1|//PREDICTED: LOW QUALITY PROTEIN: sperm-associated antigen 17 isoform X2 [Rattus norvegicus]
680885	818	36	3	-3.56175	4.51774e-08	Down	1.82542e-08	LOC680885	NA	NA	NA	K11536//pyrimidine nucleoside transport protein;K00623//choline O-acetyltransferase [EC:2.3.1.6]	gi|157821843|ref|NP_001102901.1|//UPF0728 protein C10orf53 homolog [Rattus norvegicus]
367975	1490	28.13	0	-5.79083	9.29898e-08	Down	3.87212e-08	LOC367975	NA	NA	GO:0008285//negative regulation of cell proliferation	K14443//protein Tob/BTG	gi|120586989|ref|NP_001073365.1|//uncharacterized protein LOC367975 [Rattus norvegicus]
308794	1416	56	12	-2.19918	9.73625e-08	Down	4.06302e-08	Cfap161	GO:0016020//membrane	NA	NA	K04710//ceramide synthetase [EC:2.3.1.24]	gi|189181712|ref|NP_001094051.1|//uncharacterized protein C15orf26 homolog [Rattus norvegicus]
498270	1611	147	67	-1.11037	1.39426e-07	Down	5.90367e-08	Ccdc190	NA	NA	NA	NA	gi|157818511|ref|NP_001102543.1|//coiled-coil domain-containing protein C1orf110 homolog [Rattus norvegicus]
25353	1503	60	15	-1.97679	2.56114e-07	Down	1.11521e-07	Spp1	GO:0070062//extracellular exosome;GO:0005615//extracellular space;GO:0005783//endoplasmic reticulum;GO:0042995//cell projection;GO:0048471//perinuclear region of cytoplasm;GO:0005794//Golgi apparatus;GO:0016021//integral component of membrane;GO:0015629//actin cytoskeleton;GO:0005739//mitochondrion;GO:0045177//apical part of cell	GO:0008330//protein tyrosine/threonine phosphatase activity;GO:0017161//inositol-1,3,4-trisphosphate 4-phosphatase activity;GO:0052830//inositol-1,3,4,6-tetrakisphosphate 6-phosphatase activity;GO:1990003//IDP phosphatase activity;GO:0030351//inositol-1,3,4,5,6-pentakisphosphate 3-phosphatase activity;GO:0043726//5-amino-6-(5-phosphoribitylamino)uracil phosphatase activity;GO:0052629//phosphatidy…	GO:0006670//sphingosine metabolic process;GO:0001649//osteoblast differentiation;GO:0006668//sphinganine-1-phosphate metabolic process;GO:0030593//neutrophil chemotaxis;GO:0048685//negative regulation of collateral sprouting of intact axon in response to injury;GO:0097191//extrinsic apoptotic signaling pathway;GO:0071498//cellular response to fluid shear stress;GO:0043066//negative regulation of …	K06250//secreted phosphoprotein 1	gi|145046230|ref|NP_037013.2|//osteopontin precursor [Rattus norvegicus]
307393	4632	137	62	-1.12063	3.06097e-07	Down	1.34221e-07	Sh3tc2	GO:0031410//cytoplasmic vesicle;GO:0005886//plasma membrane;GO:0055037//recycling endosome	NA	GO:0032287//peripheral nervous system myelin maintenance;GO:0033157//regulation of intracellular protein transport;GO:1901184//regulation of ERBB signaling pathway	NA	gi|672030745|ref|XP_008772353.1|//PREDICTED: SH3 domain and tetratricopeptide repeat-containing protein 2 isoform X3 [Rattus norvegicus];gi|564320705|ref|XP_001059165.2|//PREDICTED: SH3 domain and tetratricopeptide repeat-containing protein 2 isoform X2 [Rattus norvegicus];gi|564320707|ref|XP_006222643.1|//PREDICTED: SH3 domain and tetratricopeptide repeat-containing protein 2 isoform X5 [Rattus …
171100	2138	83	28	-1.54447	3.34488e-07	Down	1.47201e-07	Angptl2	GO:0070062//extracellular exosome	NA	NA	K10104//ficolin;K05466//angiopoietin 2;K05465//angiopoietin 1	gi|19424254|ref|NP_598253.1|//angiopoietin-related protein 2 precursor [Rattus norvegicus]
310917	2560	60.25	15.45	-1.94014	3.40538e-07	Down	1.49979e-07	Gbp4	GO:0016020//membrane;GO:0005634//nucleus;GO:0005794//Golgi apparatus;GO:0005829//cytosol;GO:0031410//cytoplasmic vesicle;GO:0020005//symbiont-containing vacuole membrane	GO:0005525//GTP binding;GO:0003924//GTPase activity	GO:0071346//cellular response to interferon-gamma;GO:0044406//adhesion of symbiont to host;GO:0035458//cellular response to interferon-beta;GO:0042832//defense response to protozoan;GO:0050830//defense response to Gram-positive bacterium	K20899//guanylate-binding protein 1/3/4/7	gi|765365472|ref|NP_001292190.1|//guanylate-binding protein 4 [Rattus norvegicus];gi|564301072|ref|XP_006224339.1|//PREDICTED: guanylate-binding protein 4 isoform X2 [Rattus norvegicus]
246266	2524	89	32	-1.45252	4.4546e-07	Down	1.98358e-07	Aspg	NA	GO:0004622//lysophospholipase activity;GO:0003847//1-alkyl-2-acetylglycerophosphocholine esterase activity;GO:0004067//asparaginase activity	GO:0016042//lipid catabolic process;GO:0006644//phospholipid metabolic process;GO:0006528//asparagine metabolic process	K13278//60kDa lysophospholipase [EC:3.1.1.5 3.1.1.47 3.5.1.1]	gi|21426773|ref|NP_653351.1|//60 kDa lysophospholipase [Rattus norvegicus]
302996	1766	89.27	33	-1.4125	7.4474e-07	Down	3.38795e-07	Ccdc78	GO:0005814//centriole;GO:0042383//sarcolemma;GO:0098536//deuterosome;GO:0016529//sarcoplasmic reticulum;GO:0048471//perinuclear region of cytoplasm	NA	GO:0098535//de novo centriole assembly involved in multi-ciliated epithelial cell differentiation;GO:0003009//skeletal muscle contraction	NA	gi|672024620|ref|XP_008772928.1|//PREDICTED: coiled-coil domain-containing protein 78 [Rattus norvegicus]
304987	1931	68.92	21.99	-1.62487	1.43018e-06	Down	6.72645e-07	Aim2	GO:0005634//nucleus;GO:0097169//AIM2 inflammasome complex	GO:0042802//identical protein binding;GO:0003690//double-stranded DNA binding	GO:0070269//pyroptosis;GO:0035690//cellular response to drug;GO:0050718//positive regulation of interleukin-1 beta secretion;GO:0002218//activation of innate immune response;GO:0051092//positive regulation of NF-kappaB transcription factor activity;GO:2001056//positive regulation of cysteine-type endopeptidase activity;GO:0006915//apoptotic process;GO:0006954//inflammatory response;GO:0032461//po…	K12966//absent in melanoma 2	gi|293341479|ref|XP_001057147.2|//PREDICTED: interferon-inducible protein AIM2 [Rattus norvegicus]
84397	1401	122	56	-1.10017	1.97971e-06	Down	9.46349e-07	Tnfaip6	GO:0005615//extracellular space	GO:0005540//hyaluronic acid binding	GO:0007155//cell adhesion;GO:0030335//positive regulation of cell migration;GO:0030728//ovulation;GO:0050728//negative regulation of inflammatory response	K19018//tumor necrosis factor-inducible gene 6 protein	gi|197304765|ref|NP_445834.1|//tumor necrosis factor-inducible gene 6 protein precursor [Rattus norvegicus]
363267	1697	45	10	-2.14672	2.59667e-06	Down	1.25892e-06	Daw1	GO:0005929//cilium	NA	GO:0007368//determination of left/right symmetry;GO:0007507//heart development	K19760//dynein assembly factor with WDR repeat domains 1	gi|68163493|ref|NP_001020196.1|//dynein assembly factor with WDR repeat domains 1 [Rattus norvegicus]
292477	5258	84	32	-1.36911	2.78048e-06	Down	1.35276e-06	Adgb	NA	NA	NA	K08576//calpain-7 [EC:3.4.22.-]	gi|564295952|ref|XP_006222881.1|//PREDICTED: LOW QUALITY PROTEIN: androglobin [Rattus norvegicus]
83584	1605	47.72	11.53	-2.02599	3.09195e-06	Down	1.51411e-06	Casp6	GO:0005654//nucleoplasm;GO:0005829//cytosol	GO:0097153//cysteine-type endopeptidase activity involved in apoptotic process;GO:0042802//identical protein binding	GO:0002525//acute inflammatory response to non-antigenic stimulus;GO:0043525//positive regulation of neuron apoptotic process;GO:0010243//response to organonitrogen compound;GO:0046670//positive regulation of retinal cell programmed cell death;GO:0034097//response to cytokine;GO:0010039//response to iron ion;GO:0009408//response to heat;GO:0042542//response to hydrogen peroxide;GO:0010332//respon…	K04396//caspase 6 [EC:3.4.22.59]	gi|51491891|ref|NP_113963.2|//caspase-6 [Rattus norvegicus];gi|564338718|ref|XP_006233340.1|//PREDICTED: caspase-6 isoform X2 [Rattus norvegicus]
64557	2499	31	4	-2.93099	3.32527e-06	Down	1.63589e-06	Bard1	GO:0005654//nucleoplasm;GO:0031436//BRCA1-BARD1 complex;GO:0005737//cytoplasm;GO:0070531//BRCA1-A complex	GO:0003723//RNA binding;GO:0070738//tubulin-glycine ligase activity;GO:0070740//tubulin-glutamic acid ligase activity;GO:0046982//protein heterodimerization activity;GO:0070736//protein-glycine ligase activity, initiating;GO:0008766//UDP-N-acetylmuramoylalanyl-D-glutamyl-2,6-diaminopimelate-D-alanyl-D-alanine ligase activity;GO:0018169//ribosomal S6-glutamic acid ligase activity;GO:0042803//prote…	GO:0042325//regulation of phosphorylation;GO:0043065//positive regulation of apoptotic process;GO:0006281//DNA repair;GO:0043066//negative regulation of apoptotic process;GO:0007283//spermatogenesis;GO:0046826//negative regulation of protein export from nucleus;GO:0085020//protein K6-linked ubiquitination	K10683//BRCA1-associated RING domain protein 1	gi|12018308|ref|NP_072144.1|//BRCA1-associated RING domain protein 1 [Rattus norvegicus]
309380	5681	75	27	-1.45072	3.72372e-06	Down	1.8433e-06	Loxl4	NA	NA	NA	K00280//lysyl oxidase-like protein 2/3/4 [EC:1.4.3.-]	gi|564333768|ref|XP_006231455.1|//PREDICTED: lysyl oxidase homolog 4 isoform X1 [Rattus norvegicus];gi|157820271|ref|NP_001101062.1|//lysyl oxidase homolog 4 precursor [Rattus norvegicus]
498276	1368	59.42	18.24	-1.68063	4.55741e-06	Down	2.28542e-06	LOC498276	GO:0070062//extracellular exosome;GO:0009897//external side of plasma membrane;GO:0016021//integral component of membrane	GO:0019770//IgG receptor activity;GO:0019864//IgG binding	GO:0001812//positive regulation of type I hypersensitivity;GO:0006911//phagocytosis, engulfment;GO:0001820//serotonin secretion;GO:0006910//phagocytosis, recognition;GO:0030593//neutrophil chemotaxis;GO:0001788//antibody-dependent cellular cytotoxicity;GO:0001805//positive regulation of type III hypersensitivity;GO:0038094//Fc-gamma receptor signaling pathway;GO:0050766//positive regulation of ph…	K16824//low affinity immunoglobulin gamma Fc receptor II-c;K06472//low affinity immunoglobulin gamma Fc receptor II-a;K06463//low affinity immunoglobulin gamma Fc receptor III	gi|209862917|ref|NP_001129464.1|//Fc gamma receptor II beta [Rattus norvegicus]
100912416	3341	20.81	0	-5.356	4.81153e-06	Down	2.41884e-06	LOC100912416	NA	NA	NA	K01587//phosphoribosylaminoimidazole carboxylase / phosphoribosylaminoimidazole-succinocarboxamide synthase [EC:4.1.1.21 6.3.2.6];K15259//poly [ADP-ribose] polymerase 7/11/12/13 [EC:2.4.2.30]	gi|392347278|ref|XP_003749785.1|//PREDICTED: protein FAM115C-like [Rattus norvegicus]
688996	2314	82	32	-1.33434	5.63929e-06	Down	2.85669e-06	Kcnk16	GO:0005887//integral component of plasma membrane	GO:0022841//potassium ion leak channel activity	GO:0030322//stabilization of membrane potential;GO:0071805//potassium ion transmembrane transport	K04924//potassium channel subfamily K member 16	gi|157817065|ref|NP_001102990.1|//potassium channel subfamily K member 16 [Rattus norvegicus]
305941	1523	36	7	-2.33936	9.41098e-06	Down	4.91444e-06	Sgcg	GO:0005856//cytoskeleton;GO:0005887//integral component of plasma membrane;GO:0042383//sarcolemma;GO:0016012//sarcoglycan complex;GO:0005737//cytoplasm	GO:0005515//protein binding	GO:0055001//muscle cell development;GO:0048738//cardiac muscle tissue development;GO:0060047//heart contraction;GO:0007517//muscle organ development;GO:0061024//membrane organization	K12564//gamma-sarcoglycan	gi|55741776|ref|NP_001006994.1|//gamma-sarcoglycan [Rattus norvegicus]
315131	1205	96	42	-1.16944	9.45185e-06	Down	4.93685e-06	Kdelr3	GO:0016021//integral component of membrane;GO:0005789//endoplasmic reticulum membrane	GO:0046923//ER retention sequence binding	GO:0015031//protein transport;GO:0006621//protein retention in ER lumen;GO:0016192//vesicle-mediated transport	K10949//ER lumen protein retaining receptor	gi|189011703|ref|NP_001121018.1|//ER lumen protein-retaining receptor 3 [Rattus norvegicus]
681288	1786	99	44	-1.14672	9.50895e-06	Down	4.96883e-06	T2	NA	NA	NA	NA	gi|240255436|ref|NP_001155307.1|//brachyury 2 [Rattus norvegicus];gi|564325377|ref|XP_006227995.1|//PREDICTED: brachyury 2 isoform X1 [Rattus norvegicus]
685157	1736	88.24	37.37	-1.21634	1.18156e-05	Down	6.25045e-06	LOC685157	GO:0005887//integral component of plasma membrane	GO:0042288//MHC class I protein binding	GO:0007169//transmembrane receptor protein tyrosine kinase signaling pathway	K15411//paired immunoglobulin-like type 2 receptor alpha	gi|672072525|ref|XP_008767319.1|//PREDICTED: paired immunoglobulin-like type 2 receptor beta-2 [Rattus norvegicus];gi|169234832|ref|NP_001108516.1|//similar to paired immunoglobin-like type 2 receptor beta precursor [Rattus norvegicus]
690276	1118	89	38	-1.2046	1.26473e-05	Down	6.71622e-06	LOC690276	NA	NA	NA	K13696//abhydrolase domain-containing protein 1/3	gi|157818621|ref|NP_001103043.1|//uncharacterized protein C2orf50 homolog [Rattus norvegicus]
103693605	3521	92	40	-1.17842	1.28564e-05	Down	6.83891e-06	LOC103693605	NA	NA	NA	K01672//carbonic anhydrase [EC:4.2.1.1]	gi|672071690|ref|XP_008767089.1|//PREDICTED: carbonic anhydrase 15 isoform X1 [Rattus norvegicus];gi|672071694|ref|XP_008767091.1|//PREDICTED: carbonic anhydrase 15 isoform X3 [Rattus norvegicus];gi|672071692|ref|XP_008767090.1|//PREDICTED: carbonic anhydrase 15 isoform X2 [Rattus norvegicus];gi|672071841|ref|XP_008767145.1|//PREDICTED: carbonic anhydrase 15 isoform X1 [Rattus norvegicus]
103689965	4749	18.6	0	-5.19402	1.61952e-05	Down	8.75986e-06	LOC103689965	GO:0016020//membrane;GO:0070062//extracellular exosome;GO:0072562//blood microparticle;GO:1990726//Lsm1-7-Pat1 complex;GO:0044216//other organism cell;GO:0005694//chromosome;GO:0000932//P-body;GO:0032021//NELF complex;GO:0046540//U4/U6 x U5 tri-snRNP complex;GO:0071013//catalytic step 2 spliceosome;GO:0005688//U6 snRNP;GO:0071011//precatalytic spliceosome	GO:0004252//serine-type endopeptidase activity;GO:0001849//complement component C1q binding;GO:0046976//histone methyltransferase activity (H3-K27 specific);GO:0004930//G-protein coupled receptor activity;GO:0046974//histone methyltransferase activity (H3-K9 specific);GO:0030246//carbohydrate binding;GO:0070742//C2H2 zinc finger domain binding;GO:0000166//nucleotide binding;GO:0000977//RNA polyme…	GO:0010951//negative regulation of endopeptidase activity;GO:1902902//negative regulation of autophagosome assembly;GO:0006275//regulation of DNA replication;GO:0034244//negative regulation of transcription elongation from RNA polymerase II promoter;GO:0051567//histone H3-K9 methylation;GO:2000427//positive regulation of apoptotic cell clearance;GO:0045087//innate immune response;GO:0035265//orga…	K03989//complement component 4	gi|672085846|ref|XP_008770996.1|//PREDICTED: complement C4-like isoform X2 [Rattus norvegicus]
300751	948	42.01	11	-1.91002	2.56823e-05	Down	1.42146e-05	Rec114	NA	GO:0005515//protein binding	GO:0051321//meiotic cell cycle;GO:0009987//cellular process;GO:0006310//DNA recombination	NA	gi|564363938|ref|XP_006243220.1|//PREDICTED: meiotic recombination protein REC114 isoform X2 [Rattus norvegicus];gi|157819505|ref|NP_001100295.1|//meiotic recombination protein REC114 [Rattus norvegicus] ;gi|564363942|ref|XP_006243222.1|//PREDICTED: meiotic recombination protein REC114 isoform X4 [Rattus norvegicus];gi|564363936|ref|XP_006243219.1|//PREDICTED: meiotic recombination protein REC114…
499421	2458	88.64	39.48	-1.14363	2.90977e-05	Down	1.62331e-05	RGD1564162	NA	NA	NA	NA	gi|564321978|ref|XP_006223922.1|//PREDICTED: uncharacterized protein C22orf15 isoform X1 [Rattus norvegicus];gi|564321984|ref|XP_006223925.1|//PREDICTED: uncharacterized protein C22orf15 isoform X3 [Rattus norvegicus];gi|564321986|ref|XP_006223926.1|//PREDICTED: uncharacterized protein C22orf15 isoform X4 [Rattus norvegicus];gi|672031630|ref|XP_008773160.1|//PREDICTED: uncharacterized protein C22…
500590	1733	66	25	-1.37733	3.0185e-05	Down	1.68842e-05	Tnfrsf9	GO:0005615//extracellular space;GO:0005887//integral component of plasma membrane;GO:0009897//external side of plasma membrane	GO:0019955//cytokine binding;GO:0005031//tumor necrosis factor-activated receptor activity	GO:2001183//negative regulation of interleukin-12 secretion;GO:2001180//negative regulation of interleukin-10 secretion;GO:0008625//extrinsic apoptotic signaling pathway via death domain receptors;GO:0032496//response to lipopolysaccharide;GO:0006954//inflammatory response;GO:0007275//multicellular organism development;GO:0006955//immune response;GO:0042981//regulation of apoptotic process;GO:003…	K05146//tumor necrosis factor receptor superfamily member 9	gi|71043922|ref|NP_001020944.1|//tumor necrosis factor receptor superfamily member 9 precursor [Rattus norvegicus]
499418	1304	69.3	27.15	-1.32869	3.19851e-05	Down	1.79382e-05	Spatc1l	GO:0005813//centrosome	NA	NA	NA	gi|66730329|ref|NP_001019467.1|//speriolin-like protein [Rattus norvegicus]
497957	866	75	31	-1.25141	3.62511e-05	Down	2.05196e-05	RGD1565611	NA	GO:0005515//protein binding	GO:0016598//protein arginylation	NA	gi|158711755|ref|NP_001103625.1|//uncharacterized protein C17orf97 homolog [Rattus norvegicus] ;gi|564373238|ref|XP_006246972.1|//PREDICTED: uncharacterized protein C17orf97 homolog isoform X1 [Rattus norvegicus]
114592	1817	101	49	-1.02029	4.75041e-05	Down	2.73574e-05	Aurkb	GO:0010369//chromocenter;GO:0005654//nucleoplasm;GO:0051233//spindle midzone;GO:0000780//condensed nuclear chromosome, centromeric region;GO:0005737//cytoplasm;GO:0032133//chromosome passenger complex;GO:0030496//midbody;GO:0097431//mitotic spindle pole;GO:0045171//intercellular bridge;GO:0000776//kinetochore;GO:0031616//spindle pole centrosome;GO:0005876//spindle microtubule	GO:0004712//protein serine/threonine/tyrosine kinase activity;GO:0046872//metal ion binding;GO:0005515//protein binding;GO:0005524//ATP binding;GO:0035174//histone serine kinase activity	GO:0051973//positive regulation of telomerase activity;GO:0051256//mitotic spindle midzone assembly;GO:0000122//negative regulation of transcription from RNA polymerase II promoter;GO:0034644//cellular response to UV;GO:0002903//negative regulation of B cell apoptotic process;GO:0008283//cell proliferation;GO:0032212//positive regulation of telomere maintenance via telomerase;GO:0034501//protein …	K11479//aurora kinase B [EC:2.7.11.1]	gi|16758580|ref|NP_446201.1|//aurora kinase B [Rattus norvegicus]
25245	3937	76	33	-1.18032	7.16969e-05	Down	4.23944e-05	Bdkrb2	GO:0005768//endosome;GO:0016021//integral component of membrane;GO:0005886//plasma membrane	GO:0002020//protease binding;GO:0031702//type 1 angiotensin receptor binding;GO:0004947//bradykinin receptor activity;GO:0031698//beta-2 adrenergic receptor binding;GO:0046982//protein heterodimerization activity	GO:0007186//G-protein coupled receptor signaling pathway;GO:0071456//cellular response to hypoxia;GO:0033137//negative regulation of peptidyl-serine phosphorylation;GO:0042493//response to drug;GO:0006939//smooth muscle contraction;GO:0042310//vasoconstriction;GO:0035633//maintenance of permeability of blood-brain barrier;GO:1902239//negative regulation of intrinsic apoptotic signaling pathway in…	K03916//bradykinin receptor B2	gi|397787567|ref|NP_001257642.1|//B2 bradykinin receptor isoform 1 [Rattus norvegicus];gi|397787570|ref|NP_775123.2|//B2 bradykinin receptor isoform 2 [Rattus norvegicus]
313484	1047	77	34	-1.15611	8.45398e-05	Down	5.0496e-05	Dmrtb1	GO:0005634//nucleus	GO:0046872//metal ion binding;GO:0000987//core promoter proximal region sequence-specific DNA binding;GO:0003700//transcription factor activity, sequence-specific DNA binding;GO:0042803//protein homodimerization activity	GO:0007548//sex differentiation;GO:0006355//regulation of transcription, DNA-templated	K19492//doublesex- and mab-3-related transcription factor 6	gi|300795904|ref|NP_001178690.1|//doublesex- and mab-3-related transcription factor B1 [Rattus norvegicus]
102551539	1911	15.07	0	-4.8904	0.000117294	Down	7.1482e-05	LOC102551539	GO:0005622//intracellular	GO:0046872//metal ion binding;GO:0003676//nucleic acid binding	GO:0006355//regulation of transcription, DNA-templated	K09228//KRAB domain-containing zinc finger protein	gi|213385268|ref|NP_001132959.1|//zinc finger protein LOC100125368 [Rattus norvegicus]
300802	1340	90	43.89	-1.01282	0.000134861	Down	8.30128e-05	Aph1b	GO:0030133//transport vesicle;GO:0016021//integral component of membrane	GO:0004175//endopeptidase activity	GO:0016485//protein processing;GO:0007219//Notch signaling pathway;GO:0043085//positive regulation of catalytic activity	K06172//gamma-secretase subunit APH-1A	gi|114053317|ref|NP_001040555.1|//gamma-secretase subunit APH-1B [Rattus norvegicus]
686140	1500	52	19	-1.4293	0.000139033	Down	8.57855e-05	Fam47e	NA	NA	NA	NA	gi|149033846|gb|EDL88642.1|//rCG60517, isoform CRA_a [Rattus norvegicus]
310483	1101	64	27	-1.2219	0.00017955	Down	0.000112758	Mlf1	GO:0005634//nucleus;GO:0031514//motile cilium;GO:0005737//cytoplasm	GO:0003677//DNA binding;GO:0019904//protein domain specific binding	GO:0002318//myeloid progenitor cell differentiation;GO:0006351//transcription, DNA-templated;GO:0007050//cell cycle arrest	K15622//myeloid leukemia factor 1	gi|157818443|ref|NP_001101150.1|//myeloid leukemia factor 1 [Rattus norvegicus] ;gi|564336777|ref|XP_006232539.1|//PREDICTED: myeloid leukemia factor 1 isoform X1 [Rattus norvegicus];gi|564336781|ref|XP_006232541.1|//PREDICTED: myeloid leukemia factor 1 isoform X3 [Rattus norvegicus]
307982	5378	54	21	-1.33936	0.000218964	Down	0.000139246	Nrap	NA	NA	NA	K18267//nebulin	gi|166091480|ref|NP_001100913.2|//nebulin-related-anchoring protein isoform C [Rattus norvegicus];gi|564334395|ref|XP_006231706.1|//PREDICTED: nebulin-related-anchoring protein isoform X1 [Rattus norvegicus];gi|672040754|ref|XP_008758757.1|//PREDICTED: nebulin-related-anchoring protein isoform X2 [Rattus norvegicus];gi|166091482|ref|NP_001107215.1|//nebulin-related-anchoring protein isoform S [Ra…
313149	3120	25	5	-2.29872	0.000256884	Down	0.000165019	Cfap221	GO:0005856//cytoskeleton;GO:0005929//cilium;GO:0005737//cytoplasm	GO:0005516//calmodulin binding	GO:0003341//cilium movement;GO:0060271//cilium assembly	K17570//hydrocephalus-inducing protein	gi|672073896|ref|XP_008767728.1|//PREDICTED: primary ciliary dyskinesia protein 1 isoform X2 [Rattus norvegicus]
103692939	740	13.43	0	-4.72418	0.000297916	Down	0.00019347	LOC103692939	GO:0005622//intracellular	GO:0046872//metal ion binding;GO:0003700//transcription factor activity, sequence-specific DNA binding;GO:0003676//nucleic acid binding	GO:0006355//regulation of transcription, DNA-templated	K09228//KRAB domain-containing zinc finger protein	gi|564360558|ref|XP_006241878.1|//PREDICTED: zinc finger protein 707 isoform X2 [Rattus norvegicus]
498709	640	33	10	-1.69926	0.0005658	Down	0.000385511	Cks2	GO:0000307//cyclin-dependent protein kinase holoenzyme complex;GO:0019005//SCF ubiquitin ligase complex	GO:0042393//histone binding;GO:0043130//ubiquitin binding;GO:0003682//chromatin binding;GO:0016301//kinase activity;GO:0019901//protein kinase binding;GO:0061575//cyclin-dependent protein serine/threonine kinase activator activity	GO:0007127//meiosis I;GO:0007346//regulation of mitotic cell cycle;GO:0032147//activation of protein kinase activity;GO:0045737//positive regulation of cyclin-dependent protein serine/threonine kinase activity;GO:0045893//positive regulation of transcription, DNA-templated;GO:0006357//regulation of transcription from RNA polymerase II promoter;GO:0008283//cell proliferation;GO:0051301//cell divis…	K02219//cyclin-dependent kinase regulatory subunit CKS1	gi|830036530|ref|XP_004684547.2|//PREDICTED: cyclin-dependent kinases regulatory subunit 2 [Condylura cristata]
29469	1881	29	8	-1.83477	0.000651879	Down	0.000448592	Lbp	GO:0016020//membrane;GO:0070062//extracellular exosome;GO:0005615//extracellular space;GO:0009986//cell surface	GO:0001530//lipopolysaccharide binding;GO:0005102//receptor binding;GO:0070891//lipoteichoic acid binding	GO:0002232//leukocyte chemotaxis involved in inflammatory response;GO:0032755//positive regulation of interleukin-6 production;GO:0050829//defense response to Gram-negative bacterium;GO:0060100//positive regulation of phagocytosis, engulfment;GO:0032720//negative regulation of tumor necrosis factor production;GO:0002281//macrophage activation involved in immune response;GO:0031663//lipopolysaccha…	K05399//lipopolysaccharide-binding protein	gi|139948891|ref|NP_058904.2|//lipopolysaccharide-binding protein precursor [Rattus norvegicus]
60372	1333	11.81	0	-4.53873	0.000754403	Down	0.000524698	Pga5	GO:0070062//extracellular exosome	GO:0004190//aspartic-type endopeptidase activity	GO:0006508//proteolysis;GO:0030163//protein catabolic process	K06002//pepsin A [EC:3.4.23.1]	gi|11120702|ref|NP_068521.1|//pepsinogen 5, group I precursor [Rattus norvegicus]
682408	2641	41.86	16	-1.36429	0.000944777	Down	0.000669521	Cdsn	NA	NA	NA	NA	gi|564396863|ref|XP_003751976.2|//PREDICTED: corneodesmosin isoform X2 [Rattus norvegicus]

## Sheet: 86 DEGs
86 genes were increased after minocyclineapplication (between the sham group and the minocycline-treated group)
GeneID	Length	control-Expression	MI-Expression	log2Ratio(MI/control)	q-value(Storey et al. 2003)	Up-Down-Regulation(MI/control)	p-value	Symbol	Cellular Component	Molecular Function	Biological Process	Kegg Orthology	Nr Description
24856	701	250	3555	3.85306	0	Up	0	Ttr	GO:0070062//extracellular exosome;GO:0005615//extracellular space;GO:0043234//protein complex	GO:0070324//thyroid hormone binding;GO:0042802//identical protein binding;GO:0046982//protein heterodimerization activity;GO:0005179//hormone activity	GO:0070327//thyroid hormone transport;GO:0042572//retinol metabolic process;GO:0006144//purine nucleobase metabolic process;GO:0042403//thyroid hormone metabolic process	K20731//transthyretin	gi|333033763|ref|NP_036813.2|//transthyretin precursor [Rattus norvegicus]
310926	1573	5390.52	11194.1	1.07745	0	Up	0	LOC310926	NA	NA	NA	NA	gi|68226711|ref|NP_001020173.1|//uncharacterized protein LOC310926 [Rattus norvegicus]
257642	1038	3163	6401	1.04021	1.40857e-254	Up	2.29763e-256	LOC257642	GO:0016021//integral component of membrane	GO:0003690//double-stranded DNA binding;GO:0003700//transcription factor activity, sequence-specific DNA binding;GO:0008134//transcription factor binding	GO:0008283//cell proliferation;GO:0006355//regulation of transcription, DNA-templated;GO:0009303//rRNA transcription	K06236//collagen, type I, alpha	gi|22129763|ref|NP_671477.1|//rRNA promoter binding protein [Rattus norvegicus]
100360679	547	802.83	1934.24	1.29181	2.79208e-109	Up	1.17022e-110	LOC100360679	GO:0016020//membrane;GO:0031012//extracellular matrix;GO:0070062//extracellular exosome;GO:0005654//nucleoplasm;GO:0005925//focal adhesion;GO:0005581//collagen trimer;GO:0022627//cytosolic small ribosomal subunit	GO:0003735//structural constituent of ribosome;GO:0019843//rRNA binding;GO:0019901//protein kinase binding	GO:0006413//translational initiation;GO:0006614//SRP-dependent cotranslational protein targeting to membrane;GO:0000184//nuclear-transcribed mRNA catabolic process, nonsense-mediated decay;GO:0019083//viral transcription;GO:0006364//rRNA processing	K02964//small subunit ribosomal protein S18e	gi|332245592|ref|XP_003271942.1|//PREDICTED: 40S ribosomal protein S18 [Nomascus leucogenys]
501116	2685	79.52	512.98	2.71272	1.94274e-78	Up	1.23237e-79	LOC501116	GO:0016020//membrane;GO:0030424//axon;GO:0005913//cell-cell adherens junction;GO:0016281//eukaryotic translation initiation factor 4F complex	GO:0003743//translation initiation factor activity;GO:0098641//cadherin binding involved in cell-cell adhesion	GO:0045773//positive regulation of axon extension;GO:0006446//regulation of translational initiation;GO:0060999//positive regulation of dendritic spine development;GO:0045727//positive regulation of translation	K03260//translation initiation factor 4G	gi|672057664|ref|XP_008763289.1|//PREDICTED: LOW QUALITY PROTEIN: eukaryotic translation initiation factor 4 gamma 2-like isoform X2 [Rattus norvegicus]
619345	1168	63.67	418.6	2.7401	6.8584e-65	Up	5.29064e-66	Surf2	GO:0005730//nucleolus;GO:0005886//plasma membrane	NA	NA	NA	gi|564339832|ref|XP_006233785.1|//PREDICTED: surfeit locus protein 2-like isoform X2 [Rattus norvegicus];gi|76443683|ref|NP_001029038.1|//surfeit locus protein 2 [Rattus norvegicus]
24808	2159	246	759	1.64865	3.18344e-62	Up	2.54949e-63	Tacr3	GO:0005634//nucleus;GO:0032590//dendrite membrane;GO:0016021//integral component of membrane;GO:0032809//neuronal cell body membrane;GO:0005737//cytoplasm	GO:0004995//tachykinin receptor activity	GO:0010460//positive regulation of heart rate;GO:0007217//tachykinin receptor signaling pathway;GO:0045777//positive regulation of blood pressure;GO:0043278//response to morphine;GO:0060259//regulation of feeding behavior;GO:0070474//positive regulation of uterine smooth muscle contraction;GO:0042538//hyperosmotic salinity response;GO:0007568//aging;GO:0042053//regulation of dopamine metabolic pr…	K04224//tachykinin receptor 3	gi|8394408|ref|NP_058749.1|//neuromedin-K receptor [Rattus norvegicus]
103693838	3546	362.62	946.82	1.40784	1.52583e-61	Up	1.23926e-62	NEWGENE_621802	GO:0005654//nucleoplasm;GO:0005829//cytosol;GO:0030666//endocytic vesicle membrane;GO:0005886//plasma membrane;GO:0014069//postsynaptic density;GO:0033017//sarcoplasmic reticulum membrane	GO:0005088//Ras guanyl-nucleotide exchange factor activity;GO:0005524//ATP binding;GO:0004683//calmodulin-dependent protein kinase activity;GO:0005516//calmodulin binding;GO:0004723//calcium-dependent protein serine/threonine phosphatase activity;GO:0042803//protein homodimerization activity	GO:0007399//nervous system development;GO:0014733//regulation of skeletal muscle adaptation;GO:0043547//positive regulation of GTPase activity;GO:0030073//insulin secretion;GO:1901897//regulation of relaxation of cardiac muscle;GO:0051924//regulation of calcium ion transport;GO:0006470//protein dephosphorylation;GO:0051259//protein oligomerization;GO:0060333//interferon-gamma-mediated signaling p…	K04515//calcium/calmodulin-dependent protein kinase (CaM kinase) II [EC:2.7.11.17]	gi|532049867|ref|XP_005367701.1|//PREDICTED: calcium/calmodulin-dependent protein kinase type II subunit gamma isoform X4 [Microtus ochrogaster];gi|755775338|ref|XP_006937956.2|//PREDICTED: calcium/calmodulin-dependent protein kinase type II subunit gamma isoform X14 [Felis catus];gi|568986588|ref|XP_006518552.1|//PREDICTED: calcium/calmodulin-dependent protein kinase type II subunit gamma isofor…
312382	2197	320.39	851.62	1.43359	5.69586e-57	Up	4.9229e-58	Abcg2	GO:0005634//nucleus;GO:0016324//apical plasma membrane;GO:0016021//integral component of membrane;GO:0031966//mitochondrial membrane	GO:0005524//ATP binding;GO:0008559//xenobiotic-transporting ATPase activity;GO:0042803//protein homodimerization activity	GO:1904612//response to 2,3,7,8-tetrachlorodibenzodioxine;GO:0015747//urate transport;GO:0043278//response to morphine;GO:0010039//response to iron ion;GO:0032496//response to lipopolysaccharide;GO:1904479//negative regulation of intestinal absorption;GO:0071549//cellular response to dexamethasone stimulus;GO:0046618//drug export;GO:0060136//embryonic process involved in female pregnancy;GO:00193…	K05681//ATP-binding cassette, subfamily G (WHITE), member 2	gi|68051981|sp|Q80W57.1|ABCG2_RAT//RecName: Full=ATP-binding cassette sub-family G member 2; AltName: Full=Breast cancer resistance protein 1 homolog; AltName: Full=Urate exporter; AltName: CD_antigen=CD338;gi|31077114|ref|NP_852046.1|//ATP-binding cassette sub-family G member 2 [Rattus norvegicus]
108351097	2535	168.11	590.65	1.83611	2.17635e-56	Up	1.90073e-57	LOC108351097	NA	NA	NA	K19720//collagen, type III, alpha	gi|954381023|gb|KRY44973.1|//hypothetical protein T03_14148 [Trichinella britovi]
25010	503	1.88	221.52	6.90377	9.98363e-52	Up	9.46568e-53	Scgb2a1	GO:0005615//extracellular space	GO:0046982//protein heterodimerization activity;GO:0005496//steroid binding	GO:0051262//protein tetramerization;GO:0030521//androgen receptor signaling pathway	NA	gi|42627889|ref|NP_976078.1|//secretoglobin family 2A member 2 precursor [Rattus norvegicus];gi|672039726|ref|XP_008758454.1|//PREDICTED: secretoglobin family 2A member 2 isoform X1 [Rattus norvegicus]
100360645	310	242.7	693.83	1.53862	1.15119e-51	Up	1.09277e-52	LOC100360645	GO:0010008//endosome membrane;GO:0070062//extracellular exosome;GO:0005615//extracellular space;GO:0005654//nucleoplasm;GO:0030666//endocytic vesicle membrane;GO:0043209//myelin sheath;GO:0043005//neuron projection;GO:0043025//neuronal cell body;GO:0005829//cytosol;GO:0005739//mitochondrion;GO:0005886//plasma membrane	GO:0002020//protease binding	GO:0006296//nucleotide-excision repair, DNA incision, 5'-to lesion;GO:0007144//female meiosis I;GO:0090090//negative regulation of canonical Wnt signaling pathway;GO:0008543//fibroblast growth factor receptor signaling pathway;GO:0045742//positive regulation of epidermal growth factor receptor signaling pathway;GO:0060613//fat pad development;GO:0070423//nucleotide-binding oligomerization domain …	K02977//small subunit ribosomal protein S27Ae;K02927//large subunit ribosomal protein L40e	gi|149052926|gb|EDM04743.1|//polyubiquitin [Rattus norvegicus]
50577	2251	89	374	2.09437	9.17135e-43	Up	1.02435e-43	Galr1	GO:0005887//integral component of plasma membrane	GO:0017046//peptide hormone binding;GO:0042923//neuropeptide binding;GO:0004966//galanin receptor activity	GO:0007200//phospholipase C-activating G-protein coupled receptor signaling pathway;GO:0007194//negative regulation of adenylate cyclase activity;GO:0045944//positive regulation of transcription from RNA polymerase II promoter;GO:0007189//adenylate cyclase-activating G-protein coupled receptor signaling pathway;GO:0007204//positive regulation of cytosolic calcium ion concentration;GO:0007218//neu…	K04230//galanin receptor 1	gi|164518935|ref|NP_037090.2|//galanin receptor type 1 [Rattus norvegicus]
83476	1987	259	665	1.38361	1.8331e-42	Up	2.05778e-43	Cyr61	GO:0005578//proteinaceous extracellular matrix	GO:0005520//insulin-like growth factor binding;GO:0005178//integrin binding;GO:0008201//heparin binding;GO:0050840//extracellular matrix binding	GO:0030335//positive regulation of cell migration;GO:0030513//positive regulation of BMP signaling pathway;GO:0060710//chorio-allantoic fusion;GO:0002041//intussusceptive angiogenesis;GO:0045860//positive regulation of protein kinase activity;GO:0003181//atrioventricular valve morphogenesis;GO:0006935//chemotaxis;GO:0045766//positive regulation of angiogenesis;GO:0010811//positive regulation of c…	K06829//cysteine rich protein 61	gi|31542447|ref|NP_112617.2|//protein CYR61 precursor [Rattus norvegicus]
100912618	1736	0	151.74	8.26867	4.02862e-32	Up	5.6815e-33	LOC100912618	GO:0035370//UBC13-UEV1A complex;GO:0070062//extracellular exosome;GO:0005634//nucleus;GO:0000151//ubiquitin ligase complex;GO:0005737//cytoplasm	GO:0061630//ubiquitin protein ligase activity;GO:0031625//ubiquitin protein ligase binding;GO:0061631//ubiquitin conjugating enzyme activity;GO:0031624//ubiquitin conjugating enzyme binding	GO:0043123//positive regulation of I-kappaB kinase/NF-kappaB signaling;GO:0070534//protein K63-linked ubiquitination;GO:0042275//error-free postreplication DNA repair;GO:0051092//positive regulation of NF-kappaB transcription factor activity	K10704//ubiquitin-conjugating enzyme E2 variant	gi|42741690|ref|NP_075719.1|//ubiquitin-conjugating enzyme E2 variant 1 isoform 2 [Mus musculus]
293669	2565	0	140.47	8.15733	3.7208e-30	Up	5.54664e-31	Cd248	GO:0070062//extracellular exosome;GO:0016021//integral component of membrane;GO:0005737//cytoplasm;GO:0005886//plasma membrane	GO:0030246//carbohydrate binding;GO:0005509//calcium ion binding;GO:0050840//extracellular matrix binding	GO:0016477//cell migration;GO:0060033//anatomical structure regression;GO:2000353//positive regulation of endothelial cell apoptotic process;GO:0048535//lymph node development;GO:0008284//positive regulation of cell proliferation	K06706//CD248 antigen, endosialin	gi|157821557|ref|NP_001099795.1|//endosialin precursor [Rattus norvegicus]
170496	876	37	197	2.43581	1.66354e-27	Up	2.69844e-28	Lcn2	GO:0070062//extracellular exosome;GO:0005615//extracellular space;GO:0005829//cytosol	GO:0002020//protease binding;GO:0005506//iron ion binding;GO:0042803//protein homodimerization activity;GO:0005215//transporter activity;GO:0036094//small molecule binding	GO:0097192//extrinsic apoptotic signaling pathway in absence of ligand;GO:0071222//cellular response to lipopolysaccharide;GO:0071356//cellular response to tumor necrosis factor;GO:0031346//positive regulation of cell projection organization;GO:0055072//iron ion homeostasis;GO:0071347//cellular response to interleukin-1;GO:0031669//cellular response to nutrient levels;GO:0045087//innate immune re…	K21129//lipocalin 2	gi|18543345|ref|NP_570097.1|//neutrophil gelatinase-associated lipocalin precursor [Rattus norvegicus]
682787	753	235.03	522.33	1.17533	2.47889e-26	Up	4.13617e-27	Sumo4	GO:0016605//PML body	GO:0031386//protein tag;GO:0046965//retinoid X receptor binding;GO:0031625//ubiquitin protein ligase binding;GO:0019789//SUMO transferase activity	GO:0045892//negative regulation of transcription, DNA-templated;GO:0045944//positive regulation of transcription from RNA polymerase II promoter;GO:0034613//cellular protein localization;GO:0032436//positive regulation of proteasomal ubiquitin-dependent protein catabolic process;GO:0033235//positive regulation of protein sumoylation;GO:0070911//global genome nucleotide-excision repair	K12160//small ubiquitin-related modifier	gi|293359129|ref|XP_002729504.1|//PREDICTED: small ubiquitin-related modifier 2 [Rattus norvegicus]
287819	3278	203	468	1.22824	2.38738e-25	Up	4.14574e-26	Ush1g	GO:0036064//ciliary basal body;GO:0001917//photoreceptor inner segment;GO:0032391//photoreceptor connecting cilium;GO:0015629//actin cytoskeleton;GO:0005737//cytoplasm;GO:0005886//plasma membrane	GO:0042803//protein homodimerization activity;GO:0030507//spectrin binding	GO:0060122//inner ear receptor stereocilium organization;GO:0050957//equilibrioception;GO:0042472//inner ear morphogenesis;GO:0007605//sensory perception of sound;GO:0050953//sensory perception of light stimulus;GO:0045494//photoreceptor cell maintenance	K15502//serine/threonine-protein phosphatase 6 regulatory ankyrin repeat subunit A;K12460//ankyrin repeat-rich membrane spanning protein	gi|157786716|ref|NP_001099320.1|//Usher syndrome type-1G protein [Rattus norvegicus]
100910616	1961	0	108.93	7.79047	1.83913e-24	Up	3.28535e-25	Hmgn5	GO:0005634//nucleus;GO:0000785//chromatin	GO:0031492//nucleosomal DNA binding	GO:0006357//regulation of transcription from RNA polymerase II promoter;GO:0016569//covalent chromatin modification	K17045//high-mobility group nucleosome-binding domain-containing protein 5	gi|451958140|ref|NP_001263363.1|//high mobility group nucleosome-binding domain-containing protein 5 [Rattus norvegicus]
291328	2421	118	323	1.47596	2.75376e-23	Up	5.0939e-24	Slc39a12	GO:0005887//integral component of plasma membrane;GO:1903561//extracellular vesicle;GO:0048471//perinuclear region of cytoplasm	GO:0005385//zinc ion transmembrane transporter activity	GO:0071578//zinc II ion transmembrane import;GO:0007165//signal transduction;GO:0031113//regulation of microtubule polymerization;GO:0006882//cellular zinc ion homeostasis;GO:0010975//regulation of neuron projection development	K14718//solute carrier family 39 (zinc transporter), member 12	gi|564392297|ref|XP_006254347.1|//PREDICTED: zinc transporter ZIP12 isoform X1 [Rattus norvegicus]
100911090	5896	263.2	540.23	1.06062	3.14023e-23	Up	5.82657e-24	LOC100911090	NA	NA	NA	K09228//KRAB domain-containing zinc finger protein	gi|672022068|ref|XP_008774728.1|//PREDICTED: LOW QUALITY PROTEIN: zinc finger protein 16-like [Rattus norvegicus]
293731	453	0	94	7.5778	1.20154e-21	Up	2.36143e-22	Psbpc2	GO:0005576//extracellular region	GO:0005496//steroid binding	NA	NA	gi|71680937|gb|AAH99748.1|//Psbpc2 protein, partial [Rattus norvegicus]
282822	3677	173.08	397.71	1.22349	1.34048e-21	Up	2.64361e-22	Trpc7	GO:0005634//nucleus;GO:0005887//integral component of plasma membrane;GO:0005801//cis-Golgi network;GO:0043005//neuron projection;GO:0043025//neuronal cell body;GO:0048471//perinuclear region of cytoplasm	GO:0005384//manganese ion transmembrane transporter activity;GO:0015279//store-operated calcium channel activity;GO:0047631//ADP-ribose diphosphatase activity;GO:0005272//sodium channel activity	GO:1903223//positive regulation of oxidative stress-induced neuron death;GO:0032024//positive regulation of insulin secretion;GO:0098703//calcium ion import across plasma membrane;GO:0007338//single fertilization;GO:0033194//response to hydroperoxide;GO:0006828//manganese ion transport;GO:0006814//sodium ion transport	K04970//transient receptor potential cation channel subfamily C member 7	gi|568983391|ref|XP_006517327.1|//PREDICTED: short transient receptor potential channel 7 isoform X3 [Mus musculus];gi|966948818|ref|XP_014996393.1|//PREDICTED: short transient receptor potential channel 7 [Macaca mulatta];gi|329755319|ref|NP_001178620.2|//short transient receptor potential channel 7 [Rattus norvegicus];gi|568983387|ref|XP_006517325.1|//PREDICTED: short transient receptor potenti…
309203	489	1	87	6.46615	1.86716e-21	Up	3.69286e-22	Scgb1d2	GO:0005615//extracellular space	GO:0005496//steroid binding	NA	NA	gi|29126234|ref|NP_803435.1|//prostatic steroid-binding protein C1 precursor [Rattus norvegicus]
83504	3525	31	156	2.35442	3.18257e-21	Up	6.3774e-22	Kl	GO:0070062//extracellular exosome;GO:0005615//extracellular space;GO:0005887//integral component of plasma membrane;GO:0016324//apical plasma membrane	GO:0008422//beta-glucosidase activity;GO:0017134//fibroblast growth factor binding;GO:0004871//signal transducer activity;GO:0004566//beta-glucuronidase activity;GO:0005104//fibroblast growth factor receptor binding	GO:0090080//positive regulation of MAPKKK cascade by fibroblast growth factor receptor signaling pathway;GO:0003085//negative regulation of systemic arterial blood pressure;GO:0008286//insulin receptor signaling pathway;GO:0014823//response to activity;GO:0002526//acute inflammatory response;GO:0033280//response to vitamin D;GO:0055074//calcium ion homeostasis;GO:0007568//aging;GO:0030501//positi…	K14756//klotho [EC:3.2.1.31]	gi|13786168|ref|NP_112626.1|//klotho precursor [Rattus norvegicus]
315597	2296	63	210	1.76018	1.04269e-19	Up	2.19096e-20	Mfrp	NA	NA	GO:0060041//retina development in camera-type eye;GO:0007601//visual perception;GO:0042462//eye photoreceptor cell development	K05502//bone morphogenetic protein 1 [EC:3.4.24.19]	gi|564363366|ref|XP_006242995.1|//PREDICTED: membrane frizzled-related protein isoform X1 [Rattus norvegicus];gi|157822425|ref|NP_001101607.1|//membrane frizzled-related protein [Rattus norvegicus]
266803	1718	7	90	3.70771	4.04208e-19	Up	8.66292e-20	Sostdc1	GO:0005615//extracellular space	GO:0005515//protein binding	GO:0030514//negative regulation of BMP signaling pathway;GO:0010454//negative regulation of cell fate commitment;GO:0007566//embryo implantation;GO:0042475//odontogenesis of dentin-containing tooth;GO:0090090//negative regulation of canonical Wnt signaling pathway;GO:0007389//pattern specification process;GO:0060648//mammary gland bud morphogenesis;GO:0031069//hair follicle morphogenesis	K16834//sclerostin	gi|24899635|ref|NP_714959.1|//sclerostin domain-containing protein 1 precursor [Rattus norvegicus]
100909913	1974	0	79.08	7.32845	9.68573e-19	Up	2.11423e-19	LOC100909913	GO:0031012//extracellular matrix;GO:0005615//extracellular space;GO:0009986//cell surface	GO:0005125//cytokine activity;GO:0042803//protein homodimerization activity;GO:0005109//frizzled binding	GO:0046697//decidualization;GO:0060070//canonical Wnt signaling pathway;GO:0051091//positive regulation of sequence-specific DNA binding transcription factor activity;GO:0035426//extracellular matrix-cell signaling;GO:0045893//positive regulation of transcription, DNA-templated;GO:0061299//retina vasculature morphogenesis in camera-type eye	NA	gi|6754808|ref|NP_035013.1|//norrin precursor [Mus musculus]
500050	2060	216	433	1.02655	6.10038e-18	Up	1.38067e-18	Asb15	GO:0005622//intracellular	NA	GO:0016567//protein ubiquitination;GO:0035556//intracellular signal transduction	K10337//ankyrin repeat and SOCS box protein 15	gi|672018077|ref|XP_008773902.1|//PREDICTED: ankyrin repeat and SOCS box protein 15 isoform X2 [Rattus norvegicus]
25540	1207	0	74.64	7.24509	7.40655e-18	Up	1.67881e-18	Zg16b	GO:0070062//extracellular exosome;GO:0005615//extracellular space	GO:0030246//carbohydrate binding;GO:0019808//polyamine binding	GO:0001895//retina homeostasis	NA	gi|824556539|ref|NP_001296289.1|//prostatic spermine-binding protein isoform 2 [Rattus norvegicus];gi|672066798|ref|XP_008765770.1|//PREDICTED: prostatic spermine-binding protein isoform X2 [Rattus norvegicus];gi|824556537|ref|NP_037156.3|//prostatic spermine-binding protein isoform 1 precursor [Rattus norvegicus]
100910768	449	135.78	311.71	1.22214	3.66195e-17	Up	8.55755e-18	LOC100910768	GO:0010008//endosome membrane;GO:0070062//extracellular exosome;GO:0005615//extracellular space;GO:0005654//nucleoplasm;GO:0030666//endocytic vesicle membrane;GO:0043209//myelin sheath;GO:0043005//neuron projection;GO:0043025//neuronal cell body;GO:0005829//cytosol;GO:0005739//mitochondrion;GO:0005886//plasma membrane	GO:0002020//protease binding	GO:0006296//nucleotide-excision repair, DNA incision, 5'-to lesion;GO:0007144//female meiosis I;GO:0090090//negative regulation of canonical Wnt signaling pathway;GO:0008543//fibroblast growth factor receptor signaling pathway;GO:0045742//positive regulation of epidermal growth factor receptor signaling pathway;GO:0060613//fat pad development;GO:0070423//nucleotide-binding oligomerization domain …	K02977//small subunit ribosomal protein S27Ae;K02927//large subunit ribosomal protein L40e	gi|148673267|gb|EDL05214.1|//mCG54232 [Mus musculus]
102550456	2433	0	70.49	7.16256	5.07616e-17	Up	1.19084e-17	LOC102550456	GO:0005634//nucleus;GO:0005737//cytoplasm	GO:0005515//protein binding;GO:0003700//transcription factor activity, sequence-specific DNA binding	GO:0006355//regulation of transcription, DNA-templated;GO:0006970//response to osmotic stress	NA	gi|112983956|ref|NP_001037749.1|//TSC22 domain family protein 4 [Rattus norvegicus]
85489	1513	109	265	1.30487	3.12198e-16	Up	7.56448e-17	Twist1	GO:0005634//nucleus	GO:0019904//protein domain specific binding;GO:0043425//bHLH transcription factor binding;GO:0070888//E-box binding;GO:0046982//protein heterodimerization activity;GO:0001077//transcriptional activator activity, RNA polymerase II core promoter proximal region sequence-specific binding;GO:0042803//protein homodimerization activity	GO:2000679//positive regulation of transcription regulatory region DNA binding;GO:0043433//negative regulation of sequence-specific DNA binding transcription factor activity;GO:2000780//negative regulation of double-strand break repair;GO:2000276//negative regulation of oxidative phosphorylation uncoupler activity;GO:0060900//embryonic camera-type eye formation;GO:0032760//positive regulation of …	K09069//twist	gi|16758294|ref|NP_445982.1|//twist-related protein 1 [Rattus norvegicus]
25030	839	0	66	7.0676	4.18736e-16	Up	1.01791e-16	Andpro	GO:0005634//nucleus;GO:0005829//cytosol	GO:0004869//cysteine-type endopeptidase inhibitor activity	GO:0010951//negative regulation of endopeptidase activity;GO:0030521//androgen receptor signaling pathway	NA	gi|149041142|gb|EDL95075.1|//rCG27585, isoform CRA_d [Rattus norvegicus];gi|7549742|ref|NP_036850.1|//cystatin-related protein 1 precursor [Rattus norvegicus]
367455	1326	137	306	1.18257	4.50769e-16	Up	1.0968e-16	Lrg1	GO:0070062//extracellular exosome;GO:0005615//extracellular space	GO:0005160//transforming growth factor beta receptor binding	GO:0050873//brown fat cell differentiation;GO:0001938//positive regulation of endothelial cell proliferation;GO:0045766//positive regulation of angiogenesis;GO:0030511//positive regulation of transforming growth factor beta receptor signaling pathway	K13023//carboxypeptidase N regulatory subunit	gi|57528407|ref|NP_001009717.1|//leucine-rich alpha-2-glycoprotein precursor [Rattus norvegicus]
29304	801	0	92.08	10.1919	7.6509e-16	Up	1.87633e-16	Rps6	GO:0016020//membrane;GO:0030425//dendrite;GO:0005654//nucleoplasm;GO:0048471//perinuclear region of cytoplasm;GO:0044297//cell body;GO:0005730//nucleolus;GO:0036464//cytoplasmic ribonucleoprotein granule;GO:0022627//cytosolic small ribosomal subunit;GO:0005844//polysome	GO:0003729//mRNA binding;GO:0003735//structural constituent of ribosome;GO:0019901//protein kinase binding	GO:0001890//placenta development;GO:0033077//T cell differentiation in thymus;GO:0042593//glucose homeostasis;GO:0000028//ribosomal small subunit assembly;GO:0048821//erythrocyte development;GO:0043065//positive regulation of apoptotic process;GO:0006924//activation-induced cell death of T cells;GO:0071361//cellular response to ethanol;GO:0007369//gastrulation;GO:0031929//TOR signaling;GO:0032868…	K02991//small subunit ribosomal protein S6e	gi|6677809|ref|NP_033122.1|//40S ribosomal protein S6 [Mus musculus]
108348055	2995	26.07	111.34	2.11772	9.42918e-14	Up	2.5613e-14	LOC108348055	GO:0016020//membrane;GO:0036064//ciliary basal body;GO:0005813//centrosome;GO:0036038//MKS complex;GO:0005737//cytoplasm	GO:0005515//protein binding;GO:0008158//hedgehog receptor activity	GO:0001944//vasculature development;GO:0043010//camera-type eye development;GO:0032880//regulation of protein localization;GO:0001701//in utero embryonic development;GO:0007224//smoothened signaling pathway;GO:0042733//embryonic digit morphogenesis;GO:0060563//neuroepithelial cell differentiation	K16744//B9 domain-containing protein 1	gi|157786612|ref|NP_001099256.1|//B9 domain-containing protein 1 [Rattus norvegicus];gi|564372430|ref|XP_006246610.1|//PREDICTED: B9 domain-containing protein 1 isoform X2 [Rattus norvegicus];gi|564372428|ref|XP_006246609.1|//PREDICTED: B9 domain-containing protein 1 isoform X1 [Rattus norvegicus]
304807	1804	0	53.24	6.75765	1.93545e-13	Up	5.33631e-14	Rabif	GO:0005622//intracellular	GO:0008270//zinc ion binding;GO:0005085//guanyl-nucleotide exchange factor activity	GO:0007264//small GTPase mediated signal transduction;GO:0043547//positive regulation of GTPase activity;GO:0015031//protein transport	K19952//guanine nucleotide exchange factor	gi|56090204|ref|NP_001007679.1|//guanine nucleotide exchange factor MSS4 [Rattus norvegicus]
297386	3617	24	104	2.13869	4.52945e-13	Up	1.26987e-13	Slc4a5	GO:0016323//basolateral plasma membrane;GO:0005887//integral component of plasma membrane	GO:0015301//anion:anion antiporter activity;GO:0005452//inorganic anion exchanger activity	GO:0060041//retina development in camera-type eye;GO:0010468//regulation of gene expression;GO:0002064//epithelial cell development;GO:0033326//cerebrospinal fluid secretion;GO:0048311//mitochondrion distribution;GO:0051453//regulation of intracellular pH;GO:0003014//renal system process;GO:0003073//regulation of systemic arterial blood pressure;GO:0015701//bicarbonate transport;GO:0098656//anion…	K13857//solute carrier family 4 (sodium bicarbonate cotransporter), member 5	gi|47059002|ref|NP_997677.1|//electrogenic sodium bicarbonate cotransporter 4 [Rattus norvegicus]
292868	859	0	48	6.60817	2.58517e-12	Up	7.56106e-13	Klk1c9	NA	GO:0004252//serine-type endopeptidase activity;GO:0046872//metal ion binding	GO:0006508//proteolysis;GO:0045907//positive regulation of vasoconstriction	K01325//tissue kallikrein [EC:3.4.21.35]	gi|28461159|ref|NP_786935.1|//submandibular glandular kallikrein-9 precursor [Rattus norvegicus]
58917	1484	10	69	2.80981	5.65153e-12	Up	1.68432e-12	Hpx	GO:0070062//extracellular exosome;GO:0072562//blood microparticle;GO:0005623//cell	GO:0015232//heme transporter activity;GO:0020037//heme binding;GO:0046872//metal ion binding	GO:0006879//cellular iron ion homeostasis;GO:0020027//hemoglobin metabolic process;GO:0042168//heme metabolic process;GO:0015886//heme transport;GO:0060335//positive regulation of interferon-gamma-mediated signaling pathway;GO:0002639//positive regulation of immunoglobulin production;GO:0002925//positive regulation of humoral immune response mediated by circulating immunoglobulin	K18977//hemopexin [EC:3.2.1.35]	gi|16758014|ref|NP_445770.1|//hemopexin precursor [Rattus norvegicus]
304929	6315	24	96	2.02321	2.06187e-11	Up	6.40424e-12	F5	GO:0005615//extracellular space;GO:0005783//endoplasmic reticulum;GO:0005874//microtubule;GO:1990031//pinceau fiber;GO:0030054//cell junction;GO:0014069//postsynaptic density;GO:1903561//extracellular vesicle;GO:0031091//platelet alpha granule;GO:0005794//Golgi apparatus;GO:0005829//cytosol;GO:0031234//extrinsic component of cytoplasmic side of plasma membrane;GO:0044224//juxtaparanode region of …	GO:0033709//D-arabinitol dehydrogenase, D-ribulose forming (NADP+) activity;GO:0048258//3-ketoglucose-reductase activity;GO:0035380//very long-chain-3-hydroxyacyl-CoA dehydrogenase activity;GO:0032867//L-arabinose:NADP reductase activity;GO:0019152//acetoin dehydrogenase activity;GO:0004448//isocitrate dehydrogenase activity;GO:0044103//L-arabinose 1-dehydrogenase (NADP+) activity;GO:0018453//2-h…	GO:0008015//blood circulation;GO:0051291//protein heterooligomerization;GO:2000008//regulation of protein localization to cell surface;GO:0002244//hematopoietic progenitor cell differentiation;GO:0006508//proteolysis;GO:0030168//platelet activation;GO:0050905//neuromuscular process;GO:0007598//blood coagulation, extrinsic pathway;GO:0070995//NADPH oxidation;GO:1901379//regulation of potassium ion…	K03902//coagulation factor V (labile factor)	gi|114145569|ref|NP_001041343.1|//coagulation factor V [Rattus norvegicus]
24366	1604	2	45	4.51506	2.97397e-11	Up	9.34841e-12	Fgb	GO:0070062//extracellular exosome;GO:0005577//fibrinogen complex;GO:0072562//blood microparticle;GO:0005938//cell cortex;GO:0009897//external side of plasma membrane;GO:0031091//platelet alpha granule	GO:0050839//cell adhesion molecule binding;GO:0030674//protein binding, bridging;GO:0005102//receptor binding;GO:0005198//structural molecule activity;GO:0051087//chaperone binding	GO:0045921//positive regulation of exocytosis;GO:0045907//positive regulation of vasoconstriction;GO:0071347//cellular response to interleukin-1;GO:0043152//induction of bacterial agglutination;GO:0044320//cellular response to leptin stimulus;GO:1902042//negative regulation of extrinsic apoptotic signaling pathway via death domain receptors;GO:0072378//blood coagulation, fibrin clot formation;GO:…	K03904//fibrinogen beta chain	gi|564336898|ref|XP_006232586.1|//PREDICTED: fibrinogen beta chain isoform X2 [Rattus norvegicus];gi|158186678|ref|NP_064456.2|//fibrinogen beta chain precursor [Rattus norvegicus]
287425	2268	26	99	1.95213	2.99164e-11	Up	9.41412e-12	Alox12b	GO:0005737//cytoplasm	GO:0004052//arachidonate 12-lipoxygenase activity;GO:0018561//2'-aminobiphenyl-2,3-diol 1,2-dioxygenase activity;GO:0034808//benzo(a)pyrene 4,5-dioxygenase activity;GO:0018542//2,3-dihydroxy DDT 1,2-dioxygenase activity;GO:0034920//pyrene dioxygenase activity;GO:0034811//benzo(a)pyrene 9,10-dioxygenase activity;GO:0034934//phenanthrene-4-carboxylate dioxygenase activity;GO:0018568//3,4-dihydroxyp…	GO:0019369//arachidonic acid metabolic process;GO:0070257//positive regulation of mucus secretion;GO:0010628//positive regulation of gene expression;GO:0055114//oxidation-reduction process;GO:0043651//linoleic acid metabolic process;GO:0006497//protein lipidation;GO:0070830//bicellular tight junction assembly;GO:0019372//lipoxygenase pathway;GO:0061436//establishment of skin barrier;GO:0043410//p…	K08021//arachidonate 12-lipoxygenase (R-type) [EC:1.13.11.-]	gi|86439961|ref|NP_001034466.1|//arachidonate 12-lipoxygenase, 12R-type [Rattus norvegicus]
362424	3368	7	56	3.02321	1.30885e-10	Up	4.29958e-11	Tmem72	GO:0016021//integral component of membrane	NA	NA	NA	gi|157821221|ref|NP_001102113.1|//transmembrane protein 72 [Rattus norvegicus]
103690119	4873	0	38.4	6.28624	3.30628e-10	Up	1.12132e-10	LOC103690119	GO:0005634//nucleus	GO:0046872//metal ion binding;GO:0003676//nucleic acid binding	GO:0006355//regulation of transcription, DNA-templated	K09228//KRAB domain-containing zinc finger protein	gi|672057694|ref|XP_008763301.1|//PREDICTED: zinc finger protein OZF-like [Rattus norvegicus]
367745	6809	10	58	2.55926	2.07608e-09	Up	7.46666e-10	Dgkk	NA	NA	NA	K00901//diacylglycerol kinase (ATP) [EC:2.7.1.107]	gi|672087175|ref|XP_008771334.1|//PREDICTED: diacylglycerol kinase kappa isoform X2, partial [Rattus norvegicus]
315350	4640	20	76	1.94921	6.54761e-09	Up	2.44089e-09	Irs4	NA	NA	NA	K17446//insulin receptor substrate 4	gi|293351123|ref|XP_001056753.2|//PREDICTED: LOW QUALITY PROTEIN: insulin receptor substrate 4 [Rattus norvegicus]
24367	1554	1	33	5.0676	7.03538e-09	Up	2.6299e-09	Fgg	GO:0070062//extracellular exosome;GO:0005577//fibrinogen complex;GO:0072562//blood microparticle;GO:0005938//cell cortex;GO:0009897//external side of plasma membrane;GO:0031091//platelet alpha granule	GO:0046872//metal ion binding;GO:0050839//cell adhesion molecule binding;GO:0030674//protein binding, bridging;GO:0005102//receptor binding;GO:0005198//structural molecule activity;GO:0042803//protein homodimerization activity	GO:0045921//positive regulation of exocytosis;GO:0036345//platelet maturation;GO:0045907//positive regulation of vasoconstriction;GO:0071354//cellular response to interleukin-6;GO:0071347//cellular response to interleukin-1;GO:1902042//negative regulation of extrinsic apoptotic signaling pathway via death domain receptors;GO:0072378//blood coagulation, fibrin clot formation;GO:0090277//positive r…	K03905//fibrinogen gamma chain	gi|122065184|sp|P02680.3|FIBG_RAT//RecName: Full=Fibrinogen gamma chain; Flags: Precursor;gi|61098186|ref|NP_036691.2|//fibrinogen gamma chain precursor [Rattus norvegicus]
300920	3052	26.13	86.39	1.74837	9.24276e-09	Up	3.48855e-09	Cldn2	GO:0070062//extracellular exosome;GO:0005923//bicellular tight junction;GO:0016021//integral component of membrane;GO:0005886//plasma membrane	GO:0042802//identical protein binding;GO:0005198//structural molecule activity	GO:0016338//calcium-independent cell-cell adhesion via plasma membrane cell-adhesion molecules	K06087//claudin	gi|157820641|ref|NP_001100316.1|//claudin-2 [Rattus norvegicus]
361969	1940	6	45	2.9301	1.51714e-08	Up	5.82935e-09	Fga	GO:0070062//extracellular exosome;GO:0005577//fibrinogen complex;GO:0072562//blood microparticle;GO:0005938//cell cortex;GO:0009897//external side of plasma membrane;GO:0031091//platelet alpha granule;GO:0005791//rough endoplasmic reticulum	GO:0046872//metal ion binding;GO:0050839//cell adhesion molecule binding;GO:0030674//protein binding, bridging;GO:0005102//receptor binding;GO:0005198//structural molecule activity	GO:0097421//liver regeneration;GO:0072377//blood coagulation, common pathway;GO:0032355//response to estradiol;GO:0071354//cellular response to interleukin-6;GO:0046898//response to cycloheximide;GO:0043152//induction of bacterial agglutination;GO:0045087//innate immune response;GO:0090277//positive regulation of peptide hormone secretion;GO:0034116//positive regulation of heterotypic cell-cell a…	K03903//fibrinogen alpha chain	gi|144922622|ref|NP_434684.1|//fibrinogen alpha chain isoform 2 precursor [Rattus norvegicus];gi|564336914|ref|XP_006232594.1|//PREDICTED: fibrinogen alpha chain isoform X2 [Rattus norvegicus];gi|56797757|ref|NP_001008724.1|//fibrinogen alpha chain isoform 1 precursor [Rattus norvegicus]
288289	2319	13	60	2.22966	1.97334e-08	Up	7.67831e-09	Chodl	GO:0016021//integral component of membrane;GO:0048471//perinuclear region of cytoplasm	GO:0030246//carbohydrate binding;GO:0005540//hyaluronic acid binding	GO:0010975//regulation of neuron projection development	K10078//chondrolectin	gi|564375943|ref|XP_006248066.1|//PREDICTED: chondrolectin isoform X2 [Rattus norvegicus];gi|157787048|ref|NP_001099364.1|//chondrolectin precursor [Rattus norvegicus] ;gi|564375941|ref|XP_006248065.1|//PREDICTED: chondrolectin isoform X1 [Rattus norvegicus]
81503	929	3	35	3.56753	5.34772e-08	Up	2.17652e-08	Cxcl1	GO:0005615//extracellular space;GO:0005623//cell	GO:0008083//growth factor activity;GO:0045236//CXCR chemokine receptor binding;GO:0008009//chemokine activity	GO:0032930//positive regulation of superoxide anion generation;GO:0032496//response to lipopolysaccharide;GO:0010332//response to gamma radiation;GO:1902035//positive regulation of hematopoietic stem cell proliferation;GO:0032355//response to estradiol;GO:0051384//response to glucocorticoid;GO:0007186//G-protein coupled receptor signaling pathway;GO:0090023//positive regulation of neutrophil chem…	K05505//C-X-C motif chemokine 1/2/3	gi|13540652|ref|NP_110472.1|//growth-regulated alpha protein precursor [Rattus norvegicus]
306891	1826	5.24	40.12	2.95989	8.00946e-08	Up	3.31059e-08	Serpinb1b	GO:0016020//membrane;GO:0070062//extracellular exosome;GO:0005615//extracellular space;GO:0005737//cytoplasm	GO:0004867//serine-type endopeptidase inhibitor activity	GO:0010951//negative regulation of endopeptidase activity;GO:0042176//regulation of protein catabolic process	K13963//serpin B	gi|293342714|ref|XP_001066387.2|//PREDICTED: leukocyte elastase inhibitor A-like [Rattus norvegicus]
171081	2905	72	152	1.10121	8.16872e-08	Up	3.37927e-08	Csf2rb	GO:0016021//integral component of membrane;GO:0005886//plasma membrane	GO:0005515//protein binding;GO:0004896//cytokine receptor activity	GO:0001558//regulation of cell growth;GO:0019221//cytokine-mediated signaling pathway;GO:0032496//response to lipopolysaccharide	K04738//cytokine receptor common subunit beta	gi|19424232|ref|NP_598239.1|//cytokine receptor common subunit beta precursor [Rattus norvegicus]
103693480	754	9.76	50.17	2.38508	9.17568e-08	Up	3.81662e-08	LOC103693480	GO:0001725//stress fiber;GO:0031105//septin complex;GO:0005874//microtubule;GO:0005930//axoneme;GO:0048471//perinuclear region of cytoplasm	GO:0005525//GTP binding	GO:0051291//protein heterooligomerization;GO:1902857//positive regulation of non-motile cilium assembly;GO:0051301//cell division	K16938//septin 3/9/12	gi|672070086|ref|XP_008766662.1|//PREDICTED: septin-9-like [Rattus norvegicus]
296229	1468	0	27.6	5.80981	9.72229e-08	Up	4.055e-08	P22k15	GO:0005634//nucleus;GO:0005829//cytosol	GO:0004869//cysteine-type endopeptidase inhibitor activity	GO:0010951//negative regulation of endopeptidase activity;GO:0030521//androgen receptor signaling pathway	NA	gi|41152508|ref|NP_954887.1|//cystatin-related protein 2 precursor [Rattus norvegicus]
108349865	1933	0	24.4	5.63202	5.52981e-07	Up	2.48177e-07	LOC108349865	NA	NA	NA	K09228//KRAB domain-containing zinc finger protein;K04257//olfactory receptor;K01520//dUTP pyrophosphatase [EC:3.6.1.23];K04004//complement factor H	gi|672013669|ref|XP_008772784.1|//PREDICTED: LOW QUALITY PROTEIN: uncharacterized protein LOC102556699, partial [Rattus norvegicus]
688583	1614	42.43	102.45	1.29497	5.68291e-07	Up	2.55306e-07	LOC688583	GO:0005634//nucleus;GO:0005694//chromosome;GO:0005737//cytoplasm	GO:0008301//DNA binding, bending;GO:0000400//four-way junction DNA binding	GO:0032392//DNA geometric change;GO:0045578//negative regulation of B cell differentiation;GO:0006355//regulation of transcription, DNA-templated;GO:0045638//negative regulation of myeloid cell differentiation;GO:0045087//innate immune response	K11296//high mobility group protein B3	gi|392354293|ref|XP_003751730.1|//PREDICTED: high mobility group protein B3 isoform X1 [Rattus norvegicus];gi|290560936|ref|NP_001166812.1|//high mobility group box 3 [Rattus norvegicus]
103692976	7037	33.38	88.07	1.42288	6.24446e-07	Up	2.81737e-07	LOC103692976	GO:0005730//nucleolus;GO:0008024//cyclin/CDK positive transcription elongation factor complex	GO:0097322//7SK snRNA binding;GO:0003682//chromatin binding;GO:0070063//RNA polymerase binding;GO:0016538//cyclin-dependent protein serine/threonine kinase regulator activity;GO:0008134//transcription factor binding;GO:0044212//transcription regulatory region DNA binding;GO:0019901//protein kinase binding	GO:1901409//positive regulation of phosphorylation of RNA polymerase II C-terminal domain;GO:1900364//negative regulation of mRNA polyadenylation;GO:0045944//positive regulation of transcription from RNA polymerase II promoter;GO:0051301//cell division;GO:0045737//positive regulation of cyclin-dependent protein serine/threonine kinase activity	K15188//cyclin T	gi|672060599|ref|XP_008764080.1|//PREDICTED: cyclin-T1-like [Rattus norvegicus]
84021	2082	51	115	1.19627	6.37764e-07	Up	2.87962e-07	Irs3	GO:0043231//intracellular membrane-bounded organelle;GO:0005829//cytosol;GO:0005886//plasma membrane	GO:0043548//phosphatidylinositol 3-kinase binding;GO:0004871//signal transducer activity;GO:0005158//insulin receptor binding	GO:0008286//insulin receptor signaling pathway;GO:0019216//regulation of lipid metabolic process	K17445//insulin receptor substrate 3	gi|14091764|ref|NP_114463.1|//insulin receptor substrate 3 [Rattus norvegicus];gi|149062923|gb|EDM13246.1|//insulin receptor substrate 3, isoform CRA_a [Rattus norvegicus]
103691059	1777	44.46	102.7	1.23107	1.49538e-06	Up	7.04834e-07	LOC103691059	GO:0005634//nucleus	GO:0000978//RNA polymerase II core promoter proximal region sequence-specific DNA binding	GO:0006355//regulation of transcription, DNA-templated	K09228//KRAB domain-containing zinc finger protein	gi|564326023|ref|XP_006228239.1|//PREDICTED: zinc finger protein 418 isoform X1 [Rattus norvegicus]
103693608	3179	50.69	109.65	1.13634	3.09604e-06	Up	1.51646e-06	LOC103693608	GO:0016021//integral component of membrane	NA	GO:0050890//cognition;GO:0042493//response to drug	K03910//alpha-2-macroglobulin	gi|672071881|ref|XP_008767158.1|//PREDICTED: integral membrane protein DGCR2/IDD-like [Rattus norvegicus]
100909485	1437	0	20.9	5.40864	3.78211e-06	Up	1.87606e-06	LOC100909485	GO:0005615//extracellular space	GO:0004867//serine-type endopeptidase inhibitor activity	GO:0010951//negative regulation of endopeptidase activity;GO:0007049//cell cycle;GO:0007276//gamete generation	NA	gi|319996608|ref|NP_001121129.2|//spindlin-2 [Rattus norvegicus]
25240	2623	30	75	1.34514	1.06658e-05	Up	5.60477e-06	Aqp1	GO:0070062//extracellular exosome;GO:0031965//nuclear membrane;GO:0016324//apical plasma membrane;GO:0032127//dense core granule membrane;GO:0031526//brush border membrane;GO:0020005//symbiont-containing vacuole membrane;GO:0009925//basal plasma membrane;GO:0005901//caveola;GO:0005887//integral component of plasma membrane;GO:0042383//sarcolemma;GO:0043679//axon terminus;GO:0032809//neuronal cell…	GO:0008519//ammonium transmembrane transporter activity;GO:0015250//water channel activity;GO:0030184//nitric oxide transmembrane transporter activity;GO:0046875//ephrin receptor binding;GO:0005267//potassium channel activity;GO:0015254//glycerol channel activity;GO:0035379//carbon dioxide transmembrane transporter activity;GO:0005223//intracellular cGMP activated cation channel activity	GO:0043154//negative regulation of cysteine-type endopeptidase activity involved in apoptotic process;GO:0071260//cellular response to mechanical stimulus;GO:0072230//metanephric proximal straight tubule development;GO:0043627//response to estrogen;GO:0034644//cellular response to UV;GO:0046878//positive regulation of saliva secretion;GO:0030185//nitric oxide transport;GO:0072488//ammonium transm…	K09864//aquaporin-1	gi|6978527|ref|NP_036910.1|//aquaporin-1 [Rattus norvegicus]
296235	1546	0	19	5.27114	1.09043e-05	Up	5.73889e-06	LOC296235	GO:0005615//extracellular space;GO:0030141//secretory granule	GO:0002020//protease binding;GO:0004869//cysteine-type endopeptidase inhibitor activity	GO:0014070//response to organic cyclic compound;GO:0042493//response to drug;GO:0010951//negative regulation of endopeptidase activity;GO:0046687//response to chromate;GO:0048678//response to axon injury;GO:0046677//response to antibiotic;GO:0007431//salivary gland development;GO:0009725//response to hormone;GO:0001906//cell killing;GO:0048468//cell development;GO:0001562//response to protozoan;G…	K13899//cystatin-C	gi|82654196|ref|NP_001032427.1|//cystatin S-like precursor [Rattus norvegicus]
100910555	1216	3.23	25.92	3.02767	1.34158e-05	Up	7.16079e-06	LOC100910555	NA	NA	NA	NA	gi|564394665|ref|XP_006255229.1|//PREDICTED: uncharacterized protein LOC100910555 [Rattus norvegicus]
252922	4669	25	65	1.40172	2.3398e-05	Up	1.28838e-05	Pzp	GO:0005615//extracellular space	GO:0048403//brain-derived neurotrophic factor binding;GO:0004867//serine-type endopeptidase inhibitor activity;GO:0048406//nerve growth factor binding;GO:0032403//protein complex binding	GO:0010951//negative regulation of endopeptidase activity;GO:0007566//embryo implantation	K03910//alpha-2-macroglobulin	gi|307746876|ref|NP_665722.2|//alpha-1-macroglobulin precursor [Rattus norvegicus];gi|672051179|ref|XP_008761532.1|//PREDICTED: alpha-1-macroglobulin isoform X1 [Rattus norvegicus]
25086	1624	10	39	1.98668	2.71621e-05	Up	1.50979e-05	Cyp2e1	GO:0005739//mitochondrion;GO:0000139//Golgi membrane;GO:0031227//intrinsic component of endoplasmic reticulum membrane	GO:0008395//steroid hydroxylase activity;GO:0016709//oxidoreductase activity, acting on paired donors, with incorporation or reduction of molecular oxygen, NAD(P)H as one donor, and incorporation of one atom of oxygen;GO:0020037//heme binding;GO:0005506//iron ion binding;GO:0008392//arachidonic acid epoxygenase activity;GO:0010181//FMN binding;GO:0019899//enzyme binding;GO:0016712//oxidoreductase…	GO:0042493//response to drug;GO:0010243//response to organonitrogen compound;GO:0006641//triglyceride metabolic process;GO:0016098//monoterpenoid metabolic process;GO:0006805//xenobiotic metabolic process;GO:0046483//heterocycle metabolic process;GO:0010193//response to ozone;GO:0017144//drug metabolic process;GO:0055114//oxidation-reduction process;GO:0045471//response to ethanol;GO:0008202//ste…	K07415//cytochrome P450 family 2 subfamily E polypeptide 1 [EC:1.14.13.-]	gi|13928734|ref|NP_113731.1|//cytochrome P450 2E1 [Rattus norvegicus]
64155	6028	52	104	1.02321	3.04228e-05	Up	1.70241e-05	Scn7a	GO:0001518//voltage-gated sodium channel complex;GO:0097386//glial cell projection	GO:0005248//voltage-gated sodium channel activity	GO:0019228//neuronal action potential;GO:0035725//sodium ion transmembrane transport;GO:0086010//membrane depolarization during action potential;GO:0006936//muscle contraction;GO:0034765//regulation of ion transmembrane transport;GO:0055078//sodium ion homeostasis;GO:0060078//regulation of postsynaptic membrane potential	K04839//voltage-gated sodium channel type VII alpha	gi|25742828|ref|NP_113874.1|//sodium channel protein type 7 subunit alpha [Rattus norvegicus];gi|564341195|ref|XP_006234358.1|//PREDICTED: sodium channel protein type 7 subunit alpha isoform X1 [Rattus norvegicus]
25651	3301	1	18	4.19313	4.03769e-05	Up	2.30333e-05	Selp	GO:0070062//extracellular exosome;GO:0005615//extracellular space;GO:0005654//nucleoplasm;GO:0009897//external side of plasma membrane;GO:0016021//integral component of membrane;GO:0031092//platelet alpha granule membrane	GO:0001530//lipopolysaccharide binding;GO:0033691//sialic acid binding;GO:0005509//calcium ion binding;GO:0008201//heparin binding;GO:0008430//selenium binding;GO:0042806//fucose binding;GO:0048306//calcium-dependent protein binding;GO:0070492//oligosaccharide binding	GO:0014070//response to organic cyclic compound;GO:0045785//positive regulation of cell adhesion;GO:0032496//response to lipopolysaccharide;GO:0035584//calcium-mediated signaling using intracellular calcium source;GO:0007420//brain development;GO:0050901//leukocyte tethering or rolling;GO:0019953//sexual reproduction;GO:0009791//post-embryonic development;GO:0071354//cellular response to interleu…	K06496//selectin, platele	gi|6981524|ref|NP_037246.1|//P-selectin precursor [Rattus norvegicus];gi|564381444|ref|XP_006250212.1|//PREDICTED: P-selectin isoform X1 [Rattus norvegicus]
80900	2765	5.12	28.1	2.47956	4.46564e-05	Up	2.56415e-05	Slco1a5	GO:0005887//integral component of plasma membrane;GO:0031526//brush border membrane	GO:0015349//thyroid hormone transmembrane transporter activity;GO:0015125//bile acid transmembrane transporter activity;GO:0015347//sodium-independent organic anion transmembrane transporter activity	GO:0043252//sodium-independent organic anion transport;GO:0098779//positive regulation of mitophagy in response to mitochondrial depolarization;GO:0070327//thyroid hormone transport;GO:0015721//bile acid and bile salt transport;GO:0008206//bile acid metabolic process;GO:0050892//intestinal absorption	K03460//solute carrier organic anion transporter family, member 1A	gi|13540642|ref|NP_110465.1|//solute carrier organic anion transporter family member 1A5 [Rattus norvegicus]
684984	2164	9	36	2.02321	4.50171e-05	Up	2.58537e-05	Cd300lg	GO:0005768//endosome;GO:0016323//basolateral plasma membrane;GO:0070062//extracellular exosome;GO:0016324//apical plasma membrane;GO:0016021//integral component of membrane	GO:0001791//IgM binding	GO:0002414//immunoglobulin transcytosis in epithelial cells;GO:0002376//immune system process	K16663//CMRF35-like molecule 9	gi|293340477|ref|XP_002724612.1|//PREDICTED: CMRF35-like molecule 9 isoform X3 [Rattus norvegicus];gi|149054349|gb|EDM06166.1|//rCG33868 [Rattus norvegicus];gi|392331945|ref|XP_003752435.1|//PREDICTED: CMRF35-like molecule 9 isoform X2 [Rattus norvegicus];gi|392331943|ref|XP_003752434.1|//PREDICTED: CMRF35-like molecule 9 isoform X1 [Rattus norvegicus]
100912228	578	49.23	98.46	1.02321	4.94566e-05	Up	2.85659e-05	LOC100912228	GO:0005615//extracellular space;GO:0005794//Golgi apparatus;GO:0043195//terminal bouton;GO:0043204//perikaryon;GO:0048471//perinuclear region of cytoplasm	GO:0005184//neuropeptide hormone activity;GO:0031841//neuropeptide Y receptor binding	GO:1901215//negative regulation of neuron death;GO:0050829//defense response to Gram-negative bacterium;GO:0007586//digestion;GO:1904000//positive regulation of eating behavior;GO:0045776//negative regulation of blood pressure;GO:0021987//cerebral cortex development;GO:0002865//negative regulation of acute inflammatory response to antigenic stimulus;GO:0031175//neuron projection development;GO:00…	K05232//neuropeptide Y	gi|6981286|ref|NP_036746.1|//pro-neuropeptide Y preproprotein [Rattus norvegicus]
108352430	1898	6.62	30.88	2.24498	5.45832e-05	Up	3.1731e-05	C12H7orf61	GO:0005634//nucleus;GO:0005737//cytoplasm	GO:0003700//transcription factor activity, sequence-specific DNA binding	GO:0006355//regulation of transcription, DNA-templated;GO:0006970//response to osmotic stress	NA	gi|403420624|ref|NP_001258165.1|//uncharacterized protein C7orf61 homolog [Rattus norvegicus]
689790	3124	30.9	71.3	1.2295	6.23034e-05	Up	3.64872e-05	Clec2dl1	GO:0016021//integral component of membrane;GO:0005886//plasma membrane	GO:0030246//carbohydrate binding	NA	K10072//C-type lectin domain family 2 member D	gi|145966702|ref|NP_001078873.1|//C-type lectin domain family 2 member D6 [Rattus norvegicus]
304646	2009	1	17	4.11067	7.25451e-05	Up	4.29288e-05	Mgat4d	GO:0016020//membrane;GO:0005576//extracellular region	GO:0008454//alpha-1,3-mannosylglycoprotein 4-beta-N-acetylglucosaminyltransferase activity	GO:0006491//N-glycan processing	K00738//alpha-1,3-mannosylglycoprotein beta-1,4-N-acetylglucosaminyltransferase A/B [EC:2.4.1.145]	gi|71043836|ref|NP_001020837.1|//alpha-1,3-mannosyl-glycoprotein 4-beta-N-acetylglucosaminyltransferase-like protein MGAT4D precursor [Rattus norvegicus];gi|672084399|ref|XP_008770601.1|//PREDICTED: glycosyltransferase 54 domain-containing protein isoform X1 [Rattus norvegicus]
100911403	1054	3.7	22.9	2.65296	0.000129949	Up	7.97682e-05	LOC100911403	GO:0016021//integral component of membrane	NA	NA	K08090//membrane-spanning 4-domains, subfamily A, member 2;K19928//zona pellucida sperm-binding protein 3	gi|672014678|ref|XP_008772998.1|//PREDICTED: membrane-spanning 4-domains subfamily A member 4A isoform X2 [Rattus norvegicus];gi|293344621|ref|XP_001075321.2|//PREDICTED: membrane-spanning 4-domains subfamily A member 4A isoform X1 [Rattus norvegicus]
25331	3056	1	16	4.02321	0.000130555	Up	8.01845e-05	Mat1a	GO:0005829//cytosol;GO:0016363//nuclear matrix	GO:0000287//magnesium ion binding;GO:0043531//ADP binding;GO:0005524//ATP binding;GO:0016597//amino acid binding;GO:0004478//methionine adenosyltransferase activity;GO:0042803//protein homodimerization activity	GO:0051289//protein homotetramerization;GO:0006730//one-carbon metabolic process;GO:0006556//S-adenosylmethionine biosynthetic process	K00789//S-adenosylmethionine synthetase [EC:2.5.1.6]	gi|77157805|ref|NP_036992.2|//S-adenosylmethionine synthase isoform type-1 [Rattus norvegicus]
500684	2686	5.94	27.09	2.21244	0.000178984	Up	0.000112362	LOC500684	GO:0071006//U2-type catalytic step 1 spliceosome;GO:0005794//Golgi apparatus;GO:0016607//nuclear speck;GO:0071013//catalytic step 2 spliceosome	GO:0003723//RNA binding	GO:0000398//mRNA splicing, via spliceosome	K13100//pre-mRNA-splicing factor CWC22	gi|33086620|gb|AAP92622.1|//Ac2-155 [Rattus norvegicus]
103691556	5585	0	13.75	4.80457	0.000216017	Up	0.000137176	LOC103691556	GO:0005654//nucleoplasm;GO:0005667//transcription factor complex;GO:0005737//cytoplasm	GO:0003677//DNA binding;GO:0046872//metal ion binding;GO:0005515//protein binding;GO:0003700//transcription factor activity, sequence-specific DNA binding	GO:0060348//bone development;GO:0030901//midbrain development;GO:0006468//protein phosphorylation;GO:0030509//BMP signaling pathway;GO:0051216//cartilage development;GO:0001666//response to hypoxia;GO:0045893//positive regulation of transcription, DNA-templated;GO:0007179//transforming growth factor beta receptor signaling pathway;GO:0060395//SMAD protein signal transduction;GO:0001880//Mullerian…	K16791//mothers against decapentaplegic homolog 9	gi|149064762|gb|EDM14913.1|//MAD homolog 9 (Drosophila) [Rattus norvegicus]
295176	830	0	13	4.72365	0.000333094	Up	0.000218352	S100vp	GO:0005634//nucleus;GO:0005737//cytoplasm	GO:0005509//calcium ion binding	GO:0033574//response to testosterone;GO:0006874//cellular calcium ion homeostasis	K21126//protein S100-A7;K21128//protein S100-A9	gi|28570182|ref|NP_788265.1|//S100 calcium-binding protein, ventral prostate [Rattus norvegicus]
292866	857	0	13	4.72365	0.000333094	Up	0.000218352	Klk1c8	GO:0070062//extracellular exosome;GO:0005615//extracellular space;GO:0005634//nucleus;GO:0001669//acrosomal vesicle;GO:0045177//apical part of cell;GO:0097209//epidermal lamellar body	GO:0004252//serine-type endopeptidase activity	GO:0002675//positive regulation of acute inflammatory response;GO:0043065//positive regulation of apoptotic process;GO:0006508//proteolysis;GO:0002803//positive regulation of antibacterial peptide production;GO:0007584//response to nutrient;GO:0008284//positive regulation of cell proliferation	K01325//tissue kallikrein [EC:3.4.21.35]	gi|149056091|gb|EDM07522.1|//kallikrein 6 (predicted) [Rattus norvegicus]
315761	4131	35	71	1.04367	0.000454048	Up	0.000304173	Cilp	GO:0070062//extracellular exosome;GO:0005615//extracellular space;GO:0005578//proteinaceous extracellular matrix	NA	GO:0043569//negative regulation of insulin-like growth factor receptor signaling pathway	K19031//cell migration-inducing and hyaluronan-binding protein [EC:3.2.1.35]	gi|157823195|ref|NP_001101631.1|//cartilage intermediate layer protein 1 precursor [Rattus norvegicus]
499967	1967	3.89	20.41	2.41464	0.000601585	Up	0.000411187	Cct8l1	GO:0005737//cytoplasm	GO:0005524//ATP binding;GO:0051082//unfolded protein binding	GO:0006457//protein folding	K09500//T-complex protein 1 subunit theta	gi|83642818|ref|NP_001032883.1|//chaperonin containing TCP1, subunit 8 (theta)-like 1 [Rattus norvegicus]

## Sheet: 166 DEGs
166 genes were decreased after minocyclineapplication (between the sham group and the minocycline-treated group)
GeneID	Length	control-Expression	MI-Expression	log2Ratio(MI/control)	q-value(Storey et al. 2003)	Up-Down-Regulation(MI/control)	p-value	Symbol	Cellular Component	Molecular Function	Biological Process	Kegg Orthology	Nr Description
24547	2012	296328	129071	-1.17582	0	Down	0	Mbp	GO:0033269//internode region of axon;GO:0005634//nucleus;GO:0043218//compact myelin;GO:0005737//cytoplasm;GO:0005886//plasma membrane;GO:0043025//neuronal cell body	GO:0002020//protease binding;GO:0019911//structural constituent of myelin sheath	GO:0042552//myelination;GO:0021762//substantia nigra development;GO:0007417//central nervous system development;GO:0032570//response to progesterone;GO:0007568//aging;GO:0009636//response to toxic substance;GO:0061024//membrane organization;GO:0046689//response to mercury ion;GO:0007605//sensory perception of sound;GO:0034612//response to tumor necrosis factor;GO:0050771//negative regulation of a…	K17269//myelin basic protein	gi|149015900|gb|EDL75207.1|//myelin basic protein, isoform CRA_b [Rattus norvegicus];gi|70166255|ref|NP_001020463.1|//myelin basic protein isoform 2 [Rattus norvegicus];gi|70166270|ref|NP_001020465.1|//myelin basic protein isoform 4 [Rattus norvegicus];gi|564394217|ref|XP_006255059.1|//PREDICTED: myelin basic protein isoform X1 [Rattus norvegicus];gi|674082492|ref|XP_008848903.1|//PREDICTED: myel…
83725	2742	33023	6753	-2.26666	0	Down	0	Wfs1	GO:0000502//proteasome complex;GO:0030176//integral component of endoplasmic reticulum membrane	GO:0031625//ubiquitin protein ligase binding;GO:0005516//calmodulin binding;GO:0048306//calcium-dependent protein binding;GO:0051117//ATPase binding;GO:0033613//activating transcription factor binding	GO:0001822//kidney development;GO:0043433//negative regulation of sequence-specific DNA binding transcription factor activity;GO:0007601//visual perception;GO:1903892//negative regulation of ATF6-mediated unfolded protein response;GO:0042593//glucose homeostasis;GO:0000122//negative regulation of transcription from RNA polymerase II promoter;GO:0045927//positive regulation of growth;GO:0043524//n…	K14020//wolfamin	gi|13929176|ref|NP_114011.1|//wolframin [Rattus norvegicus]
25275	2325	34463	16293	-1.05759	0	Down	0	Cnp	GO:0070062//extracellular exosome;GO:0005615//extracellular space;GO:0005654//nucleoplasm;GO:0035749//myelin sheath adaxonal region;GO:0005874//microtubule;GO:0005741//mitochondrial outer membrane;GO:0042470//melanosome;GO:0005902//microvillus;GO:0048471//perinuclear region of cytoplasm;GO:0035748//myelin sheath abaxonal region;GO:0030141//secretory granule;GO:0005743//mitochondrial inner membran…	GO:0051428//peptide hormone receptor binding;GO:0003723//RNA binding;GO:0004113//2',3'-cyclic-nucleotide 3'-phosphodiesterase activity;GO:0030551//cyclic nucleotide binding;GO:0005184//neuropeptide hormone activity;GO:0042803//protein homodimerization activity	GO:0040014//regulation of multicellular organism growth;GO:0008344//adult locomotory behavior;GO:0032496//response to lipopolysaccharide;GO:0009636//response to toxic substance;GO:0009791//post-embryonic development;GO:0030828//positive regulation of cGMP biosynthetic process;GO:0008285//negative regulation of cell proliferation;GO:1900194//negative regulation of oocyte maturation;GO:0003419//gro…	K01121//2',3'-cyclic-nucleotide 3'-phosphodiesterase [EC:3.1.4.37]	gi|57977323|ref|NP_036941.1|//2',3'-cyclic-nucleotide 3'-phosphodiesterase [Rattus norvegicus]
170512	940	10324	2103	-2.27227	0	Down	0	Ifi27	GO:0005637//nuclear inner membrane;GO:0016021//integral component of membrane	GO:0001102//RNA polymerase II activating transcription factor binding;GO:0005521//lamin binding	GO:0000122//negative regulation of transcription from RNA polymerase II promoter;GO:0032355//response to estradiol;GO:0060135//maternal process involved in female pregnancy;GO:0034097//response to cytokine;GO:0046825//regulation of protein export from nucleus;GO:0009615//response to virus;GO:0007568//aging	NA	gi|42821118|ref|NP_981955.1|//interferon alpha-inducible protein 27 [Rattus norvegicus]
25037	1872	31953.8	15692.4	-1.00271	0	Down	0	Mobp	GO:0043209//myelin sheath;GO:0005739//mitochondrion;GO:0048471//perinuclear region of cytoplasm	GO:0019911//structural constituent of myelin sheath	GO:0007399//nervous system development	NA	gi|6981216|ref|NP_036852.1|//myelin-associated oligodendrocyte basic protein [Rattus norvegicus];gi|81863290|sp|Q63327.1|MOBP_RAT//RecName: Full=Myelin-associated oligodendrocyte basic protein
84588	1873	22701	10184	-1.13324	0	Down	0	Cldn11	GO:0070062//extracellular exosome;GO:0005887//integral component of plasma membrane;GO:0005923//bicellular tight junction;GO:0043209//myelin sheath;GO:0045178//basal part of cell	GO:0042802//identical protein binding;GO:0005198//structural molecule activity	GO:0016338//calcium-independent cell-cell adhesion via plasma membrane cell-adhesion molecules;GO:0007283//spermatogenesis;GO:0008366//axon ensheathment	K06087//claudin	gi|6679186|ref|NP_032796.1|//claudin-11 [Mus musculus]
29409	2540	19849	9184	-1.08866	0	Down	0	Mag	GO:0033270//paranode region of axon;GO:0035749//myelin sheath adaxonal region;GO:0097453//mesaxon;GO:0016021//integral component of membrane;GO:0043220//Schmidt-Lanterman incisure;GO:0005737//cytoplasm;GO:0005886//plasma membrane	GO:0030246//carbohydrate binding;GO:0005102//receptor binding;GO:0019901//protein kinase binding	GO:0007155//cell adhesion;GO:0021762//substantia nigra development;GO:0010977//negative regulation of neuron projection development;GO:0071260//cellular response to mechanical stimulus;GO:0048711//positive regulation of astrocyte differentiation;GO:0031643//positive regulation of myelination	K06771//myelin associated glycoprotein	gi|149056268|gb|EDM07699.1|//myelin-associated glycoprotein, isoform CRA_a [Rattus norvegicus];gi|8393742|ref|NP_058886.1|//myelin-associated glycoprotein precursor [Rattus norvegicus]
500066	4854	5258.06	1007.93	-2.35993	0	Down	0	Strip2	NA	NA	NA	K19603//mitogen-activated protein kinase 15 [EC:2.7.11.24]	gi|672049447|ref|XP_008761078.1|//PREDICTED: LOW QUALITY PROTEIN: striatin-interacting protein 2 isoform X2 [Rattus norvegicus]
315564	5009	2826	178	-3.9656	0	Down	0	Robo3	NA	NA	NA	K06755//roundabout, axon guidance receptor 3	gi|672061306|ref|XP_008764279.1|//PREDICTED: roundabout homolog 3 isoform X1 [Rattus norvegicus]
309208	1229	5625	1523	-1.86173	0	Down	0	Lrrc10b	NA	NA	NA	K16175//protein scribble;K17277//epidermal growth factor receptor kinase substrate 8	gi|157820989|ref|NP_001101047.1|//leucine-rich repeat-containing protein 10B [Rattus norvegicus]
114487	7400	3151	622	-2.31761	0	Down	0	Wnt2	GO:0005929//cilium;GO:0016323//basolateral plasma membrane;GO:0005615//extracellular space;GO:0005925//focal adhesion;GO:0005938//cell cortex;GO:0016324//apical plasma membrane;GO:0000139//Golgi membrane;GO:0005578//proteinaceous extracellular matrix;GO:0048471//perinuclear region of cytoplasm;GO:0005768//endosome;GO:0034098//VCP-NPL4-UFD1 AAA ATPase complex;GO:0005901//caveola;GO:0005887//integr…	GO:0032947//protein complex scaffold activity;GO:0005125//cytokine activity;GO:0030674//protein binding, bridging;GO:0042802//identical protein binding;GO:0048018//receptor ligand activity;GO:0048365//Rac GTPase binding;GO:0046982//protein heterodimerization activity;GO:0051117//ATPase binding;GO:0005109//frizzled binding;GO:0019901//protein kinase binding;GO:0016504//peptidase activator activity…	GO:0086098//angiotensin-activated signaling pathway involved in heart process;GO:0030857//negative regulation of epithelial cell differentiation;GO:0000188//inactivation of MAPK activity;GO:0010608//posttranscriptional regulation of gene expression;GO:0043627//response to estrogen;GO:0032092//positive regulation of protein binding;GO:0090090//negative regulation of canonical Wnt signaling pathway…	K00182//wingless-type MMTV integration site family, member 2	gi|38322763|gb|AAR16313.1|//wingless-type MMTV integration site family member 2 precursor [Rattus norvegicus]
25239	847	7094	3168	-1.13982	0	Down	0	Apod	GO:0030425//dendrite;GO:0070062//extracellular exosome;GO:0005615//extracellular space;GO:0005783//endoplasmic reticulum;GO:0022626//cytosolic ribosome;GO:0043025//neuronal cell body;GO:0048471//perinuclear region of cytoplasm	GO:0015485//cholesterol binding;GO:0005215//transporter activity	GO:2000405//negative regulation of T cell migration;GO:0007420//brain development;GO:0042246//tissue regeneration;GO:0000302//response to reactive oxygen species;GO:0010642//negative regulation of platelet-derived growth factor receptor signaling pathway;GO:0042308//negative regulation of protein import into nucleus;GO:0048662//negative regulation of smooth muscle cell proliferation;GO:0006006//g…	K03098//apolipoprotein D and lipocalin family protein	gi|6978523|ref|NP_036909.1|//apolipoprotein D precursor [Rattus norvegicus]
299757	798	1702	178	-3.23407	7.96196e-301	Down	1.02816e-302	Nts	GO:0031410//cytoplasmic vesicle;GO:0005576//extracellular region;GO:0043679//axon terminus;GO:0043025//neuronal cell body	GO:0005184//neuropeptide hormone activity	GO:0008542//visual learning;GO:0050880//regulation of blood vessel size	K05235//neurotensin	gi|156139120|ref|NP_001095851.1|//neurotensin/neuromedin N precursor [Rattus norvegicus]
302934	6281	1417	101	-3.7872	1.36513e-283	Down	1.93296e-285	Ppl	GO:0005856//cytoskeleton;GO:0070062//extracellular exosome;GO:0005634//nucleus;GO:0005913//cell-cell adherens junction;GO:0005739//mitochondrion;GO:0019897//extrinsic component of plasma membrane	GO:0098641//cadherin binding involved in cell-cell adhesion	GO:0031424//keratinization	K10386//periplakin	gi|157818431|ref|NP_001100446.1|//periplakin [Rattus norvegicus]
690755	1913	2531	623	-1.99919	2.20144e-262	Down	3.49119e-264	Lingo3	GO:0016021//integral component of membrane	NA	GO:0007409//axonogenesis	K07523//netrin-G1 ligand	gi|157819613|ref|NP_001103079.1|//leucine-rich repeat and immunoglobulin-like domain-containing nogo receptor-interacting protein 3 precursor [Rattus norvegicus]
54315	1620	4769	2108	-1.1546	4.1573e-221	Down	7.72312e-223	Ucp2	GO:0005743//mitochondrial inner membrane;GO:0016021//integral component of membrane	GO:0003735//structural constituent of ribosome	GO:0034198//cellular response to amino acid starvation;GO:0007565//female pregnancy;GO:0061179//negative regulation of insulin secretion involved in cellular response to glucose stimulus;GO:0000303//response to superoxide;GO:0097421//liver regeneration;GO:0043066//negative regulation of apoptotic process;GO:0001666//response to hypoxia;GO:0006839//mitochondrial transport;GO:0007568//aging;GO:0032…	K15103//solute carrier family 25 (mitochondrial uncoupling protein), member 8/9	gi|148747399|ref|NP_062227.2|//mitochondrial uncoupling protein 2 [Rattus norvegicus]
60563	5504	2639	874	-1.57108	3.32273e-196	Down	7.37716e-198	Hr	GO:0016604//nuclear body;GO:0000118//histone deacetylase complex	GO:0003677//DNA binding;GO:0042809//vitamin D receptor binding;GO:0046872//metal ion binding;GO:0003714//transcription corepressor activity;GO:0046966//thyroid hormone receptor binding;GO:0042826//histone deacetylase binding;GO:0016491//oxidoreductase activity	GO:0045892//negative regulation of transcription, DNA-templated;GO:0051291//protein heterooligomerization;GO:0043433//negative regulation of sequence-specific DNA binding transcription factor activity;GO:0055114//oxidation-reduction process	K00478//lysine-specific demethylase hairless [EC:1.14.11.-]	gi|560879444|ref|NP_077340.3|//lysine-specific demethylase hairless [Rattus norvegicus]
307855	2506	3778	1620	-1.19842	5.00754e-186	Down	1.19119e-187	Fa2h	GO:0031090//organelle membrane;GO:0016021//integral component of membrane;GO:0005789//endoplasmic reticulum membrane	GO:0020037//heme binding;GO:0052693//epoxyqueuosine reductase activity;GO:0005506//iron ion binding;GO:0043826//sulfur oxygenase reductase activity;GO:0043883//malolactic enzyme activity;GO:0043738//reduced coenzyme F420 dehydrogenase activity;GO:0008748//N-ethylmaleimide reductase activity;GO:0080132//fatty acid alpha-hydroxylase activity;GO:0043914//NADPH:sulfur oxidoreductase activity	GO:0006810//transport;GO:0042634//regulation of hair cycle;GO:0032286//central nervous system myelin maintenance;GO:0042127//regulation of cell proliferation;GO:0030258//lipid modification;GO:0055114//oxidation-reduction process;GO:0032287//peripheral nervous system myelin maintenance;GO:0001949//sebaceous gland cell differentiation;GO:0006633//fatty acid biosynthetic process	K19703//4-hydroxysphinganine ceramide fatty acyl 2-hydroxylase [EC:1.14.18.6]	gi|207446698|ref|NP_001129055.1|//fatty acid 2-hydroxylase [Rattus norvegicus]
315609	1582	794	4	-7.60979	6.21118e-171	Down	1.61823e-172	Cd3e	GO:0009897//external side of plasma membrane;GO:0005911//cell-cell junction;GO:0042105//alpha-beta T cell receptor complex;GO:0016021//integral component of membrane;GO:0001772//immunological synapse	GO:0004888//transmembrane signaling receptor activity;GO:0046982//protein heterodimerization activity;GO:0017124//SH3 domain binding	GO:0002669//positive regulation of T cell anergy;GO:0050731//positive regulation of peptidyl-tyrosine phosphorylation;GO:0050850//positive regulation of calcium-mediated signaling;GO:0050852//T cell receptor signaling pathway;GO:0097190//apoptotic signaling pathway;GO:0046641//positive regulation of alpha-beta T cell proliferation;GO:0010629//negative regulation of gene expression;GO:0010628//pos…	K06451//T-cell surface glycoprotein CD3 epsilon chain	gi|157822511|ref|NP_001101610.1|//T-cell surface glycoprotein CD3 epsilon chain precursor [Rattus norvegicus] ;gi|672061635|ref|XP_008764383.1|//PREDICTED: T-cell surface glycoprotein CD3 epsilon chain isoform X1 [Rattus norvegicus]
304960	3123	1339	386	-1.77127	1.91185e-118	Down	7.38493e-120	Olfml2b	NA	NA	NA	K04592//latrophilin 1;K04594//latrophilin 3	gi|157821323|ref|NP_001100665.1|//olfactomedin-like protein 2B precursor [Rattus norvegicus] ;gi|564381654|ref|XP_006250281.1|//PREDICTED: olfactomedin-like protein 2B isoform X1 [Rattus norvegicus]
309150	4198	2479	1166	-1.06498	1.9968e-101	Down	9.40946e-103	Carns1	NA	GO:0046872//metal ion binding;GO:0005524//ATP binding;GO:0047730//carnosine synthase activity;GO:0016887//ATPase activity	GO:0035499//carnosine biosynthetic process	K14755//carnosine synthase [EC:6.3.2.11]	gi|392338030|ref|XP_003753423.1|//PREDICTED: LOW QUALITY PROTEIN: carnosine synthase 1 [Rattus norvegicus]
499322	3173	441	23	-4.23786	3.31913e-95	Down	1.68438e-96	Fam111a	GO:0005634//nucleus;GO:0000785//chromatin;GO:0005737//cytoplasm	NA	GO:0006260//DNA replication;GO:0045071//negative regulation of viral genome replication	NA	gi|157821173|ref|NP_001102633.1|//family with sequence similarity 111, member A [Rattus norvegicus]
679539	1729	1070.1	312.45	-1.75284	1.56281e-93	Down	8.07254e-95	LOC679539	GO:0035370//UBC13-UEV1A complex;GO:0070062//extracellular exosome;GO:0005634//nucleus;GO:0000151//ubiquitin ligase complex;GO:0005737//cytoplasm	GO:0061630//ubiquitin protein ligase activity;GO:0031625//ubiquitin protein ligase binding;GO:0061631//ubiquitin conjugating enzyme activity;GO:0031624//ubiquitin conjugating enzyme binding	GO:0043123//positive regulation of I-kappaB kinase/NF-kappaB signaling;GO:0070534//protein K63-linked ubiquitination;GO:0042275//error-free postreplication DNA repair;GO:0051092//positive regulation of NF-kappaB transcription factor activity	K10704//ubiquitin-conjugating enzyme E2 variant	gi|42741690|ref|NP_075719.1|//ubiquitin-conjugating enzyme E2 variant 1 isoform 2 [Mus musculus]
305494	3841	1977	891	-1.12661	9.47053e-89	Down	5.22446e-90	Aebp1	GO:0031012//extracellular matrix;GO:0070062//extracellular exosome;GO:0005615//extracellular space;GO:0005634//nucleus;GO:0005737//cytoplasm	GO:0003714//transcription corepressor activity;GO:0004185//serine-type carboxypeptidase activity;GO:0000977//RNA polymerase II regulatory region sequence-specific DNA binding;GO:0004181//metallocarboxypeptidase activity;GO:0008270//zinc ion binding;GO:0005516//calmodulin binding;GO:0001227//transcriptional repressor activity, RNA polymerase II transcription regulatory region sequence-specific bin…	GO:0000122//negative regulation of transcription from RNA polymerase II promoter;GO:0006518//peptide metabolic process;GO:0016485//protein processing	K08639//carboxypeptidase X2	gi|155369293|ref|NP_001094440.1|//adipocyte enhancer-binding protein 1 precursor [Rattus norvegicus];gi|564384496|ref|XP_006251378.1|//PREDICTED: adipocyte enhancer-binding protein 1 isoform X1 [Rattus norvegicus]
29245	1142	1383	541	-1.33089	8.00023e-81	Down	4.91179e-82	Klk6	GO:0070062//extracellular exosome;GO:0005615//extracellular space;GO:0005654//nucleoplasm;GO:0031965//nuclear membrane;GO:0015630//microtubule cytoskeleton;GO:0005737//cytoplasm;GO:0045171//intercellular bridge;GO:0043234//protein complex	GO:0004252//serine-type endopeptidase activity;GO:0016811//hydrolase activity, acting on carbon-nitrogen (but not peptide) bonds, in linear amides	GO:0045745//positive regulation of G-protein coupled receptor protein signaling pathway;GO:0016485//protein processing;GO:0070997//neuron death;GO:0010975//regulation of neuron projection development	K08667//kallikrein 6 [EC:3.4.21.-]	gi|9506997|ref|NP_062048.1|//kallikrein-6 precursor [Rattus norvegicus]
59109	2633	516	83	-2.61298	1.24289e-74	Down	8.41925e-76	Ntrk1	GO:0030424//axon;GO:0030425//dendrite;GO:0031410//cytoplasmic vesicle;GO:0031902//late endosome membrane;GO:0000139//Golgi membrane;GO:0043025//neuronal cell body;GO:0043235//receptor complex;GO:0031901//early endosome membrane;GO:0009986//cell surface;GO:0005887//integral component of plasma membrane	GO:0005524//ATP binding;GO:0005166//neurotrophin p75 receptor binding;GO:0010465//nerve growth factor receptor activity;GO:0048406//nerve growth factor binding;GO:0042803//protein homodimerization activity;GO:0005004//GPI-linked ephrin receptor activity;GO:0019900//kinase binding;GO:0004675//transmembrane receptor protein serine/threonine kinase activity	GO:0071316//cellular response to nicotine;GO:0048011//neurotrophin TRK receptor signaling pathway;GO:0051965//positive regulation of synapse assembly;GO:0045471//response to ethanol;GO:0051968//positive regulation of synaptic transmission, glutamatergic;GO:0045766//positive regulation of angiogenesis;GO:0007411//axon guidance;GO:0000186//activation of MAPKK activity;GO:0008285//negative regulatio…	K03176//neurotrophic tyrosine kinase receptor type 1 [EC:2.7.10.1]	gi|11024666|ref|NP_067600.1|//high affinity nerve growth factor receptor precursor [Rattus norvegicus]
108348080	1140	435.58	0	-9.74358	5.20157e-74	Down	3.54117e-75	LOC108348080	GO:0005730//nucleolus;GO:0034399//nuclear periphery;GO:0030687//preribosome, large subunit precursor	NA	GO:0006364//rRNA processing;GO:0042273//ribosomal large subunit biogenesis	K14823//rRNA-processing protein EBP2	gi|56790289|ref|NP_001008721.1|//probable rRNA-processing protein EBP2 [Rattus norvegicus]
84406	936	1264	518	-1.26376	2.33938e-68	Down	1.73042e-69	Hs3st1	GO:0005796//Golgi lumen	GO:0001537//N-acetylgalactosamine 4-O-sulfotransferase activity;GO:0004394//heparan sulfate 2-O-sulfotransferase activity;GO:0018726//9-phenanthrol sulfotransferase activity;GO:0001517//N-acetylglucosamine 6-O-sulfotransferase activity;GO:0018724//4-phenanthrol sulfotransferase activity;GO:0017095//heparan sulfate 6-O-sulfotransferase activity;GO:0018721//trans-9R,10R-dihydrodiolphenanthrene sulf…	NA	K01024//[heparan sulfate]-glucosamine 3-sulfotransferase 1 [EC:2.8.2.23]	gi|25742834|ref|NP_445843.1|//heparan sulfate glucosamine 3-O-sulfotransferase 1 precursor [Rattus norvegicus]
365395	1891	292	11	-4.70718	1.88917e-66	Down	1.4188e-67	Clcf1	GO:0070062//extracellular exosome;GO:0005622//intracellular;GO:0097059//CNTFR-CLCF1 complex;GO:0097058//CRLF-CLCF1 complex	GO:0005125//cytokine activity;GO:0046982//protein heterodimerization activity;GO:0005127//ciliary neurotrophic factor receptor binding	GO:0030890//positive regulation of B cell proliferation;GO:0048295//positive regulation of isotype switching to IgE isotypes;GO:0043524//negative regulation of neuron apoptotic process;GO:0048711//positive regulation of astrocyte differentiation;GO:0007166//cell surface receptor signaling pathway;GO:0030183//B cell differentiation	K05421//B-cell stimulating factor 3	gi|76563944|ref|NP_997498.2|//cardiotrophin-like cytokine factor 1 [Rattus norvegicus]
25426	4380	515	104	-2.28478	5.66191e-64	Down	4.42537e-65	Cyp1b1	GO:0005634//nucleus;GO:0031090//organelle membrane;GO:0016021//integral component of membrane;GO:0005739//mitochondrion;GO:0005789//endoplasmic reticulum membrane	GO:0020037//heme binding;GO:0005506//iron ion binding;GO:0070330//aromatase activity	GO:0018894//dibenzo-p-dioxin metabolic process;GO:0019369//arachidonic acid metabolic process;GO:0061304//retinal blood vessel morphogenesis;GO:0030199//collagen fibril organization;GO:0071356//cellular response to tumor necrosis factor;GO:0044849//estrous cycle;GO:0071373//cellular response to luteinizing hormone stimulus;GO:0008584//male gonad development;GO:0071603//endothelial cell-cell adhes…	K07410//cytochrome P450 family 1 subfamily B polypeptide 1 [EC:1.14.14.1]	gi|6978737|ref|NP_037072.1|//cytochrome P450 1B1 [Rattus norvegicus]
246060	1931	748	226	-1.70351	3.41052e-63	Down	2.68885e-64	Cdkn1c	GO:0005634//nucleus;GO:0005737//cytoplasm	GO:0004861//cyclin-dependent protein serine/threonine kinase inhibitor activity;GO:0005515//protein binding;GO:0016301//kinase activity	GO:0001822//kidney development;GO:0060065//uterus development;GO:0030099//myeloid cell differentiation;GO:0007050//cell cycle arrest;GO:0045893//positive regulation of transcription, DNA-templated;GO:0000122//negative regulation of transcription from RNA polymerase II promoter;GO:0055123//digestive system development;GO:0060669//embryonic placenta morphogenesis;GO:0071514//genetic imprinting;GO:1…	K09993//cyclin-dependent kinase inhibitor 1C	gi|76257396|ref|NP_001028929.1|//cyclin-dependent kinase inhibitor 1C isoform 1 [Rattus norvegicus];gi|76257398|ref|NP_001028930.1|//cyclin-dependent kinase inhibitor 1C isoform 2 [Rattus norvegicus]
24253	1475	1319	582	-1.15714	3.72152e-62	Down	2.98464e-63	Cebpb	GO:0005654//nucleoplasm;GO:0036488//CHOP-C/EBP complex;GO:0000779//condensed chromosome, centromeric region;GO:0016363//nuclear matrix;GO:0000790//nuclear chromatin;GO:0005737//cytoplasm	GO:0000978//RNA polymerase II core promoter proximal region sequence-specific DNA binding;GO:0042826//histone deacetylase binding;GO:0046982//protein heterodimerization activity;GO:0001077//transcriptional activator activity, RNA polymerase II core promoter proximal region sequence-specific binding;GO:0035259//glucocorticoid receptor binding;GO:0003705//transcription factor activity, RNA polymera…	GO:0035711//T-helper 1 cell activation;GO:0097421//liver regeneration;GO:0071222//cellular response to lipopolysaccharide;GO:0042742//defense response to bacterium;GO:0001892//embryonic placenta development;GO:0042130//negative regulation of T cell proliferation;GO:0071407//cellular response to organic cyclic compound;GO:0071347//cellular response to interleukin-1;GO:0032753//positive regulation …	K10048//CCAAT/enhancer binding protein (C/EBP), beta	gi|683523926|ref|NP_001288649.1|//CCAAT/enhancer-binding protein beta isoform LIP [Rattus norvegicus];gi|81295402|ref|NP_077039.3|//CCAAT/enhancer-binding protein beta isoform LAP1 [Rattus norvegicus];gi|683523914|ref|NP_001288644.1|//CCAAT/enhancer-binding protein beta isoform LAP2 [Rattus norvegicus]
313373	1952	543	122.99	-2.1192	1.66614e-61	Down	1.36077e-62	Cyp2j10	GO:0016021//integral component of membrane	GO:0008395//steroid hydroxylase activity;GO:0020037//heme binding;GO:0005506//iron ion binding;GO:0016712//oxidoreductase activity, acting on paired donors, with incorporation or reduction of molecular oxygen, reduced flavin or flavoprotein as one donor, and incorporation of one atom of oxygen;GO:0008392//arachidonic acid epoxygenase activity	GO:0019369//arachidonic acid metabolic process;GO:0055114//oxidation-reduction process	K07418//cytochrome P450 family 2 subfamily J [EC:1.14.14.1]	gi|201066389|ref|NP_001128452.1|//cytochrome P450, family 2, subfamily j, polypeptide 10 [Rattus norvegicus]
29584	1565	1294	590	-1.10984	4.10632e-57	Down	3.53978e-58	Gjb1	GO:0005783//endoplasmic reticulum;GO:0005922//connexin complex;GO:0016021//integral component of membrane	GO:0005243//gap junction channel activity;GO:0042803//protein homodimerization activity	GO:0055085//transmembrane transport;GO:0015868//purine ribonucleotide transport;GO:0007154//cell communication;GO:0051259//protein oligomerization	K07620//gap junction protein, beta 1	gi|8393444|ref|NP_058947.1|//gap junction beta-1 protein [Rattus norvegicus]
25695	1139	1000	403	-1.28794	6.62498e-56	Down	5.8235e-57	Cebpd	GO:0005634//nucleus	GO:0000978//RNA polymerase II core promoter proximal region sequence-specific DNA binding;GO:0046982//protein heterodimerization activity;GO:0001077//transcriptional activator activity, RNA polymerase II core promoter proximal region sequence-specific binding;GO:0042803//protein homodimerization activity	GO:0045892//negative regulation of transcription, DNA-templated;GO:0002244//hematopoietic progenitor cell differentiation;GO:0045444//fat cell differentiation;GO:0045944//positive regulation of transcription from RNA polymerase II promoter;GO:0048839//inner ear development;GO:0045669//positive regulation of osteoblast differentiation	K10050//CCAAT/enhancer binding protein (C/EBP), delta	gi|6978643|ref|NP_037286.1|//CCAAT/enhancer-binding protein delta [Rattus norvegicus]
499194	681	289	27	-3.39683	3.792e-54	Down	3.43204e-55	Nmb	GO:0005576//extracellular region;GO:0043005//neuron projection	GO:0031710//neuromedin B receptor binding	GO:0046887//positive regulation of hormone secretion;GO:0050482//arachidonic acid secretion;GO:0046888//negative regulation of hormone secretion;GO:0007204//positive regulation of cytosolic calcium ion concentration;GO:0007218//neuropeptide signaling pathway;GO:0008284//positive regulation of cell proliferation;GO:0042593//glucose homeostasis	K13280//signal peptidase, endoplasmic reticulum-type [EC:3.4.-.-];K05223//neuromedin B	gi|157820747|ref|NP_001102619.1|//neuromedin-B precursor [Rattus norvegicus];gi|564329101|ref|XP_006229507.1|//PREDICTED: neuromedin-B isoform X2 [Rattus norvegicus]
679565	2963	429.52	88.25	-2.25985	7.48534e-53	Down	6.96981e-54	LOC679565	GO:0005654//nucleoplasm;GO:0016021//integral component of membrane;GO:0005778//peroxisomal membrane	GO:0008289//lipid binding;GO:0000062//fatty-acyl-CoA binding	GO:0006810//transport;GO:0030242//autophagy of peroxisome;GO:0035973//aggrephagy	K13239//peroxisomal 3,2-trans-enoyl-CoA isomerase [EC:5.3.3.8]	gi|564304813|ref|XP_006225225.1|//PREDICTED: acyl-CoA-binding domain-containing protein 5-like [Rattus norvegicus]
58813	2826	843.92	330.8	-1.32794	1.33432e-49	Down	1.31799e-50	Nt5e	GO:0070062//extracellular exosome;GO:0009986//cell surface;GO:0016021//integral component of membrane;GO:0005737//cytoplasm;GO:0031225//anchored component of membrane;GO:0097060//synaptic membrane	GO:0008253//5'-nucleotidase activity;GO:0000166//nucleotide binding;GO:0008198//ferrous iron binding	GO:0010044//response to aluminum ion;GO:0007159//leukocyte cell-cell adhesion;GO:0046086//adenosine biosynthetic process;GO:0007420//brain development;GO:0050728//negative regulation of inflammatory response;GO:0006196//AMP catabolic process;GO:0006164//purine nucleotide biosynthetic process;GO:0016311//dephosphorylation;GO:0046889//positive regulation of lipid biosynthetic process	K19970//5'-nucleotidase [EC:3.1.3.5]	gi|148747417|ref|NP_067587.2|//5'-nucleotidase precursor [Rattus norvegicus]
108348111	1008	300.96	44.16	-2.74555	2.41883e-46	Down	2.5509e-47	LOC108348111	GO:0005759//mitochondrial matrix	NA	GO:0034553//mitochondrial respiratory chain complex II assembly	K18167//succinate dehydrogenase assembly factor 1	gi|295148058|ref|NP_001171158.1|//succinate dehydrogenase assembly factor 1, mitochondrial [Rattus norvegicus]
303659	3472	411.43	105.02	-1.94677	4.09417e-42	Down	4.61916e-43	Kif19	GO:0005929//cilium;GO:0005874//microtubule;GO:0005737//cytoplasm;GO:0005871//kinesin complex	GO:0005524//ATP binding;GO:0008017//microtubule binding;GO:0008574//ATP-dependent microtubule motor activity, plus-end-directed	GO:0007018//microtubule-based movement;GO:0060404//axonemal microtubule depolymerization;GO:0070462//plus-end specific microtubule depolymerization	K10401//kinesin family member 18/19	gi|403310676|ref|NP_001258131.1|//kinesin-like protein KIF19 [Rattus norvegicus]
498795	4350	385	93	-2.02635	1.49571e-41	Down	1.70953e-42	Ccdc3	GO:0005783//endoplasmic reticulum;GO:0005576//extracellular region	NA	GO:0045600//positive regulation of fat cell differentiation;GO:0046889//positive regulation of lipid biosynthetic process	NA	gi|392334002|ref|XP_001071191.3|//PREDICTED: coiled-coil domain-containing protein 3 [Rattus norvegicus]
100910735	1672	259.28	37.84	-2.75332	3.41712e-40	Down	3.9869e-41	Oas1g	GO:0005634//nucleus;GO:0005783//endoplasmic reticulum;GO:0016021//integral component of membrane;GO:0005739//mitochondrion	GO:0046872//metal ion binding;GO:0005515//protein binding;GO:0005524//ATP binding;GO:0001730//2'-5'-oligoadenylate synthetase activity;GO:0003725//double-stranded RNA binding	GO:0048525//negative regulation of viral process;GO:0006164//purine nucleotide biosynthetic process;GO:0051607//defense response to virus;GO:0045087//innate immune response	K14216//2'-5'-oligoadenylate synthetase [EC:2.7.7.84]	gi|57527337|ref|NP_001009680.1|//2 ' -5 ' oligoadenylate synthetase 1I [Rattus norvegicus]
64042	3320	174	1	-7.41973	6.54185e-39	Down	7.86978e-40	Nmur2	GO:0005829//cytosol;GO:0016021//integral component of membrane;GO:0005886//plasma membrane	GO:0042924//neuromedin U binding;GO:0005229//intracellular calcium activated chloride channel activity;GO:0001607//neuromedin U receptor activity;GO:0005525//GTP binding	GO:0007200//phospholipase C-activating G-protein coupled receptor signaling pathway;GO:0043006//activation of phospholipase A2 activity by calcium-mediated signaling;GO:0006816//calcium ion transport;GO:0007417//central nervous system development;GO:0050482//arachidonic acid secretion;GO:0048016//inositol phosphate-mediated signaling;GO:0007204//positive regulation of cytosolic calcium ion concen…	K05053//neuromedin U receptor 2	gi|149052674|gb|EDM04491.1|//neuromedin U receptor 2 [Rattus norvegicus]
296952	6800	393.13	105.01	-1.88127	1.52422e-38	Down	1.85434e-39	Kcp	GO:0005615//extracellular space	NA	GO:0002244//hematopoietic progenitor cell differentiation;GO:0030513//positive regulation of BMP signaling pathway	K18273//alpha-tectorin;K19721//collagen, type V/XI/XXIV/XXVII, alpha	gi|672018111|ref|XP_008773912.1|//PREDICTED: kielin/chordin-like protein [Rattus norvegicus]
316527	2466	302	63	-2.23792	4.53523e-37	Down	5.65106e-38	Wnt10a	GO:0005615//extracellular space;GO:0005578//proteinaceous extracellular matrix	GO:0005109//frizzled binding	GO:0045165//cell fate commitment;GO:0030182//neuron differentiation;GO:0014033//neural crest cell differentiation;GO:0010628//positive regulation of gene expression;GO:0048733//sebaceous gland development;GO:0043586//tongue development;GO:0042487//regulation of odontogenesis of dentin-containing tooth;GO:0031069//hair follicle morphogenesis;GO:0016055//Wnt signaling pathway	K01357//wingless-type MMTV integration site family, member 10	gi|157817686|ref|NP_001101697.1|//protein Wnt-10a precursor [Rattus norvegicus]
679584	1987	196	21	-3.19918	2.72205e-35	Down	3.52128e-36	Ccdc27	NA	NA	NA	NA	gi|300797073|ref|NP_001177992.1|//coiled-coil domain-containing protein 27 [Rattus norvegicus];gi|672055038|ref|XP_008762606.1|//PREDICTED: coiled-coil domain-containing protein 27 isoform X1 [Rattus norvegicus]
363782	7376	420	132	-1.64664	2.4007e-34	Down	3.17627e-35	Cfap44	NA	NA	NA	K18598//echinoderm microtubule-associated protein-like 6	gi|672071361|ref|XP_008767007.1|//PREDICTED: WD repeat-containing protein 52 isoform X2 [Rattus norvegicus]
365476	5294	418	131	-1.65073	2.63588e-34	Down	3.4934e-35	Cfap43	NA	NA	NA	NA	gi|672040664|ref|XP_008758719.1|//PREDICTED: WD repeat-containing protein 96 isoform X3 [Rattus norvegicus];gi|392345150|ref|XP_345042.5|//PREDICTED: WD repeat-containing protein 96 isoform X2 [Rattus norvegicus];gi|564334233|ref|XP_006231650.1|//PREDICTED: WD repeat-containing protein 96 isoform X4 [Rattus norvegicus]
295703	1852	510	185	-1.43976	2.9352e-34	Down	3.90008e-35	Serping1	GO:0070062//extracellular exosome;GO:0072562//blood microparticle	GO:0001848//complement binding;GO:0004867//serine-type endopeptidase inhibitor activity	GO:0001869//negative regulation of complement activation, lectin pathway;GO:0006958//complement activation, classical pathway;GO:0042730//fibrinolysis;GO:0010951//negative regulation of endopeptidase activity;GO:0007568//aging	K04001//C1 inhibitor	gi|40018558|ref|NP_954524.1|//plasma protease C1 inhibitor precursor [Rattus norvegicus]
140473	2691	330	89	-1.86738	3.14116e-32	Down	4.41926e-33	Ackr2	GO:0005884//actin filament;GO:0005887//integral component of plasma membrane;GO:0005769//early endosome;GO:0055037//recycling endosome	GO:0005044//scavenger receptor activity;GO:0016493//C-C chemokine receptor activity;GO:0019957//C-C chemokine binding	GO:0007186//G-protein coupled receptor signaling pathway;GO:0006898//receptor-mediated endocytosis;GO:0070098//chemokine-mediated signaling pathway;GO:0006935//chemotaxis;GO:0006954//inflammatory response	K04187//chemokine binding protein 2	gi|55926223|ref|NP_511176.2|//atypical chemokine receptor 2 [Rattus norvegicus]
289586	1997	261	56	-2.19734	1.64949e-31	Down	2.36923e-32	Spata18	GO:0036126//sperm flagellum;GO:0005741//mitochondrial outer membrane	NA	GO:0030154//cell differentiation;GO:0007275//multicellular organism development;GO:0035695//mitophagy by induced vacuole formation;GO:0035694//mitochondrial protein catabolic process;GO:0006974//cellular response to DNA damage stimulus;GO:0007283//spermatogenesis	NA	gi|38603652|dbj|BAD02927.1|//spetex-1 [Rattus norvegicus];gi|51491896|ref|NP_955406.2|//mitochondria-eating protein [Rattus norvegicus]
252959	11065	469	176	-1.3908	4.67155e-30	Down	6.99569e-31	Dnah12	NA	NA	NA	K10408//dynein heavy chain, axonemal	gi|564388020|ref|XP_006252734.1|//PREDICTED: dynein heavy chain 12, axonemal isoform X3 [Rattus norvegicus];gi|672079383|ref|XP_008769241.1|//PREDICTED: dynein heavy chain 12, axonemal isoform X6 [Rattus norvegicus];gi|672079381|ref|XP_008769240.1|//PREDICTED: dynein heavy chain 12, axonemal isoform X5 [Rattus norvegicus];gi|564388018|ref|XP_006252733.1|//PREDICTED: dynein heavy chain 12, axonema…
298381	1364	370	120	-1.60128	2.96215e-29	Down	4.53986e-30	Echdc2	GO:0005739//mitochondrion	GO:0004300//enoyl-CoA hydratase activity	GO:0006635//fatty acid beta-oxidation	K05607//methylglutaconyl-CoA hydratase [EC:4.2.1.18]	gi|157821153|ref|NP_001100145.1|//enoyl-CoA hydratase domain-containing protein 2, mitochondrial [Rattus norvegicus] ;gi|564351983|ref|XP_006238569.1|//PREDICTED: enoyl-CoA hydratase domain-containing protein 2, mitochondrial isoform X1 [Rattus norvegicus]
100910678	473	135.73	0	-8.06139	5.33627e-29	Down	8.25103e-30	LOC100910678	NA	NA	NA	K06562//lysosomal-associated membrane protein 3	gi|392339933|ref|XP_003753943.1|//PREDICTED: translation machinery-associated protein 7-like isoform X1 [Rattus norvegicus]
56824	2174	316.49	91.91	-1.76066	1.17743e-28	Down	1.84591e-29	Ifit1	GO:0005737//cytoplasm	GO:0003723//RNA binding;GO:0005515//protein binding	GO:0035458//cellular response to interferon-beta;GO:0050688//regulation of defense response to virus;GO:0071357//cellular response to type I interferon;GO:0071360//cellular response to exogenous dsRNA;GO:0035457//cellular response to interferon-alpha	K14217//interferon-induced protein with tetratricopeptide repeats 1	gi|9910234|ref|NP_064481.1|//interferon-induced protein with tetratricopeptide repeats 1-like protein [Rattus norvegicus]
303181	2803	132	0	-8.02118	2.41558e-28	Down	3.81983e-29	Wnt3a	GO:1990909//Wnt signalosome;GO:0005615//extracellular space;GO:0009986//cell surface;GO:1990851//Wnt-Frizzled-LRP5/6 complex;GO:0005578//proteinaceous extracellular matrix	GO:0005110//frizzled-2 binding;GO:0003713//transcription coactivator activity;GO:0019904//protein domain specific binding;GO:0048018//receptor ligand activity;GO:0039706//co-receptor binding	GO:2000679//positive regulation of transcription regulatory region DNA binding;GO:0001649//osteoblast differentiation;GO:0021766//hippocampus development;GO:0021874//Wnt signaling pathway involved in forebrain neuroblast division;GO:0003136//negative regulation of heart induction by canonical Wnt signaling pathway;GO:0002092//positive regulation of receptor internalization;GO:0001819//positive re…	K00312//wingless-type MMTV integration site family, member 3	gi|404501508|ref|NP_001100475.2|//protein Wnt-3a [Rattus norvegicus];gi|7106447|ref|NP_033548.1|//protein Wnt-3a precursor [Mus musculus]
362675	4749	281	77	-1.84443	3.47241e-27	Down	5.6759e-28	Tp73	NA	NA	NA	K10148//tumor protein p73	gi|157822833|ref|NP_001102166.1|//tumor protein p73 [Rattus norvegicus]
25569	1409	190	33	-2.50225	6.03793e-27	Down	9.93098e-28	Trh	GO:0005634//nucleus;GO:0030141//secretory granule;GO:0005576//extracellular region;GO:0005886//plasma membrane	GO:0008437//thyrotropin-releasing hormone activity;GO:0005184//neuropeptide hormone activity	GO:0014050//negative regulation of glutamate secretion;GO:2000252//negative regulation of feeding behavior;GO:0032024//positive regulation of insulin secretion;GO:0009409//response to cold;GO:0042755//eating behavior;GO:0001666//response to hypoxia;GO:0045471//response to ethanol;GO:0014054//positive regulation of gamma-aminobutyric acid secretion;GO:0007628//adult walking behavior;GO:0001692//hi…	K05253//thyrotropin-releasing hormone	gi|7242211|ref|NP_037178.1|//thyrotropin releasing hormone preproprotein [Rattus norvegicus]
24443	2367	122	8	-3.90753	5.71641e-26	Down	9.65469e-27	Hdc	GO:0030425//dendrite;GO:0005829//cytosol;GO:0043025//neuronal cell body	GO:0016597//amino acid binding;GO:0004398//histidine decarboxylase activity;GO:0030170//pyridoxal phosphate binding;GO:0042803//protein homodimerization activity	GO:0001694//histamine biosynthetic process;GO:0042423//catecholamine biosynthetic process;GO:0006548//histidine catabolic process	K01590//histidine decarboxylase [EC:4.1.1.22]	gi|158186734|ref|NP_058712.2|//histidine decarboxylase [Rattus norvegicus]
314416	2929	253	67	-1.89369	1.90415e-25	Down	3.28935e-26	Ak7	NA	NA	NA	K00939//adenylate kinase [EC:2.7.4.3]	gi|254675172|ref|NP_001101525.2|//adenylate kinase 7 [Rattus norvegicus];gi|672056644|ref|XP_008763028.1|//PREDICTED: adenylate kinase 7 isoform X2 [Rattus norvegicus]
299338	3051	220	50.41	-2.10251	2.24065e-25	Down	3.88078e-26	Exoc3l4	GO:0000145//exocyst	GO:0000149//SNARE binding	GO:0051601//exocyst localization;GO:0006887//exocytosis	K19988//exocyst complex component 3-like protein 2;K06110//exocyst complex component 3	gi|157822943|ref|NP_001100229.1|//exocyst complex component 3-like protein 4 [Rattus norvegicus]
317675	2748	131	12	-3.42525	2.33603e-25	Down	4.05392e-26	Tph2	GO:0043005//neuron projection	GO:0016597//amino acid binding;GO:0004510//tryptophan 5-monooxygenase activity;GO:0005506//iron ion binding	GO:0007623//circadian rhythm;GO:0051592//response to calcium ion;GO:0014823//response to activity;GO:0031667//response to nutrient levels;GO:0043627//response to estrogen;GO:0051384//response to glucocorticoid;GO:0055114//oxidation-reduction process;GO:0071285//cellular response to lithium ion;GO:0006587//serotonin biosynthetic process from tryptophan	K00502//tryptophan 5-monooxygenase [EC:1.14.16.4]	gi|27753970|ref|NP_776211.1|//tryptophan 5-hydroxylase 2 [Rattus norvegicus];gi|672058650|ref|XP_008763579.1|//PREDICTED: tryptophan 5-hydroxylase 2 isoform X1 [Rattus norvegicus]
102551034	7091	307	99	-1.60953	1.17946e-24	Down	2.09091e-25	Crocc2	NA	NA	NA	K16469//rootletin	gi|672066203|ref|XP_008765608.1|//PREDICTED: LOW QUALITY PROTEIN: putative ciliary rootlet coiled-coil protein-like 3 protein isoform X2 [Rattus norvegicus]
303542	2160	336	116	-1.51113	1.29763e-24	Down	2.30774e-25	Ghdc	NA	NA	NA	NA	gi|300793702|ref|NP_001178580.1|//GH3 domain-containing protein precursor [Rattus norvegicus]
108349185	669	574.37	269.31	-1.0695	1.45444e-24	Down	2.58827e-25	LOC108349185	NA	NA	NA	K09228//KRAB domain-containing zinc finger protein;K18710//histone RNA hairpin-binding protein;K07756//inositol-hexakisphosphate 5-kinase [EC:2.7.4.21];K02880//large subunit ribosomal protein L17e;K03178//ubiquitin-activating enzyme E1 [EC:6.2.1.45]	gi|672075375|ref|XP_008768129.1|//PREDICTED: LOW QUALITY PROTEIN: uncharacterized protein LOC102547825 isoform X2, partial [Rattus norvegicus]
363144	2642	467	200	-1.20021	4.59732e-24	Down	8.31663e-25	Cdhr4	GO:0016021//integral component of membrane	GO:0005509//calcium ion binding	GO:0007156//homophilic cell adhesion via plasma membrane adhesion molecules	K16504//cadherin-related family member 4	gi|564310624|ref|XP_006226625.1|//PREDICTED: cadherin-related family member 4 isoform X3 [Rattus norvegicus];gi|564310634|ref|XP_006226630.1|//PREDICTED: cadherin-related family member 4 isoform X2 [Rattus norvegicus];gi|564310622|ref|XP_006226624.1|//PREDICTED: cadherin-related family member 4 isoform X1 [Rattus norvegicus]
171339	12872	343.79	131.43	-1.36402	9.65537e-22	Down	1.89323e-22	Dnah1	NA	NA	NA	K10408//dynein heavy chain, axonemal	gi|672079222|ref|XP_008769200.1|//PREDICTED: dynein heavy chain 1, axonemal isoform X2 [Rattus norvegicus];gi|256773236|ref|NP_001028827.2|//dynein heavy chain 1, axonemal [Rattus norvegicus];gi|672079220|ref|XP_008769199.1|//PREDICTED: dynein heavy chain 1, axonemal isoform X1 [Rattus norvegicus]
306460	2009	454.09	205.32	-1.12189	3.65452e-21	Down	7.34796e-22	Enpp6	GO:0070062//extracellular exosome;GO:0005886//plasma membrane;GO:0031225//anchored component of membrane	GO:0004117//calmodulin-dependent cyclic-nucleotide phosphodiesterase activity;GO:0004118//cGMP-stimulated cyclic-nucleotide phosphodiesterase activity;GO:0044688//7,8-dihydro-D-neopterin 2',3'-cyclic phosphate phosphodiesterase activity;GO:0008889//glycerophosphodiester phosphodiesterase activity;GO:0004119//cGMP-inhibited cyclic-nucleotide phosphodiesterase activity;GO:0004115//3',5'-cyclic-AMP …	GO:0019695//choline metabolic process;GO:0016042//lipid catabolic process	K08743//ectonucleotide pyrophosphatase/phosphodiesterase family member 6 [EC:3.1.4.-]	gi|672080174|ref|XP_008769481.1|//PREDICTED: ectonucleotide pyrophosphatase/phosphodiesterase family member 6 isoform X2 [Rattus norvegicus];gi|238687488|sp|B0BND0.1|ENPP6_RAT//RecName: Full=Ectonucleotide pyrophosphatase/phosphodiesterase family member 6; Short=E-NPP 6; Short=NPP-6; AltName: Full=Choline-specific glycerophosphodiester phosphodiesterase; AltName: Full=Glycerophosphocholine cholin…
685025	4132	119.78	14.87	-2.9867	9.39259e-21	Down	1.90554e-21	LOC685025	GO:0016020//membrane;GO:0005654//nucleoplasm;GO:0005730//nucleolus	GO:0030515//snoRNA binding;GO:0004004//ATP-dependent RNA helicase activity;GO:0005524//ATP binding;GO:0097322//7SK snRNA binding;GO:0003725//double-stranded RNA binding;GO:0019843//rRNA binding	GO:0001649//osteoblast differentiation;GO:0010501//RNA secondary structure unwinding;GO:0043330//response to exogenous dsRNA;GO:0006364//rRNA processing;GO:0009615//response to virus;GO:0006366//transcription from RNA polymerase II promoter	K16911//ATP-dependent RNA helicase DDX21 [EC:3.6.4.13]	gi|672032126|ref|XP_008756606.1|//PREDICTED: LOW QUALITY PROTEIN: nucleolar RNA helicase 2-like isoform X1 [Rattus norvegicus]
103690057	3374	137.41	24.21	-2.4816	1.19531e-19	Down	2.52386e-20	LOC103690057	GO:0016021//integral component of membrane;GO:0030054//cell junction;GO:0005886//plasma membrane	GO:0001540//amyloid-beta binding	GO:0070613//regulation of protein processing;GO:0006898//receptor-mediated endocytosis	NA	gi|564342104|ref|XP_006234722.1|//PREDICTED: low-density lipoprotein receptor class A domain-containing protein 3-like, partial [Rattus norvegicus]
295704	1184	263	91	-1.50791	1.80431e-19	Down	3.83018e-20	Ube2l6	NA	GO:0043130//ubiquitin binding;GO:0005524//ATP binding;GO:0042296//ISG15 transferase activity	GO:0032020//ISG15-protein conjugation;GO:0016567//protein ubiquitination;GO:0019941//modification-dependent protein catabolic process	K04553//ubiquitin-conjugating enzyme E2 L6 [EC:2.3.2.23]	gi|67078502|ref|NP_001019926.1|//ubiquitin/ISG15-conjugating enzyme E2 L6 [Rattus norvegicus]
117250	12639	294	111	-1.38205	4.04208e-19	Down	8.66231e-20	Dnah6	NA	NA	NA	K10408//dynein heavy chain, axonemal	gi|672050033|ref|XP_008761235.1|//PREDICTED: LOW QUALITY PROTEIN: dynein heavy chain 6, axonemal isoform X2 [Rattus norvegicus]
445442	3734	371	161	-1.18115	6.57369e-19	Down	1.42301e-19	Thbs1	GO:0031012//extracellular matrix;GO:0070062//extracellular exosome;GO:0005577//fibrinogen complex;GO:0009897//external side of plasma membrane;GO:0031091//platelet alpha granule;GO:0016529//sarcoplasmic reticulum	GO:0070052//collagen V binding;GO:0001968//fibronectin binding;GO:0030169//low-density lipoprotein particle binding;GO:0043236//laminin binding;GO:0005178//integrin binding;GO:0005509//calcium ion binding;GO:0017134//fibroblast growth factor binding;GO:0008201//heparin binding;GO:0001786//phosphatidylserine binding;GO:0050431//transforming growth factor beta binding;GO:0070051//fibrinogen binding	GO:0010751//negative regulation of nitric oxide mediated signal transduction;GO:0010763//positive regulation of fibroblast migration;GO:0043154//negative regulation of cysteine-type endopeptidase activity involved in apoptotic process;GO:0032026//response to magnesium ion;GO:0034976//response to endoplasmic reticulum stress;GO:0071356//cellular response to tumor necrosis factor;GO:0030823//regula…	K16857//thrombospondin 1	gi|61556835|ref|NP_001013080.1|//thrombospondin-1 precursor [Rattus norvegicus]
171452	1134	426	200	-1.06764	1.75342e-18	Down	3.87906e-19	Rab3il1	NA	GO:0019900//kinase binding;GO:0017112//Rab guanyl-nucleotide exchange factor activity	GO:0043547//positive regulation of GTPase activity;GO:0015031//protein transport	K16779//Rab-3A-interacting protein	gi|19705545|ref|NP_599238.1|//guanine nucleotide exchange factor for Rab-3A [Rattus norvegicus]
287526	1434	384	172	-1.13549	2.06324e-18	Down	4.57615e-19	Serpinf1	GO:0070062//extracellular exosome;GO:0005615//extracellular space;GO:0043203//axon hillock;GO:0005604//basement membrane;GO:0048471//perinuclear region of cytoplasm	GO:0004867//serine-type endopeptidase inhibitor activity	GO:0060041//retina development in camera-type eye;GO:1901215//negative regulation of neuron death;GO:0001822//kidney development;GO:0010951//negative regulation of endopeptidase activity;GO:0010629//negative regulation of gene expression;GO:0050728//negative regulation of inflammatory response;GO:0046685//response to arsenic-containing substance;GO:0007614//short-term memory;GO:0042698//ovulation…	K19614//pigment epithelium-derived factor	gi|29293811|ref|NP_808788.1|//pigment epithelium-derived factor precursor [Rattus norvegicus]
117249	11515	190	54	-1.79176	4.3122e-18	Down	9.69123e-19	Dnah3	NA	GO:0003777//microtubule motor activity	GO:0007018//microtubule-based movement	K10408//dynein heavy chain, axonemal	gi|672038306|ref|XP_008758058.1|//PREDICTED: LOW QUALITY PROTEIN: dynein heavy chain 3, axonemal isoform X2 [Rattus norvegicus]
497891	2018	75	0	-7.20561	1.02767e-17	Down	2.33751e-18	Timd4	GO:0016021//integral component of membrane	GO:0001786//phosphatidylserine binding	NA	K20413//hepatitis A virus cellular receptor 1	gi|672024704|ref|XP_008773048.1|//PREDICTED: T-cell immunoglobulin and mucin domain-containing protein 4 isoform X1 [Rattus norvegicus];gi|672024712|ref|XP_006220700.2|//PREDICTED: T-cell immunoglobulin and mucin domain-containing protein 4 isoform X5 [Rattus norvegicus];gi|672024710|ref|XP_006220699.2|//PREDICTED: T-cell immunoglobulin and mucin domain-containing protein 4 isoform X4 [Rattus nor…
103693640	1895	313.5	129.85	-1.24841	1.55992e-17	Down	3.57645e-18	LOC103693640	NA	NA	NA	K04257//olfactory receptor;K10279//F-box and leucine-rich repeat protein 13	gi|672072880|ref|XP_008767426.1|//PREDICTED: MLV-related proviral Env polyprotein-like [Rattus norvegicus]
25112	1237	350	154	-1.16122	1.84446e-17	Down	4.23926e-18	Gadd45a	GO:0005654//nucleoplasm;GO:0005737//cytoplasm	GO:0005515//protein binding;GO:0001047//core promoter binding	GO:0046330//positive regulation of JNK cascade;GO:0071850//mitotic cell cycle arrest;GO:0007098//centrosome cycle;GO:0071260//cellular response to mechanical stimulus;GO:2000379//positive regulation of reactive oxygen species metabolic process;GO:0000185//activation of MAPKKK activity;GO:0006469//negative regulation of protein kinase activity;GO:1900745//positive regulation of p38MAPK cascade;GO:…	K04402//growth arrest and DNA-damage-inducible protein	gi|61889085|ref|NP_077041.2|//growth arrest and DNA damage-inducible protein GADD45 alpha [Rattus norvegicus]
100360801	6470	121.9	23.66	-2.34197	1.68299e-16	Down	4.02828e-17	Ddx60	GO:0045111//intermediate filament cytoskeleton;GO:0005737//cytoplasm	GO:0005515//protein binding;GO:0003690//double-stranded DNA binding;GO:0003725//double-stranded RNA binding;GO:0003727//single-stranded RNA binding	GO:1900245//positive regulation of MDA-5 signaling pathway;GO:1900246//positive regulation of RIG-I signaling pathway	K20103//ATP-dependent RNA helicase DDX60 [EC:3.6.4.13]	gi|672080041|ref|XP_008769442.1|//PREDICTED: probable ATP-dependent RNA helicase DDX60 isoform X5 [Rattus norvegicus]
100911956	1132	165.67	46.31	-1.81571	3.36141e-16	Down	8.15221e-17	LOC100911956	GO:0005730//nucleolus	NA	NA	K02910//large subunit ribosomal protein L31e	gi|197333844|ref|NP_001127936.1|//protein LLP homolog [Rattus norvegicus]
100911599	1749	66.06	0	-7.0225	6.39553e-16	Down	1.56339e-16	LOC100911599	GO:0005829//cytosol;GO:0005778//peroxisomal membrane	GO:0005524//ATP binding;GO:0008022//protein C-terminus binding;GO:0032403//protein complex binding;GO:0042623//ATPase activity, coupled	GO:0050821//protein stabilization;GO:0016561//protein import into peroxisome matrix, translocation	K13339//peroxin-6	gi|564367314|ref|XP_006244569.1|//PREDICTED: peroxisome assembly factor 2-like [Rattus norvegicus]
102554658	4334	191	63	-1.57694	2.28412e-15	Down	5.71807e-16	LOC102554658	NA	NA	NA	NA	gi|564398217|ref|XP_006256610.1|//PREDICTED: transmembrane protein FLJ37396 isoform X2 [Rattus norvegicus];gi|672086765|ref|XP_008771243.1|//PREDICTED: transmembrane protein FLJ37396 isoform X3 [Rattus norvegicus]
310694	2262	294	128	-1.17646	3.79592e-15	Down	9.64459e-16	Fcrl2	NA	NA	NA	K06727//Fc receptor-like protein	gi|157819017|ref|NP_001101172.1|//Fc receptor-like 2 precursor [Rattus norvegicus]
292165	3084	165	50	-1.69926	7.99752e-15	Down	2.06098e-15	Wdr63	NA	NA	NA	K17770//mitochondrial import receptor subunit TOM20;K11143//dynein intermediate chain 2, axonemal	gi|197927137|ref|NP_001128208.1|//WD repeat-containing protein 63 [Rattus norvegicus]
25119	2204	206	74	-1.45384	9.34247e-15	Down	2.41605e-15	Mr1	GO:0005783//endoplasmic reticulum;GO:0042612//MHC class I protein complex;GO:0016021//integral component of membrane	GO:0042605//peptide antigen binding	GO:0050829//defense response to Gram-negative bacterium;GO:0032620//interleukin-17 production;GO:0002367//cytokine production involved in immune response;GO:0045087//innate immune response;GO:0002474//antigen processing and presentation of peptide antigen via MHC class I;GO:0032611//interleukin-1 beta production	K06751//major histocompatibility complex, class I	gi|672074295|ref|XP_008767828.1|//PREDICTED: major histocompatibility complex class I-related gene protein isoform X2 [Rattus norvegicus];gi|564381171|ref|XP_006250092.1|//PREDICTED: major histocompatibility complex class I-related gene protein isoform X1 [Rattus norvegicus];gi|281306765|ref|NP_001094105.1|//major histocompatibility complex class I-related gene protein precursor [Rattus norvegicu…
500577	4782	161	48	-1.72274	9.40715e-15	Down	2.43491e-15	Fhad1	NA	NA	NA	NA	gi|564306380|ref|XP_006225653.1|//PREDICTED: forkhead-associated domain-containing protein 1 isoform X2 [Rattus norvegicus];gi|564306382|ref|XP_006225654.1|//PREDICTED: forkhead-associated domain-containing protein 1 isoform X3 [Rattus norvegicus];gi|392340758|ref|XP_003754161.1|//PREDICTED: forkhead-associated domain-containing protein 1 isoform X1 [Rattus norvegicus]
501105	2015	94	17	-2.44392	1.32886e-13	Down	3.63224e-14	Ankrd66	NA	NA	NA	K15504//serine/threonine-protein phosphatase 6 regulatory ankyrin repeat subunit C;K15503//serine/threonine-protein phosphatase 6 regulatory ankyrin repeat subunit B;K16289//ankyrin repeat and protein kinase domain-containing protein 1 [EC:2.7.11.1];K17593//ankyrin repeat domain-containing protein 42;K18405//tudor domain-containing protein 1/4/6/7	gi|564311271|ref|XP_006226813.1|//PREDICTED: ankyrin repeat domain-containing protein 66 isoform X1 [Rattus norvegicus];gi|672023776|ref|XP_008756197.1|//PREDICTED: ankyrin repeat domain-containing protein 66 isoform X2 [Rattus norvegicus]
301957	2307	281	127	-1.12253	1.4482e-13	Down	3.96501e-14	Efcab1	NA	GO:0005509//calcium ion binding	NA	K19932//neuronal calcium sensor 1;K13338//peroxin-1	gi|672071698|ref|XP_008767093.1|//PREDICTED: EF-hand calcium-binding domain-containing protein 1 isoform X1 [Rattus norvegicus];gi|157817833|ref|NP_001100400.1|//EF-hand calcium-binding domain-containing protein 1 [Rattus norvegicus]
25723	581	114	28	-2.00233	5.74145e-13	Down	1.62137e-13	Hcrt	GO:0030141//secretory granule;GO:0098794//postsynapse;GO:0005791//rough endoplasmic reticulum;GO:0030054//cell junction;GO:0048471//perinuclear region of cytoplasm	GO:0031772//type 2 hypocretin receptor binding;GO:0031771//type 1 hypocretin receptor binding;GO:0005184//neuropeptide hormone activity	GO:0001659//temperature homeostasis;GO:0007200//phospholipase C-activating G-protein coupled receptor signaling pathway;GO:0007205//protein kinase C-activating G-protein coupled receptor signaling pathway;GO:0043267//negative regulation of potassium ion transport;GO:0051971//positive regulation of transmission of nerve impulse;GO:0042755//eating behavior;GO:0051970//negative regulation of transmi…	K05246//hypocretin (orexin) neuropeptide	gi|6981016|ref|NP_037311.1|//orexin precursor [Rattus norvegicus]
502091	1757	250	112	-1.13522	2.10833e-12	Down	6.12821e-13	Rnf122	GO:0005783//endoplasmic reticulum;GO:0005794//Golgi apparatus;GO:0016021//integral component of membrane	GO:0061630//ubiquitin protein ligase activity;GO:0008270//zinc ion binding	GO:0043161//proteasome-mediated ubiquitin-dependent protein catabolic process;GO:0042787//protein ubiquitination involved in ubiquitin-dependent protein catabolic process;GO:0000209//protein polyubiquitination	K15699//RING finger protein 122	gi|148700833|gb|EDL32780.1|//ring finger protein 122, isoform CRA_b, partial [Mus musculus]
689248	1267	146.79	47.58	-1.60212	2.41194e-12	Down	7.04074e-13	Ecscr	NA	NA	NA	NA	gi|672083124|ref|XP_008770280.1|//PREDICTED: endothelial cell-specific chemotaxis regulator isoform X3 [Rattus norvegicus];gi|149017225|gb|EDL76276.1|//rCG49618 [Rattus norvegicus]
294521	6129	218	92	-1.22141	3.54673e-12	Down	1.04618e-12	Ak9	GO:0005654//nucleoplasm;GO:0031965//nuclear membrane;GO:0005737//cytoplasm	GO:0050145//nucleoside phosphate kinase activity;GO:0019206//nucleoside kinase activity;GO:0004550//nucleoside diphosphate kinase activity	GO:0006757//ATP generation from ADP;GO:0061570//dCDP phosphorylation;GO:0006174//dADP phosphorylation;GO:0006756//AMP phosphorylation;GO:0061565//dAMP phosphorylation;GO:0006186//dGDP phosphorylation;GO:0061566//CMP phosphorylation;GO:0061571//TDP phosphorylation;GO:0061569//UDP phosphorylation;GO:0061508//CDP phosphorylation;GO:0061567//dCMP phosphorylation;GO:0061568//GDP phosphorylation	K18533//adenylate/nucleoside-diphosphate kinase [EC:2.7.4.3 2.7.4.6]	gi|672086761|ref|XP_008771242.1|//PREDICTED: adenylate kinase 9 isoform X4 [Rattus norvegicus]
503164	1719	111	29	-1.91323	5.45569e-12	Down	1.62472e-12	Apol9a	GO:0005576//extracellular region	GO:0008289//lipid binding	GO:0006869//lipid transport;GO:0042157//lipoprotein metabolic process	K14480//apolipoprotein L	gi|68163567|ref|NP_001020237.1|//apolipoprotein L 9a [Rattus norvegicus];gi|672059718|ref|XP_008763864.1|//PREDICTED: apolipoprotein L 9a isoform X2 [Rattus norvegicus]
24307	1920	82	15	-2.42745	6.15831e-12	Down	1.84094e-12	Cyp4b1	GO:0031090//organelle membrane;GO:0016021//integral component of membrane;GO:0005789//endoplasmic reticulum membrane	GO:0020037//heme binding;GO:0005506//iron ion binding;GO:0008144//drug binding;GO:0015643//toxic substance binding;GO:0070330//aromatase activity;GO:0018585//fluorene oxygenase activity	GO:0042738//exogenous drug catabolic process;GO:0018879//biphenyl metabolic process;GO:0018917//fluorene metabolic process;GO:0055114//oxidation-reduction process	K07426//cytochrome P450 family 4 subfamily B polypeptide 1 [EC:1.14.14.1]	gi|23397411|ref|NP_058695.2|//cytochrome P450 4B1 [Rattus norvegicus]
108348048	3832	132.73	42.01	-1.63648	1.36277e-11	Down	4.17259e-12	LOC108348048	GO:0005654//nucleoplasm	NA	NA	K10798//poly [ADP-ribose] polymerase [EC:2.4.2.30];K18466//vacuolar protein sorting-associated protein 26	gi|564344231|ref|XP_006235565.1|//PREDICTED: von Willebrand factor A domain-containing protein 5A isoform X5 [Rattus norvegicus];gi|38454250|ref|NP_942050.1|//von Willebrand factor A domain-containing protein 5A [Rattus norvegicus];gi|564344233|ref|XP_006235566.1|//PREDICTED: von Willebrand factor A domain-containing protein 5A isoform X6 [Rattus norvegicus]
24615	486	138	46	-1.56175	2.66433e-11	Down	8.33583e-12	S100a4	GO:0070062//extracellular exosome;GO:0005615//extracellular space;GO:0005634//nucleus;GO:0043005//neuron projection;GO:0048471//perinuclear region of cytoplasm	GO:0003779//actin binding;GO:0005509//calcium ion binding;GO:0050786//RAGE receptor binding;GO:0046982//protein heterodimerization activity;GO:0048306//calcium-dependent protein binding;GO:0042803//protein homodimerization activity	GO:0043123//positive regulation of I-kappaB kinase/NF-kappaB signaling	K21128//protein S100-A9;K17274//calpactin-1 light chain	gi|6981326|ref|NP_036750.1|//protein S100-A4 [Rattus norvegicus]
89826	2147	146.29	51.56	-1.4813	4.17111e-11	Down	1.32249e-11	Rpe65	GO:0005783//endoplasmic reticulum;GO:0044297//cell body;GO:0031090//organelle membrane;GO:0005886//plasma membrane	GO:0016702//oxidoreductase activity, acting on single donors with incorporation of molecular oxygen, incorporation of two atoms of oxygen;GO:0031210//phosphatidylcholine binding;GO:1901612//cardiolipin binding;GO:0052885//all-trans-retinyl-ester hydrolase, 11-cis retinol forming activity;GO:0004744//retinal isomerase activity;GO:0046872//metal ion binding;GO:0005515//protein binding;GO:0001786//p…	GO:0007623//circadian rhythm;GO:0071257//cellular response to electrical stimulus;GO:0008286//insulin receptor signaling pathway;GO:0050908//detection of light stimulus involved in visual perception;GO:0042572//retinol metabolic process;GO:0001895//retina homeostasis;GO:0042574//retinal metabolic process;GO:0060042//retina morphogenesis in camera-type eye;GO:0055114//oxidation-reduction process;G…	K11158//retinoid isomerohydrolase [EC:3.1.1.64]	gi|472235305|ref|NP_446014.2|//retinoid isomerohydrolase [Rattus norvegicus]
406195	1616	198	84	-1.21383	4.45859e-11	Down	1.41515e-11	Tcf19	GO:0070062//extracellular exosome;GO:0005615//extracellular space;GO:0000790//nuclear chromatin;GO:0005737//cytoplasm;GO:0000439//core TFIIH complex;GO:0043235//receptor complex;GO:0005675//holo TFIIH complex;GO:0017053//transcriptional repressor complex;GO:0005887//integral component of plasma membrane;GO:0005730//nucleolus	GO:0003714//transcription corepressor activity;GO:0005524//ATP binding;GO:0001158//enhancer sequence-specific DNA binding;GO:0031490//chromatin DNA binding;GO:0031625//ubiquitin protein ligase binding;GO:0046982//protein heterodimerization activity;GO:0001077//transcriptional activator activity, RNA polymerase II core promoter proximal region sequence-specific binding;GO:0001162//RNA polymerase I…	GO:0009786//regulation of asymmetric cell division;GO:0001952//regulation of cell-matrix adhesion;GO:0001710//mesodermal cell fate commitment;GO:0001829//trophectodermal cell differentiation;GO:0070816//phosphorylation of RNA polymerase II C-terminal domain;GO:0014909//smooth muscle cell migration;GO:0060444//branching involved in mammary gland duct morphogenesis;GO:0006289//nucleotide-excision r…	NA	gi|78187977|ref|NP_998726.2|//transcription factor 19 [Rattus norvegicus]
500853	5180	219	98	-1.13687	4.82288e-11	Down	1.53624e-11	Rgs22	GO:0005634//nucleus;GO:0005737//cytoplasm;GO:0005886//plasma membrane	GO:0005096//GTPase activator activity	GO:0009968//negative regulation of signal transduction	K10318//F-box protein 43;K16449//regulator of G-protein signaling	gi|564359806|ref|XP_006241610.1|//PREDICTED: regulator of G-protein signaling 22 isoform X2 [Rattus norvegicus]
108348112	2991	41.64	0	-6.35669	8.70463e-11	Down	2.82694e-11	LOC108348112	GO:0005634//nucleus;GO:0005737//cytoplasm	GO:0003682//chromatin binding;GO:0070577//lysine-acetylated histone binding	GO:0006357//regulation of transcription from RNA polymerase II promoter;GO:0016569//covalent chromatin modification;GO:0006334//nucleosome assembly	K08871//bromodomain-containing protein 2	gi|672085632|ref|XP_008770941.1|//PREDICTED: bromodomain-containing protein 2 isoform X1 [Rattus norvegicus];gi|564397017|ref|XP_006256159.1|//PREDICTED: bromodomain-containing protein 2 isoform X2 [Rattus norvegicus];gi|47059183|ref|NP_997660.1|//bromodomain-containing protein 2 [Rattus norvegicus]
292879	3613	85.97	19.46	-2.12011	9.27149e-11	Down	3.01523e-11	Mybpc2	GO:0032982//myosin filament	GO:0003779//actin binding;GO:0005200//structural constituent of cytoskeleton	GO:0007155//cell adhesion;GO:0006936//muscle contraction	K12558//myosin-binding protein C, fast-type	gi|564327960|ref|XP_006229064.1|//PREDICTED: myosin-binding protein C, fast-type isoform X1 [Rattus norvegicus];gi|157823379|ref|NP_001099727.1|//myosin-binding protein C, fast-type [Rattus norvegicus]
680860	10359	207.49	92.15	-1.14778	1.13516e-10	Down	3.70843e-11	Eppk1	GO:0005856//cytoskeleton;GO:0005737//cytoplasm	NA	NA	K10388//plectin	gi|672059708|ref|XP_008763862.1|//PREDICTED: LOW QUALITY PROTEIN: epiplakin isoform X2 [Rattus norvegicus]
685001	3827	61	9	-2.7376	2.46345e-10	Down	8.30174e-11	Cnpy1	GO:0005783//endoplasmic reticulum	NA	GO:0009888//tissue development;GO:0007167//enzyme linked receptor protein signaling pathway	K12571//PAB-dependent poly(A)-specific ribonuclease subunit 2 [EC:3.1.13.4]	gi|392339757|ref|XP_003753897.1|//PREDICTED: protein canopy homolog 1 [Rattus norvegicus];gi|149031425|gb|EDL86415.1|//rCG56756 [Rattus norvegicus]
308894	5355	145.96	57.05	-1.33206	1.26285e-09	Down	4.46459e-10	Rassf10	GO:0005856//cytoskeleton;GO:0005737//cytoplasm	NA	GO:0007165//signal transduction	K09856//Ras association domain-containing protein 9/10	gi|149068256|gb|EDM17808.1|//rCG39882 [Rattus norvegicus]
25626	1695	172	74	-1.1936	1.45455e-09	Down	5.16703e-10	Krt8	GO:0070062//extracellular exosome;GO:0005654//nucleoplasm;GO:0043034//costamere;GO:0016363//nuclear matrix;GO:0030018//Z disc;GO:0005911//cell-cell junction;GO:0042383//sarcolemma;GO:0045095//keratin filament;GO:0016010//dystrophin-associated glycoprotein complex	GO:0097110//scaffold protein binding;GO:0005198//structural molecule activity;GO:0032403//protein complex binding	GO:0097284//hepatocyte apoptotic process;GO:0051599//response to hydrostatic pressure;GO:0060706//cell differentiation involved in embryonic placenta development;GO:0097191//extrinsic apoptotic signaling pathway;GO:0045214//sarcomere organization;GO:0051707//response to other organism;GO:0033209//tumor necrosis factor-mediated signaling pathway	K07605//type II keratin, basic	gi|40786432|ref|NP_955402.1|//keratin, type II cytoskeletal 8 [Rattus norvegicus]
691644	6041	149.98	59.85	-1.30214	1.46985e-09	Down	5.22306e-10	Myh2	GO:0005859//muscle myosin complex;GO:0005794//Golgi apparatus;GO:0014704//intercalated disc;GO:0031672//A band;GO:0036464//cytoplasmic ribonucleoprotein granule;GO:0005826//actomyosin contractile ring	GO:0003779//actin binding;GO:0005524//ATP binding	GO:0070252//actin-mediated cell contraction;GO:0006936//muscle contraction;GO:0014823//response to activity;GO:0031034//myosin filament assembly;GO:0001778//plasma membrane repair	K10352//myosin heavy chain	gi|205830436|ref|NP_001128629.1|//myosin heavy chain IIa [Rattus norvegicus]
308492	4740	36	0	-6.14672	1.53068e-09	Down	5.45136e-10	Wdr62	NA	NA	NA	K18598//echinoderm microtubule-associated protein-like 6;K17917//sorting nexin-1/2	gi|330340432|ref|NP_001178552.2|//WD repeat-containing protein 62 [Rattus norvegicus]
24298	1963	92	26	-1.79991	1.90799e-09	Down	6.84482e-10	Cyp21a1	GO:0031090//organelle membrane;GO:0005789//endoplasmic reticulum membrane	GO:0020037//heme binding;GO:0004509//steroid 21-monooxygenase activity;GO:0005506//iron ion binding;GO:0005496//steroid binding	GO:0046677//response to antibiotic;GO:0006700//C21-steroid hormone biosynthetic process;GO:0042448//progesterone metabolic process;GO:0006705//mineralocorticoid biosynthetic process;GO:0055114//oxidation-reduction process;GO:0071375//cellular response to peptide hormone stimulus	K00513//steroid 21-monooxygenase [EC:1.14.14.16]	gi|259906405|ref|NP_476442.2|//steroid 21-hydroxylase [Rattus norvegicus];gi|564396596|ref|XP_006255969.1|//PREDICTED: steroid 21-hydroxylase isoform X1 [Rattus norvegicus]
307414	1628	138.8	54.8	-1.31755	4.44023e-09	Down	1.63114e-09	MGC108823	GO:0016020//membrane	GO:0005525//GTP binding	NA	K17072//interferon gamma inducible protein 47	gi|59891429|ref|NP_001012353.1|//uncharacterized protein LOC307414 [Rattus norvegicus]
100361506	2716	106	35	-1.57543	4.55465e-09	Down	1.67626e-09	Armc3	NA	NA	NA	K10056//junction plakoglobin	gi|559098430|ref|NP_001273949.1|//armadillo repeat-containing protein 3 [Rattus norvegicus]
54258	1148	177	80	-1.12247	5.28863e-09	Down	1.95538e-09	Cxcr1	GO:0016021//integral component of membrane;GO:0005886//plasma membrane	GO:0004918//interleukin-8 receptor activity;GO:0019959//interleukin-8 binding	GO:0007186//G-protein coupled receptor signaling pathway;GO:0031623//receptor internalization;GO:0070098//chemokine-mediated signaling pathway;GO:0006935//chemotaxis	K04175//C-X-C chemokine receptor type 1	gi|9506809|ref|NP_062183.1|//C-X-C chemokine receptor type 1 [Rattus norvegicus]
499419	1532	118.36	42.73	-1.44665	6.02725e-09	Down	2.23803e-09	RGD1564149	NA	NA	NA	NA	gi|119310195|ref|NP_001073176.1|//uncharacterized protein C21orf58 homolog [Rattus norvegicus]
63878	910	70	16	-2.10607	6.31102e-09	Down	2.3484e-09	Stc2	GO:0005615//extracellular space;GO:0005783//endoplasmic reticulum;GO:0005794//Golgi apparatus;GO:0048471//perinuclear region of cytoplasm	GO:0020037//heme binding;GO:0019899//enzyme binding;GO:0042803//protein homodimerization activity;GO:0005179//hormone activity	GO:0071456//cellular response to hypoxia;GO:0046697//decidualization;GO:0046885//regulation of hormone biosynthetic process;GO:0043434//response to peptide hormone;GO:0010629//negative regulation of gene expression;GO:0033280//response to vitamin D;GO:0007566//embryo implantation;GO:0006979//response to oxidative stress;GO:2001256//regulation of store-operated calcium entry;GO:2000118//regulation…	NA	gi|11560026|ref|NP_071566.1|//stanniocalcin-2 precursor [Rattus norvegicus]
309666	3318	56	10	-2.46222	1.14246e-08	Down	4.33921e-09	Ubash3a	GO:0070062//extracellular exosome;GO:0005634//nucleus;GO:0005829//cytosol	NA	GO:0050860//negative regulation of T cell receptor signaling pathway;GO:0001817//regulation of cytokine production	K18993//ubiquitin-associated and SH3 domain-containing protein [EC:3.1.3.48]	gi|672085993|ref|XP_008771041.1|//PREDICTED: ubiquitin-associated and SH3 domain-containing protein A isoform X2 [Rattus norvegicus];gi|564397269|ref|XP_006256277.1|//PREDICTED: ubiquitin-associated and SH3 domain-containing protein A isoform X3 [Rattus norvegicus]
499586	1559	128	50	-1.33293	1.34036e-08	Down	5.11216e-09	Tmem212	GO:0016021//integral component of membrane	NA	NA	NA	gi|672042017|ref|XP_008759120.1|//PREDICTED: transmembrane protein 212 isoform X2 [Rattus norvegicus];gi|256574780|ref|NP_001157911.1|//transmembrane protein 212 isoform 2 [Rattus norvegicus] ;gi|256574778|ref|NP_001157910.1|//transmembrane protein 212 isoform 1 [Rattus norvegicus];gi|564336057|ref|XP_006232281.1|//PREDICTED: transmembrane protein 212 isoform X1 [Rattus norvegicus]
100912163	5738	143.68	59.98	-1.2371	1.35038e-08	Down	5.15341e-09	LOC100912163	GO:0005634//nucleus	GO:0005515//protein binding;GO:0044212//transcription regulatory region DNA binding	GO:0034773//histone H4-K20 trimethylation;GO:0097368//establishment of Sertoli cell barrier;GO:0036124//histone H3-K9 trimethylation;GO:0006349//regulation of gene expression by genetic imprinting;GO:0045944//positive regulation of transcription from RNA polymerase II promoter;GO:0007283//spermatogenesis	K19195//AT-rich interactive domain-containing protein 4B	gi|672082319|ref|XP_008770058.1|//PREDICTED: AT-rich interactive domain-containing protein 4B-like [Rattus norvegicus]
100360573	514	31.2	0	-5.94026	1.85519e-08	Down	7.19337e-09	LOC100360573	GO:0016020//membrane;GO:0005654//nucleoplasm;GO:0005763//mitochondrial small ribosomal subunit;GO:0022625//cytosolic large ribosomal subunit;GO:0022627//cytosolic small ribosomal subunit	GO:0003735//structural constituent of ribosome	GO:0006413//translational initiation;GO:0006614//SRP-dependent cotranslational protein targeting to membrane;GO:0010243//response to organonitrogen compound;GO:0032543//mitochondrial translation;GO:0000184//nuclear-transcribed mRNA catabolic process, nonsense-mediated decay;GO:0019083//viral transcription;GO:0006364//rRNA processing	K02951//small subunit ribosomal protein S12e	gi|293355224|ref|XP_002728643.1|//PREDICTED: 40S ribosomal protein S12-like [Rattus norvegicus]
64564	2853	71	18	-1.95661	2.49597e-08	Down	9.81085e-09	Bbox1	GO:0070062//extracellular exosome;GO:0005739//mitochondrion	GO:0005506//iron ion binding;GO:0008270//zinc ion binding;GO:0008336//gamma-butyrobetaine dioxygenase activity	GO:0045329//carnitine biosynthetic process;GO:0055114//oxidation-reduction process	K00471//gamma-butyrobetaine dioxygenase [EC:1.14.11.1]	gi|12018320|ref|NP_072151.1|//gamma-butyrobetaine dioxygenase [Rattus norvegicus]
690746	7297	74.58	20.18	-1.86265	3.2572e-08	Down	1.29764e-08	Spag17	NA	NA	NA	NA	gi|672043663|ref|XP_008759585.1|//PREDICTED: LOW QUALITY PROTEIN: sperm-associated antigen 17 isoform X2 [Rattus norvegicus]
680885	818	36	3	-3.56175	4.51774e-08	Down	1.82542e-08	LOC680885	NA	NA	NA	K11536//pyrimidine nucleoside transport protein;K00623//choline O-acetyltransferase [EC:2.3.1.6]	gi|157821843|ref|NP_001102901.1|//UPF0728 protein C10orf53 homolog [Rattus norvegicus]
367975	1490	28.13	0	-5.79083	9.29898e-08	Down	3.87212e-08	LOC367975	NA	NA	GO:0008285//negative regulation of cell proliferation	K14443//protein Tob/BTG	gi|120586989|ref|NP_001073365.1|//uncharacterized protein LOC367975 [Rattus norvegicus]
308794	1416	56	12	-2.19918	9.73625e-08	Down	4.06302e-08	Cfap161	GO:0016020//membrane	NA	NA	K04710//ceramide synthetase [EC:2.3.1.24]	gi|189181712|ref|NP_001094051.1|//uncharacterized protein C15orf26 homolog [Rattus norvegicus]
498270	1611	147	67	-1.11037	1.39426e-07	Down	5.90367e-08	Ccdc190	NA	NA	NA	NA	gi|157818511|ref|NP_001102543.1|//coiled-coil domain-containing protein C1orf110 homolog [Rattus norvegicus]
25353	1503	60	15	-1.97679	2.56114e-07	Down	1.11521e-07	Spp1	GO:0070062//extracellular exosome;GO:0005615//extracellular space;GO:0005783//endoplasmic reticulum;GO:0042995//cell projection;GO:0048471//perinuclear region of cytoplasm;GO:0005794//Golgi apparatus;GO:0016021//integral component of membrane;GO:0015629//actin cytoskeleton;GO:0005739//mitochondrion;GO:0045177//apical part of cell	GO:0008330//protein tyrosine/threonine phosphatase activity;GO:0017161//inositol-1,3,4-trisphosphate 4-phosphatase activity;GO:0052830//inositol-1,3,4,6-tetrakisphosphate 6-phosphatase activity;GO:1990003//IDP phosphatase activity;GO:0030351//inositol-1,3,4,5,6-pentakisphosphate 3-phosphatase activity;GO:0043726//5-amino-6-(5-phosphoribitylamino)uracil phosphatase activity;GO:0052629//phosphatidy…	GO:0006670//sphingosine metabolic process;GO:0001649//osteoblast differentiation;GO:0006668//sphinganine-1-phosphate metabolic process;GO:0030593//neutrophil chemotaxis;GO:0048685//negative regulation of collateral sprouting of intact axon in response to injury;GO:0097191//extrinsic apoptotic signaling pathway;GO:0071498//cellular response to fluid shear stress;GO:0043066//negative regulation of …	K06250//secreted phosphoprotein 1	gi|145046230|ref|NP_037013.2|//osteopontin precursor [Rattus norvegicus]
307393	4632	137	62	-1.12063	3.06097e-07	Down	1.34221e-07	Sh3tc2	GO:0031410//cytoplasmic vesicle;GO:0005886//plasma membrane;GO:0055037//recycling endosome	NA	GO:0032287//peripheral nervous system myelin maintenance;GO:0033157//regulation of intracellular protein transport;GO:1901184//regulation of ERBB signaling pathway	NA	gi|672030745|ref|XP_008772353.1|//PREDICTED: SH3 domain and tetratricopeptide repeat-containing protein 2 isoform X3 [Rattus norvegicus];gi|564320705|ref|XP_001059165.2|//PREDICTED: SH3 domain and tetratricopeptide repeat-containing protein 2 isoform X2 [Rattus norvegicus];gi|564320707|ref|XP_006222643.1|//PREDICTED: SH3 domain and tetratricopeptide repeat-containing protein 2 isoform X5 [Rattus …
171100	2138	83	28	-1.54447	3.34488e-07	Down	1.47201e-07	Angptl2	GO:0070062//extracellular exosome	NA	NA	K10104//ficolin;K05466//angiopoietin 2;K05465//angiopoietin 1	gi|19424254|ref|NP_598253.1|//angiopoietin-related protein 2 precursor [Rattus norvegicus]
310917	2560	60.25	15.45	-1.94014	3.40538e-07	Down	1.49979e-07	Gbp4	GO:0016020//membrane;GO:0005634//nucleus;GO:0005794//Golgi apparatus;GO:0005829//cytosol;GO:0031410//cytoplasmic vesicle;GO:0020005//symbiont-containing vacuole membrane	GO:0005525//GTP binding;GO:0003924//GTPase activity	GO:0071346//cellular response to interferon-gamma;GO:0044406//adhesion of symbiont to host;GO:0035458//cellular response to interferon-beta;GO:0042832//defense response to protozoan;GO:0050830//defense response to Gram-positive bacterium	K20899//guanylate-binding protein 1/3/4/7	gi|765365472|ref|NP_001292190.1|//guanylate-binding protein 4 [Rattus norvegicus];gi|564301072|ref|XP_006224339.1|//PREDICTED: guanylate-binding protein 4 isoform X2 [Rattus norvegicus]
246266	2524	89	32	-1.45252	4.4546e-07	Down	1.98358e-07	Aspg	NA	GO:0004622//lysophospholipase activity;GO:0003847//1-alkyl-2-acetylglycerophosphocholine esterase activity;GO:0004067//asparaginase activity	GO:0016042//lipid catabolic process;GO:0006644//phospholipid metabolic process;GO:0006528//asparagine metabolic process	K13278//60kDa lysophospholipase [EC:3.1.1.5 3.1.1.47 3.5.1.1]	gi|21426773|ref|NP_653351.1|//60 kDa lysophospholipase [Rattus norvegicus]
302996	1766	89.27	33	-1.4125	7.4474e-07	Down	3.38795e-07	Ccdc78	GO:0005814//centriole;GO:0042383//sarcolemma;GO:0098536//deuterosome;GO:0016529//sarcoplasmic reticulum;GO:0048471//perinuclear region of cytoplasm	NA	GO:0098535//de novo centriole assembly involved in multi-ciliated epithelial cell differentiation;GO:0003009//skeletal muscle contraction	NA	gi|672024620|ref|XP_008772928.1|//PREDICTED: coiled-coil domain-containing protein 78 [Rattus norvegicus]
304987	1931	68.92	21.99	-1.62487	1.43018e-06	Down	6.72645e-07	Aim2	GO:0005634//nucleus;GO:0097169//AIM2 inflammasome complex	GO:0042802//identical protein binding;GO:0003690//double-stranded DNA binding	GO:0070269//pyroptosis;GO:0035690//cellular response to drug;GO:0050718//positive regulation of interleukin-1 beta secretion;GO:0002218//activation of innate immune response;GO:0051092//positive regulation of NF-kappaB transcription factor activity;GO:2001056//positive regulation of cysteine-type endopeptidase activity;GO:0006915//apoptotic process;GO:0006954//inflammatory response;GO:0032461//po…	K12966//absent in melanoma 2	gi|293341479|ref|XP_001057147.2|//PREDICTED: interferon-inducible protein AIM2 [Rattus norvegicus]
84397	1401	122	56	-1.10017	1.97971e-06	Down	9.46349e-07	Tnfaip6	GO:0005615//extracellular space	GO:0005540//hyaluronic acid binding	GO:0007155//cell adhesion;GO:0030335//positive regulation of cell migration;GO:0030728//ovulation;GO:0050728//negative regulation of inflammatory response	K19018//tumor necrosis factor-inducible gene 6 protein	gi|197304765|ref|NP_445834.1|//tumor necrosis factor-inducible gene 6 protein precursor [Rattus norvegicus]
363267	1697	45	10	-2.14672	2.59667e-06	Down	1.25892e-06	Daw1	GO:0005929//cilium	NA	GO:0007368//determination of left/right symmetry;GO:0007507//heart development	K19760//dynein assembly factor with WDR repeat domains 1	gi|68163493|ref|NP_001020196.1|//dynein assembly factor with WDR repeat domains 1 [Rattus norvegicus]
292477	5258	84	32	-1.36911	2.78048e-06	Down	1.35276e-06	Adgb	NA	NA	NA	K08576//calpain-7 [EC:3.4.22.-]	gi|564295952|ref|XP_006222881.1|//PREDICTED: LOW QUALITY PROTEIN: androglobin [Rattus norvegicus]
83584	1605	47.72	11.53	-2.02599	3.09195e-06	Down	1.51411e-06	Casp6	GO:0005654//nucleoplasm;GO:0005829//cytosol	GO:0097153//cysteine-type endopeptidase activity involved in apoptotic process;GO:0042802//identical protein binding	GO:0002525//acute inflammatory response to non-antigenic stimulus;GO:0043525//positive regulation of neuron apoptotic process;GO:0010243//response to organonitrogen compound;GO:0046670//positive regulation of retinal cell programmed cell death;GO:0034097//response to cytokine;GO:0010039//response to iron ion;GO:0009408//response to heat;GO:0042542//response to hydrogen peroxide;GO:0010332//respon…	K04396//caspase 6 [EC:3.4.22.59]	gi|51491891|ref|NP_113963.2|//caspase-6 [Rattus norvegicus];gi|564338718|ref|XP_006233340.1|//PREDICTED: caspase-6 isoform X2 [Rattus norvegicus]
64557	2499	31	4	-2.93099	3.32527e-06	Down	1.63589e-06	Bard1	GO:0005654//nucleoplasm;GO:0031436//BRCA1-BARD1 complex;GO:0005737//cytoplasm;GO:0070531//BRCA1-A complex	GO:0003723//RNA binding;GO:0070738//tubulin-glycine ligase activity;GO:0070740//tubulin-glutamic acid ligase activity;GO:0046982//protein heterodimerization activity;GO:0070736//protein-glycine ligase activity, initiating;GO:0008766//UDP-N-acetylmuramoylalanyl-D-glutamyl-2,6-diaminopimelate-D-alanyl-D-alanine ligase activity;GO:0018169//ribosomal S6-glutamic acid ligase activity;GO:0042803//prote…	GO:0042325//regulation of phosphorylation;GO:0043065//positive regulation of apoptotic process;GO:0006281//DNA repair;GO:0043066//negative regulation of apoptotic process;GO:0007283//spermatogenesis;GO:0046826//negative regulation of protein export from nucleus;GO:0085020//protein K6-linked ubiquitination	K10683//BRCA1-associated RING domain protein 1	gi|12018308|ref|NP_072144.1|//BRCA1-associated RING domain protein 1 [Rattus norvegicus]
309380	5681	75	27	-1.45072	3.72372e-06	Down	1.8433e-06	Loxl4	NA	NA	NA	K00280//lysyl oxidase-like protein 2/3/4 [EC:1.4.3.-]	gi|564333768|ref|XP_006231455.1|//PREDICTED: lysyl oxidase homolog 4 isoform X1 [Rattus norvegicus];gi|157820271|ref|NP_001101062.1|//lysyl oxidase homolog 4 precursor [Rattus norvegicus]
498276	1368	59.42	18.24	-1.68063	4.55741e-06	Down	2.28542e-06	LOC498276	GO:0070062//extracellular exosome;GO:0009897//external side of plasma membrane;GO:0016021//integral component of membrane	GO:0019770//IgG receptor activity;GO:0019864//IgG binding	GO:0001812//positive regulation of type I hypersensitivity;GO:0006911//phagocytosis, engulfment;GO:0001820//serotonin secretion;GO:0006910//phagocytosis, recognition;GO:0030593//neutrophil chemotaxis;GO:0001788//antibody-dependent cellular cytotoxicity;GO:0001805//positive regulation of type III hypersensitivity;GO:0038094//Fc-gamma receptor signaling pathway;GO:0050766//positive regulation of ph…	K16824//low affinity immunoglobulin gamma Fc receptor II-c;K06472//low affinity immunoglobulin gamma Fc receptor II-a;K06463//low affinity immunoglobulin gamma Fc receptor III	gi|209862917|ref|NP_001129464.1|//Fc gamma receptor II beta [Rattus norvegicus]
100912416	3341	20.81	0	-5.356	4.81153e-06	Down	2.41884e-06	LOC100912416	NA	NA	NA	K01587//phosphoribosylaminoimidazole carboxylase / phosphoribosylaminoimidazole-succinocarboxamide synthase [EC:4.1.1.21 6.3.2.6];K15259//poly [ADP-ribose] polymerase 7/11/12/13 [EC:2.4.2.30]	gi|392347278|ref|XP_003749785.1|//PREDICTED: protein FAM115C-like [Rattus norvegicus]
688996	2314	82	32	-1.33434	5.63929e-06	Down	2.85669e-06	Kcnk16	GO:0005887//integral component of plasma membrane	GO:0022841//potassium ion leak channel activity	GO:0030322//stabilization of membrane potential;GO:0071805//potassium ion transmembrane transport	K04924//potassium channel subfamily K member 16	gi|157817065|ref|NP_001102990.1|//potassium channel subfamily K member 16 [Rattus norvegicus]
305941	1523	36	7	-2.33936	9.41098e-06	Down	4.91444e-06	Sgcg	GO:0005856//cytoskeleton;GO:0005887//integral component of plasma membrane;GO:0042383//sarcolemma;GO:0016012//sarcoglycan complex;GO:0005737//cytoplasm	GO:0005515//protein binding	GO:0055001//muscle cell development;GO:0048738//cardiac muscle tissue development;GO:0060047//heart contraction;GO:0007517//muscle organ development;GO:0061024//membrane organization	K12564//gamma-sarcoglycan	gi|55741776|ref|NP_001006994.1|//gamma-sarcoglycan [Rattus norvegicus]
315131	1205	96	42	-1.16944	9.45185e-06	Down	4.93685e-06	Kdelr3	GO:0016021//integral component of membrane;GO:0005789//endoplasmic reticulum membrane	GO:0046923//ER retention sequence binding	GO:0015031//protein transport;GO:0006621//protein retention in ER lumen;GO:0016192//vesicle-mediated transport	K10949//ER lumen protein retaining receptor	gi|189011703|ref|NP_001121018.1|//ER lumen protein-retaining receptor 3 [Rattus norvegicus]
681288	1786	99	44	-1.14672	9.50895e-06	Down	4.96883e-06	T2	NA	NA	NA	NA	gi|240255436|ref|NP_001155307.1|//brachyury 2 [Rattus norvegicus];gi|564325377|ref|XP_006227995.1|//PREDICTED: brachyury 2 isoform X1 [Rattus norvegicus]
685157	1736	88.24	37.37	-1.21634	1.18156e-05	Down	6.25045e-06	LOC685157	GO:0005887//integral component of plasma membrane	GO:0042288//MHC class I protein binding	GO:0007169//transmembrane receptor protein tyrosine kinase signaling pathway	K15411//paired immunoglobulin-like type 2 receptor alpha	gi|672072525|ref|XP_008767319.1|//PREDICTED: paired immunoglobulin-like type 2 receptor beta-2 [Rattus norvegicus];gi|169234832|ref|NP_001108516.1|//similar to paired immunoglobin-like type 2 receptor beta precursor [Rattus norvegicus]
690276	1118	89	38	-1.2046	1.26473e-05	Down	6.71622e-06	LOC690276	NA	NA	NA	K13696//abhydrolase domain-containing protein 1/3	gi|157818621|ref|NP_001103043.1|//uncharacterized protein C2orf50 homolog [Rattus norvegicus]
103693605	3521	92	40	-1.17842	1.28564e-05	Down	6.83891e-06	LOC103693605	NA	NA	NA	K01672//carbonic anhydrase [EC:4.2.1.1]	gi|672071690|ref|XP_008767089.1|//PREDICTED: carbonic anhydrase 15 isoform X1 [Rattus norvegicus];gi|672071694|ref|XP_008767091.1|//PREDICTED: carbonic anhydrase 15 isoform X3 [Rattus norvegicus];gi|672071692|ref|XP_008767090.1|//PREDICTED: carbonic anhydrase 15 isoform X2 [Rattus norvegicus];gi|672071841|ref|XP_008767145.1|//PREDICTED: carbonic anhydrase 15 isoform X1 [Rattus norvegicus]
103689965	4749	18.6	0	-5.19402	1.61952e-05	Down	8.75986e-06	LOC103689965	GO:0016020//membrane;GO:0070062//extracellular exosome;GO:0072562//blood microparticle;GO:1990726//Lsm1-7-Pat1 complex;GO:0044216//other organism cell;GO:0005694//chromosome;GO:0000932//P-body;GO:0032021//NELF complex;GO:0046540//U4/U6 x U5 tri-snRNP complex;GO:0071013//catalytic step 2 spliceosome;GO:0005688//U6 snRNP;GO:0071011//precatalytic spliceosome	GO:0004252//serine-type endopeptidase activity;GO:0001849//complement component C1q binding;GO:0046976//histone methyltransferase activity (H3-K27 specific);GO:0004930//G-protein coupled receptor activity;GO:0046974//histone methyltransferase activity (H3-K9 specific);GO:0030246//carbohydrate binding;GO:0070742//C2H2 zinc finger domain binding;GO:0000166//nucleotide binding;GO:0000977//RNA polyme…	GO:0010951//negative regulation of endopeptidase activity;GO:1902902//negative regulation of autophagosome assembly;GO:0006275//regulation of DNA replication;GO:0034244//negative regulation of transcription elongation from RNA polymerase II promoter;GO:0051567//histone H3-K9 methylation;GO:2000427//positive regulation of apoptotic cell clearance;GO:0045087//innate immune response;GO:0035265//orga…	K03989//complement component 4	gi|672085846|ref|XP_008770996.1|//PREDICTED: complement C4-like isoform X2 [Rattus norvegicus]
300751	948	42.01	11	-1.91002	2.56823e-05	Down	1.42146e-05	Rec114	NA	GO:0005515//protein binding	GO:0051321//meiotic cell cycle;GO:0009987//cellular process;GO:0006310//DNA recombination	NA	gi|564363938|ref|XP_006243220.1|//PREDICTED: meiotic recombination protein REC114 isoform X2 [Rattus norvegicus];gi|157819505|ref|NP_001100295.1|//meiotic recombination protein REC114 [Rattus norvegicus] ;gi|564363942|ref|XP_006243222.1|//PREDICTED: meiotic recombination protein REC114 isoform X4 [Rattus norvegicus];gi|564363936|ref|XP_006243219.1|//PREDICTED: meiotic recombination protein REC114…
499421	2458	88.64	39.48	-1.14363	2.90977e-05	Down	1.62331e-05	RGD1564162	NA	NA	NA	NA	gi|564321978|ref|XP_006223922.1|//PREDICTED: uncharacterized protein C22orf15 isoform X1 [Rattus norvegicus];gi|564321984|ref|XP_006223925.1|//PREDICTED: uncharacterized protein C22orf15 isoform X3 [Rattus norvegicus];gi|564321986|ref|XP_006223926.1|//PREDICTED: uncharacterized protein C22orf15 isoform X4 [Rattus norvegicus];gi|672031630|ref|XP_008773160.1|//PREDICTED: uncharacterized protein C22…
500590	1733	66	25	-1.37733	3.0185e-05	Down	1.68842e-05	Tnfrsf9	GO:0005615//extracellular space;GO:0005887//integral component of plasma membrane;GO:0009897//external side of plasma membrane	GO:0019955//cytokine binding;GO:0005031//tumor necrosis factor-activated receptor activity	GO:2001183//negative regulation of interleukin-12 secretion;GO:2001180//negative regulation of interleukin-10 secretion;GO:0008625//extrinsic apoptotic signaling pathway via death domain receptors;GO:0032496//response to lipopolysaccharide;GO:0006954//inflammatory response;GO:0007275//multicellular organism development;GO:0006955//immune response;GO:0042981//regulation of apoptotic process;GO:003…	K05146//tumor necrosis factor receptor superfamily member 9	gi|71043922|ref|NP_001020944.1|//tumor necrosis factor receptor superfamily member 9 precursor [Rattus norvegicus]
499418	1304	69.3	27.15	-1.32869	3.19851e-05	Down	1.79382e-05	Spatc1l	GO:0005813//centrosome	NA	NA	NA	gi|66730329|ref|NP_001019467.1|//speriolin-like protein [Rattus norvegicus]
497957	866	75	31	-1.25141	3.62511e-05	Down	2.05196e-05	RGD1565611	NA	GO:0005515//protein binding	GO:0016598//protein arginylation	NA	gi|158711755|ref|NP_001103625.1|//uncharacterized protein C17orf97 homolog [Rattus norvegicus] ;gi|564373238|ref|XP_006246972.1|//PREDICTED: uncharacterized protein C17orf97 homolog isoform X1 [Rattus norvegicus]
114592	1817	101	49	-1.02029	4.75041e-05	Down	2.73574e-05	Aurkb	GO:0010369//chromocenter;GO:0005654//nucleoplasm;GO:0051233//spindle midzone;GO:0000780//condensed nuclear chromosome, centromeric region;GO:0005737//cytoplasm;GO:0032133//chromosome passenger complex;GO:0030496//midbody;GO:0097431//mitotic spindle pole;GO:0045171//intercellular bridge;GO:0000776//kinetochore;GO:0031616//spindle pole centrosome;GO:0005876//spindle microtubule	GO:0004712//protein serine/threonine/tyrosine kinase activity;GO:0046872//metal ion binding;GO:0005515//protein binding;GO:0005524//ATP binding;GO:0035174//histone serine kinase activity	GO:0051973//positive regulation of telomerase activity;GO:0051256//mitotic spindle midzone assembly;GO:0000122//negative regulation of transcription from RNA polymerase II promoter;GO:0034644//cellular response to UV;GO:0002903//negative regulation of B cell apoptotic process;GO:0008283//cell proliferation;GO:0032212//positive regulation of telomere maintenance via telomerase;GO:0034501//protein …	K11479//aurora kinase B [EC:2.7.11.1]	gi|16758580|ref|NP_446201.1|//aurora kinase B [Rattus norvegicus]
25245	3937	76	33	-1.18032	7.16969e-05	Down	4.23944e-05	Bdkrb2	GO:0005768//endosome;GO:0016021//integral component of membrane;GO:0005886//plasma membrane	GO:0002020//protease binding;GO:0031702//type 1 angiotensin receptor binding;GO:0004947//bradykinin receptor activity;GO:0031698//beta-2 adrenergic receptor binding;GO:0046982//protein heterodimerization activity	GO:0007186//G-protein coupled receptor signaling pathway;GO:0071456//cellular response to hypoxia;GO:0033137//negative regulation of peptidyl-serine phosphorylation;GO:0042493//response to drug;GO:0006939//smooth muscle contraction;GO:0042310//vasoconstriction;GO:0035633//maintenance of permeability of blood-brain barrier;GO:1902239//negative regulation of intrinsic apoptotic signaling pathway in…	K03916//bradykinin receptor B2	gi|397787567|ref|NP_001257642.1|//B2 bradykinin receptor isoform 1 [Rattus norvegicus];gi|397787570|ref|NP_775123.2|//B2 bradykinin receptor isoform 2 [Rattus norvegicus]
313484	1047	77	34	-1.15611	8.45398e-05	Down	5.0496e-05	Dmrtb1	GO:0005634//nucleus	GO:0046872//metal ion binding;GO:0000987//core promoter proximal region sequence-specific DNA binding;GO:0003700//transcription factor activity, sequence-specific DNA binding;GO:0042803//protein homodimerization activity	GO:0007548//sex differentiation;GO:0006355//regulation of transcription, DNA-templated	K19492//doublesex- and mab-3-related transcription factor 6	gi|300795904|ref|NP_001178690.1|//doublesex- and mab-3-related transcription factor B1 [Rattus norvegicus]
102551539	1911	15.07	0	-4.8904	0.000117294	Down	7.1482e-05	LOC102551539	GO:0005622//intracellular	GO:0046872//metal ion binding;GO:0003676//nucleic acid binding	GO:0006355//regulation of transcription, DNA-templated	K09228//KRAB domain-containing zinc finger protein	gi|213385268|ref|NP_001132959.1|//zinc finger protein LOC100125368 [Rattus norvegicus]
300802	1340	90	43.89	-1.01282	0.000134861	Down	8.30128e-05	Aph1b	GO:0030133//transport vesicle;GO:0016021//integral component of membrane	GO:0004175//endopeptidase activity	GO:0016485//protein processing;GO:0007219//Notch signaling pathway;GO:0043085//positive regulation of catalytic activity	K06172//gamma-secretase subunit APH-1A	gi|114053317|ref|NP_001040555.1|//gamma-secretase subunit APH-1B [Rattus norvegicus]
686140	1500	52	19	-1.4293	0.000139033	Down	8.57855e-05	Fam47e	NA	NA	NA	NA	gi|149033846|gb|EDL88642.1|//rCG60517, isoform CRA_a [Rattus norvegicus]
310483	1101	64	27	-1.2219	0.00017955	Down	0.000112758	Mlf1	GO:0005634//nucleus;GO:0031514//motile cilium;GO:0005737//cytoplasm	GO:0003677//DNA binding;GO:0019904//protein domain specific binding	GO:0002318//myeloid progenitor cell differentiation;GO:0006351//transcription, DNA-templated;GO:0007050//cell cycle arrest	K15622//myeloid leukemia factor 1	gi|157818443|ref|NP_001101150.1|//myeloid leukemia factor 1 [Rattus norvegicus] ;gi|564336777|ref|XP_006232539.1|//PREDICTED: myeloid leukemia factor 1 isoform X1 [Rattus norvegicus];gi|564336781|ref|XP_006232541.1|//PREDICTED: myeloid leukemia factor 1 isoform X3 [Rattus norvegicus]
307982	5378	54	21	-1.33936	0.000218964	Down	0.000139246	Nrap	NA	NA	NA	K18267//nebulin	gi|166091480|ref|NP_001100913.2|//nebulin-related-anchoring protein isoform C [Rattus norvegicus];gi|564334395|ref|XP_006231706.1|//PREDICTED: nebulin-related-anchoring protein isoform X1 [Rattus norvegicus];gi|672040754|ref|XP_008758757.1|//PREDICTED: nebulin-related-anchoring protein isoform X2 [Rattus norvegicus];gi|166091482|ref|NP_001107215.1|//nebulin-related-anchoring protein isoform S [Ra…
313149	3120	25	5	-2.29872	0.000256884	Down	0.000165019	Cfap221	GO:0005856//cytoskeleton;GO:0005929//cilium;GO:0005737//cytoplasm	GO:0005516//calmodulin binding	GO:0003341//cilium movement;GO:0060271//cilium assembly	K17570//hydrocephalus-inducing protein	gi|672073896|ref|XP_008767728.1|//PREDICTED: primary ciliary dyskinesia protein 1 isoform X2 [Rattus norvegicus]
103692939	740	13.43	0	-4.72418	0.000297916	Down	0.00019347	LOC103692939	GO:0005622//intracellular	GO:0046872//metal ion binding;GO:0003700//transcription factor activity, sequence-specific DNA binding;GO:0003676//nucleic acid binding	GO:0006355//regulation of transcription, DNA-templated	K09228//KRAB domain-containing zinc finger protein	gi|564360558|ref|XP_006241878.1|//PREDICTED: zinc finger protein 707 isoform X2 [Rattus norvegicus]
498709	640	33	10	-1.69926	0.0005658	Down	0.000385511	Cks2	GO:0000307//cyclin-dependent protein kinase holoenzyme complex;GO:0019005//SCF ubiquitin ligase complex	GO:0042393//histone binding;GO:0043130//ubiquitin binding;GO:0003682//chromatin binding;GO:0016301//kinase activity;GO:0019901//protein kinase binding;GO:0061575//cyclin-dependent protein serine/threonine kinase activator activity	GO:0007127//meiosis I;GO:0007346//regulation of mitotic cell cycle;GO:0032147//activation of protein kinase activity;GO:0045737//positive regulation of cyclin-dependent protein serine/threonine kinase activity;GO:0045893//positive regulation of transcription, DNA-templated;GO:0006357//regulation of transcription from RNA polymerase II promoter;GO:0008283//cell proliferation;GO:0051301//cell divis…	K02219//cyclin-dependent kinase regulatory subunit CKS1	gi|830036530|ref|XP_004684547.2|//PREDICTED: cyclin-dependent kinases regulatory subunit 2 [Condylura cristata]
29469	1881	29	8	-1.83477	0.000651879	Down	0.000448592	Lbp	GO:0016020//membrane;GO:0070062//extracellular exosome;GO:0005615//extracellular space;GO:0009986//cell surface	GO:0001530//lipopolysaccharide binding;GO:0005102//receptor binding;GO:0070891//lipoteichoic acid binding	GO:0002232//leukocyte chemotaxis involved in inflammatory response;GO:0032755//positive regulation of interleukin-6 production;GO:0050829//defense response to Gram-negative bacterium;GO:0060100//positive regulation of phagocytosis, engulfment;GO:0032720//negative regulation of tumor necrosis factor production;GO:0002281//macrophage activation involved in immune response;GO:0031663//lipopolysaccha…	K05399//lipopolysaccharide-binding protein	gi|139948891|ref|NP_058904.2|//lipopolysaccharide-binding protein precursor [Rattus norvegicus]
60372	1333	11.81	0	-4.53873	0.000754403	Down	0.000524698	Pga5	GO:0070062//extracellular exosome	GO:0004190//aspartic-type endopeptidase activity	GO:0006508//proteolysis;GO:0030163//protein catabolic process	K06002//pepsin A [EC:3.4.23.1]	gi|11120702|ref|NP_068521.1|//pepsinogen 5, group I precursor [Rattus norvegicus]
682408	2641	41.86	16	-1.36429	0.000944777	Down	0.000669521	Cdsn	NA	NA	NA	NA	gi|564396863|ref|XP_003751976.2|//PREDICTED: corneodesmosin isoform X2 [Rattus norvegicus]
